# Supplementary material for: Multi-omic longitudinal study reveals immune correlates of clinical course among hospitalized COVID-19 patients
Source: Cell Rep Med. 2023 May 23;4(6):101079. doi: 10.1016/j.xcrm.2023.101079 (PMC10203880; doi:10.1016/j.xcrm.2023.101079)
Supplement: Table S1. Demographics and clinical characteristics of cohort participants at baseline (N = 540), related to Figure 1 [file mmc2.xlsx]

## Sheet: Table S1
Table S1: Demographics and clinical characteristics of cohort participants at baseline (N=540), Related to Figure 1.
		Overall (n=540)	TG 1 (n=119)	TG 2 (n=149)	TG 3 (n=110)	TG 4 (n=106)	TG 5 (n=56)
Age at enrollment (years), median (IQR)		57.5 (22.0)	54.0 (19.0)	53.0 (24.0)	57.5 (22.0)	60.0 (17.0)	70.0 (19.0)
Sex, No. (%)	Male	340 (63%)	71 (60%)	95 (64%)	64 (58%)	73 (69%)	37 (66%)
	Female	200 (37%)	48 (40%)	54 (36%)	46 (42%)	33 (31%)	19 (34%)
Race1, No. (%)	White	221 (41%)	49 (41%)	53 (36%)	42 (38%)	42 (40%)	35 (63%)
	Black	121 (22%)	34 (29%)	37 (25%)	30 (27%)	12 (11%)	8 (14%)
	Asian	32 (6%)	7 (6%)	11 (7%)	8 (7%)	3 (3%)	3 (5%)
Ethnicity2, No. (%)	Non-Hispanic	329 (61%)	84 (71%)	96 (64%)	72 (65%)	37 (35%)	40 (71%)
	Hispanic	196 (36%)	33 (28%)	48 (32%)	35 (32%)	66 (62%)	14 (25%)
Comorbidities, No. (%)	None	36 (7%)	6 (5%)	14 (9%)	9 (8%)	6 (6%)	1 (2%)
	Hypertension	302 (56%)	60 (50%)	80 (54%)	61 (55%)	62 (58%)	39 (70%)
	Diabetes	198 (37%)	44 (37%)	40 (27%)	40 (36%)	47 (44%)	27 (48%)
	Chronic lung disease	89 (16%)	10 (8%)	21 (14%)	25 (23%)	16 (15%)	17 (30%)
	Asthma	78 (14%)	15 (13%)	26 (17%)	16 (15%)	15 (14%)	6 (11%)
	Chronic cardiac disease	149 (28%)	31 (26%)	36 (24%)	31 (28%)	23 (22%)	28 (50%)
	Chronic kidney disease	89 (16%)	22 (18%)	17 (11%)	16 (15%)	19 (18%)	15 (27%)
	Chronic liver disease	26 (5%)	7 (6%)	10 (7%)	4 (4%)	3 (3%)	2 (4%)
	Chronic neurological disorder	67 (12%)	11 (9%)	17 (11%)	23 (21%)	10 (9%)	6 (11%)
	Organ Transplantation	36 (7%)	8 (7%)	13 (9%)	6 (5%)	8 (8%)	1 (2%)
	HIV/AIDS	10 (2%)	5 (4%)	1 (1%)	2 (2%)	1 (1%)	1 (2%)
	Malignancy	55 (10%)	12 (10%)	12 (8%)	17 (15%)	5 (5%)	9 (16%)
	Drug or alcohol use	41 (8%)	14 (12%)	11 (7%)	6 (5%)	6 (6%)	4 (7%)
	Smoking/Vaping	170 (31%)	38 (32%)	45 (30%)	34 (31%)	27 (25%)	26 (46%)
BMI category in Kg/m2, No. (%)	Overweight (25.1-29.9)	136 (25%)	32 (27%)	38 (26%)	23 (21%)	27 (25%)	16 (29%)
	Class 1-2 Obesity (30-39.9)	229 (42%)	51 (43%)	65 (44%)	46 (42%)	46 (43%)	21 (38%)
	Class 3 Obesity (40+)	67 (12%)	15 (13%)	18 (12%)	13 (12%)	15 (14%)	6 (11%)
Symptom onset to hospitalization (days), median (IQR)		7.0 (7.0)	7.0 (6.5)	7.0 (6.0)	4.0 (6.0)	7.0 (6.0)	5.5 (10.0)
Symptom onset to hospitalization in days, No (%)	≤3	123 (23%)	24 (20%)	29 (19%)	33 (30%)	20 (19%)	17 (30%)
	4-7	146 (27%)	30 (25%)	50 (34%)	24 (22%)	33 (31%)	9 (16%)
	8-14	138 (26%)	36 (30%)	44 (30%)	17 (15%)	29 (27%)	12 (21%)
	>14	45 (8%)	10 (8%)	11 (7%)	7 (6%)	11 (10%)	6 (11%)
Level of respiratory support, No. (%)	Mechanically ventilated or ECMO (OS=6)	77 (14%)	0 (0%)	5 (3%)	0 (0%)	52 (49%)	20 (36%)
	Non-invasive ventilation or high flow O2 (OS=5)	115 (21%)	9 (8%)	27 (18%)	23 (21%)	41 (39%)	15 (27%)
	Supplemental oxygen (not high flow) (OS=4)	214 (40%)	34 (29%)	94 (63%)	60 (55%)	12 (11%)	14 (25%)
	None (OS=3)	134 (25%)	76 (64%)	23 (15%)	27 (25%)	1 (1%)	7 (13%)
SpO2/FiO2 ratio category, No. (%)3	235 or lower	132 (24%)	1 (1%)	16 (11%)	11 (10%)	78 (74%)	26 (46%)
	236-315	70 (13%)	5 (4%)	30 (20%)	15 (14%)	12 (11%)	8 (14%)
	315 or higher	319 (59%)	110 (92%)	99 (66%)	80 (73%)	12 (11%)	18 (32%)
SOFA Score, median (IQR)		1.0 (3.0)	1.0 (1.0)	1.0 (2.0)	0.0 (2.0)	4.0 (8.0)	3.0 (8.0)
Radiographic findings on chest imaging, No. (%)	No infiltrates	146 (28%)	50 (43%)	33 (23%)	35 (34%)	15 (15%)	13 (23%)
	Unilateral infiltrates	43 (8%)	12 (10%)	18 (13%)	6 (6%)	3 (3%)	4 (7%)
	Bilateral infiltrates	325 (63%)	51 (44%)	91 (64%)	60 (59%)	84 (82%)	39 (70%)
Decreased lymphocyte count No. (%)	<500/microliter	60 (11%)	6 (5%)	14 (9%)	7 (6%)	16 (15%)	17 (30%)
Decreased platelet count, No. (%)	<100,000/microliter	31 (6%)	6 (5%)	5 (3%)	6 (5%)	5 (5%)	9 (16%)
D-dimer, No. (%)	>0.5 mg/L	289 (54%)	66 (55%)	79 (53%)	56 (51%)	52 (49%)	36 (64%)
ALT, No. (%)	>1.5x site-specific upper limit of normal	136 (25%)	19 (16%)	45 (30%)	26 (24%)	37 (35%)	9 (16%)
Creatinine, No. (%)	>=1.5 mg/dL	100 (19%)	15 (13%)	19 (13%)	18 (16%)	25 (24%)	23 (41%)
CRP, No. (%)	>=10 mg/L	219 (41%)	41 (34%)	61 (41%)	46 (42%)	41 (39%)	30 (54%)
Troponin, No. (%)	>0.4 ng/mL	34 (6%)	6 (5%)	11 (7%)	5 (5%)	4 (4%)	8 (14%)
131% other race, declined, or unknown, 23% unknown

## Sheet: Summary
Table S1: Summary statistics of percentage of participants per number of visits, median assays measured per visit, and total number of features captured for each assay, Related to Figure 1.
Number of visits	>=2	>=3	>=4	>=5	6
Percentage of participants (%)	73.4	49	25.3	11.9	4.1
	Visit 1	Visit 2	Visit 3	Visit 4	Visit 5
Assays per visit (median)	6	6	6	6	6
Assay	Total Num. Features
PBMC transcriptomics	58302
Blood CyTOF	66
GWAS (SNP array)	1035325
Soluble mediators (Olink)	92
Antibody correlates: titers	8
Antibody correlates: peptides	3745
Autoantibodies	3
Plasma global proteomics	2108
Plasma targeted proteomics	241
Plasma global metabolomics	1012
Nasal viral load	20
Nasal transcriptomics	58302
Nasal viral seq	317
Nasal metagenomics	1147
Total:	1160688
