# Supplementary material for: Multi-omic longitudinal study reveals immune correlates of clinical course among hospitalized COVID-19 patients
Source: Cell Rep Med. 2023 May 23;4(6):101079. doi: 10.1016/j.xcrm.2023.101079 (PMC10203880; doi:10.1016/j.xcrm.2023.101079)
Supplement: Table S2. Regions of seroreactivity within the SARS-CoV-2 proteome (antibody titers: peptides) modules and association, related to Figure 2 [file mmc3.xlsx]

## Sheet: Peptides_Modules
Table S2: Regions of seroreactivity within the SARS-CoV-2 proteome (Antibody titers: Peptides) modules. Related to Figure 2.
Module	Feature	Start Position	End Position
Peptides.Region1	Spike Protein	7097	7228
Peptides.Region2	Spike Protein	7359	7383
Peptides.Region3	Spike Protein	7769	7838
Peptides.Region4	Spike Protein	7892	8004
Peptides.Region5	Spike Protein	8166	8188
Peptides.Region6	Nucleoprotein	9308	9364
Peptides.Region7	Nucleoprotein	9381	9421
Peptides.Region8	Nucleoprotein	9523	9547

## Sheet: Peptides_ModulesAssoc
Table S2: Regions of seroreactivity within the SARS-CoV-2 proteome (Antibody titers: Peptides) modules and association, Related to Figure 2.
Module (or Feature)	Analysis	P value	Adj. p value	Direction
Peptides.Region1	Longitudinal analysis - overall shape	3.38936e-06	6.77873e-06	Mild
Peptides.Region1	Longitudinal analysis - overall average	0.00728015	0.0582412	Mild
Peptides.Region3	Longitudinal analysis - overall shape	3.66885e-07	9.7836e-07	Mild
Peptides.Region4	Longitudinal analysis - overall shape	4.77046e-09	3.81637e-08	Severe
Peptides.Region5	Longitudinal analysis - overall shape	0.00164546	0.00263274	Severe
Peptides.Region6	Longitudinal analysis - overall shape	3.50841e-07	9.7836e-07	Mild
Peptides.Region6	Longitudinal analysis - overall average	0.0188379	0.0753518	Severe
Peptides.Region7	Longitudinal analysis - overall shape	0.00768179	0.00877919	Severe
Peptides.Region8	Longitudinal analysis - overall shape	0.00371866	0.00495822	Mild
Peptides.Region1	Longitudinal analysis - 1|2 average	0.0303846	0.704365	Mild
Peptides.Region1	Longitudinal analysis - 1|2 shape	0.0449747	0.105823	Mild
Peptides.Region1	Longitudinal analysis - 1|3 average	0.0377943	0.704365	Mild
Peptides.Region1	Longitudinal analysis - 1|4 average	0.0232966	0.704365	Mild
Peptides.Region1	Longitudinal analysis - 1|4 shape	0.0443811	0.105823	Mild
Peptides.Region1	Longitudinal analysis - 2|3 shape	5.92128e-05	0.000676718	Severe
Peptides.Region1	Longitudinal analysis - 2|5 shape	0.0325222	0.0982851	Mild
Peptides.Region3	Longitudinal analysis - 1|3 shape	0.0141107	0.062714	Mild
Peptides.Region3	Longitudinal analysis - 1|4 shape	4.64731e-07	3.71785e-05	Mild
Peptides.Region4	Longitudinal analysis - 1|2 shape	4.35211e-05	0.000580282	Severe
Peptides.Region4	Longitudinal analysis - 1|3 shape	1.96317e-05	0.000328063	Severe
Peptides.Region4	Longitudinal analysis - 1|4 average	0.0331534	0.704365	Mild
Peptides.Region4	Longitudinal analysis - 1|5 shape	0.0230734	0.0878988	Severe
Peptides.Region4	Longitudinal analysis - 2|3 shape	0.00050285	0.0040228	Severe
Peptides.Region4	Longitudinal analysis - 2|4 shape	0.0343998	0.0982851	Mild
Peptides.Region4	Longitudinal analysis - 2|5 shape	0.0255562	0.0910728	Mild
Peptides.Region4	Longitudinal analysis - 3|4 shape	0.000114331	0.00101628	Mild
Peptides.Region4	Longitudinal analysis - 3|5 shape	0.0174284	0.0733828	Mild
Peptides.Region5	Longitudinal analysis - 1|3 shape	0.0288412	0.0961375	Severe
Peptides.Region5	Longitudinal analysis - 1|4 shape	0.00130543	0.00803342	Mild
Peptides.Region5	Longitudinal analysis - 2|3 shape	0.00105766	0.00705108	Severe
Peptides.Region5	Longitudinal analysis - 2|4 shape	0.00753825	0.0354741	Severe
Peptides.Region5	Longitudinal analysis - 3|4 shape	0.000107594	0.00101628	Mild
Peptides.Region6	Longitudinal analysis - 1|2 shape	9.37164e-07	3.74866e-05	Severe
Peptides.Region6	Longitudinal analysis - 1|4 shape	0.00180553	0.0103173	Mild
Peptides.Region6	Longitudinal analysis - 1|5 shape	0.0334702	0.0982851	Mild
Peptides.Region6	Longitudinal analysis - 2|4 average	0.0267505	0.704365	Severe
Peptides.Region6	Longitudinal analysis - 2|5 shape	0.00067289	0.00489375	Mild
Peptides.Region6	Longitudinal analysis - 3|5 average	0.0338156	0.704365	Mild
Peptides.Region6	Longitudinal analysis - 4|5 average	0.0344179	0.704365	Mild
Peptides.Region7	Longitudinal analysis - 1|2 shape	0.0388893	0.103705	Severe
Peptides.Region7	Longitudinal analysis - 1|4 shape	0.0412186	0.105823	Severe
Peptides.Region7	Longitudinal analysis - 2|4 shape	1.90294e-06	5.0745e-05	Mild
Peptides.Region8	Longitudinal analysis - 1|3 shape	0.0261834	0.0910728	Mild
Peptides.Region8	Longitudinal analysis - 1|4 shape	0.0429118	0.105823	Mild
Peptides.Region8	Longitudinal analysis - 1|5 shape	0.00429495	0.0229064	Mild
Peptides.Region8	Longitudinal analysis - 2|3 shape	0.0363362	0.100238	Mild
Peptides.Region8	Longitudinal analysis - 2|5 shape	0.0220597	0.0878988	Mild
Peptides.Region8	Longitudinal analysis - 3|5 shape	0.0335752	0.0982851	Mild
Peptides.Region1	Longitudinal analysis DFSO - overall shape	2.6675e-06	1.067e-05	Mild
Peptides.Region1	Longitudinal analysis DFSO- overall average	0.0293272	0.117309	Mild
Peptides.Region3	Longitudinal analysis DFSO - overall shape	0.00014254	0.00028508	Mild
Peptides.Region4	Longitudinal analysis DFSO - overall shape	2.02119e-05	5.38984e-05	Severe
Peptides.Region5	Longitudinal analysis DFSO - overall shape	6.46862e-15	5.17489e-14	Severe
Peptides.Region6	Longitudinal analysis DFSO- overall average	0.00927217	0.0741774	Severe
Peptides.Region7	Longitudinal analysis DFSO - overall shape	0.0453757	0.0726012	Severe
