# Supplementary material for: Multi-omic longitudinal study reveals immune correlates of clinical course among hospitalized COVID-19 patients
Source: Cell Rep Med. 2023 May 23;4(6):101079. doi: 10.1016/j.xcrm.2023.101079 (PMC10203880; doi:10.1016/j.xcrm.2023.101079)
Supplement: Table S3. Sex, age, and trajectory group distribution of participants with and without auto-Abs against IFNs, related to Figure 2 [file mmc4.xlsx]

## Sheet: Sheet1
Table S3: Sex, age and trajectory group distribution of participants with and without auto-Abs against IFNs, Related to Figure 2.
	N total	N auto-Abs positive (percentage)	P-value
Sex			0.029
Female	180	3 (1.7%)
Male	309	18 (5.8%)
Age			0.2
[19-35]	45	1 (2.2%)
[36-50]	110	2 (1.8%)
[51-65]	179	7 (3.9%)
[66-80]	127	9 (7.1%)
[81-95]	28	2 (7.1%)
Trajectory group			0.001
TG1	101	0 (0%)
TG2	131	2 (1.5%)
TG3	102	5 (4.9%)
TG4	104	10 (9.6%)
TG5	51	4 (7.8%)
