# Supplementary material for: Multi-omic longitudinal study reveals immune correlates of clinical course among hospitalized COVID-19 patients
Source: Cell Rep Med. 2023 May 23;4(6):101079. doi: 10.1016/j.xcrm.2023.101079 (PMC10203880; doi:10.1016/j.xcrm.2023.101079)
Supplement: Table S4. Olink modules and association with clinical outcome, related to Figure 3 [file mmc5.xlsx]

## Sheet: Olink Modules
Table S4: Olink Modules with corresponding features, Related to Figure 3.
Module	Feature
Olink_mod0	IL2RB
Olink_mod0	IL1A
Olink_mod0	IL2
Olink_mod0	TSLP
Olink_mod0	IL10RA
Olink_mod0	IL22RA1
Olink_mod0	NGF
Olink_mod0	IL13
Olink_mod0	IL20
Olink_mod0	IL33
Olink_mod0	FGF19
Olink_mod0	IL4
Olink_mod0	TNFSF12
Olink_mod0	IL5
Olink_mod1	VEGFA
Olink_mod1	CD8A
Olink_mod1	GDNF
Olink_mod1	CDCP1
Olink_mod1	PLAU
Olink_mod1	IL17C
Olink_mod1	IL17A
Olink_mod1	IL20RA
Olink_mod1	CXCL9
Olink_mod1	CST5
Olink_mod1	SLAMF1
Olink_mod1	FGF23
Olink_mod1	FGF5
Olink_mod1	LIFR
Olink_mod1	FGF21
Olink_mod1	CCL19
Olink_mod1	IL15RA
Olink_mod1	IL10RB
Olink_mod1	CD274
Olink_mod1	ARTN
Olink_mod1	MMP10
Olink_mod1	TNF
Olink_mod1	CD5
Olink_mod1	CCL3
Olink_mod1	CCL28
Olink_mod1	CD40
Olink_mod1	CCL25
Olink_mod1	CX3CL1
Olink_mod1	TNFRSF9
Olink_mod1	CSF1
Olink_mod2	CXCL8
Olink_mod2	CCL7
Olink_mod2	TNFRSF11B
Olink_mod2	IL6
Olink_mod2	CCL2
Olink_mod2	CXCL11
Olink_mod2	IL18
Olink_mod2	IL18R1
Olink_mod2	HGF
Olink_mod2	IL24
Olink_mod2	IL10
Olink_mod2	CCL23
Olink_mod2	CXCL10
Olink_mod2	IFNG
Olink_mod2	LIF
Olink_mod2	CCL8
Olink_mod2	CCL20
Olink_mod3	CD244
Olink_mod3	TNFSF10
Olink_mod3	CD6
Olink_mod3	KITLG
Olink_mod3	CCL11
Olink_mod3	TNFSF11
Olink_mod3	IL12B
Olink_mod3	FLT3LG
Olink_mod3	DNER
Olink_mod3	NTF3
Olink_mod3	LTA
Olink_mod4	AXIN1
Olink_mod4	EIF4EBP1
Olink_mod4	SIRT2
Olink_mod4	CASP8
Olink_mod4	SULT1A1
Olink_mod4	STAMBP
Olink_mod4	ADA
Olink_mod5	IL7
Olink_mod5	TGFB1
Olink_mod5	CXCL1
Olink_mod5	CCL13
Olink_mod5	MMP1
Olink_mod5	CXCL5
Olink_mod5	CXCL6
Olink_mod6	OSM
Olink_mod6	CCL4
Olink_mod6	TGFA
Olink_mod6	TNFSF14
Olink_mod6	S100A12
Olink_mod6	NRTN

## Sheet: Olink modules and association
Table S4: Olink modules and association with clinical outcome, Related to Figure 3.
Module (or Feature)	Analysis	P value	Adj. p value	Direction
Olink_mod1	Visit 1 analysis - overall	1.71803e-06	4.00873e-06	Severe
Olink_mod2	Visit 1 analysis - overall	5.06873e-19	3.54811e-18	Severe
Olink_mod3	Visit 1 analysis - overall	2.52715e-11	8.84504e-11	Mild
Olink_mod4	Visit 1 analysis - overall	0.000291346	0.000407885	Severe
Olink_mod6	Visit 1 analysis - overall	1.36192e-05	2.38336e-05	Severe
Olink_mod1	Visit 1 analysis - 1|4	0.0106643	0.0324567	Severe
Olink_mod1	Visit 1 analysis - 1|5	3.26105e-05	0.00018683	Severe
Olink_mod1	Visit 1 analysis - 2|4	0.0269494	0.0650502	Severe
Olink_mod1	Visit 1 analysis - 2|5	1.16955e-05	9.09649e-05	Severe
Olink_mod1	Visit 1 analysis - 3|4	0.00853744	0.0271646	Severe
Olink_mod1	Visit 1 analysis - 3|5	3.4697e-05	0.00018683	Severe
Olink_mod1	Visit 1 analysis - 4|5	0.0227892	0.0572309	Severe
Olink_mod2	Visit 1 analysis - 1|2	9.24989e-07	9.24989e-06	Severe
Olink_mod2	Visit 1 analysis - 1|3	0.0401271	0.0877781	Severe
Olink_mod2	Visit 1 analysis - 1|4	1.3748e-11	5.81062e-10	Severe
Olink_mod2	Visit 1 analysis - 1|5	1.66018e-11	5.81062e-10	Severe
Olink_mod2	Visit 1 analysis - 2|4	1.47196e-05	0.000103037	Severe
Olink_mod2	Visit 1 analysis - 2|5	7.8568e-08	1.09995e-06	Severe
Olink_mod2	Visit 1 analysis - 3|4	3.77987e-07	4.40985e-06	Severe
Olink_mod2	Visit 1 analysis - 3|5	1.55207e-08	2.71613e-07	Severe
Olink_mod2	Visit 1 analysis - 4|5	0.0491016	0.104155	Severe
Olink_mod3	Visit 1 analysis - 1|2	0.000257656	0.00106094	Mild
Olink_mod3	Visit 1 analysis - 1|3	0.00273452	0.00957082	Mild
Olink_mod3	Visit 1 analysis - 1|4	2.69507e-09	6.2885e-08	Mild
Olink_mod3	Visit 1 analysis - 1|5	9.68177e-06	8.47155e-05	Mild
Olink_mod3	Visit 1 analysis - 2|4	3.29061e-05	0.00018683	Mild
Olink_mod3	Visit 1 analysis - 2|5	0.0116716	0.0340423	Mild
Olink_mod3	Visit 1 analysis - 3|4	7.60904e-05	0.000332895	Mild
Olink_mod3	Visit 1 analysis - 3|5	0.0181595	0.048891	Mild
Olink_mod4	Visit 1 analysis - 1|4	0.00190766	0.00702822	Severe
Olink_mod4	Visit 1 analysis - 1|5	0.00309259	0.0103086	Severe
Olink_mod4	Visit 1 analysis - 2|4	0.00122319	0.00475685	Severe
Olink_mod4	Visit 1 analysis - 2|5	0.013926	0.0389928	Severe
Olink_mod4	Visit 1 analysis - 3|4	0.0291047	0.067911	Severe
Olink_mod6	Visit 1 analysis - 1|4	5.24301e-05	0.00026215	Severe
Olink_mod6	Visit 1 analysis - 1|5	0.0381914	0.0862386	Severe
Olink_mod6	Visit 1 analysis - 2|4	6.22917e-05	0.000290694	Severe
Olink_mod6	Visit 1 analysis - 3|4	0.0228924	0.0572309	Severe
Olink_mod0	Longitudinal analysis - overall shape	0.00443351	0.00517242	Mild
Olink_mod1	Longitudinal analysis - overall shape	2.01446e-10	4.70042e-10	Severe
Olink_mod1	Longitudinal analysis - overall average	5.55515e-13	9.72151e-13	Severe
Olink_mod2	Longitudinal analysis - overall shape	1.68777e-10	4.70042e-10	Severe
Olink_mod2	Longitudinal analysis - overall average	6.2922e-43	4.40454e-42	Severe
Olink_mod3	Longitudinal analysis - overall shape	6.34208e-13	4.43946e-12	Mild
Olink_mod3	Longitudinal analysis - overall average	9.6788e-19	3.38758e-18	Mild
Olink_mod4	Longitudinal analysis - overall shape	0.0123573	0.0123573	Severe
Olink_mod4	Longitudinal analysis - overall average	1.8839e-06	2.63746e-06	Severe
Olink_mod5	Longitudinal analysis - overall shape	0.00167937	0.00235112	Severe
Olink_mod6	Longitudinal analysis - overall shape	1.84824e-05	3.23442e-05	Severe
Olink_mod6	Longitudinal analysis - overall average	1.35392e-13	3.15914e-13	Severe
Olink_mod0	Longitudinal analysis - 1|3 shape	0.00737893	0.0258262	Mild
Olink_mod0	Longitudinal analysis - 2|3 shape	0.0240179	0.0840627	Mild
Olink_mod0	Longitudinal analysis - 3|4 shape	0.0413975	0.0482971	Severe
Olink_mod1	Longitudinal analysis - 1|4 average	2.14132e-06	3.74731e-06	Severe
Olink_mod1	Longitudinal analysis - 1|4 shape	0.00024313	0.00131579	Severe
Olink_mod1	Longitudinal analysis - 1|5 average	6.30171e-10	1.4704e-09	Severe
Olink_mod1	Longitudinal analysis - 1|5 shape	7.07073e-10	4.94951e-09	Severe
Olink_mod1	Longitudinal analysis - 2|4 average	1.83485e-05	3.21098e-05	Severe
Olink_mod1	Longitudinal analysis - 2|4 shape	0.00194619	0.00681166	Severe
Olink_mod1	Longitudinal analysis - 2|5 average	4.52196e-09	1.58269e-08	Severe
Olink_mod1	Longitudinal analysis - 2|5 shape	6.23149e-08	1.45401e-07	Severe
Olink_mod1	Longitudinal analysis - 3|4 average	0.000215029	0.000376301	Severe
Olink_mod1	Longitudinal analysis - 3|4 shape	0.000430175	0.00150561	Severe
Olink_mod1	Longitudinal analysis - 3|5 average	9.11093e-07	2.14248e-06	Severe
Olink_mod1	Longitudinal analysis - 3|5 shape	6.90242e-12	4.83169e-11	Severe
Olink_mod1	Longitudinal analysis - 4|5 average	0.0259798	0.0909293	Mild
Olink_mod1	Longitudinal analysis - 4|5 shape	0.00116233	0.00203408	Severe
Olink_mod2	Longitudinal analysis - 1|2 average	3.36517e-07	2.35562e-06	Severe
Olink_mod2	Longitudinal analysis - 1|2 shape	0.0405963	0.142087	Mild
Olink_mod2	Longitudinal analysis - 1|3 average	0.000154494	0.00108145	Severe
Olink_mod2	Longitudinal analysis - 1|3 shape	0.0389566	0.0908987	Mild
Olink_mod2	Longitudinal analysis - 1|4 average	2.06428e-14	1.445e-13	Severe
Olink_mod2	Longitudinal analysis - 1|5 average	3.90828e-19	2.73579e-18	Severe
Olink_mod2	Longitudinal analysis - 1|5 shape	2.33912e-07	8.1869e-07	Severe
Olink_mod2	Longitudinal analysis - 2|4 average	4.10732e-17	2.87512e-16	Severe
Olink_mod2	Longitudinal analysis - 2|4 shape	0.0067887	0.0158403	Severe
Olink_mod2	Longitudinal analysis - 2|5 average	3.53482e-18	2.47437e-17	Severe
Olink_mod2	Longitudinal analysis - 2|5 shape	4.1052e-13	1.43682e-12	Severe
Olink_mod2	Longitudinal analysis - 3|4 average	3.27479e-14	2.29235e-13	Severe
Olink_mod2	Longitudinal analysis - 3|4 shape	0.0142538	0.0199553	Severe
Olink_mod2	Longitudinal analysis - 3|5 average	1.48755e-18	1.04128e-17	Severe
Olink_mod2	Longitudinal analysis - 3|5 shape	8.36788e-10	2.92876e-09	Severe
Olink_mod2	Longitudinal analysis - 4|5 average	0.00391845	0.0274291	Mild
Olink_mod2	Longitudinal analysis - 4|5 shape	2.17424e-05	7.60983e-05	Severe
Olink_mod3	Longitudinal analysis - 1|2 average	0.0439968	0.102659	Mild
Olink_mod3	Longitudinal analysis - 1|2 shape	0.00392868	0.0275007	Severe
Olink_mod3	Longitudinal analysis - 1|3 average	0.0355699	0.0829964	Mild
Olink_mod3	Longitudinal analysis - 1|4 average	5.54304e-10	1.94006e-09	Mild
Olink_mod3	Longitudinal analysis - 1|4 shape	0.000528836	0.00131579	Severe
Olink_mod3	Longitudinal analysis - 1|5 average	5.09973e-11	1.78491e-10	Mild
Olink_mod3	Longitudinal analysis - 1|5 shape	5.42301e-07	1.26537e-06	Mild
Olink_mod3	Longitudinal analysis - 2|3 shape	0.0215261	0.0840627	Mild
Olink_mod3	Longitudinal analysis - 2|4 average	2.53109e-11	8.8588e-11	Mild
Olink_mod3	Longitudinal analysis - 2|5 average	1.40428e-08	3.27665e-08	Severe
Olink_mod3	Longitudinal analysis - 2|5 shape	8.79866e-14	6.15906e-13	Mild
Olink_mod3	Longitudinal analysis - 3|4 average	1.48632e-06	3.46808e-06	Mild
Olink_mod3	Longitudinal analysis - 3|4 shape	0.0140135	0.0199553	Severe
Olink_mod3	Longitudinal analysis - 3|5 average	9.18204e-07	2.14248e-06	Severe
Olink_mod3	Longitudinal analysis - 3|5 shape	5.52014e-08	1.28803e-07	Mild
Olink_mod3	Longitudinal analysis - 4|5 shape	1.24486e-11	8.714e-11	Mild
Olink_mod4	Longitudinal analysis - 1|4 average	0.00209278	0.00292989	Severe
Olink_mod4	Longitudinal analysis - 1|5 average	0.00018241	0.000255373	Severe
Olink_mod4	Longitudinal analysis - 1|5 shape	0.004304	0.007532	Severe
Olink_mod4	Longitudinal analysis - 2|4 average	0.00713926	0.00999496	Severe
Olink_mod4	Longitudinal analysis - 2|5 average	0.00705551	0.00987772	Severe
Olink_mod4	Longitudinal analysis - 2|5 shape	0.00224728	0.00314619	Severe
Olink_mod4	Longitudinal analysis - 3|4 average	0.000752008	0.00105281	Severe
Olink_mod4	Longitudinal analysis - 3|5 average	0.00637555	0.00892577	Mild
Olink_mod4	Longitudinal analysis - 3|5 shape	0.000349009	0.000488613	Severe
Olink_mod4	Longitudinal analysis - 4|5 shape	0.000850427	0.00198433	Severe
Olink_mod5	Longitudinal analysis - 1|4 average	0.0447316	0.0521868	Severe
Olink_mod5	Longitudinal analysis - 1|4 shape	0.000563911	0.00131579	Severe
Olink_mod5	Longitudinal analysis - 2|4 shape	0.00976148	0.0170826	Severe
Olink_mod5	Longitudinal analysis - 3|4 shape	0.00181388	0.00423238	Severe
Olink_mod6	Longitudinal analysis - 1|2 average	0.00335802	0.0117531	Severe
Olink_mod6	Longitudinal analysis - 1|3 average	0.0286373	0.0829964	Severe
Olink_mod6	Longitudinal analysis - 1|3 shape	0.00453275	0.0258262	Mild
Olink_mod6	Longitudinal analysis - 1|4 average	3.12277e-08	7.28645e-08	Severe
Olink_mod6	Longitudinal analysis - 1|5 average	5.47182e-07	9.57568e-07	Severe
Olink_mod6	Longitudinal analysis - 1|5 shape	0.0253124	0.0354374	Severe
Olink_mod6	Longitudinal analysis - 2|4 average	3.75705e-09	8.76646e-09	Severe
Olink_mod6	Longitudinal analysis - 2|4 shape	6.20412e-05	0.000434288	Mild
Olink_mod6	Longitudinal analysis - 2|5 average	0.000298753	0.000522818	Mild
Olink_mod6	Longitudinal analysis - 2|5 shape	0.000234865	0.000411014	Severe
Olink_mod6	Longitudinal analysis - 3|4 average	1.20391e-06	3.46808e-06	Severe
Olink_mod6	Longitudinal analysis - 3|4 shape	2.34567e-05	0.000164197	Severe
Olink_mod6	Longitudinal analysis - 3|5 average	0.00498258	0.00871952	Mild
Olink_mod6	Longitudinal analysis - 3|5 shape	9.50744e-06	1.6638e-05	Severe
Olink_mod6	Longitudinal analysis - 4|5 shape	0.00197887	0.00277042	Severe
Olink_mod1	Longitudinal analysis DFSO - overall shape	9.45316e-08	3.30861e-07	Severe
Olink_mod1	Longitudinal analysis DFSO- overall average	6.7957e-10	1.18925e-09	Severe
Olink_mod2	Longitudinal analysis DFSO - overall shape	1.69802e-05	3.96205e-05	Severe
Olink_mod2	Longitudinal analysis DFSO- overall average	2.10145e-35	1.47101e-34	Severe
Olink_mod3	Longitudinal analysis DFSO - overall shape	1.10323e-09	7.72264e-09	Mild
Olink_mod3	Longitudinal analysis DFSO- overall average	2.53033e-15	8.85617e-15	Mild
Olink_mod4	Longitudinal analysis DFSO- overall average	1.70623e-05	2.38873e-05	Severe
Olink_mod5	Longitudinal analysis DFSO - overall shape	0.00443636	0.00621091	Severe
Olink_mod5	Longitudinal analysis DFSO- overall average	0.00583803	0.00681103	Mild
Olink_mod6	Longitudinal analysis DFSO - overall shape	0.000417266	0.000730215	Severe
Olink_mod6	Longitudinal analysis DFSO- overall average	7.60451e-14	1.77438e-13	Severe
Olink_mod1	Longitudinal analysis DFSO - 1|4 average	9.69968e-06	1.69744e-05	Severe
Olink_mod1	Longitudinal analysis DFSO - 1|4 shape	0.000703233	0.00492263	Severe
Olink_mod1	Longitudinal analysis DFSO - 1|5 average	2.52973e-08	5.90269e-08	Severe
Olink_mod1	Longitudinal analysis DFSO - 1|5 shape	8.05489e-07	2.81921e-06	Severe
Olink_mod1	Longitudinal analysis DFSO - 2|4 average	0.000269155	0.000471022	Severe
Olink_mod1	Longitudinal analysis DFSO - 2|4 shape	0.00080204	0.00561428	Severe
Olink_mod1	Longitudinal analysis DFSO - 2|5 average	4.55367e-06	1.06252e-05	Severe
Olink_mod1	Longitudinal analysis DFSO - 2|5 shape	6.25381e-05	0.000145922	Severe
Olink_mod1	Longitudinal analysis DFSO - 3|4 average	0.000593029	0.0010378	Severe
Olink_mod1	Longitudinal analysis DFSO - 3|4 shape	1.67889e-05	0.000117523	Severe
Olink_mod1	Longitudinal analysis DFSO - 3|5 average	7.15122e-05	0.000250293	Severe
Olink_mod1	Longitudinal analysis DFSO - 3|5 shape	1.62398e-08	5.68393e-08	Severe
Olink_mod1	Longitudinal analysis DFSO - 4|5 shape	0.00175322	0.00306814	Severe
Olink_mod2	Longitudinal analysis DFSO - 1|2 average	0.00063404	0.00443828	Severe
Olink_mod2	Longitudinal analysis DFSO - 1|3 average	0.00716364	0.0250727	Severe
Olink_mod2	Longitudinal analysis DFSO - 1|4 average	1.59594e-12	1.11716e-11	Severe
Olink_mod2	Longitudinal analysis DFSO - 1|5 average	9.62289e-16	6.73602e-15	Severe
Olink_mod2	Longitudinal analysis DFSO - 1|5 shape	4.91966e-05	0.000114792	Severe
Olink_mod2	Longitudinal analysis DFSO - 2|4 average	7.2569e-15	5.07983e-14	Severe
Olink_mod2	Longitudinal analysis DFSO - 2|5 average	1.29702e-12	9.07914e-12	Severe
Olink_mod2	Longitudinal analysis DFSO - 2|5 shape	4.07423e-09	1.42598e-08	Severe
Olink_mod2	Longitudinal analysis DFSO - 3|4 average	1.11695e-14	7.81866e-14	Severe
Olink_mod2	Longitudinal analysis DFSO - 3|4 shape	0.0397025	0.0679046	Severe
Olink_mod2	Longitudinal analysis DFSO - 3|5 average	2.38699e-15	1.67089e-14	Severe
Olink_mod2	Longitudinal analysis DFSO - 3|5 shape	4.29468e-10	3.00628e-09	Severe
Olink_mod2	Longitudinal analysis DFSO - 4|5 shape	0.00016842	0.000589469	Severe
Olink_mod3	Longitudinal analysis DFSO - 1|2 shape	0.0247355	0.173148	Severe
Olink_mod3	Longitudinal analysis DFSO - 1|4 average	1.74416e-08	4.06971e-08	Mild
Olink_mod3	Longitudinal analysis DFSO - 1|4 shape	0.00219612	0.00768641	Severe
Olink_mod3	Longitudinal analysis DFSO - 1|5 average	5.78857e-09	2.026e-08	Mild
Olink_mod3	Longitudinal analysis DFSO - 1|5 shape	3.4171e-10	2.39197e-09	Mild
Olink_mod3	Longitudinal analysis DFSO - 2|3 shape	0.0205572	0.0719501	Mild
Olink_mod3	Longitudinal analysis DFSO - 2|4 average	3.92035e-10	1.37212e-09	Mild
Olink_mod3	Longitudinal analysis DFSO - 2|5 average	2.93107e-07	1.02588e-06	Severe
Olink_mod3	Longitudinal analysis DFSO - 2|5 shape	1.6462e-10	1.15234e-09	Mild
Olink_mod3	Longitudinal analysis DFSO - 3|4 average	2.57413e-05	6.00631e-05	Mild
Olink_mod3	Longitudinal analysis DFSO - 3|4 shape	0.00610582	0.0142469	Severe
Olink_mod3	Longitudinal analysis DFSO - 3|5 average	0.000257112	0.000599928	Severe
Olink_mod3	Longitudinal analysis DFSO - 3|5 shape	5.89978e-06	1.37661e-05	Mild
Olink_mod3	Longitudinal analysis DFSO - 4|5 average	0.0400493	0.140173	Severe
Olink_mod3	Longitudinal analysis DFSO - 4|5 shape	2.18843e-15	1.5319e-14	Mild
Olink_mod4	Longitudinal analysis DFSO - 1|4 average	0.000906151	0.00126861	Severe
Olink_mod4	Longitudinal analysis DFSO - 1|5 average	2.3729e-05	3.32205e-05	Severe
Olink_mod4	Longitudinal analysis DFSO - 1|5 shape	0.0475364	0.0554591	Severe
Olink_mod4	Longitudinal analysis DFSO - 2|3 shape	0.0105766	0.0719501	Mild
Olink_mod4	Longitudinal analysis DFSO - 2|4 average	0.00627683	0.00878756	Severe
Olink_mod4	Longitudinal analysis DFSO - 2|4 shape	0.0381658	0.0890536	Mild
Olink_mod4	Longitudinal analysis DFSO - 2|5 average	0.0306644	0.0429302	Severe
Olink_mod4	Longitudinal analysis DFSO - 3|4 average	0.00105163	0.00147228	Severe
Olink_mod4	Longitudinal analysis DFSO - 3|5 shape	0.0125826	0.0176156	Severe
Olink_mod4	Longitudinal analysis DFSO - 4|5 shape	0.0159997	0.0223996	Severe
Olink_mod5	Longitudinal analysis DFSO - 1|4 average	0.0351688	0.0410303	Severe
Olink_mod5	Longitudinal analysis DFSO - 1|5 shape	0.0391367	0.0547914	Severe
Olink_mod5	Longitudinal analysis DFSO - 2|3 shape	0.0388774	0.090714	Mild
Olink_mod5	Longitudinal analysis DFSO - 2|5 shape	0.00126425	0.00176995	Severe
Olink_mod5	Longitudinal analysis DFSO - 3|4 shape	0.000167932	0.000587763	Severe
Olink_mod5	Longitudinal analysis DFSO - 3|5 shape	0.0301194	0.0351393	Severe
Olink_mod5	Longitudinal analysis DFSO - 4|5 average	0.0121616	0.0851313	Mild
Olink_mod6	Longitudinal analysis DFSO - 1|2 average	0.00429609	0.0150363	Severe
Olink_mod6	Longitudinal analysis DFSO - 1|3 average	0.00423253	0.0250727	Severe
Olink_mod6	Longitudinal analysis DFSO - 1|3 shape	0.00797204	0.0558043	Mild
Olink_mod6	Longitudinal analysis DFSO - 1|4 average	6.6849e-11	2.33972e-10	Severe
Olink_mod6	Longitudinal analysis DFSO - 1|5 average	5.06796e-08	8.86894e-08	Severe
Olink_mod6	Longitudinal analysis DFSO - 1|5 shape	0.0108066	0.0189115	Severe
Olink_mod6	Longitudinal analysis DFSO - 2|4 average	6.73764e-10	1.57212e-09	Severe
Olink_mod6	Longitudinal analysis DFSO - 2|4 shape	0.0078463	0.0274621	Mild
Olink_mod6	Longitudinal analysis DFSO - 2|5 average	0.00234462	0.00410309	Mild
Olink_mod6	Longitudinal analysis DFSO - 2|5 shape	0.000187486	0.0003281	Severe
Olink_mod6	Longitudinal analysis DFSO - 3|4 average	8.80157e-06	3.08055e-05	Severe
Olink_mod6	Longitudinal analysis DFSO - 3|4 shape	0.0485033	0.0679046	Severe
Olink_mod6	Longitudinal analysis DFSO - 3|5 shape	1.63541e-05	2.86196e-05	Severe
Olink_mod6	Longitudinal analysis DFSO - 4|5 shape	0.000529257	0.00123493	Severe

## Sheet: Olink Annotation
Table S4: Olink modules and annotation, Related to Figure 3.
Module	Short Name	Annotation resource	Resource ID	P value	Adj. p value	Important features
Olink_mod0	Others	ImmuneXpresso	B cell/cell	0.00498109	1	IL4;IL2;IL5;IL13
Olink_mod0	Others	ImmuneXpresso	basophil/cell	0.00605837	1	IL4;IL13
Olink_mod0	Others	ImmuneXpresso	CD103-positive dendritic cell/cell	0.048951	1	IL2
Olink_mod0	Others	ImmuneXpresso	CD4-positive, alpha-beta memory T cell/cell	0.048951	1	IL4
Olink_mod0	Others	ImmuneXpresso	CD4-positive, alpha-beta T cell/cell	0.0307654	1	IL2;IL4;IL5
Olink_mod0	Others	ImmuneXpresso	CD8-positive, alpha-beta T cell/cell	0.0075483	1	IL2;IL4;IL13
Olink_mod0	Others	ImmuneXpresso	effector memory CD4-positive, alpha-beta T cell/cell	0.048951	1	IL4
Olink_mod0	Others	ImmuneXpresso	helper T cell/cell	0.00235272	1	IL2;IL4;IL5
Olink_mod0	Others	ImmuneXpresso	lymphocyte/cell	0.00307515	1	IL2;IL4;IL5;IL33
Olink_mod0	Others	ImmuneXpresso	mast cell/cell	0.0209287	1	IL4;IL33;IL13
Olink_mod0	Others	ImmuneXpresso	mature NK T cell/cell	0.0118296	1	IL4;IL13
Olink_mod0	Others	ImmuneXpresso	naive B cell/cell	0.048951	1	IL4
Olink_mod0	Others	ImmuneXpresso	naive T cell/cell	0.00605837	1	IL2;IL4
Olink_mod0	Others	ImmuneXpresso	naive thymus-derived CD4-positive, alpha-beta T cell/cell	0.048951	1	IL2
Olink_mod0	Others	ImmuneXpresso	T cell/cell	0.0110378	1	IL2;IL4;IL5;IL13
Olink_mod0	Others	ImmuneXpresso	T-helper 1 cell/cell	0.0281847	1	IL4;IL13
Olink_mod0	Others	ImmuneXpresso	T-helper 2 cell/cell	0.000241797	0.766739	IL4;IL5;IL33;IL13
Olink_mod0	Others	ImmuneXpresso	thymocyte/cell	0.0281847	1	IL2;IL4
Olink_mod0	Others	ImmuneXpresso	alternatively activated macrophage/cytoPos	0.0281847	1	IL4;IL33
Olink_mod0	Others	ImmuneXpresso	cholangiocyte/cytoPos	0.048951	1	IL33
Olink_mod0	Others	ImmuneXpresso	decidual natural killer cell/cytoPos	0.048951	1	IL2
Olink_mod0	Others	ImmuneXpresso	naive B cell/cytoPos	0.048951	1	IL2
Olink_mod0	Others	ImmuneXpresso	naive thymus-derived CD4-positive, alpha-beta T cell/cytoPos	0.048951	1	IL4
Olink_mod0	Others	ImmuneXpresso	natural T-regulatory cell/cytoPos	0.048951	1	IL2
Olink_mod0	Others	ImmuneXpresso	pro-B cell/cytoPos	0.048951	1	IL4
Olink_mod0	Others	ImmuneXpresso	regulatory T cell/cytoPos	0.0385175	1	IL4;IL5
Olink_mod0	Others	ImmuneXpresso	stromal cell/cytoPos	0.0192479	1	IL1A;IL33
Olink_mod0	Others	ImmuneXpresso	B cell/cytoNeg	0.0428184	1	IL2;IL13;IL1A
Olink_mod0	Others	ImmuneXpresso	B-1 B cell/cytoNeg	0.00206835	1	IL5;IL33
Olink_mod0	Others	ImmuneXpresso	mature eosinophil/cytoNeg	0.048951	1	IL5
Olink_mod0	Others	ImmuneXpresso	multinucleated giant cell/cytoNeg	0.048951	1	IL13
Olink_mod0	Others	ImmuneXpresso	myeloid suppressor cell/cytoNeg	0.048951	1	IL4
Olink_mod0	Others	ImmuneXpresso	naive B cell/cytoNeg	0.048951	1	IL4
Olink_mod0	Others	ImmuneXpresso	odontoclast/cytoNeg	0.048951	1	IL4
Olink_mod0	Others	ImmuneXpresso	thymocyte/cytoNeg	0.0385175	1	IL2;IL4
Olink_mod1	Cytokines produced by Neutrophils	ImmuneXpresso	CD4-positive, alpha-beta T cell/cytoPos	0.0121335	1	CCL3;CX3CL1;CXCL9
Olink_mod1	Cytokines produced by Neutrophils	ImmuneXpresso	effector T cell/cytoPos	0.0464781	1	CCL3;CXCL9
Olink_mod1	Cytokines produced by Neutrophils	ImmuneXpresso	platelet/cytoPos	0.0464781	1	IL17A;CCL3
Olink_mod1	Cytokines produced by Neutrophils	ImmuneXpresso	alveolar macrophage/cytoNeg	0.0198889	1	TNF;IL17A
Olink_mod1	Cytokines produced by Neutrophils	ImmuneXpresso	erythroid progenitor cell/cytoNeg	0.032049	1	CCL3;CSF1
Olink_mod1	Cytokines produced by Neutrophils	ImmuneXpresso	hematopoietic stem cell/cytoNeg	0.0464781	1	CCL3;TNF
Olink_mod2	Cytokines produced by Macrophages	ImmuneXpresso	alternatively activated macrophage/cell	0.00834785	1	IL10;IL6;CCL2
Olink_mod2	Cytokines produced by Macrophages	ImmuneXpresso	bronchial epithelial cell/cell	0.0156203	1	CXCL8;IL10;CCL2
Olink_mod2	Cytokines produced by Macrophages	ImmuneXpresso	CD4-positive, alpha-beta intraepithelial T cell/cell	0.00834785	1	IFNG;IL6;IL10
Olink_mod2	Cytokines produced by Macrophages	ImmuneXpresso	endothelial cell/cell	0.0255735	1	IL6;CCL2;CXCL8
Olink_mod2	Cytokines produced by Macrophages	ImmuneXpresso	endothelial cell of vascular tree/cell	0.0291183	1	IL6;CCL7
Olink_mod2	Cytokines produced by Macrophages	ImmuneXpresso	fat cell/cell	0.0255735	1	IL6;CCL2;CCL20
Olink_mod2	Cytokines produced by Macrophages	ImmuneXpresso	gamma-delta T cell/cell	0.0291183	1	IFNG;IL10
Olink_mod2	Cytokines produced by Macrophages	ImmuneXpresso	leukocyte/cell	0.00584261	1	IFNG;IL6;IL10;CCL2;IL18;LIF
Olink_mod2	Cytokines produced by Macrophages	ImmuneXpresso	macrophage/cell	0.0250664	1	IFNG;IL10;IL6;CCL2;IL18;CXCL10;CCL20
Olink_mod2	Cytokines produced by Macrophages	ImmuneXpresso	monocyte/cell	0.00117142	1	IL6;CCL2;IL10;IFNG;CXCL8;IL18;CXCL10
Olink_mod2	Cytokines produced by Macrophages	ImmuneXpresso	peritoneal macrophage/cell	0.00439858	1	IFNG;IL10;IL6;CCL2
Olink_mod2	Cytokines produced by Macrophages	ImmuneXpresso	adipose macrophage/cytoPos	0.0103418	1	IFNG;CCL2
Olink_mod2	Cytokines produced by Macrophages	ImmuneXpresso	classical monocyte/cytoNeg	0.0291183	1	CCL2;IL10
Olink_mod2	Cytokines produced by Macrophages	ImmuneXpresso	dendritic cell/cytoNeg	0.00234939	1	IL10;HGF;IL6;CXCL11
Olink_mod2	Cytokines produced by Macrophages	ImmuneXpresso	endothelial cell/cytoNeg	0.000842053	1	CXCL8;CXCL10;HGF;IL6;IL10;CCL2;IL18;CXCL11
Olink_mod2	Cytokines produced by Macrophages	ImmuneXpresso	goblet cell/cytoNeg	0.0156203	1	IL18;IL10;IFNG
Olink_mod2	Cytokines produced by Macrophages	ImmuneXpresso	granulocyte monocyte progenitor cell/cytoNeg	0.0382784	1	IFNG;IL6;IL10
Olink_mod2	Cytokines produced by Macrophages	ImmuneXpresso	lymphocyte/cytoNeg	0.0421577	1	IL10;CXCL8;IL24;CXCL11
Olink_mod2	Cytokines produced by Macrophages	ImmuneXpresso	peritoneal macrophage/cytoNeg	0.0382784	1	IFNG;IL10;CCL2
Olink_mod2	Cytokines produced by Macrophages	ImmuneXpresso	professional antigen presenting cell/cytoNeg	0.00834785	1	IL10;IFNG;IL6
Olink_mod2	Cytokines produced by Macrophages	ImmuneXpresso	T-helper 2 cell/cytoNeg	0.0115566	1	IFNG;IL10;IL18;IL6
Olink_mod3	Activators of cytotoxic NKs	ImmuneXpresso	eosinophil progenitor cell/cytoPos	0.034965	1	CCL11
Olink_mod3	Activators of cytotoxic NKs	ImmuneXpresso	hypertrophic chondrocyte/cytoNeg	0.034965	1	TNFSF11
Olink_mod3	Activators of cytotoxic NKs	ImmuneXpresso	M cell/cytoNeg	0.034965	1	LTA
Olink_mod5	Cytokines related to B cells	ImmuneXpresso	fibrocyte/cell	0.041958	1	TGFB1
Olink_mod5	Cytokines related to B cells	ImmuneXpresso	precursor B cell/cell	0.041958	1	IL7
Olink_mod5	Cytokines related to B cells	ImmuneXpresso	double negative thymocyte/cytoPos	0.041958	1	IL7
Olink_mod5	Cytokines related to B cells	ImmuneXpresso	endothelial cell of lymphatic vessel/cytoPos	0.0368587	1	TGFB1;CXCL1
Olink_mod5	Cytokines related to B cells	ImmuneXpresso	fibroblast of outer membrane of prostatic capsule/cytoPos	0.041958	1	TGFB1
Olink_mod5	Cytokines related to B cells	ImmuneXpresso	macrophage/cytoPos	0.0281847	1	CXCL5;CCL13
Olink_mod5	Cytokines related to B cells	ImmuneXpresso	mature neutrophil/cytoPos	0.00434836	1	CXCL1;CXCL5
Olink_mod5	Cytokines related to B cells	ImmuneXpresso	mesodermal cell/cytoPos	0.041958	1	TGFB1
Olink_mod5	Cytokines related to B cells	ImmuneXpresso	promonocyte/cytoPos	0.041958	1	TGFB1
Olink_mod5	Cytokines related to B cells	ImmuneXpresso	short term hematopoietic stem cell/cytoPos	0.041958	1	IL7
Olink_mod5	Cytokines related to B cells	ImmuneXpresso	mesothelial cell of peritoneum/cytoNeg	0.041958	1	TGFB1
Olink_mod5	Cytokines related to B cells	ImmuneXpresso	nasopharyngeal epithelial cell/cytoNeg	0.041958	1	TGFB1
Olink_mod5	Cytokines related to B cells	ImmuneXpresso	pro-B cell/cytoNeg	0.0014774	1	IL7;TGFB1
Olink_mod5	Cytokines related to B cells	ImmuneXpresso	stem cell/cytoNeg	0.00853177	1	TGFB1;CXCL1
Olink_mod5	Cytokines related to B cells	ImmuneXpresso	vein endothelial cell/cytoNeg	0.041958	1	TGFB1
Olink_mod6	Activators of Macrophages	ImmuneXpresso	auditory hair cell/cytoPos	0.027972	1	TGFA
Olink_mod6	Activators of Macrophages	ImmuneXpresso	macrophage/cytoPos	0.0118296	1	CCL4;TNFSF14
