# Supplementary material for: Multi-omic longitudinal study reveals immune correlates of clinical course among hospitalized COVID-19 patients
Source: Cell Rep Med. 2023 May 23;4(6):101079. doi: 10.1016/j.xcrm.2023.101079 (PMC10203880; doi:10.1016/j.xcrm.2023.101079)
Supplement: Table S5. Targeted proteomics modules and association with clinical outcome, related to Figure 3 [file mmc6.xlsx]

## Sheet: Targeted Modules
Table S5: Targeted Proteomics Modules with corresponding features, Related to Figure 3.
Module	Feature
plasma_proteomics_targeted.mod0	IGLV3-10
plasma_proteomics_targeted.mod0	IGHV6-1
plasma_proteomics_targeted.mod0	IGHV3-72
plasma_proteomics_targeted.mod0	IGHV2-70D
plasma_proteomics_targeted.mod0	ATRN
plasma_proteomics_targeted.mod0	A2M
plasma_proteomics_targeted.mod0	HBD
plasma_proteomics_targeted.mod0	APOA2
plasma_proteomics_targeted.mod0	AHSG
plasma_proteomics_targeted.mod0	TTR
plasma_proteomics_targeted.mod0	PPBP
plasma_proteomics_targeted.mod0	LTF
plasma_proteomics_targeted.mod0	HPX
plasma_proteomics_targeted.mod0	PROC
plasma_proteomics_targeted.mod0	GAPDH
plasma_proteomics_targeted.mod0	SERPINA7
plasma_proteomics_targeted.mod0	THBS1
plasma_proteomics_targeted.mod0	SERPINA6
plasma_proteomics_targeted.mod0	LPA
plasma_proteomics_targeted.mod0	SERPINF2
plasma_proteomics_targeted.mod0	CLU
plasma_proteomics_targeted.mod0	VCL
plasma_proteomics_targeted.mod0	PON1
plasma_proteomics_targeted.mod0	MAN1A1
plasma_proteomics_targeted.mod0	SAA4
plasma_proteomics_targeted.mod0	SERPINF1
plasma_proteomics_targeted.mod0	HBB
plasma_proteomics_targeted.mod0	HBA1
plasma_proteomics_targeted.mod0	LGALS3BP
plasma_proteomics_targeted.mod0	KMT2C
plasma_proteomics_targeted.mod1	ALB
plasma_proteomics_targeted.mod1	IGLV7-46
plasma_proteomics_targeted.mod1	IGLV5-52
plasma_proteomics_targeted.mod1	IGHV3-15
plasma_proteomics_targeted.mod1	KPNA5
plasma_proteomics_targeted.mod1	PGLYRP1
plasma_proteomics_targeted.mod1	FCN3
plasma_proteomics_targeted.mod1	AK1
plasma_proteomics_targeted.mod1	F9
plasma_proteomics_targeted.mod1	CFD
plasma_proteomics_targeted.mod1	C5
plasma_proteomics_targeted.mod1	JCHAIN
plasma_proteomics_targeted.mod1	HBE1
plasma_proteomics_targeted.mod1	SPTA1
plasma_proteomics_targeted.mod1	APOC2
plasma_proteomics_targeted.mod1	CRP
plasma_proteomics_targeted.mod1	PF4
plasma_proteomics_targeted.mod1	TF
plasma_proteomics_targeted.mod1	KLKB1
plasma_proteomics_targeted.mod1	CAT
plasma_proteomics_targeted.mod1	VWF
plasma_proteomics_targeted.mod1	APOD
plasma_proteomics_targeted.mod1	ITGB3
plasma_proteomics_targeted.mod1	ICAM1
plasma_proteomics_targeted.mod1	GSN
plasma_proteomics_targeted.mod1	C2
plasma_proteomics_targeted.mod1	PROS1
plasma_proteomics_targeted.mod1	C8B
plasma_proteomics_targeted.mod1	C8G
plasma_proteomics_targeted.mod1	BPGM
plasma_proteomics_targeted.mod1	ITGA2B
plasma_proteomics_targeted.mod1	VIM
plasma_proteomics_targeted.mod1	F5
plasma_proteomics_targeted.mod1	PRG2
plasma_proteomics_targeted.mod1	LCP1
plasma_proteomics_targeted.mod1	HSP90B1
plasma_proteomics_targeted.mod1	CPN1
plasma_proteomics_targeted.mod1	CPN2
plasma_proteomics_targeted.mod1	PSMB4
plasma_proteomics_targeted.mod1	TKT
plasma_proteomics_targeted.mod1	SERPINA4
plasma_proteomics_targeted.mod1	IGFALS
plasma_proteomics_targeted.mod1	SELENOP
plasma_proteomics_targeted.mod1	B2M
plasma_proteomics_targeted.mod1	PSMC6
plasma_proteomics_targeted.mod1	RAN
plasma_proteomics_targeted.mod1	INSM1
plasma_proteomics_targeted.mod1	CFHR3
plasma_proteomics_targeted.mod1	EFEMP1
plasma_proteomics_targeted.mod1	HABP2
plasma_proteomics_targeted.mod1	ISLR2
plasma_proteomics_targeted.mod1	RNF180
plasma_proteomics_targeted.mod1	ACOT4
plasma_proteomics_targeted.mod1	PCSK9
plasma_proteomics_targeted.mod1	OIT3
plasma_proteomics_targeted.mod1	TDRD1
plasma_proteomics_targeted.mod1	RPAP3
plasma_proteomics_targeted.mod1	TLN1
plasma_proteomics_targeted.mod2	IGLV8-61
plasma_proteomics_targeted.mod2	IGKV1-27
plasma_proteomics_targeted.mod2	IGKV3D-15
plasma_proteomics_targeted.mod2	IGHV3-49
plasma_proteomics_targeted.mod2	IGKV3D-20
plasma_proteomics_targeted.mod2	IGKV2-24
plasma_proteomics_targeted.mod2	IGLL5
plasma_proteomics_targeted.mod2	CD5L
plasma_proteomics_targeted.mod2	LDHA
plasma_proteomics_targeted.mod2	IGKV1-33
plasma_proteomics_targeted.mod2	IGKV1D-16
plasma_proteomics_targeted.mod2	IGKV1-5
plasma_proteomics_targeted.mod2	IGLV3-19
plasma_proteomics_targeted.mod2	IGKC
plasma_proteomics_targeted.mod2	IGHG1
plasma_proteomics_targeted.mod2	IGHG2
plasma_proteomics_targeted.mod2	IGHG3
plasma_proteomics_targeted.mod2	IGHG4
plasma_proteomics_targeted.mod2	IGHM
plasma_proteomics_targeted.mod2	IGHA1
plasma_proteomics_targeted.mod2	IGHA2
plasma_proteomics_targeted.mod2	APOC3
plasma_proteomics_targeted.mod2	IGKV4-1
plasma_proteomics_targeted.mod2	PPIA
plasma_proteomics_targeted.mod2	APOF
plasma_proteomics_targeted.mod2	FLOT2
plasma_proteomics_targeted.mod2	ATAD2
plasma_proteomics_targeted.mod2	CFHR5
plasma_proteomics_targeted.mod2	TRIM33
plasma_proteomics_targeted.mod2	FCGBP
plasma_proteomics_targeted.mod3	APOL1
plasma_proteomics_targeted.mod3	CP
plasma_proteomics_targeted.mod3	C1R
plasma_proteomics_targeted.mod3	HP
plasma_proteomics_targeted.mod3	HPR
plasma_proteomics_targeted.mod3	F10
plasma_proteomics_targeted.mod3	CFB
plasma_proteomics_targeted.mod3	SERPINA1
plasma_proteomics_targeted.mod3	SERPINA3
plasma_proteomics_targeted.mod3	FGA
plasma_proteomics_targeted.mod3	FGB
plasma_proteomics_targeted.mod3	FGG
plasma_proteomics_targeted.mod3	C9
plasma_proteomics_targeted.mod3	ORM1
plasma_proteomics_targeted.mod3	C4BPA
plasma_proteomics_targeted.mod3	APOA4
plasma_proteomics_targeted.mod3	CSF1R
plasma_proteomics_targeted.mod3	C8A
plasma_proteomics_targeted.mod3	CD14
plasma_proteomics_targeted.mod3	CFH
plasma_proteomics_targeted.mod3	SAA1
plasma_proteomics_targeted.mod3	LBP
plasma_proteomics_targeted.mod3	ORM2
plasma_proteomics_targeted.mod3	CFHR1
plasma_proteomics_targeted.mod3	ITIH4
plasma_proteomics_targeted.mod3	PON3
plasma_proteomics_targeted.mod3	CPB2
plasma_proteomics_targeted.mod4	IGLV3-9
plasma_proteomics_targeted.mod4	APOM
plasma_proteomics_targeted.mod4	PLG
plasma_proteomics_targeted.mod4	F12
plasma_proteomics_targeted.mod4	C3
plasma_proteomics_targeted.mod4	KNG1
plasma_proteomics_targeted.mod4	APOA1
plasma_proteomics_targeted.mod4	APOE
plasma_proteomics_targeted.mod4	APOC1
plasma_proteomics_targeted.mod4	C1QA
plasma_proteomics_targeted.mod4	C1QB
plasma_proteomics_targeted.mod4	C1QC
plasma_proteomics_targeted.mod4	AMBP
plasma_proteomics_targeted.mod4	VTN
plasma_proteomics_targeted.mod4	APOB
plasma_proteomics_targeted.mod4	HRG
plasma_proteomics_targeted.mod4	SERPIND1
plasma_proteomics_targeted.mod4	C4A
plasma_proteomics_targeted.mod4	C4B
plasma_proteomics_targeted.mod4	ITIH2
plasma_proteomics_targeted.mod4	ITIH1
plasma_proteomics_targeted.mod4	APOC4
plasma_proteomics_targeted.mod4	LYZ
plasma_proteomics_targeted.mod4	SPP2
plasma_proteomics_targeted.mod4	MYO18B
plasma_proteomics_targeted.mod5	F2
plasma_proteomics_targeted.mod5	SERPINC1
plasma_proteomics_targeted.mod5	APCS
plasma_proteomics_targeted.mod5	APOH
plasma_proteomics_targeted.mod5	FN1
plasma_proteomics_targeted.mod5	RBP4
plasma_proteomics_targeted.mod5	GC
plasma_proteomics_targeted.mod5	A1BG
plasma_proteomics_targeted.mod5	SERPING1
plasma_proteomics_targeted.mod5	C1S
plasma_proteomics_targeted.mod5	PEPD
plasma_proteomics_targeted.mod5	AZGP1
plasma_proteomics_targeted.mod5	CFHR2
plasma_proteomics_targeted.mod5	SBSN
plasma_proteomics_targeted.mod6	IGHV4-4
plasma_proteomics_targeted.mod6	AGT
plasma_proteomics_targeted.mod6	F11
plasma_proteomics_targeted.mod6	ALDOA
plasma_proteomics_targeted.mod6	CFI
plasma_proteomics_targeted.mod6	F13B
plasma_proteomics_targeted.mod6	P4HB
plasma_proteomics_targeted.mod6	C6
plasma_proteomics_targeted.mod6	PTGDS
plasma_proteomics_targeted.mod6	AFM
plasma_proteomics_targeted.mod6	ITIH3
plasma_proteomics_targeted.mod6	SERPINA11
plasma_proteomics_targeted.mod6	TIAM2
plasma_proteomics_targeted.mod6	PGLYRP2
plasma_proteomics_targeted.mod7	IGLV3-22
plasma_proteomics_targeted.mod7	IGKV6D-21
plasma_proteomics_targeted.mod7	IGHV5-51
plasma_proteomics_targeted.mod7	IGHD
plasma_proteomics_targeted.mod7	C7
plasma_proteomics_targeted.mod7	DSP
plasma_proteomics_targeted.mod7	FLNA
plasma_proteomics_targeted.mod7	CFP
plasma_proteomics_targeted.mod7	COMP
plasma_proteomics_targeted.mod7	HGFAC
plasma_proteomics_targeted.mod7	SERPINA12
plasma_proteomics_targeted.mod7	PRG4

## Sheet: Targeted modules and associatio
Table S5: Targeted Proteomics modules and association with clinical outcome, Related to Figure 3.
Module (or Feature)	Analysis	P value	Adj. p value	Direction
Proteomics_Targeted.Targetedprot_mod0	Visit 1 analysis - overall	0.216901	0.289201	Severe
Proteomics_Targeted.Targetedprot_mod1	Visit 1 analysis - overall	0.000547433	0.00218973	Mild
Proteomics_Targeted.Targetedprot_mod2	Visit 1 analysis - overall	0.0918161	0.214748	Mild
Proteomics_Targeted.Targetedprot_mod3	Visit 1 analysis - overall	1.64494e-08	1.31595e-07	Severe
Proteomics_Targeted.Targetedprot_mod4	Visit 1 analysis - overall	0.908733	0.996286	Mild
Proteomics_Targeted.Targetedprot_mod5	Visit 1 analysis - overall	0.996286	0.996286	Mild
Proteomics_Targeted.Targetedprot_mod6	Visit 1 analysis - overall	0.190346	0.289201	Severe
Proteomics_Targeted.Targetedprot_mod7	Visit 1 analysis - overall	0.107374	0.214748	Mild
Proteomics_Targeted.Targetedprot_mod0	Visit 1 analysis - 1|2	0.632765	0.829856	Severe
Proteomics_Targeted.Targetedprot_mod0	Visit 1 analysis - 1|3	0.614095	0.818794	Severe
Proteomics_Targeted.Targetedprot_mod0	Visit 1 analysis - 1|4	0.26545	0.54865	Severe
Proteomics_Targeted.Targetedprot_mod0	Visit 1 analysis - 1|5	0.263281	0.54865	Severe
Proteomics_Targeted.Targetedprot_mod0	Visit 1 analysis - 2|3	0.98443	0.98443	Mild
Proteomics_Targeted.Targetedprot_mod0	Visit 1 analysis - 2|4	0.823537	0.938173	Severe
Proteomics_Targeted.Targetedprot_mod0	Visit 1 analysis - 2|5	0.295084	0.550321	Severe
Proteomics_Targeted.Targetedprot_mod0	Visit 1 analysis - 3|4	0.705212	0.854802	Mild
Proteomics_Targeted.Targetedprot_mod0	Visit 1 analysis - 3|5	0.604871	0.818794	Severe
Proteomics_Targeted.Targetedprot_mod0	Visit 1 analysis - 4|5	0.36554	0.56237	Severe
Proteomics_Targeted.Targetedprot_mod1	Visit 1 analysis - 1|2	0.000372473	0.00595957	Mild
Proteomics_Targeted.Targetedprot_mod1	Visit 1 analysis - 1|3	0.00235632	0.0269293	Mild
Proteomics_Targeted.Targetedprot_mod1	Visit 1 analysis - 1|4	7.26652e-05	0.00148814	Mild
Proteomics_Targeted.Targetedprot_mod1	Visit 1 analysis - 1|5	0.0322569	0.198504	Mild
Proteomics_Targeted.Targetedprot_mod1	Visit 1 analysis - 2|3	0.876644	0.968057	Severe
Proteomics_Targeted.Targetedprot_mod1	Visit 1 analysis - 2|4	0.147342	0.436568	Mild
Proteomics_Targeted.Targetedprot_mod1	Visit 1 analysis - 2|5	0.95172	0.976123	Mild
Proteomics_Targeted.Targetedprot_mod1	Visit 1 analysis - 3|4	0.118317	0.39439	Mild
Proteomics_Targeted.Targetedprot_mod1	Visit 1 analysis - 3|5	0.832629	0.938173	Mild
Proteomics_Targeted.Targetedprot_mod1	Visit 1 analysis - 4|5	0.170601	0.465253	Severe
Proteomics_Targeted.Targetedprot_mod2	Visit 1 analysis - 1|2	0.323314	0.550321	Mild
Proteomics_Targeted.Targetedprot_mod2	Visit 1 analysis - 1|3	0.0666786	0.324948	Mild
Proteomics_Targeted.Targetedprot_mod2	Visit 1 analysis - 1|4	0.361881	0.56237	Mild
Proteomics_Targeted.Targetedprot_mod2	Visit 1 analysis - 1|5	0.566338	0.783721	Mild
Proteomics_Targeted.Targetedprot_mod2	Visit 1 analysis - 2|3	0.13851	0.426186	Mild
Proteomics_Targeted.Targetedprot_mod2	Visit 1 analysis - 2|4	0.964896	0.977109	Mild
Proteomics_Targeted.Targetedprot_mod2	Visit 1 analysis - 2|5	0.441577	0.654188	Mild
Proteomics_Targeted.Targetedprot_mod2	Visit 1 analysis - 3|4	0.257773	0.54865	Severe
Proteomics_Targeted.Targetedprot_mod2	Visit 1 analysis - 3|5	0.909451	0.968057	Severe
Proteomics_Targeted.Targetedprot_mod2	Visit 1 analysis - 4|5	0.793888	0.933986	Mild
Proteomics_Targeted.Targetedprot_mod3	Visit 1 analysis - 1|2	1.46073e-06	5.84292e-05	Severe
Proteomics_Targeted.Targetedprot_mod3	Visit 1 analysis - 1|3	7.44072e-05	0.00148814	Severe
Proteomics_Targeted.Targetedprot_mod3	Visit 1 analysis - 1|4	1.7419e-07	1.39352e-05	Severe
Proteomics_Targeted.Targetedprot_mod3	Visit 1 analysis - 1|5	0.00196206	0.0261608	Severe
Proteomics_Targeted.Targetedprot_mod3	Visit 1 analysis - 2|3	0.526839	0.752627	Mild
Proteomics_Targeted.Targetedprot_mod3	Visit 1 analysis - 2|4	0.0632887	0.324948	Severe
Proteomics_Targeted.Targetedprot_mod3	Visit 1 analysis - 2|5	0.353454	0.56237	Severe
Proteomics_Targeted.Targetedprot_mod3	Visit 1 analysis - 3|4	0.00532673	0.0532673	Severe
Proteomics_Targeted.Targetedprot_mod3	Visit 1 analysis - 3|5	0.0940124	0.381938	Severe
Proteomics_Targeted.Targetedprot_mod3	Visit 1 analysis - 4|5	0.317107	0.550321	Mild
Proteomics_Targeted.Targetedprot_mod4	Visit 1 analysis - 1|2	0.267467	0.54865	Severe
Proteomics_Targeted.Targetedprot_mod4	Visit 1 analysis - 1|3	0.0954844	0.381938	Severe
Proteomics_Targeted.Targetedprot_mod4	Visit 1 analysis - 1|4	0.299173	0.550321	Severe
Proteomics_Targeted.Targetedprot_mod4	Visit 1 analysis - 1|5	0.282776	0.550321	Mild
Proteomics_Targeted.Targetedprot_mod4	Visit 1 analysis - 2|3	0.496248	0.721815	Severe
Proteomics_Targeted.Targetedprot_mod4	Visit 1 analysis - 2|4	0.919654	0.968057	Mild
Proteomics_Targeted.Targetedprot_mod4	Visit 1 analysis - 2|5	0.0250587	0.182245	Mild
Proteomics_Targeted.Targetedprot_mod4	Visit 1 analysis - 3|4	0.568198	0.783721	Mild
Proteomics_Targeted.Targetedprot_mod4	Visit 1 analysis - 3|5	0.030957	0.198504	Mild
Proteomics_Targeted.Targetedprot_mod4	Visit 1 analysis - 4|5	0.0732611	0.325605	Mild
Proteomics_Targeted.Targetedprot_mod5	Visit 1 analysis - 1|2	0.646484	0.834172	Mild
Proteomics_Targeted.Targetedprot_mod5	Visit 1 analysis - 1|3	0.178497	0.465253	Severe
Proteomics_Targeted.Targetedprot_mod5	Visit 1 analysis - 1|4	0.944914	0.976123	Severe
Proteomics_Targeted.Targetedprot_mod5	Visit 1 analysis - 1|5	0.304157	0.550321	Mild
Proteomics_Targeted.Targetedprot_mod5	Visit 1 analysis - 2|3	0.0690514	0.324948	Severe
Proteomics_Targeted.Targetedprot_mod5	Visit 1 analysis - 2|4	0.90759	0.968057	Severe
Proteomics_Targeted.Targetedprot_mod5	Visit 1 analysis - 2|5	0.660149	0.838285	Mild
Proteomics_Targeted.Targetedprot_mod5	Visit 1 analysis - 3|4	0.363772	0.56237	Mild
Proteomics_Targeted.Targetedprot_mod5	Visit 1 analysis - 3|5	0.201312	0.489975	Mild
Proteomics_Targeted.Targetedprot_mod5	Visit 1 analysis - 4|5	0.180286	0.465253	Mild
Proteomics_Targeted.Targetedprot_mod6	Visit 1 analysis - 1|2	0.89512	0.968057	Severe
Proteomics_Targeted.Targetedprot_mod6	Visit 1 analysis - 1|3	0.376364	0.568096	Mild
Proteomics_Targeted.Targetedprot_mod6	Visit 1 analysis - 1|4	0.69515	0.854802	Severe
Proteomics_Targeted.Targetedprot_mod6	Visit 1 analysis - 1|5	0.137952	0.426186	Severe
Proteomics_Targeted.Targetedprot_mod6	Visit 1 analysis - 2|3	0.264475	0.54865	Mild
Proteomics_Targeted.Targetedprot_mod6	Visit 1 analysis - 2|4	0.702825	0.854802	Severe
Proteomics_Targeted.Targetedprot_mod6	Visit 1 analysis - 2|5	0.0605979	0.324948	Severe
Proteomics_Targeted.Targetedprot_mod6	Visit 1 analysis - 3|4	0.294894	0.550321	Severe
Proteomics_Targeted.Targetedprot_mod6	Visit 1 analysis - 3|5	0.00735108	0.0588086	Severe
Proteomics_Targeted.Targetedprot_mod6	Visit 1 analysis - 4|5	0.115149	0.39439	Severe
Proteomics_Targeted.Targetedprot_mod7	Visit 1 analysis - 1|2	0.208115	0.489975	Mild
Proteomics_Targeted.Targetedprot_mod7	Visit 1 analysis - 1|3	0.17715	0.465253	Mild
Proteomics_Targeted.Targetedprot_mod7	Visit 1 analysis - 1|4	0.00673169	0.0588086	Mild
Proteomics_Targeted.Targetedprot_mod7	Visit 1 analysis - 1|5	0.315403	0.550321	Mild
Proteomics_Targeted.Targetedprot_mod7	Visit 1 analysis - 2|3	0.730534	0.87228	Severe
Proteomics_Targeted.Targetedprot_mod7	Visit 1 analysis - 2|4	0.208239	0.489975	Mild
Proteomics_Targeted.Targetedprot_mod7	Visit 1 analysis - 2|5	0.335159	0.558598	Severe
Proteomics_Targeted.Targetedprot_mod7	Visit 1 analysis - 3|4	0.103243	0.393308	Mild
Proteomics_Targeted.Targetedprot_mod7	Visit 1 analysis - 3|5	0.816428	0.938173	Severe
Proteomics_Targeted.Targetedprot_mod7	Visit 1 analysis - 4|5	0.116973	0.39439	Severe
Targetedprot_mod0	Longitudinal analysis - overall shape	0.312441	0.312441	Severe
Targetedprot_mod0	Longitudinal analysis - overall average	0.342511	0.36661	Severe
Targetedprot_mod1	Longitudinal analysis - overall shape	7.65777e-15	3.06311e-14	Mild
Targetedprot_mod1	Longitudinal analysis - overall average	4.03578e-15	1.61431e-14	Mild
Targetedprot_mod2	Longitudinal analysis - overall shape	0.226443	0.258792	Severe
Targetedprot_mod2	Longitudinal analysis - overall average	0.231519	0.308692	Mild
Targetedprot_mod3	Longitudinal analysis - overall shape	6.8964e-16	5.51712e-15	Severe
Targetedprot_mod3	Longitudinal analysis - overall average	1.11212e-25	8.89699e-25	Severe
Targetedprot_mod4	Longitudinal analysis - overall shape	7.22929e-05	0.000144586	Severe
Targetedprot_mod4	Longitudinal analysis - overall average	0.36661	0.36661	Mild
Targetedprot_mod5	Longitudinal analysis - overall shape	0.00341937	0.00547099	Mild
Targetedprot_mod5	Longitudinal analysis - overall average	0.141243	0.225989	Severe
Targetedprot_mod6	Longitudinal analysis - overall shape	0.13568	0.180906	Severe
Targetedprot_mod6	Longitudinal analysis - overall average	0.00465692	0.00931384	Severe
Targetedprot_mod7	Longitudinal analysis - overall shape	9.4448e-09	2.51861e-08	Mild
Targetedprot_mod7	Longitudinal analysis - overall average	1.0691e-06	2.85094e-06	Mild
Targetedprot_mod0	Longitudinal analysis - 1|2 average	0.252379	0.540813	Severe
Targetedprot_mod0	Longitudinal analysis - 1|2 shape	0.235501	0.355473	Mild
Targetedprot_mod0	Longitudinal analysis - 1|3 average	0.693251	0.896923	Severe
Targetedprot_mod0	Longitudinal analysis - 1|3 shape	0.0934707	0.191735	Mild
Targetedprot_mod0	Longitudinal analysis - 1|4 average	0.355247	0.635156	Severe
Targetedprot_mod0	Longitudinal analysis - 1|4 shape	0.998195	0.998195	Mild
Targetedprot_mod0	Longitudinal analysis - 1|5 average	0.446435	0.695743	Severe
Targetedprot_mod0	Longitudinal analysis - 1|5 shape	0.174895	0.291491	Severe
Targetedprot_mod0	Longitudinal analysis - 2|3 average	0.44612	0.695743	Mild
Targetedprot_mod0	Longitudinal analysis - 2|3 shape	0.359554	0.479405	Mild
Targetedprot_mod0	Longitudinal analysis - 2|4 average	0.502114	0.739309	Mild
Targetedprot_mod0	Longitudinal analysis - 2|4 shape	0.439034	0.540349	Severe
Targetedprot_mod0	Longitudinal analysis - 2|5 average	0.58733	0.814794	Mild
Targetedprot_mod0	Longitudinal analysis - 2|5 shape	0.395382	0.502072	Severe
Targetedprot_mod0	Longitudinal analysis - 3|4 average	0.765711	0.91169	Mild
Targetedprot_mod0	Longitudinal analysis - 3|4 shape	0.0394278	0.0985694	Severe
Targetedprot_mod0	Longitudinal analysis - 3|5 average	0.30806	0.585699	Mild
Targetedprot_mod0	Longitudinal analysis - 3|5 shape	0.123497	0.219551	Severe
Targetedprot_mod0	Longitudinal analysis - 4|5 average	0.0781361	0.271778	Severe
Targetedprot_mod0	Longitudinal analysis - 4|5 shape	0.388874	0.501773	Severe
Targetedprot_mod1	Longitudinal analysis - 1|2 average	0.000729383	0.0087526	Mild
Targetedprot_mod1	Longitudinal analysis - 1|2 shape	0.192247	0.307595	Severe
Targetedprot_mod1	Longitudinal analysis - 1|3 average	0.00535223	0.0535223	Mild
Targetedprot_mod1	Longitudinal analysis - 1|3 shape	0.426577	0.533221	Severe
Targetedprot_mod1	Longitudinal analysis - 1|4 average	5.30267e-11	4.24214e-09	Mild
Targetedprot_mod1	Longitudinal analysis - 1|4 shape	2.86521e-08	2.54685e-07	Mild
Targetedprot_mod1	Longitudinal analysis - 1|5 average	3.6002e-09	1.44008e-07	Mild
Targetedprot_mod1	Longitudinal analysis - 1|5 shape	2.6512e-08	2.54685e-07	Mild
Targetedprot_mod1	Longitudinal analysis - 2|3 average	0.840994	0.958261	Severe
Targetedprot_mod1	Longitudinal analysis - 2|3 shape	0.675285	0.720304	Mild
Targetedprot_mod1	Longitudinal analysis - 2|4 average	1.05017e-06	2.5204e-05	Mild
Targetedprot_mod1	Longitudinal analysis - 2|4 shape	1.69194e-10	3.38389e-09	Mild
Targetedprot_mod1	Longitudinal analysis - 2|5 average	0.00012704	0.0019056	Severe
Targetedprot_mod1	Longitudinal analysis - 2|5 shape	2.42862e-10	3.88579e-09	Mild
Targetedprot_mod1	Longitudinal analysis - 3|4 average	1.96432e-06	4.2858e-05	Mild
Targetedprot_mod1	Longitudinal analysis - 3|4 shape	2.24264e-09	2.99019e-08	Mild
Targetedprot_mod1	Longitudinal analysis - 3|5 average	5.46144e-05	0.00087383	Mild
Targetedprot_mod1	Longitudinal analysis - 3|5 shape	1.12093e-08	1.28106e-07	Mild
Targetedprot_mod1	Longitudinal analysis - 4|5 average	0.362569	0.635156	Severe
Targetedprot_mod1	Longitudinal analysis - 4|5 shape	0.0161543	0.043078	Mild
Targetedprot_mod2	Longitudinal analysis - 1|2 average	0.241019	0.525859	Mild
Targetedprot_mod2	Longitudinal analysis - 1|2 shape	0.0808903	0.170713	Mild
Targetedprot_mod2	Longitudinal analysis - 1|3 average	0.0747061	0.271659	Mild
Targetedprot_mod2	Longitudinal analysis - 1|3 shape	0.664382	0.718251	Severe
Targetedprot_mod2	Longitudinal analysis - 1|4 average	0.855182	0.960658	Mild
Targetedprot_mod2	Longitudinal analysis - 1|4 shape	0.0017523	0.0070092	Severe
Targetedprot_mod2	Longitudinal analysis - 1|5 average	0.737204	0.91169	Mild
Targetedprot_mod2	Longitudinal analysis - 1|5 shape	0.1046	0.194605	Severe
Targetedprot_mod2	Longitudinal analysis - 2|3 average	0.182933	0.44436	Mild
Targetedprot_mod2	Longitudinal analysis - 2|3 shape	0.299934	0.428477	Severe
Targetedprot_mod2	Longitudinal analysis - 2|4 average	0.493706	0.739309	Mild
Targetedprot_mod2	Longitudinal analysis - 2|4 shape	0.00768952	0.0227838	Severe
Targetedprot_mod2	Longitudinal analysis - 2|5 average	0.702589	0.896923	Mild
Targetedprot_mod2	Longitudinal analysis - 2|5 shape	0.296143	0.428477	Severe
Targetedprot_mod2	Longitudinal analysis - 3|4 average	0.0367824	0.180159	Severe
Targetedprot_mod2	Longitudinal analysis - 3|4 shape	0.0160758	0.043078	Severe
Targetedprot_mod2	Longitudinal analysis - 3|5 average	0.908476	0.973182	Mild
Targetedprot_mod2	Longitudinal analysis - 3|5 shape	0.353914	0.479405	Severe
Targetedprot_mod2	Longitudinal analysis - 4|5 average	0.429715	0.682991	Mild
Targetedprot_mod2	Longitudinal analysis - 4|5 shape	0.612468	0.671198	Severe
Targetedprot_mod3	Longitudinal analysis - 1|2 average	5.75037e-06	0.000115007	Severe
Targetedprot_mod3	Longitudinal analysis - 1|2 shape	0.102572	0.194605	Mild
Targetedprot_mod3	Longitudinal analysis - 1|3 average	2.598e-07	6.92801e-06	Severe
Targetedprot_mod3	Longitudinal analysis - 1|3 shape	0.476667	0.572392	Severe
Targetedprot_mod3	Longitudinal analysis - 1|4 average	3.49938e-12	4.19926e-10	Severe
Targetedprot_mod3	Longitudinal analysis - 1|4 shape	0.000221867	0.000986074	Severe
Targetedprot_mod3	Longitudinal analysis - 1|5 average	1.30565e-13	3.13356e-11	Severe
Targetedprot_mod3	Longitudinal analysis - 1|5 shape	7.14118e-12	2.85647e-10	Severe
Targetedprot_mod3	Longitudinal analysis - 2|3 average	0.351426	0.635156	Mild
Targetedprot_mod3	Longitudinal analysis - 2|3 shape	0.0197711	0.0510221	Severe
Targetedprot_mod3	Longitudinal analysis - 2|4 average	1.11741e-07	3.35223e-06	Severe
Targetedprot_mod3	Longitudinal analysis - 2|4 shape	9.48645e-07	5.83782e-06	Severe
Targetedprot_mod3	Longitudinal analysis - 2|5 average	1.5914e-10	9.54842e-09	Severe
Targetedprot_mod3	Longitudinal analysis - 2|5 shape	4.85059e-18	3.88047e-16	Severe
Targetedprot_mod3	Longitudinal analysis - 3|4 average	2.16002e-05	0.000398774	Severe
Targetedprot_mod3	Longitudinal analysis - 3|4 shape	0.00370733	0.0128906	Severe
Targetedprot_mod3	Longitudinal analysis - 3|5 average	1.22932e-09	5.90075e-08	Severe
Targetedprot_mod3	Longitudinal analysis - 3|5 shape	2.60324e-11	6.94198e-10	Severe
Targetedprot_mod3	Longitudinal analysis - 4|5 average	0.00615455	0.0590837	Mild
Targetedprot_mod3	Longitudinal analysis - 4|5 shape	2.42887e-07	1.76645e-06	Severe
Targetedprot_mod4	Longitudinal analysis - 1|2 average	0.132594	0.378841	Severe
Targetedprot_mod4	Longitudinal analysis - 1|2 shape	0.213462	0.328402	Severe
Targetedprot_mod4	Longitudinal analysis - 1|3 average	0.148187	0.413547	Severe
Targetedprot_mod4	Longitudinal analysis - 1|3 shape	0.320541	0.446468	Severe
Targetedprot_mod4	Longitudinal analysis - 1|4 average	0.0935375	0.295382	Mild
Targetedprot_mod4	Longitudinal analysis - 1|4 shape	0.000636066	0.00267817	Severe
Targetedprot_mod4	Longitudinal analysis - 1|5 average	0.910408	0.973182	Mild
Targetedprot_mod4	Longitudinal analysis - 1|5 shape	0.0418979	0.101571	Severe
Targetedprot_mod4	Longitudinal analysis - 2|3 average	0.723554	0.91169	Severe
Targetedprot_mod4	Longitudinal analysis - 2|3 shape	0.79102	0.801033	Mild
Targetedprot_mod4	Longitudinal analysis - 2|4 average	0.500185	0.739309	Mild
Targetedprot_mod4	Longitudinal analysis - 2|4 shape	0.0035505	0.0128906	Severe
Targetedprot_mod4	Longitudinal analysis - 2|5 average	0.292066	0.569198	Mild
Targetedprot_mod4	Longitudinal analysis - 2|5 shape	0.0810885	0.170713	Severe
Targetedprot_mod4	Longitudinal analysis - 3|4 average	0.632905	0.853355	Mild
Targetedprot_mod4	Longitudinal analysis - 3|4 shape	0.0019395	0.00738859	Severe
Targetedprot_mod4	Longitudinal analysis - 3|5 average	0.478817	0.722813	Mild
Targetedprot_mod4	Longitudinal analysis - 3|5 shape	0.149472	0.25442	Severe
Targetedprot_mod4	Longitudinal analysis - 4|5 average	0.194096	0.456697	Mild
Targetedprot_mod4	Longitudinal analysis - 4|5 shape	0.530469	0.615036	Mild
Targetedprot_mod5	Longitudinal analysis - 1|2 average	0.986295	0.992061	Severe
Targetedprot_mod5	Longitudinal analysis - 1|2 shape	0.755806	0.785253	Mild
Targetedprot_mod5	Longitudinal analysis - 1|3 average	0.969802	0.992061	Severe
Targetedprot_mod5	Longitudinal analysis - 1|3 shape	0.38433	0.501773	Mild
Targetedprot_mod5	Longitudinal analysis - 1|4 average	0.115775	0.353365	Severe
Targetedprot_mod5	Longitudinal analysis - 1|4 shape	0.00386719	0.0128906	Mild
Targetedprot_mod5	Longitudinal analysis - 1|5 average	0.0225885	0.125114	Mild
Targetedprot_mod5	Longitudinal analysis - 1|5 shape	0.00467828	0.0149705	Mild
Targetedprot_mod5	Longitudinal analysis - 2|3 average	0.756876	0.91169	Severe
Targetedprot_mod5	Longitudinal analysis - 2|3 shape	0.499264	0.58737	Mild
Targetedprot_mod5	Longitudinal analysis - 2|4 average	0.108375	0.337792	Severe
Targetedprot_mod5	Longitudinal analysis - 2|4 shape	0.00592664	0.0182358	Mild
Targetedprot_mod5	Longitudinal analysis - 2|5 average	0.0777041	0.271778	Mild
Targetedprot_mod5	Longitudinal analysis - 2|5 shape	0.00850615	0.0243033	Mild
Targetedprot_mod5	Longitudinal analysis - 3|4 average	0.171013	0.437046	Severe
Targetedprot_mod5	Longitudinal analysis - 3|4 shape	0.043665	0.102741	Mild
Targetedprot_mod5	Longitudinal analysis - 3|5 average	0.136245	0.384691	Mild
Targetedprot_mod5	Longitudinal analysis - 3|5 shape	0.0974062	0.194605	Mild
Targetedprot_mod5	Longitudinal analysis - 4|5 average	0.185585	0.445404	Mild
Targetedprot_mod5	Longitudinal analysis - 4|5 shape	0.479378	0.572392	Mild
Targetedprot_mod6	Longitudinal analysis - 1|2 average	0.698602	0.896923	Severe
Targetedprot_mod6	Longitudinal analysis - 1|2 shape	0.596196	0.66244	Severe
Targetedprot_mod6	Longitudinal analysis - 1|3 average	0.555119	0.783697	Severe
Targetedprot_mod6	Longitudinal analysis - 1|3 shape	0.788579	0.801033	Severe
Targetedprot_mod6	Longitudinal analysis - 1|4 average	0.0184698	0.112669	Severe
Targetedprot_mod6	Longitudinal analysis - 1|4 shape	0.0488492	0.111655	Severe
Targetedprot_mod6	Longitudinal analysis - 1|5 average	0.00777211	0.0643209	Severe
Targetedprot_mod6	Longitudinal analysis - 1|5 shape	0.10251	0.194605	Severe
Targetedprot_mod6	Longitudinal analysis - 2|3 average	0.730492	0.91169	Mild
Targetedprot_mod6	Longitudinal analysis - 2|3 shape	0.684551	0.72058	Mild
Targetedprot_mod6	Longitudinal analysis - 2|4 average	0.0655651	0.253801	Severe
Targetedprot_mod6	Longitudinal analysis - 2|4 shape	0.179095	0.2924	Severe
Targetedprot_mod6	Longitudinal analysis - 2|5 average	0.0143976	0.0959838	Severe
Targetedprot_mod6	Longitudinal analysis - 2|5 shape	0.208923	0.327722	Severe
Targetedprot_mod6	Longitudinal analysis - 3|4 average	0.0442703	0.200469	Severe
Targetedprot_mod6	Longitudinal analysis - 3|4 shape	0.0535979	0.119106	Severe
Targetedprot_mod6	Longitudinal analysis - 3|5 average	0.00337172	0.0351832	Severe
Targetedprot_mod6	Longitudinal analysis - 3|5 shape	0.129455	0.22514	Severe
Targetedprot_mod6	Longitudinal analysis - 4|5 average	0.176394	0.44436	Severe
Targetedprot_mod6	Longitudinal analysis - 4|5 shape	0.575601	0.65783	Severe
Targetedprot_mod7	Longitudinal analysis - 1|2 average	0.165401	0.436222	Mild
Targetedprot_mod7	Longitudinal analysis - 1|2 shape	0.323689	0.446468	Severe
Targetedprot_mod7	Longitudinal analysis - 1|3 average	0.0227755	0.125114	Mild
Targetedprot_mod7	Longitudinal analysis - 1|3 shape	0.595109	0.66244	Mild
Targetedprot_mod7	Longitudinal analysis - 1|4 average	4.76688e-08	1.63436e-06	Mild
Targetedprot_mod7	Longitudinal analysis - 1|4 shape	1.0912e-05	6.23542e-05	Mild
Targetedprot_mod7	Longitudinal analysis - 1|5 average	0.000136587	0.00192829	Mild
Targetedprot_mod7	Longitudinal analysis - 1|5 shape	2.86803e-05	0.000152962	Mild
Targetedprot_mod7	Longitudinal analysis - 2|3 average	0.671503	0.895337	Severe
Targetedprot_mod7	Longitudinal analysis - 2|3 shape	0.115707	0.210377	Mild
Targetedprot_mod7	Longitudinal analysis - 2|4 average	5.00559e-05	0.000858101	Mild
Targetedprot_mod7	Longitudinal analysis - 2|4 shape	7.29524e-08	5.8362e-07	Mild
Targetedprot_mod7	Longitudinal analysis - 2|5 average	0.0889048	0.286611	Severe
Targetedprot_mod7	Longitudinal analysis - 2|5 shape	7.00217e-07	4.66811e-06	Mild
Targetedprot_mod7	Longitudinal analysis - 3|4 average	0.000314678	0.00397488	Mild
Targetedprot_mod7	Longitudinal analysis - 3|4 shape	9.28317e-05	0.000464159	Mild
Targetedprot_mod7	Longitudinal analysis - 3|5 average	0.032714	0.16357	Severe
Targetedprot_mod7	Longitudinal analysis - 3|5 shape	0.000210111	0.000986074	Mild
Targetedprot_mod7	Longitudinal analysis - 4|5 average	0.886278	0.971264	Severe
Targetedprot_mod7	Longitudinal analysis - 4|5 shape	0.253879	0.376117	Mild
Targetedprot_mod0	Longitudinal analysis DFSO - overall shape	0.849818	0.849818	Severe
Targetedprot_mod0	Longitudinal analysis DFSO- overall average	0.733678	0.733678	Severe
Targetedprot_mod1	Longitudinal analysis DFSO - overall shape	3.23092e-10	1.29237e-09	Mild
Targetedprot_mod1	Longitudinal analysis DFSO- overall average	5.48905e-10	2.19562e-09	Mild
Targetedprot_mod2	Longitudinal analysis DFSO - overall shape	0.169392	0.193591	Severe
Targetedprot_mod2	Longitudinal analysis DFSO- overall average	0.221465	0.295286	Mild
Targetedprot_mod3	Longitudinal analysis DFSO - overall shape	1.71496e-10	1.29237e-09	Severe
Targetedprot_mod3	Longitudinal analysis DFSO- overall average	1.30889e-15	1.04711e-14	Severe
Targetedprot_mod4	Longitudinal analysis DFSO - overall shape	3.86486e-05	7.72973e-05	Severe
Targetedprot_mod4	Longitudinal analysis DFSO- overall average	0.212327	0.295286	Mild
Targetedprot_mod5	Longitudinal analysis DFSO - overall shape	0.000620653	0.000993045	Mild
Targetedprot_mod5	Longitudinal analysis DFSO- overall average	0.31396	0.358812	Severe
Targetedprot_mod6	Longitudinal analysis DFSO - overall shape	0.0254876	0.0339834	Severe
Targetedprot_mod6	Longitudinal analysis DFSO- overall average	0.0172027	0.0344053	Severe
Targetedprot_mod7	Longitudinal analysis DFSO - overall shape	9.945e-07	2.652e-06	Mild
Targetedprot_mod7	Longitudinal analysis DFSO- overall average	0.000308269	0.000822051	Severe
Targetedprot_mod0	Longitudinal analysis DFSO - 1|2 average	0.333974	0.651656	Severe
Targetedprot_mod0	Longitudinal analysis DFSO - 1|2 shape	0.474	0.592	Severe
Targetedprot_mod0	Longitudinal analysis DFSO - 1|3 average	0.776	0.932	Severe
Targetedprot_mod0	Longitudinal analysis DFSO - 1|3 shape	0.503	0.595	Mild
Targetedprot_mod0	Longitudinal analysis DFSO - 1|4 average	0.265939	0.585716	Severe
Targetedprot_mod0	Longitudinal analysis DFSO - 1|4 shape	0.933	0.945	Severe
Targetedprot_mod0	Longitudinal analysis DFSO - 1|5 average	0.242	0.569642	Severe
Targetedprot_mod0	Longitudinal analysis DFSO - 1|5 shape	0.126	0.251105	Severe
Targetedprot_mod0	Longitudinal analysis DFSO - 2|3 average	0.602344	0.876137	Severe
Targetedprot_mod0	Longitudinal analysis DFSO - 2|3 shape	0.235514	0.392523	Mild
Targetedprot_mod0	Longitudinal analysis DFSO - 2|4 average	0.630655	0.896048	Mild
Targetedprot_mod0	Longitudinal analysis DFSO - 2|4 shape	0.73677	0.807419	Mild
Targetedprot_mod0	Longitudinal analysis DFSO - 2|5 average	0.704229	0.906686	Severe
Targetedprot_mod0	Longitudinal analysis DFSO - 2|5 shape	0.760132	0.810808	Mild
Targetedprot_mod0	Longitudinal analysis DFSO - 3|4 average	0.76818	0.931508	Mild
Targetedprot_mod0	Longitudinal analysis DFSO - 3|4 shape	0.50582	0.595082	Severe
Targetedprot_mod0	Longitudinal analysis DFSO - 3|5 average	0.462276	0.759906	Mild
Targetedprot_mod0	Longitudinal analysis DFSO - 3|5 shape	0.455033	0.581594	Severe
Targetedprot_mod0	Longitudinal analysis DFSO - 4|5 average	0.146	0.43	Severe
Targetedprot_mod0	Longitudinal analysis DFSO - 4|5 shape	0.827822	0.860075	Severe
Targetedprot_mod1	Longitudinal analysis DFSO - 1|2 average	0.00133866	0.02008	Mild
Targetedprot_mod1	Longitudinal analysis DFSO - 1|2 shape	0.128691	0.251105	Severe
Targetedprot_mod1	Longitudinal analysis DFSO - 1|3 average	0.0115347	0.110733	Mild
Targetedprot_mod1	Longitudinal analysis DFSO - 1|3 shape	0.596	0.672	Severe
Targetedprot_mod1	Longitudinal analysis DFSO - 1|4 average	4.75e-09	5.34e-07	Mild
Targetedprot_mod1	Longitudinal analysis DFSO - 1|4 shape	6.43e-07	6.43e-06	Mild
Targetedprot_mod1	Longitudinal analysis DFSO - 1|5 average	1.34e-07	8.02e-06	Mild
Targetedprot_mod1	Longitudinal analysis DFSO - 1|5 shape	0.00011	0.000731	Mild
Targetedprot_mod1	Longitudinal analysis DFSO - 2|3 average	0.912137	0.971101	Severe
Targetedprot_mod1	Longitudinal analysis DFSO - 2|3 shape	0.258372	0.414681	Mild
Targetedprot_mod1	Longitudinal analysis DFSO - 2|4 average	2.93e-05	0.000781	Severe
Targetedprot_mod1	Longitudinal analysis DFSO - 2|4 shape	3.76e-10	1.51e-08	Mild
Targetedprot_mod1	Longitudinal analysis DFSO - 2|5 average	0.00284	0.0401	Severe
Targetedprot_mod1	Longitudinal analysis DFSO - 2|5 shape	1.03e-05	8.27e-05	Mild
Targetedprot_mod1	Longitudinal analysis DFSO - 3|4 average	0.000326	0.00652	Severe
Targetedprot_mod1	Longitudinal analysis DFSO - 3|4 shape	2.96e-08	4.73e-07	Mild
Targetedprot_mod1	Longitudinal analysis DFSO - 3|5 average	0.00416	0.0475	Severe
Targetedprot_mod1	Longitudinal analysis DFSO - 3|5 shape	0.000276	0.0017	Mild
Targetedprot_mod1	Longitudinal analysis DFSO - 4|5 average	0.954	0.986	Severe
Targetedprot_mod1	Longitudinal analysis DFSO - 4|5 shape	0.167	0.298	Mild
Targetedprot_mod2	Longitudinal analysis DFSO - 1|2 average	0.124751	0.399204	Mild
Targetedprot_mod2	Longitudinal analysis DFSO - 1|2 shape	0.132	0.251	Mild
Targetedprot_mod2	Longitudinal analysis DFSO - 1|3 average	0.0303	0.197	Mild
Targetedprot_mod2	Longitudinal analysis DFSO - 1|3 shape	0.316527	0.460403	Severe
Targetedprot_mod2	Longitudinal analysis DFSO - 1|4 average	0.933	0.983	Mild
Targetedprot_mod2	Longitudinal analysis DFSO - 1|4 shape	0.000881	0.00414531	Severe
Targetedprot_mod2	Longitudinal analysis DFSO - 1|5 average	0.839	0.950969	Mild
Targetedprot_mod2	Longitudinal analysis DFSO - 1|5 shape	0.292	0.441	Severe
Targetedprot_mod2	Longitudinal analysis DFSO - 2|3 average	0.402333	0.70558	Mild
Targetedprot_mod2	Longitudinal analysis DFSO - 2|3 shape	0.771	0.811	Severe
Targetedprot_mod2	Longitudinal analysis DFSO - 2|4 average	0.223	0.539602	Mild
Targetedprot_mod2	Longitudinal analysis DFSO - 2|4 shape	0.00543	0.0189	Severe
Targetedprot_mod2	Longitudinal analysis DFSO - 2|5 average	0.875894	0.958945	Mild
Targetedprot_mod2	Longitudinal analysis DFSO - 2|5 shape	0.400506	0.552422	Severe
Targetedprot_mod2	Longitudinal analysis DFSO - 3|4 average	0.0413	0.211	Severe
Targetedprot_mod2	Longitudinal analysis DFSO - 3|4 shape	0.0122	0.0361275	Severe
Targetedprot_mod2	Longitudinal analysis DFSO - 3|5 average	0.639	0.896	Mild
Targetedprot_mod2	Longitudinal analysis DFSO - 3|5 shape	0.411	0.557174	Severe
Targetedprot_mod2	Longitudinal analysis DFSO - 4|5 average	0.601	0.876137	Mild
Targetedprot_mod2	Longitudinal analysis DFSO - 4|5 shape	0.382	0.536	Mild
Targetedprot_mod3	Longitudinal analysis DFSO - 1|2 average	0.00405	0.0475	Severe
Targetedprot_mod3	Longitudinal analysis DFSO - 1|2 shape	0.0536	0.123	Mild
Targetedprot_mod3	Longitudinal analysis DFSO - 1|3 average	0.00085	0.0136	Severe
Targetedprot_mod3	Longitudinal analysis DFSO - 1|3 shape	0.673334	0.748149	Severe
Targetedprot_mod3	Longitudinal analysis DFSO - 1|4 average	6.68e-09	5.34e-07	Severe
Targetedprot_mod3	Longitudinal analysis DFSO - 1|4 shape	0.00188	0.00836	Severe
Targetedprot_mod3	Longitudinal analysis DFSO - 1|5 average	2.75e-09	5.34e-07	Mild
Targetedprot_mod3	Longitudinal analysis DFSO - 1|5 shape	1.42e-08	2.84e-07	Severe
Targetedprot_mod3	Longitudinal analysis DFSO - 2|3 average	0.702	0.907	Mild
Targetedprot_mod3	Longitudinal analysis DFSO - 2|3 shape	0.0326	0.0929649	Severe
Targetedprot_mod3	Longitudinal analysis DFSO - 2|4 average	1.29e-05	0.000394	Mild
Targetedprot_mod3	Longitudinal analysis DFSO - 2|4 shape	2.1e-07	2.79e-06	Severe
Targetedprot_mod3	Longitudinal analysis DFSO - 2|5 average	2.42e-06	9.67e-05	Mild
Targetedprot_mod3	Longitudinal analysis DFSO - 2|5 shape	8.73e-14	6.99e-12	Severe
Targetedprot_mod3	Longitudinal analysis DFSO - 3|4 average	0.000122	0.00293662	Severe
Targetedprot_mod3	Longitudinal analysis DFSO - 3|4 shape	0.00507891	0.0184688	Severe
Targetedprot_mod3	Longitudinal analysis DFSO - 3|5 average	1.31e-05	0.000394	Mild
Targetedprot_mod3	Longitudinal analysis DFSO - 3|5 shape	3.59e-09	9.57e-08	Severe
Targetedprot_mod3	Longitudinal analysis DFSO - 4|5 average	0.0680957	0.259412	Mild
Targetedprot_mod3	Longitudinal analysis DFSO - 4|5 shape	3.09e-06	2.74e-05	Severe
Targetedprot_mod4	Longitudinal analysis DFSO - 1|2 average	0.118746	0.385123	Severe
Targetedprot_mod4	Longitudinal analysis DFSO - 1|2 shape	0.197781	0.343967	Severe
Targetedprot_mod4	Longitudinal analysis DFSO - 1|3 average	0.0573128	0.246059	Severe
Targetedprot_mod4	Longitudinal analysis DFSO - 1|3 shape	0.0806986	0.169892	Severe
Targetedprot_mod4	Longitudinal analysis DFSO - 1|4 average	0.0748	0.28	Mild
Targetedprot_mod4	Longitudinal analysis DFSO - 1|4 shape	0.00069	0.00367796	Severe
Targetedprot_mod4	Longitudinal analysis DFSO - 1|5 average	0.833	0.951	Mild
Targetedprot_mod4	Longitudinal analysis DFSO - 1|5 shape	0.224	0.381	Severe
Targetedprot_mod4	Longitudinal analysis DFSO - 2|3 average	0.52917	0.794737	Severe
Targetedprot_mod4	Longitudinal analysis DFSO - 2|3 shape	0.578923	0.661626	Severe
Targetedprot_mod4	Longitudinal analysis DFSO - 2|4 average	0.851	0.951	Mild
Targetedprot_mod4	Longitudinal analysis DFSO - 2|4 shape	0.0337	0.0929649	Severe
Targetedprot_mod4	Longitudinal analysis DFSO - 2|5 average	0.266	0.586	Mild
Targetedprot_mod4	Longitudinal analysis DFSO - 2|5 shape	0.495	0.595	Severe
Targetedprot_mod4	Longitudinal analysis DFSO - 3|4 average	0.679	0.896	Mild
Targetedprot_mod4	Longitudinal analysis DFSO - 3|4 shape	0.0576791	0.128176	Severe
Targetedprot_mod4	Longitudinal analysis DFSO - 3|5 average	0.349	0.67	Mild
Targetedprot_mod4	Longitudinal analysis DFSO - 3|5 shape	0.5	0.595	Severe
Targetedprot_mod4	Longitudinal analysis DFSO - 4|5 average	0.16	0.445	Mild
Targetedprot_mod4	Longitudinal analysis DFSO - 4|5 shape	0.26	0.415	Mild
Targetedprot_mod5	Longitudinal analysis DFSO - 1|2 average	0.804958	0.950969	Severe
Targetedprot_mod5	Longitudinal analysis DFSO - 1|2 shape	0.31	0.459	Mild
Targetedprot_mod5	Longitudinal analysis DFSO - 1|3 average	0.879704	0.958945	Severe
Targetedprot_mod5	Longitudinal analysis DFSO - 1|3 shape	0.264359	0.414681	Mild
Targetedprot_mod5	Longitudinal analysis DFSO - 1|4 average	0.133161	0.415046	Severe
Targetedprot_mod5	Longitudinal analysis DFSO - 1|4 shape	0.0106413	0.0340521	Mild
Targetedprot_mod5	Longitudinal analysis DFSO - 1|5 average	0.0185	0.161704	Severe
Targetedprot_mod5	Longitudinal analysis DFSO - 1|5 shape	0.00261172	0.0104469	Mild
Targetedprot_mod5	Longitudinal analysis DFSO - 2|3 average	0.666826	0.896048	Mild
Targetedprot_mod5	Longitudinal analysis DFSO - 2|3 shape	0.155568	0.289142	Severe
Targetedprot_mod5	Longitudinal analysis DFSO - 2|4 average	0.18407	0.492173	Severe
Targetedprot_mod5	Longitudinal analysis DFSO - 2|4 shape	0.094016	0.192853	Mild
Targetedprot_mod5	Longitudinal analysis DFSO - 2|5 average	0.0900671	0.332555	Severe
Targetedprot_mod5	Longitudinal analysis DFSO - 2|5 shape	0.0356151	0.0938556	Mild
Targetedprot_mod5	Longitudinal analysis DFSO - 3|4 average	0.450423	0.748566	Severe
Targetedprot_mod5	Longitudinal analysis DFSO - 3|4 shape	0.037955	0.0948874	Mild
Targetedprot_mod5	Longitudinal analysis DFSO - 3|5 average	0.420245	0.72042	Severe
Targetedprot_mod5	Longitudinal analysis DFSO - 3|5 shape	0.043308	0.104989	Mild
Targetedprot_mod5	Longitudinal analysis DFSO - 4|5 average	0.199195	0.52535	Mild
Targetedprot_mod5	Longitudinal analysis DFSO - 4|5 shape	0.458005	0.581594	Mild
Targetedprot_mod6	Longitudinal analysis DFSO - 1|2 average	0.359	0.675208	Severe
Targetedprot_mod6	Longitudinal analysis DFSO - 1|2 shape	0.443858	0.581594	Severe
Targetedprot_mod6	Longitudinal analysis DFSO - 1|3 average	0.523001	0.794432	Severe
Targetedprot_mod6	Longitudinal analysis DFSO - 1|3 shape	0.756399	0.810808	Mild
Targetedprot_mod6	Longitudinal analysis DFSO - 1|4 average	0.0189	0.162	Mild
Targetedprot_mod6	Longitudinal analysis DFSO - 1|4 shape	0.0115	0.0355078	Severe
Targetedprot_mod6	Longitudinal analysis DFSO - 1|5 average	0.00458	0.05	Severe
Targetedprot_mod6	Longitudinal analysis DFSO - 1|5 shape	0.0364	0.0939	Severe
Targetedprot_mod6	Longitudinal analysis DFSO - 2|3 average	0.633	0.896048	Severe
Targetedprot_mod6	Longitudinal analysis DFSO - 2|3 shape	0.348029	0.497184	Mild
Targetedprot_mod6	Longitudinal analysis DFSO - 2|4 average	0.343	0.663	Mild
Targetedprot_mod6	Longitudinal analysis DFSO - 2|4 shape	0.0786	0.17	Severe
Targetedprot_mod6	Longitudinal analysis DFSO - 2|5 average	0.0377	0.211	Severe
Targetedprot_mod6	Longitudinal analysis DFSO - 2|5 shape	0.277	0.425	Severe
Targetedprot_mod6	Longitudinal analysis DFSO - 3|4 average	0.208	0.531	Mild
Targetedprot_mod6	Longitudinal analysis DFSO - 3|4 shape	0.00258	0.0104	Severe
Targetedprot_mod6	Longitudinal analysis DFSO - 3|5 average	0.0217	0.163	Severe
Targetedprot_mod6	Longitudinal analysis DFSO - 3|5 shape	0.0479	0.113	Severe
Targetedprot_mod6	Longitudinal analysis DFSO - 4|5 average	0.105	0.365561	Severe
Targetedprot_mod6	Longitudinal analysis DFSO - 4|5 shape	0.97	0.97	Severe
Targetedprot_mod7	Longitudinal analysis DFSO - 1|2 average	0.316599	0.647127	Mild
Targetedprot_mod7	Longitudinal analysis DFSO - 1|2 shape	0.546869	0.634051	Severe
Targetedprot_mod7	Longitudinal analysis DFSO - 1|3 average	0.0203	0.163142	Mild
Targetedprot_mod7	Longitudinal analysis DFSO - 1|3 shape	0.426312	0.568416	Mild
Targetedprot_mod7	Longitudinal analysis DFSO - 1|4 average	8.6e-07	4.13e-05	Mild
Targetedprot_mod7	Longitudinal analysis DFSO - 1|4 shape	2.43e-05	0.000177	Mild
Targetedprot_mod7	Longitudinal analysis DFSO - 1|5 average	0.00348307	0.0463537	Mild
Targetedprot_mod7	Longitudinal analysis DFSO - 1|5 shape	0.00317	0.0121	Mild
Targetedprot_mod7	Longitudinal analysis DFSO - 2|3 average	0.266046	0.585716	Severe
Targetedprot_mod7	Longitudinal analysis DFSO - 2|3 shape	0.159028	0.289142	Mild
Targetedprot_mod7	Longitudinal analysis DFSO - 2|4 average	0.000216	0.00470519	Severe
Targetedprot_mod7	Longitudinal analysis DFSO - 2|4 shape	3.9e-07	4.46e-06	Mild
Targetedprot_mod7	Longitudinal analysis DFSO - 2|5 average	0.224834	0.539602	Severe
Targetedprot_mod7	Longitudinal analysis DFSO - 2|5 shape	0.000353	0.00202	Mild
Targetedprot_mod7	Longitudinal analysis DFSO - 3|4 average	0.04143	0.210581	Severe
Targetedprot_mod7	Longitudinal analysis DFSO - 3|4 shape	0.000811	0.00405299	Mild
Targetedprot_mod7	Longitudinal analysis DFSO - 3|5 average	0.529824	0.794737	Severe
Targetedprot_mod7	Longitudinal analysis DFSO - 3|5 shape	0.00917	0.0306	Mild
Targetedprot_mod7	Longitudinal analysis DFSO - 4|5 average	0.683237	0.896048	Severe
Targetedprot_mod7	Longitudinal analysis DFSO - 4|5 shape	0.877	0.899	Mild

## Sheet: Targeted modules and annotation
Table S5: Targeted Proteomics Modules and Annotation, Related to Figure 3.
Module	Genes_In_Module	ID_HALLMARK	GeneRatio	BgRatio	pvalue	p.adjust	qvalue	geneID	Count
plasma_proteomics_targeted.mod1	ALB, IGLV7-46, IGLV5-52, IGHV3-15, KPNA5, PGLYRP1, FCN3, ALDH1A1, AK1, F9, CFD, C5, JCHAIN, HBE1, SPTA1, APOC2, CRP, PPBP, PF4, TF, KLKB1, CAT, VWF, APOD, ITGB3, ICAM1, GSN, C2, PROS1, C8B, C8G, BPGM, ITGA2B, VIM, CALM1, F5, PRG2, LCP1, HSP90B1, CPN1, CPN2, PSMB4, TKT, SERPINA4, IGFALS, PSMB3, SELENOP, B2M, PSMC6, RAN, INSM1, EFEMP1, HABP2, TGFBI, ISLR2, RNF180, ACOT4, PCSK9, OIT3, TDRD1, RPAP3, …	COAGULATION	14/42	138/4383	1.20947e-11	4.47503e-10	4.32862e-10	F9/CFD/APOC2/PF4/TF/KLKB1/VWF/ITGB3/GSN/C2/PROS1/C8B/C8G/CPN1	14
plasma_proteomics_targeted.mod2	IGLV8-61, IGKV1-27, IGKV3D-15, IGHV3-49, IGLV1-36, IGHV2-26, IGLV9-49, IGKV3D-20, IGKV2-24, IGHV3-64D, IGLC7, IGLL5, CD5L, LDHA, F8, IGKV1-33, IGKV1D-16, IGKV1-5, IGLV3-19, IGKC, IGHG1, IGHG2, IGHG3, IGHG4, IGHM, IGHA1, IGHA2, APOC3, IGLV7-43, IGKV4-1, HSPA8, PPIA, APOF, FLOT2, ATAD2, CFHR5, TRIM33, FCGBP
plasma_proteomics_targeted.mod7	IGLV3-22, IGKV6D-21, IGHV5-51, IGHD, C7, DSP, FLNA, CFP, TALDO1, COMP, CFHR3, HGFAC, PTPRS, SERPINA12, PRG4, HYOU1
plasma_proteomics_targeted.mod0	IGLV3-10, IGHV6-1, IGHV3-72, IGKV6-21, IGHV2-70D, PER2, ATRN, C1R, A2M, CST3, HBD, APOA2, AHSG, TTR, LTF, HPX, PROC, GAPDH, SERPINA7, C8A, THBS1, SERPINA6, LPA, CLU, PON1, PRDX2, MAN1A1, SAA4, HBB, HBG1, HBA1, LGALS3BP, KMT2C, SMC3	COAGULATION	6/17	138/4383	8.12802e-06	0.000170688	0.000154005	C1R/A2M/PROC/C8A/THBS1/CLU	6
plasma_proteomics_targeted.mod4	IGLV3-9, APOM, PLG, F12, C3, KNG1, APOE, APOC1, C1QA, C1QB, C1QC, AMBP, VTN, APOB, HRG, SERPIND1, C4A, C4B, ITIH2, ITIH1, APOC4, LYZ, SPP2, MYO18B	COAGULATION	7/11	138/4383	7.83617e-09	6.26894e-08	4.1243e-08	PLG/F12/C3/APOC1/C1QA/HRG/ITIH1	7
plasma_proteomics_targeted.mod4	IGLV3-9, APOM, PLG, F12, C3, KNG1, APOE, APOC1, C1QA, C1QB, C1QC, AMBP, VTN, APOB, HRG, SERPIND1, C4A, C4B, ITIH2, ITIH1, APOC4, LYZ, SPP2, MYO18B	COMPLEMENT	6/11	200/4383	3.19749e-06	1.279e-05	8.41445e-06	PLG/C3/APOC1/C1QA/C1QC/ITIH1	6
plasma_proteomics_targeted.mod4	IGLV3-9, APOM, PLG, F12, C3, KNG1, APOE, APOC1, C1QA, C1QB, C1QC, AMBP, VTN, APOB, HRG, SERPIND1, C4A, C4B, ITIH2, ITIH1, APOC4, LYZ, SPP2, MYO18B	XENOBIOTIC_METABOLISM	5/11	200/4383	6.94572e-05	0.000185219	0.000121855	PLG/APOE/VTN/HRG/ITIH1	5
plasma_proteomics_targeted.mod5	IGHV4-4, F13A1, AGT, APOA1, F11, ALDOA, CFI, F13B, ENO1, P4HB, C6, SERPINF1, PTGDS, AFM, ITIH3, SERPINA11, TIAM2, PGLYRP2	COAGULATION	4/9	138/4383	0.000104864	0.0011535	0.00110383	APOA1/F11/CFI/F13B	4
plasma_proteomics_targeted.mod3	IGKV1D-8, IGKV2D-26, IGHV1-58, SIGLEC16, APOL1, CP, HP, HPR, F10, CFB, SERPINA1, SERPINA3, FGA, FGB, FGG, C9, LRG1, ORM1, C4BPA, APOA4, CSF1R, CD14, CFH, SAA1, VCL, LBP, ORM2, CFHR1, ITIH4, PON3, CPB2, HEBP1	COAGULATION	8/16	138/4383	8.21299e-09	1.14982e-07	8.64525e-08	F10/CFB/SERPINA1/FGA/FGG/C9/CFH/CPB2	8
plasma_proteomics_targeted.mod3	IGKV1D-8, IGKV2D-26, IGHV1-58, SIGLEC16, APOL1, CP, HP, HPR, F10, CFB, SERPINA1, SERPINA3, FGA, FGB, FGG, C9, LRG1, ORM1, C4BPA, APOA4, CSF1R, CD14, CFH, SAA1, VCL, LBP, ORM2, CFHR1, ITIH4, PON3, CPB2, HEBP1	COMPLEMENT	7/16	200/4383	2.98998e-06	2.09298e-05	1.57367e-05	CP/F10/CFB/SERPINA1/C9/APOA4/CFH	7
plasma_proteomics_targeted.mod6	F2, SERPINC1, APCS, APOH, FN1, RBP4, GC, A1BG, SERPING1, SERPINF2, C1S, PEPD, AZGP1, CFHR2, HBG2, SBSN	COAGULATION	5/10	138/4383	6.38988e-06	8.30685e-05	7.39881e-05	F2/SERPINC1/FN1/SERPING1/C1S	5
plasma_proteomics_targeted.mod6	F2, SERPINC1, APCS, APOH, FN1, RBP4, GC, A1BG, SERPING1, SERPINF2, C1S, PEPD, AZGP1, CFHR2, HBG2, SBSN	COMPLEMENT	5/10	200/4383	3.93392e-05	0.000255705	0.000227753	F2/SERPINC1/FN1/SERPING1/C1S	5
