# Supplementary material for: Multi-omic longitudinal study reveals immune correlates of clinical course among hospitalized COVID-19 patients
Source: Cell Rep Med. 2023 May 23;4(6):101079. doi: 10.1016/j.xcrm.2023.101079 (PMC10203880; doi:10.1016/j.xcrm.2023.101079)
Supplement: Table S6. Global proteomics modules and association with clinical outcome, related to Figure 3 [file mmc7.xlsx]

## Sheet: GlobalP Modules
Table S6: Global Proteomics Modules with corresponding features, Related to Figure 3.
Module	Feature
plasma_proteomics_Global_dda.mod0	ZZEF1
plasma_proteomics_Global_dda.mod0	VNN1
plasma_proteomics_Global_dda.mod0	APOC2
plasma_proteomics_Global_dda.mod0	IGF1
plasma_proteomics_Global_dda.mod0	BCHE
plasma_proteomics_Global_dda.mod0	FABP1
plasma_proteomics_Global_dda.mod0	LPA
plasma_proteomics_Global_dda.mod0	NCAM1
plasma_proteomics_Global_dda.mod0	PECAM1
plasma_proteomics_Global_dda.mod0	ATF6
plasma_proteomics_Global_dda.mod0	TCN1
plasma_proteomics_Global_dda.mod0	CPS1
plasma_proteomics_Global_dda.mod0	CDH5
plasma_proteomics_Global_dda.mod0	PRSS3
plasma_proteomics_Global_dda.mod0	CEACAM6
plasma_proteomics_Global_dda.mod0	APOC4
plasma_proteomics_Global_dda.mod0	INHBC
plasma_proteomics_Global_dda.mod0	KRTDAP
plasma_proteomics_Global_dda.mod0	CALD1
plasma_proteomics_Global_dda.mod0	FGL2
plasma_proteomics_Global_dda.mod0	ITPR2
plasma_proteomics_Global_dda.mod0	PLXDC2
plasma_proteomics_Global_dda.mod0	ABI3BP
plasma_proteomics_Global_dda.mod0	ADGRG6
plasma_proteomics_Global_dda.mod0	WFDC3
plasma_proteomics_Global_dda.mod0	OSCAR
plasma_proteomics_Global_dda.mod0	ADGRF5
plasma_proteomics_Global_dda.mod0	BPIFB1
plasma_proteomics_Global_dda.mod0	OIT3
plasma_proteomics_Global_dda.mod0	INPP5D
plasma_proteomics_Global_dda.mod0	PCDH15
plasma_proteomics_Global_dda.mod0	OSMR
plasma_proteomics_Global_dda.mod0	ATF6B
plasma_proteomics_Global_dda.mod0	PDCD1LG2
plasma_proteomics_Global_dda.mod0	CDHR2
plasma_proteomics_Global_dda.mod0	DPEP2
plasma_proteomics_Global_dda.mod0	NECTIN3
plasma_proteomics_Global_dda.mod0	RRBP1
plasma_proteomics_Global_dda.mod0	MYRF
plasma_proteomics_Global_dda.mod0	HYOU1
plasma_proteomics_Global_dda.mod0	PRSS1
plasma_proteomics_Global_dda.mod0	ZNF620
plasma_proteomics_Global_dda.mod0	CTRB2
plasma_proteomics_Global_dda.mod0	LILRA3
plasma_proteomics_Global_dda.mod0	CAMP
plasma_proteomics_Global_dda.mod0	TMPRSS12
plasma_proteomics_Global_dda.mod0	CD59
plasma_proteomics_Global_dda.mod1	ADAMDEC1
plasma_proteomics_Global_dda.mod1	TGOLN2
plasma_proteomics_Global_dda.mod1	SUSD5
plasma_proteomics_Global_dda.mod1	IL18BP
plasma_proteomics_Global_dda.mod1	F8
plasma_proteomics_Global_dda.mod1	PDGFB
plasma_proteomics_Global_dda.mod1	PIGR
plasma_proteomics_Global_dda.mod1	HLA-B
plasma_proteomics_Global_dda.mod1	COL1A1
plasma_proteomics_Global_dda.mod1	COL3A1
plasma_proteomics_Global_dda.mod1	APOE
plasma_proteomics_Global_dda.mod1	FN1
plasma_proteomics_Global_dda.mod1	AMBP
plasma_proteomics_Global_dda.mod1	CD74
plasma_proteomics_Global_dda.mod1	CHGB
plasma_proteomics_Global_dda.mod1	REG1A
plasma_proteomics_Global_dda.mod1	APOA4
plasma_proteomics_Global_dda.mod1	COL1A2
plasma_proteomics_Global_dda.mod1	MMP2
plasma_proteomics_Global_dda.mod1	MGP
plasma_proteomics_Global_dda.mod1	COL4A2
plasma_proteomics_Global_dda.mod1	CSF1
plasma_proteomics_Global_dda.mod1	C4A
plasma_proteomics_Global_dda.mod1	C4B_2
plasma_proteomics_Global_dda.mod1	HLA-C
plasma_proteomics_Global_dda.mod1	SPP1
plasma_proteomics_Global_dda.mod1	CHGA
plasma_proteomics_Global_dda.mod1	SCGB1A1
plasma_proteomics_Global_dda.mod1	COL6A3
plasma_proteomics_Global_dda.mod1	BMP1
plasma_proteomics_Global_dda.mod1	ELN
plasma_proteomics_Global_dda.mod1	GM2A
plasma_proteomics_Global_dda.mod1	PI3
plasma_proteomics_Global_dda.mod1	OGN
plasma_proteomics_Global_dda.mod1	IGFBP4
plasma_proteomics_Global_dda.mod1	PTPRG
plasma_proteomics_Global_dda.mod1	IGFBP6
plasma_proteomics_Global_dda.mod1	IGFBP5
plasma_proteomics_Global_dda.mod1	FAS
plasma_proteomics_Global_dda.mod1	LOX
plasma_proteomics_Global_dda.mod1	PTPRM
plasma_proteomics_Global_dda.mod1	MAN1A1
plasma_proteomics_Global_dda.mod1	ADM
plasma_proteomics_Global_dda.mod1	FLT4
plasma_proteomics_Global_dda.mod1	PTGDS
plasma_proteomics_Global_dda.mod1	REG1B
plasma_proteomics_Global_dda.mod1	MMP14
plasma_proteomics_Global_dda.mod1	GP2
plasma_proteomics_Global_dda.mod1	CDH13
plasma_proteomics_Global_dda.mod1	B2M
plasma_proteomics_Global_dda.mod1	NPC2
plasma_proteomics_Global_dda.mod1	LCN2
plasma_proteomics_Global_dda.mod1	DCD
plasma_proteomics_Global_dda.mod1	GUCA2A
plasma_proteomics_Global_dda.mod1	NUCB1
plasma_proteomics_Global_dda.mod1	AHNAK
plasma_proteomics_Global_dda.mod1	SPARCL1
plasma_proteomics_Global_dda.mod1	LTBP1
plasma_proteomics_Global_dda.mod1	SLC39A14
plasma_proteomics_Global_dda.mod1	PCOLCE
plasma_proteomics_Global_dda.mod1	CST6
plasma_proteomics_Global_dda.mod1	ADIRF
plasma_proteomics_Global_dda.mod1	IGFBP7
plasma_proteomics_Global_dda.mod1	DMKN
plasma_proteomics_Global_dda.mod1	SBSN
plasma_proteomics_Global_dda.mod1	CCDC80
plasma_proteomics_Global_dda.mod1	SULF2
plasma_proteomics_Global_dda.mod1	RTKN2
plasma_proteomics_Global_dda.mod1	CD99L2
plasma_proteomics_Global_dda.mod1	PIK3IP1
plasma_proteomics_Global_dda.mod1	PRAP1
plasma_proteomics_Global_dda.mod1	SDF4
plasma_proteomics_Global_dda.mod1	EMILIN2
plasma_proteomics_Global_dda.mod1	YIPF3
plasma_proteomics_Global_dda.mod1	SLC38A10
plasma_proteomics_Global_dda.mod1	MEPE
plasma_proteomics_Global_dda.mod1	FCGR2C
plasma_proteomics_Global_dda.mod1	LTBP2
plasma_proteomics_Global_dda.mod1	LAIR1
plasma_proteomics_Global_dda.mod1	SPINK5
plasma_proteomics_Global_dda.mod1	RNASE6
plasma_proteomics_Global_dda.mod1	TWSG1
plasma_proteomics_Global_dda.mod1	ITGA7
plasma_proteomics_Global_dda.mod1	SERPINA2
plasma_proteomics_Global_dda.mod1	PRH2
plasma_proteomics_Global_dda.mod1	NBL1
plasma_proteomics_Global_dda.mod2	IGKV3-7
plasma_proteomics_Global_dda.mod2	IGLV8-61
plasma_proteomics_Global_dda.mod2	IGLV2-18
plasma_proteomics_Global_dda.mod2	IGKV3D-11
plasma_proteomics_Global_dda.mod2	IGHV3-15
plasma_proteomics_Global_dda.mod2	IGKV1D-13
plasma_proteomics_Global_dda.mod2	IGHV1-69D
plasma_proteomics_Global_dda.mod2	IGHV1-18
plasma_proteomics_Global_dda.mod2	IGHV1-24
plasma_proteomics_Global_dda.mod2	IGHV5-51
plasma_proteomics_Global_dda.mod2	IGHV5-10-1
plasma_proteomics_Global_dda.mod2	SERPINA1
plasma_proteomics_Global_dda.mod2	SERPINA3
plasma_proteomics_Global_dda.mod2	JCHAIN
plasma_proteomics_Global_dda.mod2	IGKV1-5
plasma_proteomics_Global_dda.mod2	IGKV3-20
plasma_proteomics_Global_dda.mod2	IGLV1-51
plasma_proteomics_Global_dda.mod2	IGLV1-40
plasma_proteomics_Global_dda.mod2	IGLV2-14
plasma_proteomics_Global_dda.mod2	IGLV2-11
plasma_proteomics_Global_dda.mod2	IGLV2-8
plasma_proteomics_Global_dda.mod2	IGLV3-19
plasma_proteomics_Global_dda.mod2	IGHV1-69
plasma_proteomics_Global_dda.mod2	IGKC
plasma_proteomics_Global_dda.mod2	IGHG1
plasma_proteomics_Global_dda.mod2	IGHG2
plasma_proteomics_Global_dda.mod2	IGHG3
plasma_proteomics_Global_dda.mod2	IGHG4
plasma_proteomics_Global_dda.mod2	IGHA1
plasma_proteomics_Global_dda.mod2	IGHA2
plasma_proteomics_Global_dda.mod2	SERPIND1
plasma_proteomics_Global_dda.mod2	IGKV4-1
plasma_proteomics_Global_dda.mod2	IGHV1-8
plasma_proteomics_Global_dda.mod2	AFM
plasma_proteomics_Global_dda.mod2	IGLV3-9
plasma_proteomics_Global_dda.mod2	IGLV3-25
plasma_proteomics_Global_dda.mod2	IGLV3-21
plasma_proteomics_Global_dda.mod2	IGLV3-10
plasma_proteomics_Global_dda.mod2	IGLV3-27
plasma_proteomics_Global_dda.mod2	IGLV3-12
plasma_proteomics_Global_dda.mod2	IGKV3D-15
plasma_proteomics_Global_dda.mod2	IGHV4-61
plasma_proteomics_Global_dda.mod2	IGHV4-39
plasma_proteomics_Global_dda.mod2	IGHV4-34
plasma_proteomics_Global_dda.mod2	IGHV4-38-2
plasma_proteomics_Global_dda.mod2	IGKV1-8
plasma_proteomics_Global_dda.mod2	IGKV1-27
plasma_proteomics_Global_dda.mod2	IGKV1D-8
plasma_proteomics_Global_dda.mod2	IGKV2-24
plasma_proteomics_Global_dda.mod2	IGKV1-39
plasma_proteomics_Global_dda.mod2	IGKV1-12
plasma_proteomics_Global_dda.mod2	IGLV1-47
plasma_proteomics_Global_dda.mod2	IGHV3-23
plasma_proteomics_Global_dda.mod2	IGHV3-48
plasma_proteomics_Global_dda.mod2	IGHV3-7
plasma_proteomics_Global_dda.mod2	IGHV3-53
plasma_proteomics_Global_dda.mod2	IGHV3-21
plasma_proteomics_Global_dda.mod2	IGHV3-43
plasma_proteomics_Global_dda.mod2	IGHV3-30-3
plasma_proteomics_Global_dda.mod2	IGHV3-72
plasma_proteomics_Global_dda.mod2	IGHV3-64D
plasma_proteomics_Global_dda.mod2	IGHV3-74
plasma_proteomics_Global_dda.mod2	IGHV3OR16-10
plasma_proteomics_Global_dda.mod2	IGHV3-11
plasma_proteomics_Global_dda.mod2	IGHV3-20
plasma_proteomics_Global_dda.mod2	IGHV3OR15-7
plasma_proteomics_Global_dda.mod2	IGHV3OR16-8
plasma_proteomics_Global_dda.mod2	IGLC2
plasma_proteomics_Global_dda.mod2	IGLL5
plasma_proteomics_Global_dda.mod2	IGLC7
plasma_proteomics_Global_dda.mod2	SIRPA
plasma_proteomics_Global_dda.mod2	IGKV2-28
plasma_proteomics_Global_dda.mod2	IGKV1D-33
plasma_proteomics_Global_dda.mod2	IGKV3D-20
plasma_proteomics_Global_dda.mod2	IGKV2-30
plasma_proteomics_Global_dda.mod2	IGKV2D-29
plasma_proteomics_Global_dda.mod2	IGKV2-29
plasma_proteomics_Global_dda.mod2	IGLV6-57
plasma_proteomics_Global_dda.mod2	MAEL
plasma_proteomics_Global_dda.mod3	APOM
plasma_proteomics_Global_dda.mod3	CP
plasma_proteomics_Global_dda.mod3	F2
plasma_proteomics_Global_dda.mod3	F9
plasma_proteomics_Global_dda.mod3	CFB
plasma_proteomics_Global_dda.mod3	AGT
plasma_proteomics_Global_dda.mod3	IGHM
plasma_proteomics_Global_dda.mod3	HBD
plasma_proteomics_Global_dda.mod3	FGB
plasma_proteomics_Global_dda.mod3	CRP
plasma_proteomics_Global_dda.mod3	APCS
plasma_proteomics_Global_dda.mod3	C1QA
plasma_proteomics_Global_dda.mod3	C1QB
plasma_proteomics_Global_dda.mod3	C1QC
plasma_proteomics_Global_dda.mod3	C9
plasma_proteomics_Global_dda.mod3	LRG1
plasma_proteomics_Global_dda.mod3	RBP4
plasma_proteomics_Global_dda.mod3	ALB
plasma_proteomics_Global_dda.mod3	GC
plasma_proteomics_Global_dda.mod3	TF
plasma_proteomics_Global_dda.mod3	KLKB1
plasma_proteomics_Global_dda.mod3	VTN
plasma_proteomics_Global_dda.mod3	A1BG
plasma_proteomics_Global_dda.mod3	SERPING1
plasma_proteomics_Global_dda.mod3	CFI
plasma_proteomics_Global_dda.mod3	CLEC3B
plasma_proteomics_Global_dda.mod3	C2
plasma_proteomics_Global_dda.mod3	PROS1
plasma_proteomics_Global_dda.mod3	ASGR2
plasma_proteomics_Global_dda.mod3	GP1BA
plasma_proteomics_Global_dda.mod3	CD14
plasma_proteomics_Global_dda.mod3	CFH
plasma_proteomics_Global_dda.mod3	SAA1
plasma_proteomics_Global_dda.mod3	SAA2
plasma_proteomics_Global_dda.mod3	CLU
plasma_proteomics_Global_dda.mod3	MBL2
plasma_proteomics_Global_dda.mod3	LBP
plasma_proteomics_Global_dda.mod3	VCAM1
plasma_proteomics_Global_dda.mod3	ITIH2
plasma_proteomics_Global_dda.mod3	ITIH1
plasma_proteomics_Global_dda.mod3	GPX3
plasma_proteomics_Global_dda.mod3	CPN2
plasma_proteomics_Global_dda.mod3	AZGP1
plasma_proteomics_Global_dda.mod3	SAA4
plasma_proteomics_Global_dda.mod3	SERPINF1
plasma_proteomics_Global_dda.mod3	BTD
plasma_proteomics_Global_dda.mod3	LUM
plasma_proteomics_Global_dda.mod3	PLTP
plasma_proteomics_Global_dda.mod3	GPLD1
plasma_proteomics_Global_dda.mod3	CFHR3
plasma_proteomics_Global_dda.mod3	ITIH3
plasma_proteomics_Global_dda.mod3	LGALS3BP
plasma_proteomics_Global_dda.mod3	APOF
plasma_proteomics_Global_dda.mod3	ITIH4
plasma_proteomics_Global_dda.mod3	ECM1
plasma_proteomics_Global_dda.mod3	VASN
plasma_proteomics_Global_dda.mod3	OAF
plasma_proteomics_Global_dda.mod3	TTN
plasma_proteomics_Global_dda.mod3	GGH
plasma_proteomics_Global_dda.mod3	CPB2
plasma_proteomics_Global_dda.mod3	NUCKS1
plasma_proteomics_Global_dda.mod3	C1RL
plasma_proteomics_Global_dda.mod3	SERPINA10
plasma_proteomics_Global_dda.mod3	C1R
plasma_proteomics_Global_dda.mod3	HP
plasma_proteomics_Global_dda.mod3	HPR
plasma_proteomics_Global_dda.mod3	A2M
plasma_proteomics_Global_dda.mod3	PZP
plasma_proteomics_Global_dda.mod3	C3
plasma_proteomics_Global_dda.mod3	FGG
plasma_proteomics_Global_dda.mod3	PON1
plasma_proteomics_Global_dda.mod3	CFHR2
plasma_proteomics_Global_dda.mod3	ERN1
plasma_proteomics_Global_dda.mod3	DNAJC12
plasma_proteomics_Global_dda.mod4	CSTA
plasma_proteomics_Global_dda.mod4	FGA
plasma_proteomics_Global_dda.mod4	S100A8
plasma_proteomics_Global_dda.mod4	PTMA
plasma_proteomics_Global_dda.mod4	S100A9
plasma_proteomics_Global_dda.mod4	CTSG
plasma_proteomics_Global_dda.mod4	VIM
plasma_proteomics_Global_dda.mod4	SERPINF2
plasma_proteomics_Global_dda.mod4	RNASE2
plasma_proteomics_Global_dda.mod4	F5
plasma_proteomics_Global_dda.mod4	MYH1
plasma_proteomics_Global_dda.mod4	MYH7
plasma_proteomics_Global_dda.mod4	VCAN
plasma_proteomics_Global_dda.mod4	SDC1
plasma_proteomics_Global_dda.mod4	CAST
plasma_proteomics_Global_dda.mod4	MARCKS
plasma_proteomics_Global_dda.mod4	SERPINB1
plasma_proteomics_Global_dda.mod4	RIDA
plasma_proteomics_Global_dda.mod4	HBB
plasma_proteomics_Global_dda.mod4	HBA2
plasma_proteomics_Global_dda.mod4	BASP1
plasma_proteomics_Global_dda.mod4	IL1RL1
plasma_proteomics_Global_dda.mod4	FSTL1
plasma_proteomics_Global_dda.mod4	MMRN1
plasma_proteomics_Global_dda.mod4	FLNC
plasma_proteomics_Global_dda.mod4	PRR4
plasma_proteomics_Global_dda.mod4	ACTBL2
plasma_proteomics_Global_dda.mod4	GOLM2
plasma_proteomics_Global_dda.mod4	GOLM1
plasma_proteomics_Global_dda.mod4	CXCL16
plasma_proteomics_Global_dda.mod4	MYOZ1
plasma_proteomics_Global_dda.mod4	JPT1
plasma_proteomics_Global_dda.mod4	MYH13
plasma_proteomics_Global_dda.mod4	PLG
plasma_proteomics_Global_dda.mod4	HNRNPC
plasma_proteomics_Global_dda.mod4	HMGB1
plasma_proteomics_Global_dda.mod4	H1-2
plasma_proteomics_Global_dda.mod4	H1-4
plasma_proteomics_Global_dda.mod4	H1-3
plasma_proteomics_Global_dda.mod4	H1-5
plasma_proteomics_Global_dda.mod4	ACTB
plasma_proteomics_Global_dda.mod4	ACTA1
plasma_proteomics_Global_dda.mod4	ACTG1
plasma_proteomics_Global_dda.mod4	ACTC1
plasma_proteomics_Global_dda.mod4	POTEJ
plasma_proteomics_Global_dda.mod4	HBG1
plasma_proteomics_Global_dda.mod4	HBG2
plasma_proteomics_Global_dda.mod4	H2AC20
plasma_proteomics_Global_dda.mod4	H2AC8
plasma_proteomics_Global_dda.mod4	H2AX
plasma_proteomics_Global_dda.mod4	H2AC17
plasma_proteomics_Global_dda.mod4	EEA1
plasma_proteomics_Global_dda.mod4	HBZ
plasma_proteomics_Global_dda.mod5	ENSA
plasma_proteomics_Global_dda.mod5	GGCT
plasma_proteomics_Global_dda.mod5	SH3BGRL
plasma_proteomics_Global_dda.mod5	CAVIN2
plasma_proteomics_Global_dda.mod5	PPBP
plasma_proteomics_Global_dda.mod5	PF4
plasma_proteomics_Global_dda.mod5	DBI
plasma_proteomics_Global_dda.mod5	SRGN
plasma_proteomics_Global_dda.mod5	TXN
plasma_proteomics_Global_dda.mod5	CFL1
plasma_proteomics_Global_dda.mod5	SDC4
plasma_proteomics_Global_dda.mod5	VASP
plasma_proteomics_Global_dda.mod5	ARHGDIB
plasma_proteomics_Global_dda.mod5	MANF
plasma_proteomics_Global_dda.mod5	SUMO3
plasma_proteomics_Global_dda.mod5	ARPP19
plasma_proteomics_Global_dda.mod5	SUMO2
plasma_proteomics_Global_dda.mod5	TMSB4X
plasma_proteomics_Global_dda.mod5	TMSB10
plasma_proteomics_Global_dda.mod5	C1QBP
plasma_proteomics_Global_dda.mod5	PDAP1
plasma_proteomics_Global_dda.mod5	CTTN
plasma_proteomics_Global_dda.mod5	ZYX
plasma_proteomics_Global_dda.mod5	DTD1
plasma_proteomics_Global_dda.mod5	PCNP
plasma_proteomics_Global_dda.mod5	TMEM40
plasma_proteomics_Global_dda.mod5	NRGN
plasma_proteomics_Global_dda.mod5	ESAM
plasma_proteomics_Global_dda.mod5	PDLIM5
plasma_proteomics_Global_dda.mod5	PTPN18
plasma_proteomics_Global_dda.mod5	CNPY3
plasma_proteomics_Global_dda.mod5	IMUP
plasma_proteomics_Global_dda.mod5	SH3BGRL3
plasma_proteomics_Global_dda.mod5	RTN4
plasma_proteomics_Global_dda.mod5	PDLIM7
plasma_proteomics_Global_dda.mod5	BIN2
plasma_proteomics_Global_dda.mod5	SH3BGRL2
plasma_proteomics_Global_dda.mod5	CDV3
plasma_proteomics_Global_dda.mod5	TLN1
plasma_proteomics_Global_dda.mod5	NACA
plasma_proteomics_Global_dda.mod5	TUBB1
plasma_proteomics_Global_dda.mod5	TMSB15A
plasma_proteomics_Global_dda.mod5	SNCA
plasma_proteomics_Global_dda.mod5	RPS27A
plasma_proteomics_Global_dda.mod5	TUBA4A
plasma_proteomics_Global_dda.mod5	TUBA1B
plasma_proteomics_Global_dda.mod5	XPO6
plasma_proteomics_Global_dda.mod5	TREML2
plasma_proteomics_Global_dda.mod5	MAPK1IP1L
plasma_proteomics_Global_dda.mod6	CUTA
plasma_proteomics_Global_dda.mod6	ATRN
plasma_proteomics_Global_dda.mod6	EGFR
plasma_proteomics_Global_dda.mod6	SERPINC1
plasma_proteomics_Global_dda.mod6	KNG1
plasma_proteomics_Global_dda.mod6	APOA1
plasma_proteomics_Global_dda.mod6	APOA2
plasma_proteomics_Global_dda.mod6	APOC1
plasma_proteomics_Global_dda.mod6	APOC3
plasma_proteomics_Global_dda.mod6	APOH
plasma_proteomics_Global_dda.mod6	ORM1
plasma_proteomics_Global_dda.mod6	AHSG
plasma_proteomics_Global_dda.mod6	TTR
plasma_proteomics_Global_dda.mod6	HRG
plasma_proteomics_Global_dda.mod6	APOD
plasma_proteomics_Global_dda.mod6	SERPINA5
plasma_proteomics_Global_dda.mod6	SERPINA7
plasma_proteomics_Global_dda.mod6	SERPINA6
plasma_proteomics_Global_dda.mod6	KIT
plasma_proteomics_Global_dda.mod6	LAMP1
plasma_proteomics_Global_dda.mod6	LAMP2
plasma_proteomics_Global_dda.mod6	ICAM2
plasma_proteomics_Global_dda.mod6	LCP1
plasma_proteomics_Global_dda.mod6	SELL
plasma_proteomics_Global_dda.mod6	IGFBP3
plasma_proteomics_Global_dda.mod6	ORM2
plasma_proteomics_Global_dda.mod6	CFP
plasma_proteomics_Global_dda.mod6	SERPINA4
plasma_proteomics_Global_dda.mod6	IL6ST
plasma_proteomics_Global_dda.mod6	MAP1B
plasma_proteomics_Global_dda.mod6	PTPRJ
plasma_proteomics_Global_dda.mod6	CCL14
plasma_proteomics_Global_dda.mod6	CC2D2B
plasma_proteomics_Global_dda.mod6	PRG4
plasma_proteomics_Global_dda.mod6	MENT
plasma_proteomics_Global_dda.mod6	MMRN2
plasma_proteomics_Global_dda.mod6	CDHR5
plasma_proteomics_Global_dda.mod6	IL1RAP
plasma_proteomics_Global_dda.mod6	FETUB
plasma_proteomics_Global_dda.mod6	HPX
plasma_proteomics_Global_dda.mod6	SELENOP
plasma_proteomics_Global_dda.mod7	CHL1
plasma_proteomics_Global_dda.mod7	PODXL
plasma_proteomics_Global_dda.mod7	FCGR3B
plasma_proteomics_Global_dda.mod7	ICAM1
plasma_proteomics_Global_dda.mod7	ITGB1
plasma_proteomics_Global_dda.mod7	CSF1R
plasma_proteomics_Global_dda.mod7	FCGR3A
plasma_proteomics_Global_dda.mod7	PDGFRB
plasma_proteomics_Global_dda.mod7	FGFR1
plasma_proteomics_Global_dda.mod7	CEACAM1
plasma_proteomics_Global_dda.mod7	PVR
plasma_proteomics_Global_dda.mod7	CD44
plasma_proteomics_Global_dda.mod7	SELP
plasma_proteomics_Global_dda.mod7	SELE
plasma_proteomics_Global_dda.mod7	ENG
plasma_proteomics_Global_dda.mod7	CEACAM8
plasma_proteomics_Global_dda.mod7	ICAM3
plasma_proteomics_Global_dda.mod7	TGFBR2
plasma_proteomics_Global_dda.mod7	BST1
plasma_proteomics_Global_dda.mod7	MERTK
plasma_proteomics_Global_dda.mod7	LSAMP
plasma_proteomics_Global_dda.mod7	ALCAM
plasma_proteomics_Global_dda.mod7	GPNMB
plasma_proteomics_Global_dda.mod7	NECTIN1
plasma_proteomics_Global_dda.mod7	PI16
plasma_proteomics_Global_dda.mod7	CD109
plasma_proteomics_Global_dda.mod7	NEGR1
plasma_proteomics_Global_dda.mod7	CCDC126
plasma_proteomics_Global_dda.mod7	BOC
plasma_proteomics_Global_dda.mod7	CADM1
plasma_proteomics_Global_dda.mod7	HEG1
plasma_proteomics_Global_dda.mod7	PROCR
plasma_proteomics_Global_dda.mod7	LYVE1
plasma_proteomics_Global_dda.mod7	ICOSLG
plasma_proteomics_Global_dda.mod7	CEACAM5
plasma_proteomics_Global_dda.mod8	KRT14
plasma_proteomics_Global_dda.mod8	KRT18
plasma_proteomics_Global_dda.mod8	KRT19
plasma_proteomics_Global_dda.mod8	KRT13
plasma_proteomics_Global_dda.mod8	KRT15
plasma_proteomics_Global_dda.mod8	KRT4
plasma_proteomics_Global_dda.mod8	KRT9
plasma_proteomics_Global_dda.mod8	KRT17
plasma_proteomics_Global_dda.mod8	KRT80
plasma_proteomics_Global_dda.mod8	KRT35
plasma_proteomics_Global_dda.mod8	KRT1
plasma_proteomics_Global_dda.mod8	KRT2
plasma_proteomics_Global_dda.mod8	KRT5
plasma_proteomics_Global_dda.mod8	KRT6B
plasma_proteomics_Global_dda.mod8	KRT6A
plasma_proteomics_Global_dda.mod8	KRT77
plasma_proteomics_Global_dda.mod8	KRT75
plasma_proteomics_Global_dda.mod8	KRT8
plasma_proteomics_Global_dda.mod8	KRT16
plasma_proteomics_Global_dda.mod8	KRT10
plasma_proteomics_Global_dda.mod8	KRT31
plasma_proteomics_Global_dda.mod8	KRT33B
plasma_proteomics_Global_dda.mod8	KRT36

## Sheet: GlobalP modules and association
Table S6: Global Proteomics modules and association with clinical outcome, Related to Figure 3.
Module (or Feature)	Analysis	P value	Adj. p value	Direction
Proteomics_global.globalprot_mod0	Visit 1 analysis - overall	0.321986	0.321986	Mild
Proteomics_global.globalprot_mod1	Visit 1 analysis - overall	7.44049e-08	1.67411e-07	Severe
Proteomics_global.globalprot_mod2	Visit 1 analysis - overall	0.0398208	0.0511982	Severe
Proteomics_global.globalprot_mod3	Visit 1 analysis - overall	5.90384e-12	1.77115e-11	Severe
Proteomics_global.globalprot_mod4	Visit 1 analysis - overall	2.98172e-20	2.68355e-19	Severe
Proteomics_global.globalprot_mod5	Visit 1 analysis - overall	0.00216436	0.00389585	Severe
Proteomics_global.globalprot_mod6	Visit 1 analysis - overall	4.28438e-15	1.92797e-14	Mild
Proteomics_global.globalprot_mod7	Visit 1 analysis - overall	0.00299232	0.00448848	Mild
Proteomics_global.globalprot_mod8	Visit 1 analysis - overall	0.168739	0.189832	Severe
Proteomics_global.globalprot_mod0	Visit 1 analysis - 1|2	0.0243923	0.05629	Mild
Proteomics_global.globalprot_mod0	Visit 1 analysis - 1|3	0.372843	0.486317	Mild
Proteomics_global.globalprot_mod0	Visit 1 analysis - 1|4	0.0201936	0.0487035	Mild
Proteomics_global.globalprot_mod0	Visit 1 analysis - 1|5	0.704556	0.773293	Mild
Proteomics_global.globalprot_mod0	Visit 1 analysis - 2|3	0.115213	0.207383	Severe
Proteomics_global.globalprot_mod0	Visit 1 analysis - 2|4	0.57857	0.694284	Mild
Proteomics_global.globalprot_mod0	Visit 1 analysis - 2|5	0.127169	0.224416	Severe
Proteomics_global.globalprot_mod0	Visit 1 analysis - 3|4	0.112338	0.207383	Mild
Proteomics_global.globalprot_mod0	Visit 1 analysis - 3|5	0.777433	0.832964	Severe
Proteomics_global.globalprot_mod0	Visit 1 analysis - 4|5	0.21787	0.338074	Severe
Proteomics_global.globalprot_mod1	Visit 1 analysis - 1|2	0.273855	0.385109	Severe
Proteomics_global.globalprot_mod1	Visit 1 analysis - 1|3	0.361851	0.486069	Severe
Proteomics_global.globalprot_mod1	Visit 1 analysis - 1|4	0.00403498	0.0113484	Severe
Proteomics_global.globalprot_mod1	Visit 1 analysis - 1|5	3.21737e-08	4.82605e-07	Severe
Proteomics_global.globalprot_mod1	Visit 1 analysis - 2|3	0.637015	0.725713	Severe
Proteomics_global.globalprot_mod1	Visit 1 analysis - 2|4	0.0260343	0.0585772	Severe
Proteomics_global.globalprot_mod1	Visit 1 analysis - 2|5	7.73943e-07	8.70686e-06	Severe
Proteomics_global.globalprot_mod1	Visit 1 analysis - 3|4	0.0755816	0.151163	Severe
Proteomics_global.globalprot_mod1	Visit 1 analysis - 3|5	4.94751e-05	0.000261927	Severe
Proteomics_global.globalprot_mod1	Visit 1 analysis - 4|5	0.00287055	0.00833385	Severe
Proteomics_global.globalprot_mod2	Visit 1 analysis - 1|2	0.0205637	0.0487035	Severe
Proteomics_global.globalprot_mod2	Visit 1 analysis - 1|3	0.23197	0.352264	Severe
Proteomics_global.globalprot_mod2	Visit 1 analysis - 1|4	0.00284644	0.00833385	Severe
Proteomics_global.globalprot_mod2	Visit 1 analysis - 1|5	0.612861	0.716331	Severe
Proteomics_global.globalprot_mod2	Visit 1 analysis - 2|3	0.193493	0.316624	Mild
Proteomics_global.globalprot_mod2	Visit 1 analysis - 2|4	0.0442623	0.0971611	Severe
Proteomics_global.globalprot_mod2	Visit 1 analysis - 2|5	0.268947	0.384782	Mild
Proteomics_global.globalprot_mod2	Visit 1 analysis - 3|4	0.00143647	0.00461723	Severe
Proteomics_global.globalprot_mod2	Visit 1 analysis - 3|5	0.838455	0.887775	Mild
Proteomics_global.globalprot_mod2	Visit 1 analysis - 4|5	0.0162207	0.0405519	Mild
Proteomics_global.globalprot_mod3	Visit 1 analysis - 1|2	1.04463e-07	1.34309e-06	Severe
Proteomics_global.globalprot_mod3	Visit 1 analysis - 1|3	1.0975e-06	1.03035e-05	Severe
Proteomics_global.globalprot_mod3	Visit 1 analysis - 1|4	4.92066e-11	1.10715e-09	Severe
Proteomics_global.globalprot_mod3	Visit 1 analysis - 1|5	9.16601e-05	0.000458301	Severe
Proteomics_global.globalprot_mod3	Visit 1 analysis - 2|3	0.99095	0.99095	Severe
Proteomics_global.globalprot_mod3	Visit 1 analysis - 2|4	0.00113928	0.0041014	Severe
Proteomics_global.globalprot_mod3	Visit 1 analysis - 2|5	0.234843	0.352264	Severe
Proteomics_global.globalprot_mod3	Visit 1 analysis - 3|4	0.0013493	0.00461723	Severe
Proteomics_global.globalprot_mod3	Visit 1 analysis - 3|5	0.101671	0.19469	Severe
Proteomics_global.globalprot_mod3	Visit 1 analysis - 4|5	0.208656	0.329458	Mild
Proteomics_global.globalprot_mod4	Visit 1 analysis - 1|2	7.49446e-06	5.62085e-05	Severe
Proteomics_global.globalprot_mod4	Visit 1 analysis - 1|3	0.000462559	0.00188292	Severe
Proteomics_global.globalprot_mod4	Visit 1 analysis - 1|4	1.73095e-13	1.55786e-11	Severe
Proteomics_global.globalprot_mod4	Visit 1 analysis - 1|5	6.01038e-12	2.35544e-10	Severe
Proteomics_global.globalprot_mod4	Visit 1 analysis - 2|3	0.95348	0.986358	Severe
Proteomics_global.globalprot_mod4	Visit 1 analysis - 2|4	1.9052e-05	0.000114312	Severe
Proteomics_global.globalprot_mod4	Visit 1 analysis - 2|5	1.14484e-06	1.03035e-05	Severe
Proteomics_global.globalprot_mod4	Visit 1 analysis - 3|4	2.76749e-05	0.000155671	Severe
Proteomics_global.globalprot_mod4	Visit 1 analysis - 3|5	2.68069e-06	2.19329e-05	Severe
Proteomics_global.globalprot_mod4	Visit 1 analysis - 4|5	0.0103814	0.026695	Severe
Proteomics_global.globalprot_mod5	Visit 1 analysis - 1|2	0.532062	0.65268	Severe
Proteomics_global.globalprot_mod5	Visit 1 analysis - 1|3	0.60302	0.714102	Severe
Proteomics_global.globalprot_mod5	Visit 1 analysis - 1|4	0.00422238	0.0115156	Severe
Proteomics_global.globalprot_mod5	Visit 1 analysis - 1|5	0.115005	0.207383	Severe
Proteomics_global.globalprot_mod5	Visit 1 analysis - 2|3	0.536648	0.65268	Severe
Proteomics_global.globalprot_mod5	Visit 1 analysis - 2|4	0.00138963	0.00461723	Severe
Proteomics_global.globalprot_mod5	Visit 1 analysis - 2|5	0.130388	0.225672	Severe
Proteomics_global.globalprot_mod5	Visit 1 analysis - 3|4	0.0479605	0.102773	Severe
Proteomics_global.globalprot_mod5	Visit 1 analysis - 3|5	0.344847	0.470246	Severe
Proteomics_global.globalprot_mod5	Visit 1 analysis - 4|5	0.66913	0.752771	Mild
Proteomics_global.globalprot_mod6	Visit 1 analysis - 1|2	1.29111e-05	8.93846e-05	Mild
Proteomics_global.globalprot_mod6	Visit 1 analysis - 1|3	0.000481191	0.00188292	Mild
Proteomics_global.globalprot_mod6	Visit 1 analysis - 1|4	7.85147e-12	2.35544e-10	Mild
Proteomics_global.globalprot_mod6	Visit 1 analysis - 1|5	2.13144e-08	3.8366e-07	Mild
Proteomics_global.globalprot_mod6	Visit 1 analysis - 2|3	0.989178	0.99095	Severe
Proteomics_global.globalprot_mod6	Visit 1 analysis - 2|4	0.000110969	0.000525642	Mild
Proteomics_global.globalprot_mod6	Visit 1 analysis - 2|5	1.63028e-05	0.000104804	Mild
Proteomics_global.globalprot_mod6	Visit 1 analysis - 3|4	0.000314896	0.00134955	Mild
Proteomics_global.globalprot_mod6	Visit 1 analysis - 3|5	0.000836761	0.00313785	Mild
Proteomics_global.globalprot_mod6	Visit 1 analysis - 4|5	0.187188	0.31198	Mild
Proteomics_global.globalprot_mod7	Visit 1 analysis - 1|2	0.00818738	0.0216725	Mild
Proteomics_global.globalprot_mod7	Visit 1 analysis - 1|3	0.00233704	0.00725289	Mild
Proteomics_global.globalprot_mod7	Visit 1 analysis - 1|4	0.000234315	0.00105442	Mild
Proteomics_global.globalprot_mod7	Visit 1 analysis - 1|5	0.631677	0.725713	Mild
Proteomics_global.globalprot_mod7	Visit 1 analysis - 2|3	0.431218	0.546615	Mild
Proteomics_global.globalprot_mod7	Visit 1 analysis - 2|4	0.0614343	0.125661	Mild
Proteomics_global.globalprot_mod7	Visit 1 analysis - 2|5	0.701395	0.773293	Severe
Proteomics_global.globalprot_mod7	Visit 1 analysis - 3|4	0.20033	0.321959	Mild
Proteomics_global.globalprot_mod7	Visit 1 analysis - 3|5	0.269348	0.384782	Severe
Proteomics_global.globalprot_mod7	Visit 1 analysis - 4|5	0.0589932	0.123474	Severe
Proteomics_global.globalprot_mod8	Visit 1 analysis - 1|2	0.36758	0.486317	Severe
Proteomics_global.globalprot_mod8	Visit 1 analysis - 1|3	0.157907	0.268143	Severe
Proteomics_global.globalprot_mod8	Visit 1 analysis - 1|4	0.0898299	0.175754	Severe
Proteomics_global.globalprot_mod8	Visit 1 analysis - 1|5	0.948465	0.986358	Severe
Proteomics_global.globalprot_mod8	Visit 1 analysis - 2|3	0.399158	0.513203	Severe
Proteomics_global.globalprot_mod8	Visit 1 analysis - 2|4	0.340427	0.470246	Severe
Proteomics_global.globalprot_mod8	Visit 1 analysis - 2|5	0.971268	0.99095	Severe
Proteomics_global.globalprot_mod8	Visit 1 analysis - 3|4	0.730135	0.791713	Severe
Proteomics_global.globalprot_mod8	Visit 1 analysis - 3|5	0.491556	0.614446	Mild
Proteomics_global.globalprot_mod8	Visit 1 analysis - 4|5	0.253204	0.373579	Mild
globalprot_mod0	Longitudinal analysis - overall shape	3.62257e-11	1.08677e-10	Severe
globalprot_mod1	Longitudinal analysis - overall shape	6.01452e-10	1.08261e-09	Severe
globalprot_mod1	Longitudinal analysis - overall average	1.90035e-15	4.27578e-15	Severe
globalprot_mod2	Longitudinal analysis - overall shape	0.00207741	0.00267095	Severe
globalprot_mod2	Longitudinal analysis - overall average	1.46275e-06	2.19413e-06	Severe
globalprot_mod3	Longitudinal analysis - overall shape	1.83542e-10	4.12968e-10	Severe
globalprot_mod3	Longitudinal analysis - overall average	3.72485e-24	1.11745e-23	Severe
globalprot_mod4	Longitudinal analysis - overall shape	1.00574e-11	4.52582e-11	Severe
globalprot_mod4	Longitudinal analysis - overall average	2.28922e-37	1.03015e-36	Severe
globalprot_mod5	Longitudinal analysis - overall shape	0.0465522	0.0523712	Mild
globalprot_mod6	Longitudinal analysis - overall shape	9.12602e-22	8.21341e-21	Mild
globalprot_mod6	Longitudinal analysis - overall average	7.76987e-40	6.99288e-39	Mild
globalprot_mod7	Longitudinal analysis - overall shape	2.98371e-07	4.47556e-07	Mild
globalprot_mod7	Longitudinal analysis - overall average	6.86804e-09	1.23625e-08	Mild
globalprot_mod0	Longitudinal analysis - 1|2 average	0.986134	0.990348	Mild
globalprot_mod0	Longitudinal analysis - 1|2 shape	4.79252e-05	0.000168472	Severe
globalprot_mod0	Longitudinal analysis - 1|3 average	0.335598	0.541927	Mild
globalprot_mod0	Longitudinal analysis - 1|3 shape	0.00385071	0.00936659	Severe
globalprot_mod0	Longitudinal analysis - 1|4 average	0.285143	0.4908	Mild
globalprot_mod0	Longitudinal analysis - 1|4 shape	2.09584e-06	9.92767e-06	Severe
globalprot_mod0	Longitudinal analysis - 1|5 average	0.61543	0.769287	Mild
globalprot_mod0	Longitudinal analysis - 1|5 shape	0.0212979	0.0456384	Severe
globalprot_mod0	Longitudinal analysis - 2|3 average	0.383113	0.58773	Severe
globalprot_mod0	Longitudinal analysis - 2|3 shape	0.128069	0.188954	Severe
globalprot_mod0	Longitudinal analysis - 2|4 average	0.872667	0.940335	Mild
globalprot_mod0	Longitudinal analysis - 2|4 shape	0.0103613	0.0233129	Severe
globalprot_mod0	Longitudinal analysis - 2|5 average	0.622567	0.774623	Mild
globalprot_mod0	Longitudinal analysis - 2|5 shape	0.0586664	0.0996221	Severe
globalprot_mod0	Longitudinal analysis - 3|4 average	0.674261	0.820047	Mild
globalprot_mod0	Longitudinal analysis - 3|4 shape	0.00362561	0.00906404	Severe
globalprot_mod0	Longitudinal analysis - 3|5 average	0.728516	0.866517	Mild
globalprot_mod0	Longitudinal analysis - 3|5 shape	0.355449	0.426539	Severe
globalprot_mod0	Longitudinal analysis - 4|5 average	0.576061	0.756711	Severe
globalprot_mod0	Longitudinal analysis - 4|5 shape	0.225024	0.302271	Severe
globalprot_mod1	Longitudinal analysis - 1|2 average	0.53929	0.735396	Severe
globalprot_mod1	Longitudinal analysis - 1|2 shape	0.385558	0.456581	Mild
globalprot_mod1	Longitudinal analysis - 1|3 average	0.30263	0.507516	Severe
globalprot_mod1	Longitudinal analysis - 1|3 shape	0.322389	0.397466	Severe
globalprot_mod1	Longitudinal analysis - 1|4 average	3.07501e-06	3.07501e-05	Severe
globalprot_mod1	Longitudinal analysis - 1|4 shape	0.000482232	0.00131518	Severe
globalprot_mod1	Longitudinal analysis - 1|5 average	1.08693e-12	2.93472e-11	Severe
globalprot_mod1	Longitudinal analysis - 1|5 shape	2.13219e-08	1.27931e-07	Severe
globalprot_mod1	Longitudinal analysis - 2|3 average	0.276014	0.48392	Severe
globalprot_mod1	Longitudinal analysis - 2|3 shape	0.113698	0.170547	Severe
globalprot_mod1	Longitudinal analysis - 2|4 average	5.33933e-05	0.000424006	Severe
globalprot_mod1	Longitudinal analysis - 2|4 shape	0.000104036	0.000346787	Severe
globalprot_mod1	Longitudinal analysis - 2|5 average	1.77011e-12	4.34482e-11	Severe
globalprot_mod1	Longitudinal analysis - 2|5 shape	2.3522e-07	1.1761e-06	Severe
globalprot_mod1	Longitudinal analysis - 3|4 average	0.0172715	0.0832136	Severe
globalprot_mod1	Longitudinal analysis - 3|4 shape	0.00712636	0.0164454	Severe
globalprot_mod1	Longitudinal analysis - 3|5 average	4.83201e-07	6.52321e-06	Severe
globalprot_mod1	Longitudinal analysis - 3|5 shape	5.65291e-09	4.55236e-08	Severe
globalprot_mod1	Longitudinal analysis - 4|5 average	3.58865e-05	0.000302792	Severe
globalprot_mod1	Longitudinal analysis - 4|5 shape	0.000440823	0.00123982	Severe
globalprot_mod2	Longitudinal analysis - 1|2 average	0.0183462	0.083957	Severe
globalprot_mod2	Longitudinal analysis - 1|2 shape	0.0513845	0.0906785	Mild
globalprot_mod2	Longitudinal analysis - 1|3 average	0.106338	0.299488	Severe
globalprot_mod2	Longitudinal analysis - 1|3 shape	0.677426	0.708934	Mild
globalprot_mod2	Longitudinal analysis - 1|4 average	7.0764e-06	6.36876e-05	Severe
globalprot_mod2	Longitudinal analysis - 1|4 shape	0.000874683	0.00224918	Severe
globalprot_mod2	Longitudinal analysis - 1|5 average	0.0227104	0.0973305	Severe
globalprot_mod2	Longitudinal analysis - 1|5 shape	7.87978e-06	3.08339e-05	Severe
globalprot_mod2	Longitudinal analysis - 2|3 average	0.289027	0.4908	Mild
globalprot_mod2	Longitudinal analysis - 2|3 shape	0.519397	0.584322	Severe
globalprot_mod2	Longitudinal analysis - 2|4 average	0.000355108	0.00245844	Severe
globalprot_mod2	Longitudinal analysis - 2|4 shape	0.0246462	0.0504127	Severe
globalprot_mod2	Longitudinal analysis - 2|5 average	0.558813	0.746928	Mild
globalprot_mod2	Longitudinal analysis - 2|5 shape	0.000121335	0.000390005	Severe
globalprot_mod2	Longitudinal analysis - 3|4 average	3.93047e-06	3.79009e-05	Severe
globalprot_mod2	Longitudinal analysis - 3|4 shape	0.0338534	0.0648256	Severe
globalprot_mod2	Longitudinal analysis - 3|5 average	0.126879	0.332366	Mild
globalprot_mod2	Longitudinal analysis - 3|5 shape	0.000182649	0.000566841	Severe
globalprot_mod2	Longitudinal analysis - 4|5 average	0.10149	0.295416	Mild
globalprot_mod2	Longitudinal analysis - 4|5 shape	0.0226394	0.0473847	Severe
globalprot_mod3	Longitudinal analysis - 1|2 average	9.3169e-07	1.04815e-05	Severe
globalprot_mod3	Longitudinal analysis - 1|2 shape	0.000689579	0.00182536	Mild
globalprot_mod3	Longitudinal analysis - 1|3 average	3.70671e-08	6.25507e-07	Severe
globalprot_mod3	Longitudinal analysis - 1|3 shape	0.0964532	0.149669	Mild
globalprot_mod3	Longitudinal analysis - 1|4 average	6.98591e-15	2.35775e-13	Severe
globalprot_mod3	Longitudinal analysis - 1|4 shape	0.664222	0.703294	Severe
globalprot_mod3	Longitudinal analysis - 1|5 average	2.14076e-10	4.12862e-09	Severe
globalprot_mod3	Longitudinal analysis - 1|5 shape	6.06981e-09	4.55236e-08	Severe
globalprot_mod3	Longitudinal analysis - 2|3 average	0.20142	0.416613	Severe
globalprot_mod3	Longitudinal analysis - 2|3 shape	0.107725	0.164326	Severe
globalprot_mod3	Longitudinal analysis - 2|4 average	7.162e-09	1.28916e-07	Severe
globalprot_mod3	Longitudinal analysis - 2|4 shape	4.86697e-05	0.000168472	Severe
globalprot_mod3	Longitudinal analysis - 2|5 average	4.85926e-06	4.52414e-05	Severe
globalprot_mod3	Longitudinal analysis - 2|5 shape	1.52852e-14	2.75133e-13	Severe
globalprot_mod3	Longitudinal analysis - 3|4 average	4.21294e-05	0.000344695	Severe
globalprot_mod3	Longitudinal analysis - 3|4 shape	0.0316302	0.0618851	Severe
globalprot_mod3	Longitudinal analysis - 3|5 average	1.37688e-05	0.000119922	Severe
globalprot_mod3	Longitudinal analysis - 3|5 shape	1.35124e-10	1.35124e-09	Severe
globalprot_mod3	Longitudinal analysis - 4|5 average	0.131137	0.332366	Mild
globalprot_mod3	Longitudinal analysis - 4|5 shape	1.02708e-08	7.11059e-08	Severe
globalprot_mod4	Longitudinal analysis - 1|2 average	0.00142531	0.00855187	Severe
globalprot_mod4	Longitudinal analysis - 1|2 shape	0.000308776	0.000926329	Mild
globalprot_mod4	Longitudinal analysis - 1|3 average	0.00179018	0.0105076	Severe
globalprot_mod4	Longitudinal analysis - 1|3 shape	0.0281462	0.0562924	Mild
globalprot_mod4	Longitudinal analysis - 1|4 average	4.55032e-17	2.04764e-15	Severe
globalprot_mod4	Longitudinal analysis - 1|4 shape	0.735508	0.76087	Mild
globalprot_mod4	Longitudinal analysis - 1|5 average	3.4131e-25	4.60768e-23	Severe
globalprot_mod4	Longitudinal analysis - 1|5 shape	1.24856e-12	1.60529e-11	Severe
globalprot_mod4	Longitudinal analysis - 2|3 average	0.305263	0.508771	Mild
globalprot_mod4	Longitudinal analysis - 2|3 shape	0.0403742	0.0741567	Severe
globalprot_mod4	Longitudinal analysis - 2|4 average	2.85752e-12	6.42942e-11	Severe
globalprot_mod4	Longitudinal analysis - 2|4 shape	5.13212e-06	2.30945e-05	Severe
globalprot_mod4	Longitudinal analysis - 2|5 average	1.76947e-18	1.19439e-16	Severe
globalprot_mod4	Longitudinal analysis - 2|5 shape	3.46906e-18	7.80538e-17	Severe
globalprot_mod4	Longitudinal analysis - 3|4 average	7.01547e-07	8.58181e-06	Severe
globalprot_mod4	Longitudinal analysis - 3|4 shape	0.0379033	0.0710688	Severe
globalprot_mod4	Longitudinal analysis - 3|5 average	4.69907e-14	1.40972e-12	Severe
globalprot_mod4	Longitudinal analysis - 3|5 shape	6.07043e-14	9.10565e-13	Severe
globalprot_mod4	Longitudinal analysis - 4|5 average	5.59581e-08	8.39372e-07	Severe
globalprot_mod4	Longitudinal analysis - 4|5 shape	1.83062e-10	1.64756e-09	Severe
globalprot_mod5	Longitudinal analysis - 1|2 average	0.939133	0.964925	Severe
globalprot_mod5	Longitudinal analysis - 1|2 shape	0.771275	0.779941	Mild
globalprot_mod5	Longitudinal analysis - 1|3 average	0.992543	0.992543	Severe
globalprot_mod5	Longitudinal analysis - 1|3 shape	0.262441	0.328052	Severe
globalprot_mod5	Longitudinal analysis - 1|4 average	0.218872	0.430026	Severe
globalprot_mod5	Longitudinal analysis - 1|4 shape	0.0106277	0.0233291	Mild
globalprot_mod5	Longitudinal analysis - 1|5 average	0.608583	0.764267	Severe
globalprot_mod5	Longitudinal analysis - 1|5 shape	0.233973	0.309671	Mild
globalprot_mod5	Longitudinal analysis - 2|3 average	0.908026	0.951443	Mild
globalprot_mod5	Longitudinal analysis - 2|3 shape	0.601604	0.644576	Severe
globalprot_mod5	Longitudinal analysis - 2|4 average	0.0781457	0.247908	Severe
globalprot_mod5	Longitudinal analysis - 2|4 shape	0.0568572	0.0984067	Severe
globalprot_mod5	Longitudinal analysis - 2|5 average	0.815977	0.910388	Severe
globalprot_mod5	Longitudinal analysis - 2|5 shape	0.484025	0.554417	Mild
globalprot_mod5	Longitudinal analysis - 3|4 average	0.0560095	0.193879	Severe
globalprot_mod5	Longitudinal analysis - 3|4 shape	0.578247	0.627015	Mild
globalprot_mod5	Longitudinal analysis - 3|5 average	0.509415	0.708979	Severe
globalprot_mod5	Longitudinal analysis - 3|5 shape	0.4019	0.469754	Mild
globalprot_mod5	Longitudinal analysis - 4|5 average	0.498454	0.701552	Severe
globalprot_mod5	Longitudinal analysis - 4|5 shape	0.486655	0.554417	Mild
globalprot_mod6	Longitudinal analysis - 1|2 average	0.000111708	0.000837809	Mild
globalprot_mod6	Longitudinal analysis - 1|2 shape	0.0710858	0.116322	Severe
globalprot_mod6	Longitudinal analysis - 1|3 average	0.000448204	0.00295159	Mild
globalprot_mod6	Longitudinal analysis - 1|3 shape	0.243602	0.314419	Severe
globalprot_mod6	Longitudinal analysis - 1|4 average	2.85356e-17	1.54092e-15	Mild
globalprot_mod6	Longitudinal analysis - 1|4 shape	0.000354756	0.00102994	Mild
globalprot_mod6	Longitudinal analysis - 1|5 average	4.76774e-26	1.28729e-23	Mild
globalprot_mod6	Longitudinal analysis - 1|5 shape	1.77265e-18	5.31796e-17	Mild
globalprot_mod6	Longitudinal analysis - 2|3 average	0.527182	0.729944	Mild
globalprot_mod6	Longitudinal analysis - 2|3 shape	0.566728	0.622018	Mild
globalprot_mod6	Longitudinal analysis - 2|4 average	9.76298e-12	2.02769e-10	Mild
globalprot_mod6	Longitudinal analysis - 2|4 shape	2.14061e-07	1.13326e-06	Mild
globalprot_mod6	Longitudinal analysis - 2|5 average	1.66542e-21	1.49888e-19	Mild
globalprot_mod6	Longitudinal analysis - 2|5 shape	2.49945e-22	2.24951e-20	Mild
globalprot_mod6	Longitudinal analysis - 3|4 average	4.08016e-08	6.48025e-07	Mild
globalprot_mod6	Longitudinal analysis - 3|4 shape	7.07881e-06	2.89588e-05	Mild
globalprot_mod6	Longitudinal analysis - 3|5 average	5.39153e-15	2.07959e-13	Mild
globalprot_mod6	Longitudinal analysis - 3|5 shape	4.52378e-19	2.0357e-17	Mild
globalprot_mod6	Longitudinal analysis - 4|5 average	7.13516e-07	8.58181e-06	Mild
globalprot_mod6	Longitudinal analysis - 4|5 shape	3.75334e-12	4.22251e-11	Mild
globalprot_mod7	Longitudinal analysis - 1|2 average	0.00218988	0.0123181	Mild
globalprot_mod7	Longitudinal analysis - 1|2 shape	0.18974	0.264329	Severe
globalprot_mod7	Longitudinal analysis - 1|3 average	0.000301702	0.00214367	Mild
globalprot_mod7	Longitudinal analysis - 1|3 shape	0.529293	0.588103	Severe
globalprot_mod7	Longitudinal analysis - 1|4 average	1.69414e-06	1.7593e-05	Mild
globalprot_mod7	Longitudinal analysis - 1|4 shape	0.259273	0.328052	Mild
globalprot_mod7	Longitudinal analysis - 1|5 average	7.52891e-05	0.000580802	Mild
globalprot_mod7	Longitudinal analysis - 1|5 shape	5.94969e-06	2.54987e-05	Mild
globalprot_mod7	Longitudinal analysis - 2|3 average	0.170047	0.379444	Mild
globalprot_mod7	Longitudinal analysis - 2|3 shape	0.345438	0.420127	Mild
globalprot_mod7	Longitudinal analysis - 2|4 average	0.000273293	0.0019943	Mild
globalprot_mod7	Longitudinal analysis - 2|4 shape	0.00528316	0.0125127	Mild
globalprot_mod7	Longitudinal analysis - 2|5 average	0.00192446	0.0110554	Severe
globalprot_mod7	Longitudinal analysis - 2|5 shape	1.75556e-08	1.12857e-07	Mild
globalprot_mod7	Longitudinal analysis - 3|4 average	0.0223647	0.0973305	Mild
globalprot_mod7	Longitudinal analysis - 3|4 shape	0.0810607	0.130276	Mild
globalprot_mod7	Longitudinal analysis - 3|5 average	0.0113012	0.0554788	Severe
globalprot_mod7	Longitudinal analysis - 3|5 shape	1.07647e-07	6.05515e-07	Mild
globalprot_mod7	Longitudinal analysis - 4|5 average	0.189995	0.400771	Severe
globalprot_mod7	Longitudinal analysis - 4|5 shape	1.91818e-05	7.19316e-05	Mild
globalprot_mod0	Longitudinal analysis DFSO - overall shape	3.02673e-06	5.44812e-06	Severe
globalprot_mod0	Longitudinal analysis DFSO- overall average	0.561915	0.561915	Mild
globalprot_mod1	Longitudinal analysis DFSO - overall shape	2.98021e-06	5.44812e-06	Severe
globalprot_mod1	Longitudinal analysis DFSO- overall average	8.57404e-12	1.92916e-11	Severe
globalprot_mod2	Longitudinal analysis DFSO - overall shape	0.00112676	0.0014487	Severe
globalprot_mod2	Longitudinal analysis DFSO- overall average	1.65717e-05	2.48575e-05	Mild
globalprot_mod3	Longitudinal analysis DFSO - overall shape	8.66e-06	1.299e-05	Severe
globalprot_mod3	Longitudinal analysis DFSO- overall average	4.74303e-16	1.42291e-15	Severe
globalprot_mod4	Longitudinal analysis DFSO - overall shape	2.01441e-06	5.44812e-06	Severe
globalprot_mod4	Longitudinal analysis DFSO- overall average	8.17193e-30	7.35474e-29	Severe
globalprot_mod5	Longitudinal analysis DFSO - overall shape	0.131425	0.147853	Mild
globalprot_mod5	Longitudinal analysis DFSO- overall average	0.0683088	0.0878256	Severe
globalprot_mod6	Longitudinal analysis DFSO - overall shape	1.78182e-17	1.60364e-16	Mild
globalprot_mod6	Longitudinal analysis DFSO- overall average	1.30498e-27	5.87242e-27	Mild
globalprot_mod7	Longitudinal analysis DFSO - overall shape	1.79554e-06	5.44812e-06	Mild
globalprot_mod7	Longitudinal analysis DFSO- overall average	2.10104e-06	3.78187e-06	Severe
globalprot_mod8	Longitudinal analysis DFSO - overall shape	0.721725	0.721725	Severe
globalprot_mod8	Longitudinal analysis DFSO- overall average	0.124152	0.139671	Severe
globalprot_mod0	Longitudinal analysis DFSO - 1|2 average	0.654512	0.818482	Mild
globalprot_mod0	Longitudinal analysis DFSO - 1|2 shape	0.26	0.36	Severe
globalprot_mod0	Longitudinal analysis DFSO - 1|3 average	0.148	0.338	Mild
globalprot_mod0	Longitudinal analysis DFSO - 1|3 shape	0.00397	0.0108	Severe
globalprot_mod0	Longitudinal analysis DFSO - 1|4 average	0.40179	0.630225	Mild
globalprot_mod0	Longitudinal analysis DFSO - 1|4 shape	0.0001	0.000405	Severe
globalprot_mod0	Longitudinal analysis DFSO - 1|5 average	0.819	0.917675	Mild
globalprot_mod0	Longitudinal analysis DFSO - 1|5 shape	0.306	0.409524	Severe
globalprot_mod0	Longitudinal analysis DFSO - 2|3 average	0.15687	0.352957	Mild
globalprot_mod0	Longitudinal analysis DFSO - 2|3 shape	0.0960306	0.179101	Severe
globalprot_mod0	Longitudinal analysis DFSO - 2|4 average	0.884517	0.955279	Mild
globalprot_mod0	Longitudinal analysis DFSO - 2|4 shape	0.0154195	0.0365199	Severe
globalprot_mod0	Longitudinal analysis DFSO - 2|5 average	0.889093	0.956394	Mild
globalprot_mod0	Longitudinal analysis DFSO - 2|5 shape	0.90195	0.922449	Severe
globalprot_mod0	Longitudinal analysis DFSO - 3|4 average	0.0934587	0.254888	Mild
globalprot_mod0	Longitudinal analysis DFSO - 3|4 shape	0.208128	0.312192	Severe
globalprot_mod0	Longitudinal analysis DFSO - 3|5 average	0.787212	0.896823	Severe
globalprot_mod0	Longitudinal analysis DFSO - 3|5 shape	0.636166	0.689819	Mild
globalprot_mod0	Longitudinal analysis DFSO - 4|5 average	0.88	0.955	Severe
globalprot_mod0	Longitudinal analysis DFSO - 4|5 shape	0.0544962	0.106623	Mild
globalprot_mod1	Longitudinal analysis DFSO - 1|2 average	0.286535	0.514949	Severe
globalprot_mod1	Longitudinal analysis DFSO - 1|2 shape	0.55246	0.629385	Mild
globalprot_mod1	Longitudinal analysis DFSO - 1|3 average	0.498116	0.68618	Severe
globalprot_mod1	Longitudinal analysis DFSO - 1|3 shape	0.39	0.481	Severe
globalprot_mod1	Longitudinal analysis DFSO - 1|4 average	5.51e-06	7.09e-05	Severe
globalprot_mod1	Longitudinal analysis DFSO - 1|4 shape	0.00211983	0.00615435	Severe
globalprot_mod1	Longitudinal analysis DFSO - 1|5 average	3.55e-10	1.06e-08	Severe
globalprot_mod1	Longitudinal analysis DFSO - 1|5 shape	4.2e-07	3.15e-06	Severe
globalprot_mod1	Longitudinal analysis DFSO - 2|3 average	0.582037	0.755529	Mild
globalprot_mod1	Longitudinal analysis DFSO - 2|3 shape	0.190578	0.295724	Severe
globalprot_mod1	Longitudinal analysis DFSO - 2|4 average	0.000543	0.00407	Severe
globalprot_mod1	Longitudinal analysis DFSO - 2|4 shape	0.000643	0.00214339	Severe
globalprot_mod1	Longitudinal analysis DFSO - 2|5 average	1.41e-08	2.71e-07	Severe
globalprot_mod1	Longitudinal analysis DFSO - 2|5 shape	1.81e-05	8.59e-05	Severe
globalprot_mod1	Longitudinal analysis DFSO - 3|4 average	0.0112	0.0561	Severe
globalprot_mod1	Longitudinal analysis DFSO - 3|4 shape	0.0173	0.04	Severe
globalprot_mod1	Longitudinal analysis DFSO - 3|5 average	9.91e-06	0.000122	Severe
globalprot_mod1	Longitudinal analysis DFSO - 3|5 shape	5.59e-07	3.87e-06	Severe
globalprot_mod1	Longitudinal analysis DFSO - 4|5 average	0.00107	0.00689	Severe
globalprot_mod1	Longitudinal analysis DFSO - 4|5 shape	0.0041	0.0109	Severe
globalprot_mod2	Longitudinal analysis DFSO - 1|2 average	0.099041	0.264688	Severe
globalprot_mod2	Longitudinal analysis DFSO - 1|2 shape	0.179	0.282	Mild
globalprot_mod2	Longitudinal analysis DFSO - 1|3 average	0.288	0.515	Severe
globalprot_mod2	Longitudinal analysis DFSO - 1|3 shape	0.348965	0.448669	Mild
globalprot_mod2	Longitudinal analysis DFSO - 1|4 average	5.94e-05	0.000573	Severe
globalprot_mod2	Longitudinal analysis DFSO - 1|4 shape	0.0686966	0.131547	Severe
globalprot_mod2	Longitudinal analysis DFSO - 1|5 average	0.0212	0.0923962	Mild
globalprot_mod2	Longitudinal analysis DFSO - 1|5 shape	0.000262	0.000983	Severe
globalprot_mod2	Longitudinal analysis DFSO - 2|3 average	0.710724	0.854463	Mild
globalprot_mod2	Longitudinal analysis DFSO - 2|3 shape	0.546	0.629	Mild
globalprot_mod2	Longitudinal analysis DFSO - 2|4 average	0.000339	0.00295039	Severe
globalprot_mod2	Longitudinal analysis DFSO - 2|4 shape	0.0182	0.041	Severe
globalprot_mod2	Longitudinal analysis DFSO - 2|5 average	0.682228	0.841103	Mild
globalprot_mod2	Longitudinal analysis DFSO - 2|5 shape	0.00107426	0.00333391	Severe
globalprot_mod2	Longitudinal analysis DFSO - 3|4 average	3.32e-05	0.000359	Severe
globalprot_mod2	Longitudinal analysis DFSO - 3|4 shape	0.00356	0.0100099	Severe
globalprot_mod2	Longitudinal analysis DFSO - 3|5 average	0.495	0.685	Mild
globalprot_mod2	Longitudinal analysis DFSO - 3|5 shape	0.000605	0.00209556	Severe
globalprot_mod2	Longitudinal analysis DFSO - 4|5 average	0.0736	0.223192	Mild
globalprot_mod2	Longitudinal analysis DFSO - 4|5 shape	0.0473	0.0947	Severe
globalprot_mod3	Longitudinal analysis DFSO - 1|2 average	5.51e-05	0.000551	Severe
globalprot_mod3	Longitudinal analysis DFSO - 1|2 shape	0.0147	0.0358	Mild
globalprot_mod3	Longitudinal analysis DFSO - 1|3 average	1.47e-06	2.09e-05	Severe
globalprot_mod3	Longitudinal analysis DFSO - 1|3 shape	0.035316	0.0739171	Mild
globalprot_mod3	Longitudinal analysis DFSO - 1|4 average	7.08e-13	3.19e-11	Severe
globalprot_mod3	Longitudinal analysis DFSO - 1|4 shape	0.201	0.306	Severe
globalprot_mod3	Longitudinal analysis DFSO - 1|5 average	1.29e-08	2.71e-07	Severe
globalprot_mod3	Longitudinal analysis DFSO - 1|5 shape	3.56e-06	2e-05	Severe
globalprot_mod3	Longitudinal analysis DFSO - 2|3 average	0.302	0.533	Mild
globalprot_mod3	Longitudinal analysis DFSO - 2|3 shape	0.626	0.686997	Severe
globalprot_mod3	Longitudinal analysis DFSO - 2|4 average	2.56e-07	4.6e-06	Severe
globalprot_mod3	Longitudinal analysis DFSO - 2|4 shape	0.000103	0.000405	Severe
globalprot_mod3	Longitudinal analysis DFSO - 2|5 average	0.00200119	0.0117461	Mild
globalprot_mod3	Longitudinal analysis DFSO - 2|5 shape	4.22e-09	6.32e-08	Severe
globalprot_mod3	Longitudinal analysis DFSO - 3|4 average	0.000508	0.00391705	Severe
globalprot_mod3	Longitudinal analysis DFSO - 3|4 shape	0.00173169	0.00519507	Severe
globalprot_mod3	Longitudinal analysis DFSO - 3|5 average	0.0398766	0.141968	Mild
globalprot_mod3	Longitudinal analysis DFSO - 3|5 shape	2.96e-07	2.42e-06	Severe
globalprot_mod3	Longitudinal analysis DFSO - 4|5 average	0.837033	0.933879	Mild
globalprot_mod3	Longitudinal analysis DFSO - 4|5 shape	1.94e-05	8.72e-05	Severe
globalprot_mod4	Longitudinal analysis DFSO - 1|2 average	0.00169288	0.0101573	Severe
globalprot_mod4	Longitudinal analysis DFSO - 1|2 shape	0.0102369	0.0263233	Mild
globalprot_mod4	Longitudinal analysis DFSO - 1|3 average	0.0168069	0.0776071	Severe
globalprot_mod4	Longitudinal analysis DFSO - 1|3 shape	0.113531	0.192788	Mild
globalprot_mod4	Longitudinal analysis DFSO - 1|4 average	3.16e-15	2.84e-13	Severe
globalprot_mod4	Longitudinal analysis DFSO - 1|4 shape	0.591104	0.664992	Severe
globalprot_mod4	Longitudinal analysis DFSO - 1|5 average	1.22e-20	3.31e-18	Severe
globalprot_mod4	Longitudinal analysis DFSO - 1|5 shape	9.07e-09	1.02e-07	Severe
globalprot_mod4	Longitudinal analysis DFSO - 2|3 average	0.648971	0.818482	Mild
globalprot_mod4	Longitudinal analysis DFSO - 2|3 shape	0.176888	0.282164	Severe
globalprot_mod4	Longitudinal analysis DFSO - 2|4 average	6.44e-10	1.74e-08	Severe
globalprot_mod4	Longitudinal analysis DFSO - 2|4 shape	0.000895	0.00287828	Severe
globalprot_mod4	Longitudinal analysis DFSO - 2|5 average	1.19e-12	4.6e-11	Severe
globalprot_mod4	Longitudinal analysis DFSO - 2|5 shape	3.4e-10	6.11e-09	Severe
globalprot_mod4	Longitudinal analysis DFSO - 3|4 average	1.16e-06	1.75e-05	Severe
globalprot_mod4	Longitudinal analysis DFSO - 3|4 shape	0.10149	0.179101	Severe
globalprot_mod4	Longitudinal analysis DFSO - 3|5 average	3.5e-10	1.06e-08	Severe
globalprot_mod4	Longitudinal analysis DFSO - 3|5 shape	6.02e-09	7.74e-08	Severe
globalprot_mod4	Longitudinal analysis DFSO - 4|5 average	5.12e-06	6.92e-05	Mild
globalprot_mod4	Longitudinal analysis DFSO - 4|5 shape	8.26e-07	5.31e-06	Severe
globalprot_mod5	Longitudinal analysis DFSO - 1|2 average	0.985984	0.997475	Severe
globalprot_mod5	Longitudinal analysis DFSO - 1|2 shape	0.452	0.535	Mild
globalprot_mod5	Longitudinal analysis DFSO - 1|3 average	0.917244	0.969875	Severe
globalprot_mod5	Longitudinal analysis DFSO - 1|3 shape	0.101246	0.179101	Mild
globalprot_mod5	Longitudinal analysis DFSO - 1|4 average	0.112501	0.283006	Severe
globalprot_mod5	Longitudinal analysis DFSO - 1|4 shape	0.0287764	0.0616637	Mild
globalprot_mod5	Longitudinal analysis DFSO - 1|5 average	0.435	0.644701	Severe
globalprot_mod5	Longitudinal analysis DFSO - 1|5 shape	0.0402122	0.0822521	Mild
globalprot_mod5	Longitudinal analysis DFSO - 2|3 average	0.982495	0.997475	Severe
globalprot_mod5	Longitudinal analysis DFSO - 2|3 shape	0.66901	0.716796	Mild
globalprot_mod5	Longitudinal analysis DFSO - 2|4 average	0.0399613	0.141968	Severe
globalprot_mod5	Longitudinal analysis DFSO - 2|4 shape	0.51917	0.606822	Mild
globalprot_mod5	Longitudinal analysis DFSO - 2|5 average	0.968929	0.997475	Severe
globalprot_mod5	Longitudinal analysis DFSO - 2|5 shape	0.235965	0.337093	Mild
globalprot_mod5	Longitudinal analysis DFSO - 3|4 average	0.0373888	0.141968	Severe
globalprot_mod5	Longitudinal analysis DFSO - 3|4 shape	0.98856	0.98856	Severe
globalprot_mod5	Longitudinal analysis DFSO - 3|5 average	0.811462	0.912895	Severe
globalprot_mod5	Longitudinal analysis DFSO - 3|5 shape	0.22502	0.326641	Mild
globalprot_mod5	Longitudinal analysis DFSO - 4|5 average	0.123384	0.297445	Mild
globalprot_mod5	Longitudinal analysis DFSO - 4|5 shape	0.440139	0.528167	Mild
globalprot_mod6	Longitudinal analysis DFSO - 1|2 average	0.000695	0.00481237	Mild
globalprot_mod6	Longitudinal analysis DFSO - 1|2 shape	0.0981243	0.179101	Severe
globalprot_mod6	Longitudinal analysis DFSO - 1|3 average	0.0163708	0.077546	Mild
globalprot_mod6	Longitudinal analysis DFSO - 1|3 shape	0.145285	0.239892	Severe
globalprot_mod6	Longitudinal analysis DFSO - 1|4 average	1.56e-13	1.06e-11	Mild
globalprot_mod6	Longitudinal analysis DFSO - 1|4 shape	0.000532	0.00191697	Mild
globalprot_mod6	Longitudinal analysis DFSO - 1|5 average	1.67e-17	2.26e-15	Mild
globalprot_mod6	Longitudinal analysis DFSO - 1|5 shape	8.09e-14	2.43e-12	Mild
globalprot_mod6	Longitudinal analysis DFSO - 2|3 average	0.903	0.960408	Severe
globalprot_mod6	Longitudinal analysis DFSO - 2|3 shape	0.780962	0.817286	Mild
globalprot_mod6	Longitudinal analysis DFSO - 2|4 average	2.14e-09	5.25e-08	Mild
globalprot_mod6	Longitudinal analysis DFSO - 2|4 shape	3.12e-06	1.87e-05	Mild
globalprot_mod6	Longitudinal analysis DFSO - 2|5 average	3.26e-13	1.76e-11	Severe
globalprot_mod6	Longitudinal analysis DFSO - 2|5 shape	6.34e-16	5.71e-14	Mild
globalprot_mod6	Longitudinal analysis DFSO - 3|4 average	7.5e-07	1.25e-05	Mild
globalprot_mod6	Longitudinal analysis DFSO - 3|4 shape	8.44e-06	4.47e-05	Mild
globalprot_mod6	Longitudinal analysis DFSO - 3|5 average	1.35e-08	2.71e-07	Severe
globalprot_mod6	Longitudinal analysis DFSO - 3|5 shape	6.59e-15	2.97e-13	Mild
globalprot_mod6	Longitudinal analysis DFSO - 4|5 average	0.000405	0.00341585	Severe
globalprot_mod6	Longitudinal analysis DFSO - 4|5 shape	1.88e-10	4.23e-09	Mild
globalprot_mod7	Longitudinal analysis DFSO - 1|2 average	0.00276263	0.0158705	Mild
globalprot_mod7	Longitudinal analysis DFSO - 1|2 shape	0.214581	0.316595	Severe
globalprot_mod7	Longitudinal analysis DFSO - 1|3 average	0.000893	0.00588333	Mild
globalprot_mod7	Longitudinal analysis DFSO - 1|3 shape	0.1466	0.239892	Severe
globalprot_mod7	Longitudinal analysis DFSO - 1|4 average	1.1e-05	0.000129	Mild
globalprot_mod7	Longitudinal analysis DFSO - 1|4 shape	0.309418	0.409524	Mild
globalprot_mod7	Longitudinal analysis DFSO - 1|5 average	0.00145098	0.00890373	Severe
globalprot_mod7	Longitudinal analysis DFSO - 1|5 shape	1.03e-05	5.13e-05	Mild
globalprot_mod7	Longitudinal analysis DFSO - 2|3 average	0.289897	0.514949	Mild
globalprot_mod7	Longitudinal analysis DFSO - 2|3 shape	0.960184	0.970973	Mild
globalprot_mod7	Longitudinal analysis DFSO - 2|4 average	0.00132975	0.00834957	Mild
globalprot_mod7	Longitudinal analysis DFSO - 2|4 shape	0.0124518	0.0311294	Mild
globalprot_mod7	Longitudinal analysis DFSO - 2|5 average	0.0327726	0.130127	Severe
globalprot_mod7	Longitudinal analysis DFSO - 2|5 shape	1.44e-07	1.44e-06	Mild
globalprot_mod7	Longitudinal analysis DFSO - 3|4 average	0.047295	0.161641	Mild
globalprot_mod7	Longitudinal analysis DFSO - 3|4 shape	0.0252706	0.0554721	Mild
globalprot_mod7	Longitudinal analysis DFSO - 3|5 average	0.264312	0.495585	Severe
globalprot_mod7	Longitudinal analysis DFSO - 3|5 shape	2.83e-07	2.42e-06	Mild
globalprot_mod7	Longitudinal analysis DFSO - 4|5 average	0.527603	0.712264	Severe
globalprot_mod7	Longitudinal analysis DFSO - 4|5 shape	2.7e-05	0.000116	Mild
globalprot_mod8	Longitudinal analysis DFSO - 1|2 average	0.281562	0.514629	Severe
globalprot_mod8	Longitudinal analysis DFSO - 1|2 shape	0.871015	0.90105	Mild
globalprot_mod8	Longitudinal analysis DFSO - 1|3 average	0.00505592	0.0267666	Severe
globalprot_mod8	Longitudinal analysis DFSO - 1|3 shape	0.756962	0.801489	Mild
globalprot_mod8	Longitudinal analysis DFSO - 1|4 average	0.284679	0.514949	Severe
globalprot_mod8	Longitudinal analysis DFSO - 1|4 shape	0.397428	0.483359	Mild
globalprot_mod8	Longitudinal analysis DFSO - 1|5 average	0.0675058	0.211937	Severe
globalprot_mod8	Longitudinal analysis DFSO - 1|5 shape	0.268868	0.366638	Severe
globalprot_mod8	Longitudinal analysis DFSO - 2|3 average	0.0869275	0.244484	Severe
globalprot_mod8	Longitudinal analysis DFSO - 2|3 shape	0.614341	0.682601	Mild
globalprot_mod8	Longitudinal analysis DFSO - 2|4 average	0.702096	0.854463	Severe
globalprot_mod8	Longitudinal analysis DFSO - 2|4 shape	0.359552	0.44944	Mild
globalprot_mod8	Longitudinal analysis DFSO - 2|5 average	0.282093	0.514629	Mild
globalprot_mod8	Longitudinal analysis DFSO - 2|5 shape	0.326879	0.426364	Severe
globalprot_mod8	Longitudinal analysis DFSO - 3|4 average	0.0392626	0.141968	Mild
globalprot_mod8	Longitudinal analysis DFSO - 3|4 shape	0.354651	0.44944	Mild
globalprot_mod8	Longitudinal analysis DFSO - 3|5 average	0.35132	0.587585	Mild
globalprot_mod8	Longitudinal analysis DFSO - 3|5 shape	0.240219	0.337808	Severe
globalprot_mod8	Longitudinal analysis DFSO - 4|5 average	0.436438	0.644701	Mild
globalprot_mod8	Longitudinal analysis DFSO - 4|5 shape	0.106966	0.185133	Severe

## Sheet: GlobalP modules and annotation
Table S6: Global Proteomics Modules and Annotation, Related to Figure 3.
Module	Genes_In_Module	ID_HALLMARK	GeneRatio	BgRatio	pvalue	p.adjust	qvalue	geneID	Count
plasma_proteomics_Global_dda.mod2	IGKV3-7, IGLV8-61, IGLV2-18, IGKV3D-11, IGHV3-15, IGKV1D-13, IGHV1-69D, IGHV1-18, IGHV1-24, IGHV5-51, IGHV5-10-1, SERPINA1, SERPINA3, JCHAIN, IGKV1-5, IGKV3-20, IGLV1-51, IGLV1-40, IGLV2-14, IGLV2-11, IGLV2-8, IGLV3-19, IGHV1-69, IGKC, IGHG1, IGHG2, IGHG3, IGHG4, IGHA1, IGHA2, SERPIND1, IGKV4-1, IGHV1-8, AFM, IGLV3-9, IGLV3-25, IGLV3-21, IGLV3-10, IGLV3-27, IGLV3-12, IGKV3D-15, IGHV4-61, IGHV4-39…	ESTROGEN_RESPONSE_LATE	2/3	200/4383	0.0060294	0.030147	0.0253869	SERPINA1/SERPINA3	2
plasma_proteomics_Global_dda.mod7	CHL1, PODXL, FCGR3B, ICAM1, ITGB1, CSF1R, FCGR3A, PDGFRB, FGFR1, CEACAM1, PVR, CD44, SELP, SELE, ENG, CEACAM8, ICAM3, TGFBR2, BST1, MERTK, LSAMP, ALCAM, GPNMB, NECTIN1, PI16, CD109, NEGR1, CCDC126, BOC, CADM1, HEG1, PROCR, LYVE1, ICOSLG, CEACAM5	EPITHELIAL_MESENCHYMAL_TRANSITION	5/19	200/4383	0.00129532	0.0297923	0.0272699	ITGB1/PDGFRB/PVR/CD44/CADM1	5
plasma_proteomics_Global_dda.mod1	ADAMDEC1, TGOLN2, SUSD5, IL18BP, F8, PDGFB, PIGR, HLA-B, COL1A1, COL3A1, APOE, FN1, AMBP, CD74, CHGB, REG1A, APOA4, COL1A2, MMP2, MGP, COL4A2, CSF1, C4A, C4B_2, HLA-C, SPP1, CHGA, SCGB1A1, COL6A3, BMP1, ELN, GM2A, PI3, OGN, IGFBP4, PTPRG, IGFBP6, IGFBP5, FAS, LOX, PTPRM, MAN1A1, ADM, FLT4, PTGDS, REG1B, MMP14, GP2, CDH13, B2M, NPC2, LCN2, DCD, GUCA2A, NUCB1, AHNAK, SPARCL1, LTBP1, SLC39A14, PCOLC…	EPITHELIAL_MESENCHYMAL_TRANSITION	16/51	200/4383	3.40805e-10	1.0565e-08	8.60982e-09	COL1A1/COL3A1/FN1/COL1A2/MMP2/MGP/COL4A2/SPP1/COL6A3/BMP1/ELN/IGFBP4/FAS/LOX/MMP14/PCOLCE	16
plasma_proteomics_Global_dda.mod1	ADAMDEC1, TGOLN2, SUSD5, IL18BP, F8, PDGFB, PIGR, HLA-B, COL1A1, COL3A1, APOE, FN1, AMBP, CD74, CHGB, REG1A, APOA4, COL1A2, MMP2, MGP, COL4A2, CSF1, C4A, C4B_2, HLA-C, SPP1, CHGA, SCGB1A1, COL6A3, BMP1, ELN, GM2A, PI3, OGN, IGFBP4, PTPRG, IGFBP6, IGFBP5, FAS, LOX, PTPRM, MAN1A1, ADM, FLT4, PTGDS, REG1B, MMP14, GP2, CDH13, B2M, NPC2, LCN2, DCD, GUCA2A, NUCB1, AHNAK, SPARCL1, LTBP1, SLC39A14, PCOLC…	COAGULATION, UV_RESPONSE_DN, COMPLEMENT, MYOGENESIS	6/51	138/4383	0.00490406	0.0482144	0.0392918	F8/PDGFB/FN1/MMP2/BMP1/MMP14	6
plasma_proteomics_Global_dda.mod1	ADAMDEC1, TGOLN2, SUSD5, IL18BP, F8, PDGFB, PIGR, HLA-B, COL1A1, COL3A1, APOE, FN1, AMBP, CD74, CHGB, REG1A, APOA4, COL1A2, MMP2, MGP, COL4A2, CSF1, C4A, C4B_2, HLA-C, SPP1, CHGA, SCGB1A1, COL6A3, BMP1, ELN, GM2A, PI3, OGN, IGFBP4, PTPRG, IGFBP6, IGFBP5, FAS, LOX, PTPRM, MAN1A1, ADM, FLT4, PTGDS, REG1B, MMP14, GP2, CDH13, B2M, NPC2, LCN2, DCD, GUCA2A, NUCB1, AHNAK, SPARCL1, LTBP1, SLC39A14, PCOLC…	UV_RESPONSE_DN, COMPLEMENT, MYOGENESIS	6/51	144/4383	0.00603207	0.0482144	0.0392918	COL1A1/COL3A1/COL1A2/IGFBP5/PTPRM/LTBP1	6
plasma_proteomics_Global_dda.mod1	ADAMDEC1, TGOLN2, SUSD5, IL18BP, F8, PDGFB, PIGR, HLA-B, COL1A1, COL3A1, APOE, FN1, AMBP, CD74, CHGB, REG1A, APOA4, COL1A2, MMP2, MGP, COL4A2, CSF1, C4A, C4B_2, HLA-C, SPP1, CHGA, SCGB1A1, COL6A3, BMP1, ELN, GM2A, PI3, OGN, IGFBP4, PTPRG, IGFBP6, IGFBP5, FAS, LOX, PTPRM, MAN1A1, ADM, FLT4, PTGDS, REG1B, MMP14, GP2, CDH13, B2M, NPC2, LCN2, DCD, GUCA2A, NUCB1, AHNAK, SPARCL1, LTBP1, SLC39A14, PCOLC…	COMPLEMENT, MYOGENESIS	7/51	200/4383	0.00777651	0.0482144	0.0392918	F8/PDGFB/FN1/APOA4/COL4A2/MMP14/CDH13	7
plasma_proteomics_Global_dda.mod1	ADAMDEC1, TGOLN2, SUSD5, IL18BP, F8, PDGFB, PIGR, HLA-B, COL1A1, COL3A1, APOE, FN1, AMBP, CD74, CHGB, REG1A, APOA4, COL1A2, MMP2, MGP, COL4A2, CSF1, C4A, C4B_2, HLA-C, SPP1, CHGA, SCGB1A1, COL6A3, BMP1, ELN, GM2A, PI3, OGN, IGFBP4, PTPRG, IGFBP6, IGFBP5, FAS, LOX, PTPRM, MAN1A1, ADM, FLT4, PTGDS, REG1B, MMP14, GP2, CDH13, B2M, NPC2, LCN2, DCD, GUCA2A, NUCB1, AHNAK, SPARCL1, LTBP1, SLC39A14, PCOLC…	MYOGENESIS	7/51	200/4383	0.00777651	0.0482144	0.0392918	COL1A1/COL3A1/COL4A2/COL6A3/CDH13/IGFBP7/ITGA7	7
plasma_proteomics_Global_dda.mod0	ZZEF1, VNN1, APOC2, IGF1, BCHE, FABP1, LPA, NCAM1, PECAM1, ATF6, TCN1, CPS1, CDH5, PRSS3, CEACAM6, APOC4, INHBC, KRTDAP, CALD1, FGL2, ITPR2, PLXDC2, ABI3BP, ADGRG6, WFDC3, OSCAR, ADGRF5, BPIFB1, OIT3, INPP5D, PCDH15, OSMR, ATF6B, PDCD1LG2, CDHR2, DPEP2, NECTIN3, RRBP1, MYRF, HYOU1, PRSS1, ZNF620, CTRB2, LILRA3, CAMP, TMPRSS12, CD59
plasma_proteomics_Global_dda.mod5	ENSA, GGCT, SH3BGRL, CAVIN2, PPBP, PF4, DBI, SRGN, TXN, CFL1, SDC4, VASP, ARHGDIB, MANF, SUMO3, ARPP19, SUMO2, TMSB4X, TMSB10, C1QBP, PDAP1, CTTN, ZYX, DTD1, PCNP, TMEM40, NRGN, ESAM, PDLIM5, PTPN18, CNPY3, IMUP, SH3BGRL3, RTN4, PDLIM7, BIN2, SH3BGRL2, CDV3, TLN1, NACA, TUBB1, TMSB15A, SNCA, RPS27A, TUBA4A, TUBA1B, XPO6, TREML2, MAPK1IP1L
plasma_proteomics_Global_dda.mod6	CUTA, ATRN, EGFR, SERPINC1, KNG1, APOA1, APOA2, APOC1, APOC3, APOH, ORM1, AHSG, TTR, HRG, APOD, SERPINA5, SERPINA7, SERPINA6, KIT, LAMP1, LAMP2, ICAM2, LCP1, SELL, IGFBP3, ORM2, CFP, SERPINA4, IL6ST, MAP1B, PTPRJ, CCL14, CC2D2B, PRG4, MENT, MMRN2, CDHR5, IL1RAP, FETUB, HPX, SELENOP	COAGULATION	6/25	138/4383	9.44355e-05	0.00273863	0.00248514	SERPINC1/APOA1/APOC1/APOC3/HRG/LAMP2	6
plasma_proteomics_Global_dda.mod3	APOM, CP, F2, F9, CFB, AGT, IGHM, HBD, FGB, CRP, APCS, C1QA, C1QB, C1QC, C9, LRG1, RBP4, ALB, GC, TF, KLKB1, VTN, A1BG, SERPING1, CFI, CLEC3B, C2, PROS1, ASGR2, GP1BA, CD14, CFH, SAA1, SAA2, CLU, MBL2, LBP, VCAM1, ITIH2, ITIH1, GPX3, CPN2, AZGP1, SAA4, SERPINF1, BTD, LUM, PLTP, GPLD1, CFHR3, ITIH3, LGALS3BP, APOF, ITIH4, ECM1, VASN, OAF, TTN, GGH, CPB2, NUCKS1, C1RL, SERPINA10, C1R, HP, HPR, A2M,…	COAGULATION	21/44	138/4383	6.7458e-21	1.82137e-19	1.56219e-19	F2/F9/CFB/C1QA/C9/TF/KLKB1/SERPING1/CFI/C2/PROS1/GP1BA/CFH/CLU/MBL2/ITIH1/CPB2/C1R/A2M/C3/FGG	21
plasma_proteomics_Global_dda.mod3	APOM, CP, F2, F9, CFB, AGT, IGHM, HBD, FGB, CRP, APCS, C1QA, C1QB, C1QC, C9, LRG1, RBP4, ALB, GC, TF, KLKB1, VTN, A1BG, SERPING1, CFI, CLEC3B, C2, PROS1, ASGR2, GP1BA, CD14, CFH, SAA1, SAA2, CLU, MBL2, LBP, VCAM1, ITIH2, ITIH1, GPX3, CPN2, AZGP1, SAA4, SERPINF1, BTD, LUM, PLTP, GPLD1, CFHR3, ITIH3, LGALS3BP, APOF, ITIH4, ECM1, VASN, OAF, TTN, GGH, CPB2, NUCKS1, C1RL, SERPINA10, C1R, HP, HPR, A2M,…	COMPLEMENT	15/44	200/4383	3.28487e-10	4.43458e-09	3.80354e-09	CP/F2/CFB/C1QA/C1QC/C9/KLKB1/SERPING1/C2/GP1BA/CFH/CLU/ITIH1/C1R/C3	15
plasma_proteomics_Global_dda.mod3	APOM, CP, F2, F9, CFB, AGT, IGHM, HBD, FGB, CRP, APCS, C1QA, C1QB, C1QC, C9, LRG1, RBP4, ALB, GC, TF, KLKB1, VTN, A1BG, SERPING1, CFI, CLEC3B, C2, PROS1, ASGR2, GP1BA, CD14, CFH, SAA1, SAA2, CLU, MBL2, LBP, VCAM1, ITIH2, ITIH1, GPX3, CPN2, AZGP1, SAA4, SERPINF1, BTD, LUM, PLTP, GPLD1, CFHR3, ITIH3, LGALS3BP, APOF, ITIH4, ECM1, VASN, OAF, TTN, GGH, CPB2, NUCKS1, C1RL, SERPINA10, C1R, HP, HPR, A2M,…	XENOBIOTIC_METABOLISM	8/44	200/4383	0.000700755	0.00630679	0.00540934	CFB/CRP/RBP4/VTN/PROS1/MBL2/ITIH1/ITIH4	8
plasma_proteomics_Global_dda.mod4	CSTA, FGA, S100A8, PTMA, S100A9, CTSG, VIM, SERPINF2, RNASE2, F5, MYH1, MYH7, VCAN, SDC1, CAST, MARCKS, SERPINB1, RIDA, HBB, HBA2, BASP1, IL1RL1, FSTL1, MMRN1, FLNC, PRR4, ACTBL2, GOLM2, GOLM1, CXCL16, MYOZ1, JPT1, MYH13, PLG, HNRNPC, HMGB1, H1-2, H1-4, H1-3, H1-5, ACTB, ACTA1, ACTG1, ACTC1, POTEJ, HBG1, HBG2, H2AC20, H2AC8, H2AX, H2AC17, EEA1, HBZ	APICAL_JUNCTION	6/27	200/4383	0.00110826	0.0254899	0.0221652	VCAN/FLNC/ACTB/ACTA1/ACTG1/ACTC1	6
plasma_proteomics_Global_dda.mod8	KRT14, KRT18, KRT19, KRT13, KRT15, KRT4, KRT9, KRT17, KRT80, KRT35, KRT1, KRT2, KRT5, KRT6B, KRT6A, KRT77, KRT75, KRT8, KRT16, KRT10, KRT31, KRT33B, KRT36	ESTROGEN_RESPONSE_EARLY	5/10	200/4383	3.93392e-05	0.000177026	0.000124229	KRT18/KRT19/KRT13/KRT15/KRT8	5
plasma_proteomics_Global_dda.mod8	KRT14, KRT18, KRT19, KRT13, KRT15, KRT4, KRT9, KRT17, KRT80, KRT35, KRT1, KRT2, KRT5, KRT6B, KRT6A, KRT77, KRT75, KRT8, KRT16, KRT10, KRT31, KRT33B, KRT36	KRAS_SIGNALING_DN	5/10	200/4383	3.93392e-05	0.000177026	0.000124229	KRT13/KRT15/KRT4/KRT1/KRT5	5
