# Supplementary material for: Multi-omic longitudinal study reveals immune correlates of clinical course among hospitalized COVID-19 patients
Source: Cell Rep Med. 2023 May 23;4(6):101079. doi: 10.1016/j.xcrm.2023.101079 (PMC10203880; doi:10.1016/j.xcrm.2023.101079)
Supplement: Table S7. Global metabolomics modules and association with clinical outcome, related to Figure 4 [file mmc8.xlsx]

## Sheet: GlobalMet_Modules
Table S7: Global Metabolomics Modules with corresponding features, Related to Figure 4.
Module	Feature
globalmet.globalmet_mod6	carnitine
globalmet.globalmet_mod0	benzoate
globalmet.globalmet_mod11	3-phenylpropionate (hydrocinnamate)
globalmet.globalmet_mod11	phenylacetate
globalmet.globalmet_mod0	hippurate
globalmet.globalmet_mod6	xanthurenate
globalmet.globalmet_mod5	suberate (C8-DC)
globalmet.globalmet_mod20	3-methyl-2-oxovalerate
globalmet.globalmet_mod0	methionine sulfoxide
globalmet.globalmet_mod3	3-methylhistidine
globalmet.globalmet_mod31	4-acetamidophenylglucuronide
globalmet.globalmet_mod0	5-hydroxylysine
globalmet.globalmet_mod0	4-guanidinobutanoate
globalmet.globalmet_mod1	glucuronate
globalmet.globalmet_mod0	glycerol 3-phosphate
globalmet.globalmet_mod1	imidazole lactate
globalmet.globalmet_mod0	kynurenine
globalmet.globalmet_mod16	glycerophosphorylcholine (GPC)
globalmet.globalmet_mod1	N-acetylglutamate
globalmet.globalmet_mod0	tartarate
globalmet.globalmet_mod1	ribitol
globalmet.globalmet_mod0	2-isopropylmalate
globalmet.globalmet_mod21	theophylline
globalmet.globalmet_mod3	quinate
globalmet.globalmet_mod21	theobromine
globalmet.globalmet_mod21	paraxanthine
globalmet.globalmet_mod1	indolelactate
globalmet.globalmet_mod26	3-indoxyl sulfate
globalmet.globalmet_mod6	gamma-glutamylphenylalanine
globalmet.globalmet_mod20	4-methyl-2-oxopentanoate
globalmet.globalmet_mod0	1,5-anhydroglucitol (1,5-AG)
globalmet.globalmet_mod8	1-stearoyl-2-arachidonoyl-GPI (18:0/20:4)
globalmet.globalmet_mod15	sphingosine 1-phosphate
globalmet.globalmet_mod28	1-stearoyl-GPI (18:0)
globalmet.globalmet_mod0	1,2-dipalmitoyl-GPC (16:0/16:0)
globalmet.globalmet_mod4	docosahexaenoate (DHA; 22:6n3)
globalmet.globalmet_mod8	1-myristoyl-2-palmitoyl-GPC (14:0/16:0)
globalmet.globalmet_mod20	alpha-hydroxyisocaproate
globalmet.globalmet_mod1	maleate
globalmet.globalmet_mod20	isovalerate (i5:0)
globalmet.globalmet_mod2	4-acetylphenol sulfate
globalmet.globalmet_mod2	2-hydroxyoctanoate
globalmet.globalmet_mod0	levulinate (4-oxovalerate)
globalmet.globalmet_mod17	3-hydroxyoctanoate
globalmet.globalmet_mod35	phenyllactate (PLA)
globalmet.globalmet_mod23	palmitoylcarnitine (C16)
globalmet.globalmet_mod13	hexanoylcarnitine (C6)
globalmet.globalmet_mod0	N-acetylaspartate (NAA)
globalmet.globalmet_mod7	dehydroepiandrosterone sulfate (DHEA-S)
globalmet.globalmet_mod13	acetylcarnitine (C2)
globalmet.globalmet_mod0	isocaproate (i6:0)
globalmet.globalmet_mod0	cysteine s-sulfate
globalmet.globalmet_mod24	1-palmitoylglycerol (16:0)
globalmet.globalmet_mod0	tartronate (hydroxymalonate)
globalmet.globalmet_mod0	oxalate (ethanedioate)
globalmet.globalmet_mod1	erythritol
globalmet.globalmet_mod0	adipate (C6-DC)
globalmet.globalmet_mod0	saccharin
globalmet.globalmet_mod17	3-hydroxymyristate
globalmet.globalmet_mod0	iminodiacetate (IDA)
globalmet.globalmet_mod24	1-oleoylglycerol (18:1)
globalmet.globalmet_mod20	3-methyl-2-oxobutyrate
globalmet.globalmet_mod24	2-oleoylglycerol (18:1)
globalmet.globalmet_mod12	homoarginine
globalmet.globalmet_mod1	homocitrulline
globalmet.globalmet_mod24	2-linoleoylglycerol (18:2)
globalmet.globalmet_mod17	3-hydroxydecanoate
globalmet.globalmet_mod0	EDTA
globalmet.globalmet_mod5	N-acetylglycine
globalmet.globalmet_mod1	ribonate
globalmet.globalmet_mod0	threonate
globalmet.globalmet_mod0	galactonate
globalmet.globalmet_mod0	indoleacetate
globalmet.globalmet_mod24	1-linoleoylglycerol (18:2)
globalmet.globalmet_mod0	butyrylcarnitine (C4)
globalmet.globalmet_mod6	isobutyrylcarnitine (C4)
globalmet.globalmet_mod22	androsterone sulfate
globalmet.globalmet_mod1	2-pyrrolidinone
globalmet.globalmet_mod26	indolepropionate
globalmet.globalmet_mod3	trigonelline (N'-methylnicotinate)
globalmet.globalmet_mod29	dodecanedioate (C12-DC)
globalmet.globalmet_mod1	N-acetyltyrosine
globalmet.globalmet_mod21	1,3-dimethylurate
globalmet.globalmet_mod21	3-methylxanthine
globalmet.globalmet_mod17	3-hydroxylaurate
globalmet.globalmet_mod1	pyridoxate
globalmet.globalmet_mod6	gamma-glutamylvaline
globalmet.globalmet_mod5	3-hydroxysebacate
globalmet.globalmet_mod0	5-hydroxyhexanoate
globalmet.globalmet_mod0	propionylglycine
globalmet.globalmet_mod6	propionylcarnitine (C3)
globalmet.globalmet_mod1	pro-hydroxy-pro
globalmet.globalmet_mod1	3-hydroxy-2-ethylpropionate
globalmet.globalmet_mod0	3-carboxy-4-methyl-5-propyl-2-furanpropanoate (CMPF)
globalmet.globalmet_mod4	docosapentaenoate (n3 DPA; 22:5n3)
globalmet.globalmet_mod4	docosadienoate (22:2n6)
globalmet.globalmet_mod4	adrenate (22:4n6)
globalmet.globalmet_mod0	docosatrienoate (22:3n3)
globalmet.globalmet_mod32	10-undecenoate (11:1n1)
globalmet.globalmet_mod4	myristoleate (14:1n5)
globalmet.globalmet_mod0	1-methyl-4-imidazoleacetate
globalmet.globalmet_mod0	sebacate (C10-DC)
globalmet.globalmet_mod4	stearidonate (18:4n3)
globalmet.globalmet_mod17	5-dodecenoate (12:1n7)
globalmet.globalmet_mod13	octanoylcarnitine (C8)
globalmet.globalmet_mod13	decanoylcarnitine (C10)
globalmet.globalmet_mod1	N-acetylglutamine
globalmet.globalmet_mod0	N-acetyltryptophan
globalmet.globalmet_mod1	N-acetylphenylalanine
globalmet.globalmet_mod8	1-palmitoyl-GPC (16:0)
globalmet.globalmet_mod0	N-acetylarginine
globalmet.globalmet_mod3	piperine
globalmet.globalmet_mod0	campesterol
globalmet.globalmet_mod13	myristoylcarnitine (C14)
globalmet.globalmet_mod8	1-stearoyl-GPC (18:0)
globalmet.globalmet_mod8	1-oleoyl-GPC (18:1)
globalmet.globalmet_mod1	N-acetylthreonine
globalmet.globalmet_mod1	N-acetylisoleucine
globalmet.globalmet_mod4	10-nonadecenoate (19:1n9)
globalmet.globalmet_mod4	10-heptadecenoate (17:1n7)
globalmet.globalmet_mod0	hyocholate
globalmet.globalmet_mod22	epiandrosterone sulfate
globalmet.globalmet_mod1	N-acetylhistidine
globalmet.globalmet_mod34	gamma-glutamylglycine
globalmet.globalmet_mod27	stachydrine
globalmet.globalmet_mod35	alpha-hydroxyisovalerate
globalmet.globalmet_mod12	gamma-glutamylmethionine
globalmet.globalmet_mod12	gamma-glutamylthreonine
globalmet.globalmet_mod11	p-cresol sulfate
globalmet.globalmet_mod1	erythronate*
globalmet.globalmet_mod0	salicyluric glucuronide*
globalmet.globalmet_mod4	eicosenoate (20:1)
globalmet.globalmet_mod4	linolenate [alpha or gamma; (18:3n3 or 6)]
globalmet.globalmet_mod5	aconitate [cis or trans]
globalmet.globalmet_mod23	stearoylcarnitine (C18)
globalmet.globalmet_mod13	laurylcarnitine (C12)
globalmet.globalmet_mod6	isovalerylcarnitine (C5)
globalmet.globalmet_mod16	1-linoleoyl-GPC (18:2)
globalmet.globalmet_mod21	7-methylxanthine
globalmet.globalmet_mod21	1,3,7-trimethylurate
globalmet.globalmet_mod21	1,7-dimethylurate
globalmet.globalmet_mod1	1-methylurate
globalmet.globalmet_mod21	5-acetylamino-6-amino-3-methyluracil
globalmet.globalmet_mod0	indolebutyrate
globalmet.globalmet_mod21	1-methylxanthine
globalmet.globalmet_mod1	N1-methylinosine
globalmet.globalmet_mod1	N2,N2-dimethylguanosine
globalmet.globalmet_mod1	N4-acetylcytidine
globalmet.globalmet_mod1	N6-carbamoylthreonyladenosine
globalmet.globalmet_mod1	orotidine
globalmet.globalmet_mod11	phenylacetylglutamine
globalmet.globalmet_mod2	4-hydroxyhippurate
globalmet.globalmet_mod1	5,6-dihydrouridine
globalmet.globalmet_mod1	3-(3-amino-3-carboxypropyl)uridine*
globalmet.globalmet_mod24	1-arachidonylglycerol (20:4)
globalmet.globalmet_mod24	1-linolenoylglycerol (18:3)
globalmet.globalmet_mod0	5-methyluridine (ribothymidine)
globalmet.globalmet_mod0	isovalerylglycine
globalmet.globalmet_mod5	3-hydroxydodecanedioate*
globalmet.globalmet_mod1	7-methylguanine
globalmet.globalmet_mod16	1-stearoyl-GPE (18:0)
globalmet.globalmet_mod16	1-stearoyl-GPG (18:0)
globalmet.globalmet_mod1	N1-Methyl-2-pyridone-5-carboxamide
globalmet.globalmet_mod1	gamma-glutamylisoleucine*
globalmet.globalmet_mod23	oleoylcarnitine (C18:1)
globalmet.globalmet_mod0	phenol sulfate
globalmet.globalmet_mod8	1-palmitoleoyl-GPC (16:1)*
globalmet.globalmet_mod0	glutamine_degradant*
globalmet.globalmet_mod35	2-hydroxy-3-methylvalerate
globalmet.globalmet_mod3	homostachydrine*
globalmet.globalmet_mod0	1-arachidonoyl-GPC (20:4n6)*
globalmet.globalmet_mod8	2-palmitoleoyl-GPC (16:1)*
globalmet.globalmet_mod16	2-palmitoyl-GPC (16:0)*
globalmet.globalmet_mod16	1-palmitoyl-GPE (16:0)
globalmet.globalmet_mod36	1-oleoyl-GPE (18:1)
globalmet.globalmet_mod16	1-linoleoyl-GPE (18:2)*
globalmet.globalmet_mod24	1-arachidonoyl-GPE (20:4n6)*
globalmet.globalmet_mod0	N-acetylcitrulline
globalmet.globalmet_mod28	2-hydroxypalmitate
globalmet.globalmet_mod4	docosapentaenoate (n6 DPA; 22:5n6)
globalmet.globalmet_mod1	gulonate*
globalmet.globalmet_mod6	isobutyrylglycine
globalmet.globalmet_mod1	glutarylcarnitine (C5-DC)
globalmet.globalmet_mod6	beta-hydroxyisovaleroylcarnitine
globalmet.globalmet_mod6	tiglylcarnitine (C5:1-DC)
globalmet.globalmet_mod0	hydroquinone sulfate
globalmet.globalmet_mod3	catechol sulfate
globalmet.globalmet_mod0	cholesterol sulfate
globalmet.globalmet_mod0	7-alpha-hydroxy-3-oxo-4-cholestenoate (7-Hoca)
globalmet.globalmet_mod6	N-acetyl-aspartyl-glutamate (NAAG)
globalmet.globalmet_mod29	tetradecanedioate (C14-DC)
globalmet.globalmet_mod29	hexadecanedioate (C16-DC)
globalmet.globalmet_mod29	octadecanedioate (C18-DC)
globalmet.globalmet_mod0	undecanedioate (C11-DC)
globalmet.globalmet_mod24	1-myristoylglycerol (14:0)
globalmet.globalmet_mod0	glycerophosphoglycerol
globalmet.globalmet_mod16	glycerophosphoethanolamine
globalmet.globalmet_mod0	glycerophosphoinositol*
globalmet.globalmet_mod3	3-(3-hydroxyphenyl)propionate
globalmet.globalmet_mod3	ectoine
globalmet.globalmet_mod28	1-arachidonoyl-GPI (20:4)*
globalmet.globalmet_mod28	1-palmitoyl-GPI (16:0)
globalmet.globalmet_mod19	glycolithocholate sulfate*
globalmet.globalmet_mod19	taurolithocholate 3-sulfate
globalmet.globalmet_mod0	deoxycarnitine
globalmet.globalmet_mod1	1-ribosyl-imidazoleacetate*
globalmet.globalmet_mod0	alpha-hydroxycaproate
globalmet.globalmet_mod1	3,4-dihydroxybutyrate
globalmet.globalmet_mod1	indoleacetylglutamine
globalmet.globalmet_mod5	hexanoylglutamine
globalmet.globalmet_mod1	N6-acetyllysine
globalmet.globalmet_mod4	dihomo-linolenate (20:3n3 or n6)
globalmet.globalmet_mod1	mannitol/sorbitol
globalmet.globalmet_mod0	tryptophan betaine
globalmet.globalmet_mod2	4-vinylphenol sulfate
globalmet.globalmet_mod2	4-ethylphenylsulfate
globalmet.globalmet_mod3	thymol sulfate
globalmet.globalmet_mod28	1-oleoyl-GPI (18:1)
globalmet.globalmet_mod28	1-linoleoyl-GPI (18:2)*
globalmet.globalmet_mod31	2-hydroxyacetaminophen sulfate*
globalmet.globalmet_mod31	2-methoxyacetaminophen sulfate*
globalmet.globalmet_mod31	2-methoxyacetaminophen glucuronide*
globalmet.globalmet_mod1	o-cresol sulfate
globalmet.globalmet_mod1	dimethylarginine (SDMA + ADMA)
globalmet.globalmet_mod1	N-acetylserine
globalmet.globalmet_mod10	1-stearoyl-2-oleoyl-GPE (18:0/18:1)
globalmet.globalmet_mod27	chiro-inositol
globalmet.globalmet_mod3	4-allylphenol sulfate
globalmet.globalmet_mod9	1-stearoyl-2-arachidonoyl-GPC (18:0/20:4)
globalmet.globalmet_mod10	1-palmitoyl-2-linoleoyl-GPE (16:0/18:2)
globalmet.globalmet_mod38	glycosyl-N-stearoyl-sphingosine (d18:1/18:0)
globalmet.globalmet_mod0	cyclo(leu-pro)
globalmet.globalmet_mod0	cyclo(gly-pro)
globalmet.globalmet_mod1	succinylcarnitine (C4-DC)
globalmet.globalmet_mod37	bilirubin (E,E)*
globalmet.globalmet_mod37	bilirubin (E,Z or Z,E)*
globalmet.globalmet_mod27	N-methylproline
globalmet.globalmet_mod0	beta-cryptoxanthin
globalmet.globalmet_mod22	5alpha-androstan-3beta,17beta-diol disulfate
globalmet.globalmet_mod7	5alpha-pregnan-3beta,20alpha-diol disulfate
globalmet.globalmet_mod0	glycocholenate sulfate*
globalmet.globalmet_mod0	taurocholenate sulfate*
globalmet.globalmet_mod22	androstenediol (3beta,17beta) disulfate (1)
globalmet.globalmet_mod7	pregnenediol disulfate (C21H34O8S2)*
globalmet.globalmet_mod7	androstenediol (3beta,17beta) disulfate (2)
globalmet.globalmet_mod7	21-hydroxypregnenolone disulfate
globalmet.globalmet_mod7	5alpha-pregnan-3beta,20beta-diol monosulfate (1)
globalmet.globalmet_mod7	5alpha-pregnan-3beta,20alpha-diol monosulfate (2)
globalmet.globalmet_mod7	5alpha-pregnan-diol disulfate
globalmet.globalmet_mod22	5alpha-androstan-3alpha,17beta-diol disulfate
globalmet.globalmet_mod22	5alpha-androstan-3alpha,17beta-diol monosulfate (1)
globalmet.globalmet_mod22	5alpha-androstan-3beta,17alpha-diol disulfate
globalmet.globalmet_mod22	5alpha-androstan-3beta,17beta-diol monosulfate (2)
globalmet.globalmet_mod7	androstenediol (3alpha, 17alpha) monosulfate (2)
globalmet.globalmet_mod22	androstenediol (3alpha, 17alpha) monosulfate (3)
globalmet.globalmet_mod7	androstenediol (3beta,17beta) monosulfate (1)
globalmet.globalmet_mod22	androstenediol (3beta,17beta) monosulfate (2)
globalmet.globalmet_mod7	pregnenediol sulfate (C21H34O5S)*
globalmet.globalmet_mod0	2-hydroxyglutarate
globalmet.globalmet_mod0	gamma-CEHC
globalmet.globalmet_mod1	N-acetyl-beta-alanine
globalmet.globalmet_mod9	sphingomyelin (d18:1/18:1, d18:2/18:0)
globalmet.globalmet_mod25	palmitoyl sphingomyelin (d18:1/16:0)
globalmet.globalmet_mod0	cysteine sulfinic acid
globalmet.globalmet_mod2	3-hydroxyhippurate
globalmet.globalmet_mod7	16a-hydroxy DHEA 3-sulfate
globalmet.globalmet_mod7	pregnenolone sulfate
globalmet.globalmet_mod7	andro steroid monosulfate C19H28O6S (1)*
globalmet.globalmet_mod0	12-HETE
globalmet.globalmet_mod4	13-HODE + 9-HODE
globalmet.globalmet_mod5	tridecenedioate (C13:1-DC)*
globalmet.globalmet_mod11	cinnamoylglycine
globalmet.globalmet_mod13	cis-4-decenoylcarnitine (C10:1)
globalmet.globalmet_mod6	2S,3R-dihydroxybutyrate
globalmet.globalmet_mod4	(16 or 17)-methylstearate (a19:0 or i19:0)
globalmet.globalmet_mod1	2R,3R-dihydroxybutyrate
globalmet.globalmet_mod1	alpha-ketoglutaramate*
globalmet.globalmet_mod0	ibuprofen acyl glucuronide
globalmet.globalmet_mod2	2,3-dihydroxyisovalerate
globalmet.globalmet_mod1	3-methylglutaconate
globalmet.globalmet_mod1	5-(galactosylhydroxy)-L-lysine
globalmet.globalmet_mod0	cysteinylglycine disulfide*
globalmet.globalmet_mod0	isoursodeoxycholate
globalmet.globalmet_mod6	formiminoglutamate
globalmet.globalmet_mod6	hydantoin-5-propionate
globalmet.globalmet_mod1	sulfate*
globalmet.globalmet_mod0	4-hydroxyglutamate
globalmet.globalmet_mod1	pantoate
globalmet.globalmet_mod1	gamma-carboxyglutamate
globalmet.globalmet_mod0	omeprazole
globalmet.globalmet_mod3	S-methylcysteine
globalmet.globalmet_mod18	androsterone glucuronide
globalmet.globalmet_mod6	argininate*
globalmet.globalmet_mod6	2-oxoarginine*
globalmet.globalmet_mod17	cis-4-decenoate (10:1n6)*
globalmet.globalmet_mod0	gabapentin
globalmet.globalmet_mod0	pantoprazole
globalmet.globalmet_mod0	quetiapine
globalmet.globalmet_mod0	ethyl glucuronide
globalmet.globalmet_mod8	1-lignoceroyl-GPC (24:0)
globalmet.globalmet_mod8	1-(1-enyl-palmitoyl)-GPC (P-16:0)*
globalmet.globalmet_mod0	1-methyl-5-imidazoleacetate
globalmet.globalmet_mod30	glycoursodeoxycholate
globalmet.globalmet_mod30	tauroursodeoxycholate
globalmet.globalmet_mod3	S-methylcysteine sulfoxide
globalmet.globalmet_mod0	eicosanedioate (C20-DC)
globalmet.globalmet_mod0	docosadioate (C22-DC)
globalmet.globalmet_mod4	16-hydroxypalmitate
globalmet.globalmet_mod10	oleoyl-linoleoyl-glycerol (18:1/18:2) [1]
globalmet.globalmet_mod10	oleoyl-linoleoyl-glycerol (18:1/18:2) [2]
globalmet.globalmet_mod16	1-(1-enyl-palmitoyl)-GPE (P-16:0)*
globalmet.globalmet_mod16	1-(1-enyl-stearoyl)-GPE (P-18:0)*
globalmet.globalmet_mod23	linoleoylcarnitine (C18:2)*
globalmet.globalmet_mod0	isoleucylglycine
globalmet.globalmet_mod1	2-O-methylascorbic acid
globalmet.globalmet_mod0	beta-citrylglutamate
globalmet.globalmet_mod11	trimethylamine N-oxide
globalmet.globalmet_mod0	N6-methyllysine
globalmet.globalmet_mod2	dihydroferulate
globalmet.globalmet_mod1	imidazole propionate
globalmet.globalmet_mod3	alliin
globalmet.globalmet_mod0	valylglycine
globalmet.globalmet_mod0	N-palmitoylglycine
globalmet.globalmet_mod1	mannonate*
globalmet.globalmet_mod16	2-stearoyl-GPE (18:0)*
globalmet.globalmet_mod0	N-acetylcarnosine
globalmet.globalmet_mod23	margaroylcarnitine (C17)*
globalmet.globalmet_mod0	histidine betaine (hercynine)*
globalmet.globalmet_mod30	glycohyocholate
globalmet.globalmet_mod2	2-hydroxydecanoate
globalmet.globalmet_mod11	4-methylcatechol sulfate
globalmet.globalmet_mod2	3-methyl catechol sulfate (1)
globalmet.globalmet_mod0	2-hydroxyibuprofen
globalmet.globalmet_mod0	carboxyibuprofen
globalmet.globalmet_mod0	3b-hydroxy-5-cholenoic acid
globalmet.globalmet_mod2	guaiacol sulfate
globalmet.globalmet_mod0	2-aminooctanoate
globalmet.globalmet_mod1	gamma-CEHC glucuronide*
globalmet.globalmet_mod0	dimethyl sulfone
globalmet.globalmet_mod0	2-piperidinone
globalmet.globalmet_mod2	2-aminophenol sulfate
globalmet.globalmet_mod2	3-acetylphenol sulfate
globalmet.globalmet_mod9	sphingomyelin (d18:1/14:0, d16:1/16:0)*
globalmet.globalmet_mod25	sphingomyelin (d18:2/16:0, d18:1/16:1)*
globalmet.globalmet_mod0	1-arachidonoyl-GPA (20:4)
globalmet.globalmet_mod6	6-oxopiperidine-2-carboxylate
globalmet.globalmet_mod3	S-allylcysteine
globalmet.globalmet_mod0	N-delta-acetylornithine
globalmet.globalmet_mod1	acisoga
globalmet.globalmet_mod3	2-aminoheptanoate
globalmet.globalmet_mod0	N-formylanthranilic acid
globalmet.globalmet_mod11	1H-indole-7-acetic acid
globalmet.globalmet_mod1	3-methoxytyramine sulfate
globalmet.globalmet_mod0	methionine sulfone
globalmet.globalmet_mod8	1-linolenoyl-GPC (18:3)*
globalmet.globalmet_mod3	N-acetylalliin
globalmet.globalmet_mod16	1-(1-enyl-oleoyl)-GPE (P-18:1)*
globalmet.globalmet_mod0	fructosyllysine
globalmet.globalmet_mod1	O-sulfo-L-tyrosine
globalmet.globalmet_mod2	ferulic acid 4-sulfate
globalmet.globalmet_mod18	etiocholanolone glucuronide
globalmet.globalmet_mod18	17alpha-hydroxypregnanolone glucuronide
globalmet.globalmet_mod1	N-acetyltaurine
globalmet.globalmet_mod3	N-acetyl-S-allyl-L-cysteine
globalmet.globalmet_mod0	9-hydroxystearate
globalmet.globalmet_mod1	3-methylglutarylcarnitine (2)
globalmet.globalmet_mod27	methyl glucopyranoside (alpha + beta)
globalmet.globalmet_mod8	sphingomyelin (d18:2/14:0, d18:1/14:1)*
globalmet.globalmet_mod25	sphingomyelin (d18:1/24:1, d18:2/24:0)*
globalmet.globalmet_mod29	octadecenedioylcarnitine (C18:1-DC)*
globalmet.globalmet_mod29	octadecanedioylcarnitine (C18-DC)*
globalmet.globalmet_mod22	5alpha-androstan-3alpha,17beta-diol monosulfate (2)
globalmet.globalmet_mod13	myristoleoylcarnitine (C14:1)*
globalmet.globalmet_mod0
globalmet.globalmet_mod0	tyramine O-sulfate
globalmet.globalmet_mod2	3-hydroxypyridine sulfate
globalmet.globalmet_mod11	4-methylguaiacol sulfate
globalmet.globalmet_mod0	maltol sulfate
globalmet.globalmet_mod0	phenylacetylcarnitine
globalmet.globalmet_mod1	arabonate/xylonate
globalmet.globalmet_mod0	methyl-4-hydroxybenzoate sulfate
globalmet.globalmet_mod24	1-dihomo-linolenylglycerol (20:3)
globalmet.globalmet_mod0	vanillic alcohol sulfate
globalmet.globalmet_mod2	4-vinylguaiacol sulfate
globalmet.globalmet_mod1	vanillactate
globalmet.globalmet_mod3	eugenol sulfate
globalmet.globalmet_mod2	2-methoxyresorcinol sulfate
globalmet.globalmet_mod2	2-acetamidophenol sulfate
globalmet.globalmet_mod11	p-cresol glucuronide*
globalmet.globalmet_mod0	acesulfame
globalmet.globalmet_mod26	6-hydroxyindole sulfate
globalmet.globalmet_mod0	propyl 4-hydroxybenzoate sulfate
globalmet.globalmet_mod0	umbelliferone sulfate
globalmet.globalmet_mod9	sphingomyelin (d18:1/20:0, d16:1/22:0)*
globalmet.globalmet_mod9	sphingomyelin (d18:1/20:1, d18:2/20:0)*
globalmet.globalmet_mod25	sphingomyelin (d18:1/20:2, d18:2/20:1, d16:1/22:2)*
globalmet.globalmet_mod9	behenoyl sphingomyelin (d18:1/22:0)*
globalmet.globalmet_mod9	sphingomyelin (d18:1/22:1, d18:2/22:0, d16:1/24:1)*
globalmet.globalmet_mod25	sphingomyelin (d18:1/22:2, d18:2/22:1, d16:1/24:2)*
globalmet.globalmet_mod9	lignoceroyl sphingomyelin (d18:1/24:0)
globalmet.globalmet_mod9	sphingomyelin (d17:1/16:0, d18:1/15:0, d16:1/17:0)*
globalmet.globalmet_mod0	dopamine 3-O-sulfate
globalmet.globalmet_mod5	3-hydroxyhexanoate
globalmet.globalmet_mod0	3beta-hydroxy-5-cholestenoate
globalmet.globalmet_mod2	1,2,3-benzenetriol sulfate (2)
globalmet.globalmet_mod2	3-methoxycatechol sulfate (1)
globalmet.globalmet_mod0	N-acetylkynurenine (2)
globalmet.globalmet_mod1	C-glycosyltryptophan
globalmet.globalmet_mod1	arabitol/xylitol
globalmet.globalmet_mod1	N-acetylglucosamine/N-acetylgalactosamine
globalmet.globalmet_mod5	adipoylcarnitine (C6-DC)
globalmet.globalmet_mod13	nonanoylcarnitine (C9)
globalmet.globalmet_mod0	glycochenodeoxycholate 3-sulfate
globalmet.globalmet_mod19	glycodeoxycholate 3-sulfate
globalmet.globalmet_mod19	taurodeoxycholic acid 3-sulfate
globalmet.globalmet_mod0	trans-3,4-methyleneheptanoate
globalmet.globalmet_mod4	linoleoyl ethanolamide
globalmet.globalmet_mod8	1,2-dilinoleoyl-GPC (18:2/18:2)
globalmet.globalmet_mod36	1-stearoyl-2-oleoyl-GPC (18:0/18:1)
globalmet.globalmet_mod9	1-palmitoyl-2-arachidonoyl-GPC (16:0/20:4n6)
globalmet.globalmet_mod0	1-palmitoyl-2-docosahexaenoyl-GPC (16:0/22:6)
globalmet.globalmet_mod0	1-stearoyl-2-docosahexaenoyl-GPC (18:0/22:6)
globalmet.globalmet_mod36	1-(1-enyl-stearoyl)-2-oleoyl-GPE (P-18:0/18:1)
globalmet.globalmet_mod9	sphingomyelin (d18:1/17:0, d17:1/18:0, d19:1/16:0)
globalmet.globalmet_mod15	1-palmitoyl-2-stearoyl-GPC (16:0/18:0)
globalmet.globalmet_mod20	2-hydroxybutyrate/2-hydroxyisobutyrate
globalmet.globalmet_mod4	oleate/vaccenate (18:1)
globalmet.globalmet_mod14	2-hydroxylaurate
globalmet.globalmet_mod24	1-palmitoleoylglycerol (16:1)*
globalmet.globalmet_mod39	palmitoyl dihydrosphingomyelin (d18:0/16:0)*
globalmet.globalmet_mod9	tricosanoyl sphingomyelin (d18:1/23:0)*
globalmet.globalmet_mod9	sphingomyelin (d18:2/23:0, d18:1/23:1, d17:1/24:1)*
globalmet.globalmet_mod25	sphingomyelin (d18:2/24:1, d18:1/24:2)*
globalmet.globalmet_mod10	1-stearoyl-2-linoleoyl-GPE (18:0/18:2)*
globalmet.globalmet_mod10	1-stearoyl-2-arachidonoyl-GPE (18:0/20:4)
globalmet.globalmet_mod8	1-stearoyl-2-linoleoyl-GPC (18:0/18:2)*
globalmet.globalmet_mod0	1-palmitoyl-2-palmitoleoyl-GPC (16:0/16:1)*
globalmet.globalmet_mod8	1-palmitoyl-2-dihomo-linolenoyl-GPC (16:0/20:3n3 or 6)*
globalmet.globalmet_mod10	1-palmitoyl-2-arachidonoyl-GPE (16:0/20:4)*
globalmet.globalmet_mod10	1-palmitoyl-2-docosahexaenoyl-GPE (16:0/22:6)*
globalmet.globalmet_mod10	1-stearoyl-2-docosahexaenoyl-GPE (18:0/22:6)*
globalmet.globalmet_mod8	1-palmitoyl-2-arachidonoyl-GPI (16:0/20:4)*
globalmet.globalmet_mod0	1-stearoyl-2-linoleoyl-GPI (18:0/18:2)
globalmet.globalmet_mod0	gamma-tocopherol/beta-tocopherol
globalmet.globalmet_mod15	1-(1-enyl-stearoyl)-2-arachidonoyl-GPE (P-18:0/20:4)*
globalmet.globalmet_mod15	1-(1-enyl-palmitoyl)-2-arachidonoyl-GPE (P-16:0/20:4)*
globalmet.globalmet_mod36	1-(1-enyl-palmitoyl)-2-oleoyl-GPE (P-16:0/18:1)*
globalmet.globalmet_mod41	1-(1-enyl-palmitoyl)-2-oleoyl-GPC (P-16:0/18:1)*
globalmet.globalmet_mod41	1-(1-enyl-palmitoyl)-2-linoleoyl-GPC (P-16:0/18:2)*
globalmet.globalmet_mod41	1-(1-enyl-palmitoyl)-2-arachidonoyl-GPC (P-16:0/20:4)*
globalmet.globalmet_mod9	sphingomyelin (d18:1/21:0, d17:1/22:0, d16:1/23:0)*
globalmet.globalmet_mod39	behenoyl dihydrosphingomyelin (d18:0/22:0)*
globalmet.globalmet_mod39	sphingomyelin (d18:0/18:0, d19:0/17:0)*
globalmet.globalmet_mod0	N-palmitoyl-sphinganine (d18:0/16:0)
globalmet.globalmet_mod25	lactosyl-N-palmitoyl-sphingosine (d18:1/16:0)
globalmet.globalmet_mod0	cetirizine
globalmet.globalmet_mod39	myristoyl dihydrosphingomyelin (d18:0/14:0)*
globalmet.globalmet_mod26	5-hydroxyindole sulfate
globalmet.globalmet_mod11	phenylacetylglutamate
globalmet.globalmet_mod0	1-palmitoyl-2-oleoyl-GPI (16:0/18:1)*
globalmet.globalmet_mod36	1-(1-enyl-palmitoyl)-2-linoleoyl-GPE (P-16:0/18:2)*
globalmet.globalmet_mod10	1-oleoyl-2-linoleoyl-GPE (18:1/18:2)*
globalmet.globalmet_mod8	1-oleoyl-2-docosahexaenoyl-GPC (18:1/22:6)*
globalmet.globalmet_mod8	1-linoleoyl-2-arachidonoyl-GPC (18:2/20:4n6)*
globalmet.globalmet_mod8	1-myristoyl-2-arachidonoyl-GPC (14:0/20:4)*
globalmet.globalmet_mod41	1-(1-enyl-palmitoyl)-2-palmitoleoyl-GPC (P-16:0/16:1)*
globalmet.globalmet_mod41	1-(1-enyl-palmitoyl)-2-palmitoyl-GPC (P-16:0/16:0)*
globalmet.globalmet_mod10	1,2-dipalmitoyl-GPE (16:0/16:0)*
globalmet.globalmet_mod0	1,2-dilinoleoyl-GPE (18:2/18:2)*
globalmet.globalmet_mod36	1-(1-enyl-stearoyl)-2-linoleoyl-GPE (P-18:0/18:2)*
globalmet.globalmet_mod0	thioproline
globalmet.globalmet_mod28	palmitoylcholine
globalmet.globalmet_mod19	glycochenodeoxycholate glucuronide (1)
globalmet.globalmet_mod5	(S)-3-hydroxybutyrylcarnitine
globalmet.globalmet_mod38	glycosyl-N-palmitoyl-sphingosine (d18:1/16:0)
globalmet.globalmet_mod1	ascorbic acid 2-sulfate
globalmet.globalmet_mod8	1-linoleoyl-2-linolenoyl-GPC (18:2/18:3)*
globalmet.globalmet_mod8	1-palmitoleoyl-2-linolenoyl-GPC (16:1/18:3)*
globalmet.globalmet_mod0	lamotrigine
globalmet.globalmet_mod4	hexadecadienoate (16:2n6)
globalmet.globalmet_mod13	palmitoleoylcarnitine (C16:1)*
globalmet.globalmet_mod0	3-methylglutarate/2-methylglutarate
globalmet.globalmet_mod1	4-hydroxyphenylacetylglutamine
globalmet.globalmet_mod1	2,3-dihydroxy-2-methylbutyrate
globalmet.globalmet_mod12	gamma-glutamyl-alpha-lysine
globalmet.globalmet_mod10	linoleoyl-arachidonoyl-glycerol (18:2/20:4) [1]*
globalmet.globalmet_mod10	linoleoyl-arachidonoyl-glycerol (18:2/20:4) [2]*
globalmet.globalmet_mod10	oleoyl-arachidonoyl-glycerol (18:1/20:4) [1]*
globalmet.globalmet_mod10	oleoyl-arachidonoyl-glycerol (18:1/20:4) [2]*
globalmet.globalmet_mod10	linoleoyl-linoleoyl-glycerol (18:2/18:2) [1]*
globalmet.globalmet_mod10	linoleoyl-linoleoyl-glycerol (18:2/18:2) [2]*
globalmet.globalmet_mod0	perfluorooctanesulfonate (PFOS)
globalmet.globalmet_mod40	N-palmitoyl-sphingadienine (d18:2/16:0)*
globalmet.globalmet_mod0	lactosyl-N-nervonoyl-sphingosine (d18:1/24:1)*
globalmet.globalmet_mod15	lactosyl-N-behenoyl-sphingosine (d18:1/22:0)*
globalmet.globalmet_mod38	glycosyl-N-behenoyl-sphingadienine (d18:2/22:0)*
globalmet.globalmet_mod4	2-hydroxybehenate
globalmet.globalmet_mod4	2-hydroxynervonate*
globalmet.globalmet_mod40	ceramide (d16:1/24:1, d18:1/22:1)*
globalmet.globalmet_mod40	ceramide (d18:2/24:1, d18:1/24:2)*
globalmet.globalmet_mod38	glycosyl ceramide (d18:2/24:1, d18:1/24:2)*
globalmet.globalmet_mod38	glycosyl-N-(2-hydroxynervonoyl)-sphingosine (d18:1/24:1(2OH))*
globalmet.globalmet_mod0	trazadone
globalmet.globalmet_mod39	sphingomyelin (d18:0/20:0, d16:0/22:0)*
globalmet.globalmet_mod9	sphingomyelin (d18:1/19:0, d19:1/18:0)*
globalmet.globalmet_mod25	sphingomyelin (d18:2/18:1)*
globalmet.globalmet_mod25	sphingomyelin (d18:2/24:2)*
globalmet.globalmet_mod9	sphingomyelin (d18:2/21:0, d16:2/23:0)*
globalmet.globalmet_mod25	sphingomyelin (d18:2/23:1)*
globalmet.globalmet_mod9	sphingomyelin (d18:1/25:0, d19:0/24:1, d20:1/23:0, d19:1/24:0)*
globalmet.globalmet_mod9	sphingomyelin (d17:2/16:0, d18:2/15:0)*
globalmet.globalmet_mod23	linolenoylcarnitine (C18:3)*
globalmet.globalmet_mod23	lignoceroylcarnitine (C24)*
globalmet.globalmet_mod23	cerotoylcarnitine (C26)*
globalmet.globalmet_mod23	ximenoylcarnitine (C26:1)*
globalmet.globalmet_mod23	arachidonoylcarnitine (C20:4)
globalmet.globalmet_mod23	dihomo-linoleoylcarnitine (C20:2)*
globalmet.globalmet_mod23	dihomo-linolenoylcarnitine (C20:3n3 or 6)*
globalmet.globalmet_mod38	glycosyl ceramide (d18:1/20:0, d16:1/22:0)*
globalmet.globalmet_mod0	N,N,N-trimethyl-5-aminovalerate
globalmet.globalmet_mod2	ethyl alpha-glucopyranoside
globalmet.globalmet_mod3	carotene diol (1)
globalmet.globalmet_mod0	carotene diol (2)
globalmet.globalmet_mod0	carotene diol (3)
globalmet.globalmet_mod18	cortolone glucuronide (1)
globalmet.globalmet_mod0	(N(1) + N(8))-acetylspermidine
globalmet.globalmet_mod13	5-dodecenoylcarnitine (C12:1)
globalmet.globalmet_mod5	2-butenoylglycine
globalmet.globalmet_mod0	hydroxy-CMPF*
globalmet.globalmet_mod13	3-hydroxyoleoylcarnitine
globalmet.globalmet_mod5	trans-2-hexenoylglycine
globalmet.globalmet_mod0	2-hydroxyarachidate*
globalmet.globalmet_mod17	3-hydroxyoleate*
globalmet.globalmet_mod1	lyxonate
globalmet.globalmet_mod5	dodecenedioate (C12:1-DC)*
globalmet.globalmet_mod29	hexadecenedioate (C16:1-DC)*
globalmet.globalmet_mod29	octadecenedioate (C18:1-DC)
globalmet.globalmet_mod5	heptenedioate (C7:1-DC)*
globalmet.globalmet_mod29	octadecadienedioate (C18:2-DC)*
globalmet.globalmet_mod27	glucuronide of C10H18O2 (1)*
globalmet.globalmet_mod0	3-carboxy-4-methyl-5-pentyl-2-furanpropionate (3-CMPFP)**
globalmet.globalmet_mod27	glucuronide of C10H18O2 (7)*
globalmet.globalmet_mod27	glucuronide of C10H18O2 (8)*
globalmet.globalmet_mod27	3-hydroxystachydrine*
globalmet.globalmet_mod3	N-acetyl-2-aminooctanoate*
globalmet.globalmet_mod1	hydroxyasparagine**
globalmet.globalmet_mod14	perfluorooctanoate (PFOA)
globalmet.globalmet_mod5	3-hydroxybutyroylglycine**
globalmet.globalmet_mod19	glyco-beta-muricholate**
globalmet.globalmet_mod6	N,N,N-trimethyl-alanylproline betaine (TMAP)
globalmet.globalmet_mod0	3-formylindole
globalmet.globalmet_mod34	gamma-glutamylcitrulline*
globalmet.globalmet_mod1	glycine conjugate of C10H14O2 (1)*
globalmet.globalmet_mod5	glutamine conjugate of C7H12O2*
globalmet.globalmet_mod5	glutamine conjugate of C6H10O2 (1)*
globalmet.globalmet_mod5	glutamine conjugate of C6H10O2 (2)*
globalmet.globalmet_mod2	dihydroferulic acid sulfate
globalmet.globalmet_mod9	sphingomyelin (d17:1/14:0, d16:1/15:0)*
globalmet.globalmet_mod17	tetradecadienoate (14:2)*
globalmet.globalmet_mod6	8-methoxykynurenate
globalmet.globalmet_mod1	3-amino-2-piperidone
globalmet.globalmet_mod0	N,N-dimethylalanine
globalmet.globalmet_mod0	3-indoleglyoxylic acid
globalmet.globalmet_mod27	ethyl beta-glucopyranoside
globalmet.globalmet_mod1	2-hydroxysebacate
globalmet.globalmet_mod1	ascorbic acid 3-sulfate*
globalmet.globalmet_mod8	6-bromotryptophan
globalmet.globalmet_mod0	delta-CEHC
globalmet.globalmet_mod1	N6,N6-dimethyllysine
globalmet.globalmet_mod17	dodecadienoate (12:2)*
globalmet.globalmet_mod0	indoleacetoylcarnitine*
globalmet.globalmet_mod0	gamma-CEHC sulfate
globalmet.globalmet_mod1	N-acetyl-isoputreanine
globalmet.globalmet_mod3	glucuronide of piperine metabolite C17H21NO3 (3)*
globalmet.globalmet_mod3	glucuronide of piperine metabolite C17H21NO3 (4)*
globalmet.globalmet_mod3	glucuronide of piperine metabolite C17H21NO3 (5)*
globalmet.globalmet_mod3	sulfate of piperine metabolite C16H19NO3 (2)*
globalmet.globalmet_mod3	sulfate of piperine metabolite C16H19NO3 (3)*
globalmet.globalmet_mod3	sulfate of piperine metabolite C18H21NO3 (3)*
globalmet.globalmet_mod0	2-naphthol sulfate
globalmet.globalmet_mod0	(2,4 or 2,5)-dimethylphenol sulfate
globalmet.globalmet_mod2	4-ethylcatechol sulfate
globalmet.globalmet_mod18	11beta-hydroxyandrosterone glucuronide
globalmet.globalmet_mod18	11beta-hydroxyetiocholanolone glucuronide*
globalmet.globalmet_mod0	N2-acetyl,N6,N6-dimethyllysine
globalmet.globalmet_mod0	N2-acetyl,N6-methyllysine
globalmet.globalmet_mod0	deoxycholic acid glucuronide
globalmet.globalmet_mod3	4-allylcatechol sulfate
globalmet.globalmet_mod0	N-desalkylquetiapine*
globalmet.globalmet_mod30	glycoursodeoxycholic acid sulfate (1)
globalmet.globalmet_mod2	dihydrocaffeate sulfate (2)
globalmet.globalmet_mod19	lithocholate sulfate (1)
globalmet.globalmet_mod5	3-hydroxyhexanoylcarnitine (1)
globalmet.globalmet_mod31	3-(methylthio)acetaminophen sulfate*
globalmet.globalmet_mod3	2-ketocaprylate
globalmet.globalmet_mod3	2,6-dihydroxybenzoic acid
globalmet.globalmet_mod1	2,3-dihydroxy-5-methylthio-4-pentenoate (DMTPA)*
globalmet.globalmet_mod2	5-hydroxy-2-methylpyridine sulfate
globalmet.globalmet_mod2	3-hydroxy-2-methylpyridine sulfate
globalmet.globalmet_mod0	hydroxypalmitoyl sphingomyelin (d18:1/16:0(OH))**
globalmet.globalmet_mod0	taurochenodeoxycholic acid 3-sulfate
globalmet.globalmet_mod5	tetradecadienedioate (C14:2-DC)*
globalmet.globalmet_mod7	pregnenetriol sulfate*
globalmet.globalmet_mod7	pregnenetriol disulfate*
globalmet.globalmet_mod14	eicosenedioate (C20:1-DC)*
globalmet.globalmet_mod1	hydroxy-N6,N6,N6-trimethyllysine*
globalmet.globalmet_mod13	undecenoylcarnitine (C11:1)
globalmet.globalmet_mod13	3-hydroxydecanoylcarnitine
globalmet.globalmet_mod25	palmitoyl-sphingosine-phosphoethanolamine (d18:1/16:0)
globalmet.globalmet_mod6	picolinoylglycine
globalmet.globalmet_mod2	4-vinylcatechol sulfate
globalmet.globalmet_mod1	succinoyltaurine
globalmet.globalmet_mod14	3,5-dichloro-2,6-dihydroxybenzoic acid
globalmet.globalmet_mod0	metabolonic lactone sulfate
globalmet.globalmet_mod2	vanillic acid glycine
globalmet.globalmet_mod35	2-hydroxy-4-(methylthio)butanoic acid
globalmet.globalmet_mod3	branched chain 14:0 dicarboxylic acid**
globalmet.globalmet_mod3	pentose acid*
globalmet.globalmet_mod0	N-succinyl-phenylalanine
globalmet.globalmet_mod17	(2 or 3)-decenoate (10:1n7 or n8)
globalmet.globalmet_mod1	S-carboxyethylcysteine
globalmet.globalmet_mod0	dibutyl sulfosuccinate
globalmet.globalmet_mod19	chenodeoxycholic acid sulfate (1)
globalmet.globalmet_mod0	branched-chain, straight-chain, or cyclopropyl 10:1 fatty acid (1)*
globalmet.globalmet_mod0	branched-chain, straight-chain, or cyclopropyl 10:1 fatty acid (2)*
globalmet.globalmet_mod14	3-bromo-5-chloro-2,6-dihydroxybenzoic acid*
globalmet.globalmet_mod17	branched-chain, straight-chain, or cyclopropyl 12:1 fatty acid*
globalmet.globalmet_mod5	decadienedioic acid (C10:2-DC)**
globalmet.globalmet_mod19	deoxycholic acid 12-sulfate*
globalmet.globalmet_mod7	GlcNAc sulfate conjugate of C21H34O2 steroid**
globalmet.globalmet_mod32	cis-3,4-methyleneheptanoate
globalmet.globalmet_mod1	cis-3,4-methyleneheptanoylcarnitine
globalmet.globalmet_mod1	N-acetyl-2-aminoadipate
globalmet.globalmet_mod0	De(carboxymethoxy) cetirizine acetic acid
globalmet.globalmet_mod0	4-chlorobenzoic acid
globalmet.globalmet_mod2	2-methoxyhydroquinone sulfate (1)
globalmet.globalmet_mod2	2-methoxyhydroquinone sulfate (2)
globalmet.globalmet_mod16	2,4-di-tert-butylphenol
globalmet.globalmet_mod13	3-hydroxyoctanoylcarnitine (1)
globalmet.globalmet_mod13	3-hydroxyoctanoylcarnitine (2)
globalmet.globalmet_mod0	cis-3,4-methyleneheptanoylglycine
globalmet.globalmet_mod33	bilirubin degradation product, C16H18N2O5 (1)**
globalmet.globalmet_mod33	bilirubin degradation product, C16H18N2O5 (2)**
globalmet.globalmet_mod37	bilirubin degradation product, C17H18N2O4 (1)**
globalmet.globalmet_mod37	bilirubin degradation product, C17H18N2O4 (2)**
globalmet.globalmet_mod37	bilirubin degradation product, C17H18N2O4 (3)**
globalmet.globalmet_mod33	bilirubin degradation product, C17H20N2O5 (1)**
globalmet.globalmet_mod33	bilirubin degradation product, C17H20N2O5 (2)**
globalmet.globalmet_mod18	tetrahydrocortisol glucuronide
globalmet.globalmet_mod33	bilirubin degradation product, C16H18N2O5 (3)**
globalmet.globalmet_mod33	bilirubin degradation product, C16H18N2O5 (4)**
globalmet.globalmet_mod1	N,N-dimethyl-pro-pro
globalmet.globalmet_mod0	oxindolylalanine
globalmet.globalmet_mod18	tetrahydrocortisone glucuronide (5)
globalmet.globalmet_mod14	perfluorohexanesulfonate (PFHxS)
globalmet.globalmet_mod0	trans-4-hydroxyproline
globalmet.globalmet_mod0	allantoin
globalmet.globalmet_mod0	xanthine
globalmet.globalmet_mod0	5-oxoproline
globalmet.globalmet_mod6	picolinate
globalmet.globalmet_mod12	sarcosine
globalmet.globalmet_mod0	pantothenate
globalmet.globalmet_mod0	pipecolate
globalmet.globalmet_mod15	phosphoethanolamine
globalmet.globalmet_mod0	glycerate
globalmet.globalmet_mod0	3-ureidopropionate
globalmet.globalmet_mod0	N-acetylleucine
globalmet.globalmet_mod0	N-acetylmethionine
globalmet.globalmet_mod1	N-acetylvaline
globalmet.globalmet_mod4	erucate (22:1n9)
globalmet.globalmet_mod37	bilirubin (Z,Z)
globalmet.globalmet_mod0	thyroxine
globalmet.globalmet_mod12	gamma-glutamyltyrosine
globalmet.globalmet_mod16	alpha-tocopherol
globalmet.globalmet_mod35	3-hydroxyisobutyrate
globalmet.globalmet_mod1	N-acetylalanine
globalmet.globalmet_mod1	vanillylmandelate (VMA)
globalmet.globalmet_mod1	4-acetamidobutanoate
globalmet.globalmet_mod0	3-aminoisobutyrate
globalmet.globalmet_mod1	3-hydroxy-3-methylglutarate
globalmet.globalmet_mod0	chenodeoxycholate
globalmet.globalmet_mod0	citrate
globalmet.globalmet_mod0	5,6-dihydrouracil
globalmet.globalmet_mod20	2-aminobutyrate
globalmet.globalmet_mod0	urate
globalmet.globalmet_mod30	ursodeoxycholate
globalmet.globalmet_mod0	valerate (5:0)
globalmet.globalmet_mod4	oleoyl ethanolamide
globalmet.globalmet_mod34	gamma-glutamylglutamine
globalmet.globalmet_mod0	4-hydroxyphenylpyruvate
globalmet.globalmet_mod0	butyrate/isobutyrate (4:0)
globalmet.globalmet_mod1	N-acetylneuraminate
globalmet.globalmet_mod1	homovanillate (HVA)
globalmet.globalmet_mod0	creatine
globalmet.globalmet_mod0	cys-gly, oxidized
globalmet.globalmet_mod4	dihomo-linoleate (20:2n6)
globalmet.globalmet_mod0	gamma-glutamylhistidine
globalmet.globalmet_mod28	2-hydroxystearate
globalmet.globalmet_mod1	N1-methyladenosine
globalmet.globalmet_mod4	glycerol
globalmet.globalmet_mod0	choline
globalmet.globalmet_mod0	anthranilate
globalmet.globalmet_mod20	gamma-glutamylleucine
globalmet.globalmet_mod1	3-methoxytyrosine
globalmet.globalmet_mod0	cholate
globalmet.globalmet_mod31	4-acetamidophenol
globalmet.globalmet_mod1	4-hydroxyphenylacetate
globalmet.globalmet_mod6	beta-hydroxyisovalerate
globalmet.globalmet_mod0	ibuprofen
globalmet.globalmet_mod4	palmitoyl ethanolamide
globalmet.globalmet_mod40	N-palmitoyl-sphingosine (d18:1/16:0)
globalmet.globalmet_mod10	1-palmitoyl-2-oleoyl-GPE (16:0/18:1)
globalmet.globalmet_mod0	1-palmitoyl-2-linoleoyl-GPI (16:0/18:2)
globalmet.globalmet_mod10	1-palmitoyl-2-linoleoyl-GPC (16:0/18:2)
globalmet.globalmet_mod9	stearoyl sphingomyelin (d18:1/18:0)
globalmet.globalmet_mod10	1-palmitoyl-2-oleoyl-GPC (16:0/18:1)
globalmet.globalmet_mod40	N-stearoyl-sphingosine (d18:1/18:0)*
globalmet.globalmet_mod0	5,6-dihydrothymine
globalmet.globalmet_mod30	glycochenodeoxycholate
globalmet.globalmet_mod30	taurochenodeoxycholate
globalmet.globalmet_mod19	taurodeoxycholate
globalmet.globalmet_mod0	hypoxanthine
globalmet.globalmet_mod0	9,10-DiHOME
globalmet.globalmet_mod4	linoleate (18:2n6)
globalmet.globalmet_mod4	laurate (12:0)
globalmet.globalmet_mod1	quinolinate
globalmet.globalmet_mod0	2-hydroxyhippurate (salicylurate)
globalmet.globalmet_mod6	N6,N6,N6-trimethyllysine
globalmet.globalmet_mod1	N-acetylputrescine
globalmet.globalmet_mod1	N-formylmethionine
globalmet.globalmet_mod1	S-adenosylhomocysteine (SAH)
globalmet.globalmet_mod0	azelate (C9-DC)
globalmet.globalmet_mod31	3-(N-acetyl-L-cystein-S-yl) acetaminophen
globalmet.globalmet_mod31	4-acetaminophen sulfate
globalmet.globalmet_mod4	eicosapentaenoate (EPA; 20:5n3)
globalmet.globalmet_mod0	methylsuccinate
globalmet.globalmet_mod1	ethylmalonate
globalmet.globalmet_mod15	adenosine 5'-monophosphate (AMP)
globalmet.globalmet_mod0	N6-methyladenosine
globalmet.globalmet_mod4	arachidonate (20:4n6)
globalmet.globalmet_mod12	arginine
globalmet.globalmet_mod15	aspartate
globalmet.globalmet_mod1	2-hydroxyphenylacetate
globalmet.globalmet_mod35	3-(4-hydroxyphenyl)lactate
globalmet.globalmet_mod0	phenylpyruvate
globalmet.globalmet_mod0	beta-alanine
globalmet.globalmet_mod33	biliverdin
globalmet.globalmet_mod0	succinate
globalmet.globalmet_mod17	3-hydroxybutyrate (BHBA)
globalmet.globalmet_mod9	cholesterol
globalmet.globalmet_mod15	choline phosphate
globalmet.globalmet_mod18	cortisone
globalmet.globalmet_mod1	creatinine
globalmet.globalmet_mod0	cystine
globalmet.globalmet_mod15	sphingosine
globalmet.globalmet_mod19	deoxycholate
globalmet.globalmet_mod15	sphinganine
globalmet.globalmet_mod0	fumarate
globalmet.globalmet_mod15	gamma-glutamylglutamate
globalmet.globalmet_mod1	gluconate
globalmet.globalmet_mod0	glutarate (C5-DC)
globalmet.globalmet_mod34	glycine
globalmet.globalmet_mod30	glycocholate
globalmet.globalmet_mod0	guanidinoacetate
globalmet.globalmet_mod0	S-1-pyrroline-5-carboxylate
globalmet.globalmet_mod12	histidine
globalmet.globalmet_mod18	cortisol
globalmet.globalmet_mod0	hypotaurine
globalmet.globalmet_mod0	inosine
globalmet.globalmet_mod0	myo-inositol
globalmet.globalmet_mod20	isoleucine
globalmet.globalmet_mod6	2-aminoadipate
globalmet.globalmet_mod34	citrulline
globalmet.globalmet_mod1	lactose
globalmet.globalmet_mod20	leucine
globalmet.globalmet_mod12	lysine
globalmet.globalmet_mod0	malate
globalmet.globalmet_mod12	methionine
globalmet.globalmet_mod4	palmitate (16:0)
globalmet.globalmet_mod15	nicotinamide
globalmet.globalmet_mod4	stearate (18:0)
globalmet.globalmet_mod12	ornithine
globalmet.globalmet_mod0	orotate
globalmet.globalmet_mod4	palmitoleate (16:1n7)
globalmet.globalmet_mod35	phenylalanine
globalmet.globalmet_mod0	phosphate
globalmet.globalmet_mod12	proline
globalmet.globalmet_mod0	lactate
globalmet.globalmet_mod0	spermidine
globalmet.globalmet_mod0	salicylate
globalmet.globalmet_mod12	serine
globalmet.globalmet_mod15	taurine
globalmet.globalmet_mod4	myristate (14:0)
globalmet.globalmet_mod6	urea
globalmet.globalmet_mod0	uridine
globalmet.globalmet_mod0	2'-deoxyuridine
globalmet.globalmet_mod0	1-methylnicotinamide
globalmet.globalmet_mod15	glutamate
globalmet.globalmet_mod34	glutamine
globalmet.globalmet_mod12	threonine
globalmet.globalmet_mod12	tryptophan
globalmet.globalmet_mod20	valine
globalmet.globalmet_mod0	glucose
globalmet.globalmet_mod20	alpha-ketobutyrate
globalmet.globalmet_mod0	adenosine
globalmet.globalmet_mod0	betaine
globalmet.globalmet_mod0	cysteine
globalmet.globalmet_mod0	mannose
globalmet.globalmet_mod0	dimethylglycine
globalmet.globalmet_mod12	alanine
globalmet.globalmet_mod12	tyrosine
globalmet.globalmet_mod1	pseudouridine
globalmet.globalmet_mod0	pyruvate
globalmet.globalmet_mod0	uracil
globalmet.globalmet_mod0	cytidine
globalmet.globalmet_mod0	cotinine
globalmet.globalmet_mod21	caffeine
globalmet.globalmet_mod28	fructose
globalmet.globalmet_mod0	cytosine
globalmet.globalmet_mod0	caprate (10:0)
globalmet.globalmet_mod4	margarate (17:0)
globalmet.globalmet_mod4	nonadecanoate (19:0)
globalmet.globalmet_mod4	arachidate (20:0)
globalmet.globalmet_mod34	asparagine
globalmet.globalmet_mod0	dihydroorotate
globalmet.globalmet_mod0	heptanoate (7:0)
globalmet.globalmet_mod0	caproate (6:0)
globalmet.globalmet_mod0	alpha-ketoglutarate
globalmet.globalmet_mod0	caprylate (8:0)
globalmet.globalmet_mod0	sucrose
globalmet.globalmet_mod1	kynurenate
globalmet.globalmet_mod4	pentadecanoate (15:0)
globalmet.globalmet_mod3	X-07765
globalmet.globalmet_mod0	X-11299
globalmet.globalmet_mod14	X-11308
globalmet.globalmet_mod0	X-11315
globalmet.globalmet_mod14	X-11372
globalmet.globalmet_mod0	X-11381
globalmet.globalmet_mod18	X-11444
globalmet.globalmet_mod18	X-11470
globalmet.globalmet_mod32	X-11478
globalmet.globalmet_mod0	X-11483
globalmet.globalmet_mod0	X-11632
globalmet.globalmet_mod0	X-11787
globalmet.globalmet_mod0	X-11795
globalmet.globalmet_mod11	X-11843
globalmet.globalmet_mod0	X-11847
globalmet.globalmet_mod0	X-11849
globalmet.globalmet_mod11	X-11850
globalmet.globalmet_mod2	X-11852
globalmet.globalmet_mod0	X-11858
globalmet.globalmet_mod14	X-11880
globalmet.globalmet_mod2	X-12007
globalmet.globalmet_mod11	X-12013
globalmet.globalmet_mod1	X-12026
globalmet.globalmet_mod1	X-12100
globalmet.globalmet_mod5	X-12101
globalmet.globalmet_mod1	X-12104
globalmet.globalmet_mod1	X-12193
globalmet.globalmet_mod26	X-12216
globalmet.globalmet_mod2	X-12221
globalmet.globalmet_mod11	X-12261
globalmet.globalmet_mod2	X-12407
globalmet.globalmet_mod1	X-12411
globalmet.globalmet_mod0	X-12456
globalmet.globalmet_mod0	X-12462
globalmet.globalmet_mod0	X-12544
globalmet.globalmet_mod2	X-12680
globalmet.globalmet_mod1	X-12707
globalmet.globalmet_mod1	X-12713
globalmet.globalmet_mod2	X-12714
globalmet.globalmet_mod0	X-12729
globalmet.globalmet_mod2	X-12730
globalmet.globalmet_mod2	X-12738
globalmet.globalmet_mod0	X-12740
globalmet.globalmet_mod0	X-12798
globalmet.globalmet_mod0	X-12812
globalmet.globalmet_mod2	X-12818
globalmet.globalmet_mod1	X-12822
globalmet.globalmet_mod0	X-12830
globalmet.globalmet_mod18	X-12844
globalmet.globalmet_mod3	X-12847
globalmet.globalmet_mod19	X-12851
globalmet.globalmet_mod2	X-12906
globalmet.globalmet_mod0	X-13007
globalmet.globalmet_mod1	X-13553
globalmet.globalmet_mod0	X-13658
globalmet.globalmet_mod2	X-13695
globalmet.globalmet_mod2	X-13723
globalmet.globalmet_mod21	X-13728
globalmet.globalmet_mod26	X-13729
globalmet.globalmet_mod2	X-13844
globalmet.globalmet_mod1	X-13866
globalmet.globalmet_mod0	X-14056
globalmet.globalmet_mod0	X-14904
globalmet.globalmet_mod32	X-14939
globalmet.globalmet_mod1	X-15461
globalmet.globalmet_mod1	X-15486
globalmet.globalmet_mod1	X-15503
globalmet.globalmet_mod2	X-15728
globalmet.globalmet_mod0	X-16124
globalmet.globalmet_mod0	X-16576
globalmet.globalmet_mod5	X-16580
globalmet.globalmet_mod14	X-16935
globalmet.globalmet_mod0	X-17010
globalmet.globalmet_mod2	X-17325
globalmet.globalmet_mod5	X-17335
globalmet.globalmet_mod2	X-17346
globalmet.globalmet_mod0	X-17348
globalmet.globalmet_mod26	X-17351
globalmet.globalmet_mod0	X-17367
globalmet.globalmet_mod11	X-17612
globalmet.globalmet_mod14	X-17653
globalmet.globalmet_mod14	X-17654
globalmet.globalmet_mod1	X-17676
globalmet.globalmet_mod2	X-17685
globalmet.globalmet_mod3	X-17690
globalmet.globalmet_mod1	X-18345
globalmet.globalmet_mod5	X-18886
globalmet.globalmet_mod1	X-18887
globalmet.globalmet_mod5	X-18888
globalmet.globalmet_mod3	X-18899
globalmet.globalmet_mod0	X-18901
globalmet.globalmet_mod0	X-18913
globalmet.globalmet_mod32	X-18921
globalmet.globalmet_mod2	X-19141
globalmet.globalmet_mod0	X-19299
globalmet.globalmet_mod3	X-21258
globalmet.globalmet_mod26	X-21286
globalmet.globalmet_mod26	X-21310
globalmet.globalmet_mod27	X-21312
globalmet.globalmet_mod32	X-21319
globalmet.globalmet_mod14	X-21339
globalmet.globalmet_mod17	X-21353
globalmet.globalmet_mod7	X-21364
globalmet.globalmet_mod0	X-21383
globalmet.globalmet_mod7	X-21441
globalmet.globalmet_mod21	X-21442
globalmet.globalmet_mod0	X-21467
globalmet.globalmet_mod7	X-21470
globalmet.globalmet_mod0	X-21471
globalmet.globalmet_mod17	X-21607
globalmet.globalmet_mod26	X-21733
globalmet.globalmet_mod5	X-21736
globalmet.globalmet_mod0	X-21752
globalmet.globalmet_mod0	X-21796
globalmet.globalmet_mod0	X-21803
globalmet.globalmet_mod0	X-21959
globalmet.globalmet_mod1	X-22162
globalmet.globalmet_mod19	X-22520
globalmet.globalmet_mod0	X-22776
globalmet.globalmet_mod19	X-22834
globalmet.globalmet_mod0	X-23157
globalmet.globalmet_mod0	X-23276
globalmet.globalmet_mod0	X-23587
globalmet.globalmet_mod1	X-23593
globalmet.globalmet_mod0	X-23636
globalmet.globalmet_mod3	X-23639
globalmet.globalmet_mod3	X-23644
globalmet.globalmet_mod1	X-23648
globalmet.globalmet_mod0	X-23654
globalmet.globalmet_mod2	X-23655
globalmet.globalmet_mod0	X-23662
globalmet.globalmet_mod1	X-23680
globalmet.globalmet_mod1	X-23739
globalmet.globalmet_mod0	X-23780
globalmet.globalmet_mod7	X-23787
globalmet.globalmet_mod0	X-23974
globalmet.globalmet_mod11	X-23997
globalmet.globalmet_mod20	X-24295
globalmet.globalmet_mod3	X-24309
globalmet.globalmet_mod0	X-24328
globalmet.globalmet_mod1	X-24334
globalmet.globalmet_mod1	X-24337
globalmet.globalmet_mod18	X-24494
globalmet.globalmet_mod7	X-24544
globalmet.globalmet_mod7	X-24546
globalmet.globalmet_mod1	X-24556
globalmet.globalmet_mod1	X-24571
globalmet.globalmet_mod1	X-24588
globalmet.globalmet_mod0	X-24637
globalmet.globalmet_mod0	X-24669
globalmet.globalmet_mod1	X-24728
globalmet.globalmet_mod3	X-24747
globalmet.globalmet_mod3	X-24748
globalmet.globalmet_mod5	X-24762
globalmet.globalmet_mod0	X-24812
globalmet.globalmet_mod22	X-24947
globalmet.globalmet_mod32	X-24949
globalmet.globalmet_mod14	X-24951
globalmet.globalmet_mod14	X-24953
globalmet.globalmet_mod0	X-25172
globalmet.globalmet_mod0	X-25265
globalmet.globalmet_mod0	X-25271
globalmet.globalmet_mod0	X-25343
globalmet.globalmet_mod1	X-25371
globalmet.globalmet_mod0	X-25419
globalmet.globalmet_mod0	X-25420
globalmet.globalmet_mod1	X-25422
globalmet.globalmet_mod0	X-25457
globalmet.globalmet_mod0	X-25519
globalmet.globalmet_mod3	X-25520
globalmet.globalmet_mod1	X-25790
globalmet.globalmet_mod0	X-25810
globalmet.globalmet_mod7	X-25937
globalmet.globalmet_mod0	X-25957
globalmet.globalmet_mod1	X-26054
globalmet.globalmet_mod0	X-26062
globalmet.globalmet_mod13	X-26107
globalmet.globalmet_mod0	X-26109
globalmet.globalmet_mod0	X-26111
globalmet.globalmet_mod11	X-26119

## Sheet: GlobalMet_Results
Table S7: Global Metabolomics modules and association with clinical outcome, Related to Figure 4.
Module (or Feature)	Analysis	P value	Adj. p value	Direction
globalmet.globalmet_mod0	Visit 1 analysis - overall	5.08297e-05	0.000164219	Severe
globalmet.globalmet_mod1	Visit 1 analysis - overall	2.68782e-10	2.82222e-09	Severe
globalmet.globalmet_mod10	Visit 1 analysis - overall	1.47823e-07	1.24172e-06	Severe
globalmet.globalmet_mod11	Visit 1 analysis - overall	0.427257	0.560775	Severe
globalmet.globalmet_mod12	Visit 1 analysis - overall	0.127733	0.223533	Mild
globalmet.globalmet_mod13	Visit 1 analysis - overall	0.000801401	0.00219646	Severe
globalmet.globalmet_mod14	Visit 1 analysis - overall	0.000836747	0.00219646	Mild
globalmet.globalmet_mod15	Visit 1 analysis - overall	0.266226	0.387546	Mild
globalmet.globalmet_mod16	Visit 1 analysis - overall	0.679378	0.695949	Severe
globalmet.globalmet_mod17	Visit 1 analysis - overall	0.212121	0.342657	Severe
globalmet.globalmet_mod18	Visit 1 analysis - overall	0.595332	0.657998	Mild
globalmet.globalmet_mod19	Visit 1 analysis - overall	0.47763	0.576703	Severe
globalmet.globalmet_mod2	Visit 1 analysis - overall	0.255071	0.387546	Mild
globalmet.globalmet_mod20	Visit 1 analysis - overall	0.494317	0.576703	Mild
globalmet.globalmet_mod21	Visit 1 analysis - overall	0.659672	0.692656	Mild
globalmet.globalmet_mod22	Visit 1 analysis - overall	0.267592	0.387546	Mild
globalmet.globalmet_mod23	Visit 1 analysis - overall	0.138455	0.232604	Mild
globalmet.globalmet_mod24	Visit 1 analysis - overall	1.24164e-05	7.44986e-05	Severe
globalmet.globalmet_mod25	Visit 1 analysis - overall	0.0470922	0.0941844	Mild
globalmet.globalmet_mod26	Visit 1 analysis - overall	0.537926	0.610619	Severe
globalmet.globalmet_mod27	Visit 1 analysis - overall	0.646779	0.692656	Mild
globalmet.globalmet_mod28	Visit 1 analysis - overall	0.0289325	0.063956	Severe
globalmet.globalmet_mod29	Visit 1 analysis - overall	3.88783e-05	0.000136074	Severe
globalmet.globalmet_mod3	Visit 1 analysis - overall	3.22905e-12	4.52067e-11	Mild
globalmet.globalmet_mod30	Visit 1 analysis - overall	0.455169	0.576703	Mild
globalmet.globalmet_mod31	Visit 1 analysis - overall	0.300076	0.420106	Severe
globalmet.globalmet_mod32	Visit 1 analysis - overall	0.00306365	0.00756901	Mild
globalmet.globalmet_mod33	Visit 1 analysis - overall	0.481434	0.576703	Mild
globalmet.globalmet_mod34	Visit 1 analysis - overall	0.0708614	0.135281	Mild
globalmet.globalmet_mod35	Visit 1 analysis - overall	9.21021e-13	1.93414e-11	Severe
globalmet.globalmet_mod36	Visit 1 analysis - overall	0.0382504	0.0803257	Severe
globalmet.globalmet_mod37	Visit 1 analysis - overall	0.0164476	0.0383778	Mild
globalmet.globalmet_mod38	Visit 1 analysis - overall	0.108328	0.197816	Mild
globalmet.globalmet_mod39	Visit 1 analysis - overall	0.000170647	0.000511942	Mild
globalmet.globalmet_mod4	Visit 1 analysis - overall	1.91346e-05	8.03652e-05	Severe
globalmet.globalmet_mod40	Visit 1 analysis - overall	1.50943e-05	7.92449e-05	Severe
globalmet.globalmet_mod41	Visit 1 analysis - overall	0.819038	0.819038	Mild
globalmet.globalmet_mod5	Visit 1 analysis - overall	1.85208e-05	8.03652e-05	Severe
globalmet.globalmet_mod6	Visit 1 analysis - overall	6.83464e-15	2.87055e-13	Severe
globalmet.globalmet_mod7	Visit 1 analysis - overall	0.36387	0.492985	Mild
globalmet.globalmet_mod8	Visit 1 analysis - overall	1.04722e-05	7.33056e-05	Mild
globalmet.globalmet_mod9	Visit 1 analysis - overall	3.15005e-05	0.000120275	Mild
globalmet.globalmet_mod0	Visit 1 analysis - 1|2	0.373569	0.578963	Mild
globalmet.globalmet_mod0	Visit 1 analysis - 1|3	0.860554	0.928317	Severe
globalmet.globalmet_mod0	Visit 1 analysis - 1|4	0.152534	0.328365	Severe
globalmet.globalmet_mod0	Visit 1 analysis - 1|5	0.000112329	0.00132531	Severe
globalmet.globalmet_mod0	Visit 1 analysis - 2|3	0.142768	0.312304	Severe
globalmet.globalmet_mod0	Visit 1 analysis - 2|4	0.0283607	0.103876	Severe
globalmet.globalmet_mod0	Visit 1 analysis - 2|5	3.1821e-07	1.11374e-05	Severe
globalmet.globalmet_mod0	Visit 1 analysis - 3|4	0.286127	0.480693	Severe
globalmet.globalmet_mod0	Visit 1 analysis - 3|5	7.418e-05	0.00094437	Severe
globalmet.globalmet_mod0	Visit 1 analysis - 4|5	0.0088453	0.0447593	Severe
globalmet.globalmet_mod1	Visit 1 analysis - 1|2	0.515032	0.695542	Severe
globalmet.globalmet_mod1	Visit 1 analysis - 1|3	0.282039	0.475728	Severe
globalmet.globalmet_mod1	Visit 1 analysis - 1|4	0.000513284	0.00449123	Severe
globalmet.globalmet_mod1	Visit 1 analysis - 1|5	1.42434e-07	6.64691e-06	Severe
globalmet.globalmet_mod1	Visit 1 analysis - 2|3	0.431489	0.624915	Severe
globalmet.globalmet_mod1	Visit 1 analysis - 2|4	0.000738113	0.0056896	Severe
globalmet.globalmet_mod1	Visit 1 analysis - 2|5	7.88324e-08	4.1387e-06	Severe
globalmet.globalmet_mod1	Visit 1 analysis - 3|4	0.00248998	0.0168676	Severe
globalmet.globalmet_mod1	Visit 1 analysis - 3|5	1.76588e-06	4.36276e-05	Severe
globalmet.globalmet_mod1	Visit 1 analysis - 4|5	0.0131998	0.0602599	Severe
globalmet.globalmet_mod10	Visit 1 analysis - 1|2	0.954457	0.978373	Mild
globalmet.globalmet_mod10	Visit 1 analysis - 1|3	0.80477	0.903753	Mild
globalmet.globalmet_mod10	Visit 1 analysis - 1|4	6.62816e-06	0.000146517	Severe
globalmet.globalmet_mod10	Visit 1 analysis - 1|5	0.00493759	0.0282785	Severe
globalmet.globalmet_mod10	Visit 1 analysis - 2|3	0.465082	0.651115	Severe
globalmet.globalmet_mod10	Visit 1 analysis - 2|4	2.25559e-08	1.89469e-06	Severe
globalmet.globalmet_mod10	Visit 1 analysis - 2|5	0.000286415	0.00273396	Severe
globalmet.globalmet_mod10	Visit 1 analysis - 3|4	1.53438e-06	4.02775e-05	Severe
globalmet.globalmet_mod10	Visit 1 analysis - 3|5	0.00498241	0.0282785	Severe
globalmet.globalmet_mod10	Visit 1 analysis - 4|5	0.971385	0.978373	Severe
globalmet.globalmet_mod11	Visit 1 analysis - 1|2	0.501794	0.686493	Mild
globalmet.globalmet_mod11	Visit 1 analysis - 1|3	0.206945	0.388023	Severe
globalmet.globalmet_mod11	Visit 1 analysis - 1|4	0.392597	0.592267	Mild
globalmet.globalmet_mod11	Visit 1 analysis - 1|5	0.399449	0.597041	Severe
globalmet.globalmet_mod11	Visit 1 analysis - 2|3	0.0367199	0.118633	Severe
globalmet.globalmet_mod11	Visit 1 analysis - 2|4	0.551823	0.720596	Severe
globalmet.globalmet_mod11	Visit 1 analysis - 2|5	0.0201027	0.0810855	Severe
globalmet.globalmet_mod11	Visit 1 analysis - 3|4	0.056341	0.163195	Mild
globalmet.globalmet_mod11	Visit 1 analysis - 3|5	0.964768	0.978373	Mild
globalmet.globalmet_mod11	Visit 1 analysis - 4|5	0.420126	0.614819	Severe
globalmet.globalmet_mod12	Visit 1 analysis - 1|2	0.174043	0.352033	Mild
globalmet.globalmet_mod12	Visit 1 analysis - 1|3	0.918603	0.957353	Mild
globalmet.globalmet_mod12	Visit 1 analysis - 1|4	0.367367	0.573341	Mild
globalmet.globalmet_mod12	Visit 1 analysis - 1|5	0.325651	0.526052	Mild
globalmet.globalmet_mod12	Visit 1 analysis - 2|3	0.117569	0.271313	Severe
globalmet.globalmet_mod12	Visit 1 analysis - 2|4	0.885432	0.934376	Severe
globalmet.globalmet_mod12	Visit 1 analysis - 2|5	0.758625	0.872939	Mild
globalmet.globalmet_mod12	Visit 1 analysis - 3|4	0.092458	0.228426	Mild
globalmet.globalmet_mod12	Visit 1 analysis - 3|5	0.0623571	0.178163	Mild
globalmet.globalmet_mod12	Visit 1 analysis - 4|5	0.937997	0.965585	Mild
globalmet.globalmet_mod13	Visit 1 analysis - 1|2	0.211781	0.392367	Mild
globalmet.globalmet_mod13	Visit 1 analysis - 1|3	0.579225	0.748537	Mild
globalmet.globalmet_mod13	Visit 1 analysis - 1|4	0.440378	0.635597	Severe
globalmet.globalmet_mod13	Visit 1 analysis - 1|5	0.0141244	0.0636481	Severe
globalmet.globalmet_mod13	Visit 1 analysis - 2|3	0.428144	0.622216	Severe
globalmet.globalmet_mod13	Visit 1 analysis - 2|4	0.0345951	0.11436	Severe
globalmet.globalmet_mod13	Visit 1 analysis - 2|5	1.16174e-05	0.000212144	Severe
globalmet.globalmet_mod13	Visit 1 analysis - 3|4	0.103082	0.250258	Severe
globalmet.globalmet_mod13	Visit 1 analysis - 3|5	6.07541e-05	0.000850557	Severe
globalmet.globalmet_mod13	Visit 1 analysis - 4|5	0.0161008	0.0690036	Severe
globalmet.globalmet_mod14	Visit 1 analysis - 1|2	0.0266888	0.100083	Mild
globalmet.globalmet_mod14	Visit 1 analysis - 1|3	0.0226112	0.0871256	Mild
globalmet.globalmet_mod14	Visit 1 analysis - 1|4	0.00262724	0.0175149	Mild
globalmet.globalmet_mod14	Visit 1 analysis - 1|5	0.00031006	0.00289389	Mild
globalmet.globalmet_mod14	Visit 1 analysis - 2|3	0.869696	0.9299	Severe
globalmet.globalmet_mod14	Visit 1 analysis - 2|4	0.444187	0.636444	Mild
globalmet.globalmet_mod14	Visit 1 analysis - 2|5	0.153155	0.328365	Mild
globalmet.globalmet_mod14	Visit 1 analysis - 3|4	0.270607	0.460142	Mild
globalmet.globalmet_mod14	Visit 1 analysis - 3|5	0.104278	0.250268	Mild
globalmet.globalmet_mod14	Visit 1 analysis - 4|5	0.447026	0.636444	Mild
globalmet.globalmet_mod15	Visit 1 analysis - 1|2	0.367088	0.573341	Mild
globalmet.globalmet_mod15	Visit 1 analysis - 1|3	0.868239	0.9299	Mild
globalmet.globalmet_mod15	Visit 1 analysis - 1|4	0.224726	0.408277	Mild
globalmet.globalmet_mod15	Visit 1 analysis - 1|5	0.265897	0.453971	Mild
globalmet.globalmet_mod15	Visit 1 analysis - 2|3	0.24385	0.43214	Severe
globalmet.globalmet_mod15	Visit 1 analysis - 2|4	0.675454	0.819916	Severe
globalmet.globalmet_mod15	Visit 1 analysis - 2|5	0.751614	0.871671	Mild
globalmet.globalmet_mod15	Visit 1 analysis - 3|4	0.192201	0.372002	Mild
globalmet.globalmet_mod15	Visit 1 analysis - 3|5	0.173855	0.352033	Mild
globalmet.globalmet_mod15	Visit 1 analysis - 4|5	0.473398	0.660556	Mild
globalmet.globalmet_mod16	Visit 1 analysis - 1|2	0.0224002	0.0871117	Mild
globalmet.globalmet_mod16	Visit 1 analysis - 1|3	0.622855	0.784107	Severe
globalmet.globalmet_mod16	Visit 1 analysis - 1|4	0.173318	0.352033	Severe
globalmet.globalmet_mod16	Visit 1 analysis - 1|5	0.212065	0.392367	Mild
globalmet.globalmet_mod16	Visit 1 analysis - 2|3	0.00513873	0.0283982	Severe
globalmet.globalmet_mod16	Visit 1 analysis - 2|4	0.000456236	0.00416563	Severe
globalmet.globalmet_mod16	Visit 1 analysis - 2|5	0.808246	0.903987	Severe
globalmet.globalmet_mod16	Visit 1 analysis - 3|4	0.662554	0.818386	Severe
globalmet.globalmet_mod16	Visit 1 analysis - 3|5	0.0346609	0.11436	Mild
globalmet.globalmet_mod16	Visit 1 analysis - 4|5	0.0341822	0.11436	Mild
globalmet.globalmet_mod17	Visit 1 analysis - 1|2	0.616579	0.782366	Mild
globalmet.globalmet_mod17	Visit 1 analysis - 1|3	0.217482	0.397142	Mild
globalmet.globalmet_mod17	Visit 1 analysis - 1|4	0.783014	0.888827	Mild
globalmet.globalmet_mod17	Visit 1 analysis - 1|5	0.245801	0.433767	Severe
globalmet.globalmet_mod17	Visit 1 analysis - 2|3	0.664451	0.818386	Mild
globalmet.globalmet_mod17	Visit 1 analysis - 2|4	0.551955	0.720596	Severe
globalmet.globalmet_mod17	Visit 1 analysis - 2|5	0.0143966	0.0636481	Severe
globalmet.globalmet_mod17	Visit 1 analysis - 3|4	0.388479	0.592249	Severe
globalmet.globalmet_mod17	Visit 1 analysis - 3|5	0.0122527	0.0578218	Severe
globalmet.globalmet_mod17	Visit 1 analysis - 4|5	0.136095	0.305667	Severe
globalmet.globalmet_mod18	Visit 1 analysis - 1|2	0.742499	0.871089	Mild
globalmet.globalmet_mod18	Visit 1 analysis - 1|3	0.389192	0.592249	Mild
globalmet.globalmet_mod18	Visit 1 analysis - 1|4	0.0474518	0.145732	Mild
globalmet.globalmet_mod18	Visit 1 analysis - 1|5	0.215623	0.395466	Severe
globalmet.globalmet_mod18	Visit 1 analysis - 2|3	0.77919	0.886883	Mild
globalmet.globalmet_mod18	Visit 1 analysis - 2|4	0.104197	0.250268	Mild
globalmet.globalmet_mod18	Visit 1 analysis - 2|5	0.0666952	0.186996	Severe
globalmet.globalmet_mod18	Visit 1 analysis - 3|4	0.711235	0.839097	Mild
globalmet.globalmet_mod18	Visit 1 analysis - 3|5	0.0810637	0.212792	Severe
globalmet.globalmet_mod18	Visit 1 analysis - 4|5	0.0295396	0.105141	Severe
globalmet.globalmet_mod19	Visit 1 analysis - 1|2	0.0108313	0.0528971	Severe
globalmet.globalmet_mod19	Visit 1 analysis - 1|3	0.0248038	0.0947056	Severe
globalmet.globalmet_mod19	Visit 1 analysis - 1|4	0.882764	0.933907	Mild
globalmet.globalmet_mod19	Visit 1 analysis - 1|5	0.394844	0.592267	Severe
globalmet.globalmet_mod19	Visit 1 analysis - 2|3	0.681815	0.822085	Mild
globalmet.globalmet_mod19	Visit 1 analysis - 2|4	0.0667844	0.186996	Mild
globalmet.globalmet_mod19	Visit 1 analysis - 2|5	0.929983	0.962051	Mild
globalmet.globalmet_mod19	Visit 1 analysis - 3|4	0.046585	0.144931	Mild
globalmet.globalmet_mod19	Visit 1 analysis - 3|5	0.964073	0.978373	Mild
globalmet.globalmet_mod19	Visit 1 analysis - 4|5	0.425419	0.620402	Severe
globalmet.globalmet_mod2	Visit 1 analysis - 1|2	0.00472454	0.027948	Mild
globalmet.globalmet_mod2	Visit 1 analysis - 1|3	0.304403	0.505333	Mild
globalmet.globalmet_mod2	Visit 1 analysis - 1|4	0.0747877	0.203966	Mild
globalmet.globalmet_mod2	Visit 1 analysis - 1|5	0.826086	0.914054	Mild
globalmet.globalmet_mod2	Visit 1 analysis - 2|3	0.045943	0.144821	Severe
globalmet.globalmet_mod2	Visit 1 analysis - 2|4	0.827001	0.914054	Mild
globalmet.globalmet_mod2	Visit 1 analysis - 2|5	0.0179337	0.0741591	Severe
globalmet.globalmet_mod2	Visit 1 analysis - 3|4	0.0487351	0.145732	Mild
globalmet.globalmet_mod2	Visit 1 analysis - 3|5	0.881915	0.933907	Severe
globalmet.globalmet_mod2	Visit 1 analysis - 4|5	0.14144	0.311019	Severe
globalmet.globalmet_mod20	Visit 1 analysis - 1|2	0.860139	0.928317	Mild
globalmet.globalmet_mod20	Visit 1 analysis - 1|3	0.250733	0.440618	Severe
globalmet.globalmet_mod20	Visit 1 analysis - 1|4	0.542504	0.718583	Severe
globalmet.globalmet_mod20	Visit 1 analysis - 1|5	0.54407	0.718583	Mild
globalmet.globalmet_mod20	Visit 1 analysis - 2|3	0.182561	0.361678	Severe
globalmet.globalmet_mod20	Visit 1 analysis - 2|4	0.967497	0.978373	Severe
globalmet.globalmet_mod20	Visit 1 analysis - 2|5	0.322461	0.52291	Mild
globalmet.globalmet_mod20	Visit 1 analysis - 3|4	0.170217	0.352033	Mild
globalmet.globalmet_mod20	Visit 1 analysis - 3|5	0.0311207	0.107137	Mild
globalmet.globalmet_mod20	Visit 1 analysis - 4|5	0.171453	0.352033	Mild
globalmet.globalmet_mod21	Visit 1 analysis - 1|2	0.00454995	0.0272997	Mild
globalmet.globalmet_mod21	Visit 1 analysis - 1|3	0.689568	0.825124	Mild
globalmet.globalmet_mod21	Visit 1 analysis - 1|4	0.0630563	0.178944	Mild
globalmet.globalmet_mod21	Visit 1 analysis - 1|5	0.10037	0.246523	Mild
globalmet.globalmet_mod21	Visit 1 analysis - 2|3	0.00328654	0.0202992	Severe
globalmet.globalmet_mod21	Visit 1 analysis - 2|4	0.380382	0.587355	Severe
globalmet.globalmet_mod21	Visit 1 analysis - 2|5	0.230539	0.413787	Severe
globalmet.globalmet_mod21	Visit 1 analysis - 3|4	0.137654	0.307288	Mild
globalmet.globalmet_mod21	Visit 1 analysis - 3|5	0.751718	0.871671	Mild
globalmet.globalmet_mod21	Visit 1 analysis - 4|5	0.956406	0.978373	Mild
globalmet.globalmet_mod22	Visit 1 analysis - 1|2	0.331314	0.531056	Mild
globalmet.globalmet_mod22	Visit 1 analysis - 1|3	0.226495	0.408277	Severe
globalmet.globalmet_mod22	Visit 1 analysis - 1|4	0.333806	0.531056	Mild
globalmet.globalmet_mod22	Visit 1 analysis - 1|5	0.403046	0.600281	Mild
globalmet.globalmet_mod22	Visit 1 analysis - 2|3	0.00282189	0.0185186	Severe
globalmet.globalmet_mod22	Visit 1 analysis - 2|4	0.928346	0.962051	Severe
globalmet.globalmet_mod22	Visit 1 analysis - 2|5	0.852305	0.927382	Mild
globalmet.globalmet_mod22	Visit 1 analysis - 3|4	0.00766323	0.0397353	Mild
globalmet.globalmet_mod22	Visit 1 analysis - 3|5	0.00338191	0.0205855	Mild
globalmet.globalmet_mod22	Visit 1 analysis - 4|5	0.514189	0.695542	Mild
globalmet.globalmet_mod23	Visit 1 analysis - 1|2	0.00100465	0.00727503	Mild
globalmet.globalmet_mod23	Visit 1 analysis - 1|3	0.0351187	0.11436	Mild
globalmet.globalmet_mod23	Visit 1 analysis - 1|4	0.0709842	0.196141	Mild
globalmet.globalmet_mod23	Visit 1 analysis - 1|5	0.0539335	0.158406	Mild
globalmet.globalmet_mod23	Visit 1 analysis - 2|3	0.206801	0.388023	Severe
globalmet.globalmet_mod23	Visit 1 analysis - 2|4	0.262151	0.4531	Severe
globalmet.globalmet_mod23	Visit 1 analysis - 2|5	0.318594	0.518641	Severe
globalmet.globalmet_mod23	Visit 1 analysis - 3|4	0.555813	0.720596	Mild
globalmet.globalmet_mod23	Visit 1 analysis - 3|5	0.705978	0.835242	Mild
globalmet.globalmet_mod23	Visit 1 analysis - 4|5	0.970346	0.978373	Severe
globalmet.globalmet_mod24	Visit 1 analysis - 1|2	0.253177	0.44303	Severe
globalmet.globalmet_mod24	Visit 1 analysis - 1|3	0.554639	0.720596	Severe
globalmet.globalmet_mod24	Visit 1 analysis - 1|4	1.15472e-05	0.000212144	Severe
globalmet.globalmet_mod24	Visit 1 analysis - 1|5	0.000950484	0.00700357	Severe
globalmet.globalmet_mod24	Visit 1 analysis - 2|3	0.598193	0.765979	Mild
globalmet.globalmet_mod24	Visit 1 analysis - 2|4	0.000622963	0.00503162	Severe
globalmet.globalmet_mod24	Visit 1 analysis - 2|5	0.0345914	0.11436	Severe
globalmet.globalmet_mod24	Visit 1 analysis - 3|4	0.000142409	0.001574	Severe
globalmet.globalmet_mod24	Visit 1 analysis - 3|5	0.0172851	0.0725974	Severe
globalmet.globalmet_mod24	Visit 1 analysis - 4|5	0.862008	0.928317	Severe
globalmet.globalmet_mod25	Visit 1 analysis - 1|2	0.803749	0.903753	Mild
globalmet.globalmet_mod25	Visit 1 analysis - 1|3	0.386974	0.592249	Severe
globalmet.globalmet_mod25	Visit 1 analysis - 1|4	0.10569	0.252216	Mild
globalmet.globalmet_mod25	Visit 1 analysis - 1|5	0.464348	0.651115	Mild
globalmet.globalmet_mod25	Visit 1 analysis - 2|3	0.445813	0.636444	Severe
globalmet.globalmet_mod25	Visit 1 analysis - 2|4	0.0553355	0.161395	Mild
globalmet.globalmet_mod25	Visit 1 analysis - 2|5	0.108723	0.255986	Mild
globalmet.globalmet_mod25	Visit 1 analysis - 3|4	0.00597745	0.0321863	Mild
globalmet.globalmet_mod25	Visit 1 analysis - 3|5	0.0823235	0.214757	Mild
globalmet.globalmet_mod25	Visit 1 analysis - 4|5	0.680318	0.822085	Severe
globalmet.globalmet_mod26	Visit 1 analysis - 1|2	0.504627	0.688127	Mild
globalmet.globalmet_mod26	Visit 1 analysis - 1|3	0.19149	0.372002	Severe
globalmet.globalmet_mod26	Visit 1 analysis - 1|4	0.407536	0.604823	Mild
globalmet.globalmet_mod26	Visit 1 analysis - 1|5	0.775515	0.885099	Severe
globalmet.globalmet_mod26	Visit 1 analysis - 2|3	0.0180101	0.0741591	Severe
globalmet.globalmet_mod26	Visit 1 analysis - 2|4	0.755448	0.871671	Severe
globalmet.globalmet_mod26	Visit 1 analysis - 2|5	0.0891812	0.221634	Severe
globalmet.globalmet_mod26	Visit 1 analysis - 3|4	0.0476916	0.145732	Mild
globalmet.globalmet_mod26	Visit 1 analysis - 3|5	0.623606	0.784107	Mild
globalmet.globalmet_mod26	Visit 1 analysis - 4|5	0.550263	0.720596	Severe
globalmet.globalmet_mod27	Visit 1 analysis - 1|2	0.419118	0.614819	Mild
globalmet.globalmet_mod27	Visit 1 analysis - 1|3	0.226497	0.408277	Mild
globalmet.globalmet_mod27	Visit 1 analysis - 1|4	0.0417171	0.13375	Mild
globalmet.globalmet_mod27	Visit 1 analysis - 1|5	0.300697	0.501884	Severe
globalmet.globalmet_mod27	Visit 1 analysis - 2|3	0.876039	0.931485	Mild
globalmet.globalmet_mod27	Visit 1 analysis - 2|4	0.0870121	0.21753	Mild
globalmet.globalmet_mod27	Visit 1 analysis - 2|5	0.0462049	0.144821	Severe
globalmet.globalmet_mod27	Visit 1 analysis - 3|4	0.169714	0.352033	Mild
globalmet.globalmet_mod27	Visit 1 analysis - 3|5	0.0156635	0.0683489	Severe
globalmet.globalmet_mod27	Visit 1 analysis - 4|5	0.0255485	0.0966699	Severe
globalmet.globalmet_mod28	Visit 1 analysis - 1|2	0.754489	0.871671	Severe
globalmet.globalmet_mod28	Visit 1 analysis - 1|3	0.077223	0.205276	Severe
globalmet.globalmet_mod28	Visit 1 analysis - 1|4	0.171272	0.352033	Severe
globalmet.globalmet_mod28	Visit 1 analysis - 1|5	0.18197	0.361678	Severe
globalmet.globalmet_mod28	Visit 1 analysis - 2|3	0.11738	0.271313	Severe
globalmet.globalmet_mod28	Visit 1 analysis - 2|4	0.109099	0.255986	Severe
globalmet.globalmet_mod28	Visit 1 analysis - 2|5	0.213639	0.393546	Severe
globalmet.globalmet_mod28	Visit 1 analysis - 3|4	0.992099	0.992099	Mild
globalmet.globalmet_mod28	Visit 1 analysis - 3|5	0.672334	0.819916	Severe
globalmet.globalmet_mod28	Visit 1 analysis - 4|5	0.411481	0.608528	Severe
globalmet.globalmet_mod29	Visit 1 analysis - 1|2	0.533365	0.715096	Severe
globalmet.globalmet_mod29	Visit 1 analysis - 1|3	0.785628	0.88939	Severe
globalmet.globalmet_mod29	Visit 1 analysis - 1|4	0.108103	0.255986	Severe
globalmet.globalmet_mod29	Visit 1 analysis - 1|5	0.000745066	0.0056896	Severe
globalmet.globalmet_mod29	Visit 1 analysis - 2|3	0.965069	0.978373	Mild
globalmet.globalmet_mod29	Visit 1 analysis - 2|4	0.086861	0.21753	Severe
globalmet.globalmet_mod29	Visit 1 analysis - 2|5	9.57286e-05	0.00118253	Severe
globalmet.globalmet_mod29	Visit 1 analysis - 3|4	0.0346992	0.11436	Severe
globalmet.globalmet_mod29	Visit 1 analysis - 3|5	0.000133992	0.00152099	Severe
globalmet.globalmet_mod29	Visit 1 analysis - 4|5	0.101907	0.248842	Severe
globalmet.globalmet_mod3	Visit 1 analysis - 1|2	3.57819e-05	0.000566786	Mild
globalmet.globalmet_mod3	Visit 1 analysis - 1|3	0.0303224	0.105251	Mild
globalmet.globalmet_mod3	Visit 1 analysis - 1|4	3.97966e-11	1.67146e-08	Mild
globalmet.globalmet_mod3	Visit 1 analysis - 1|5	3.53049e-05	0.000566786	Mild
globalmet.globalmet_mod3	Visit 1 analysis - 2|3	0.0792053	0.209221	Severe
globalmet.globalmet_mod3	Visit 1 analysis - 2|4	4.3654e-05	0.00065481	Mild
globalmet.globalmet_mod3	Visit 1 analysis - 2|5	0.0482335	0.145732	Mild
globalmet.globalmet_mod3	Visit 1 analysis - 3|4	2.36064e-07	9.01335e-06	Mild
globalmet.globalmet_mod3	Visit 1 analysis - 3|5	0.0032075	0.0202992	Mild
globalmet.globalmet_mod3	Visit 1 analysis - 4|5	0.870121	0.9299	Severe
globalmet.globalmet_mod30	Visit 1 analysis - 1|2	0.809283	0.903987	Severe
globalmet.globalmet_mod30	Visit 1 analysis - 1|3	0.93371	0.963534	Severe
globalmet.globalmet_mod30	Visit 1 analysis - 1|4	0.0611443	0.175895	Mild
globalmet.globalmet_mod30	Visit 1 analysis - 1|5	0.642619	0.80089	Severe
globalmet.globalmet_mod30	Visit 1 analysis - 2|3	0.596616	0.765979	Mild
globalmet.globalmet_mod30	Visit 1 analysis - 2|4	0.0289313	0.104751	Mild
globalmet.globalmet_mod30	Visit 1 analysis - 2|5	0.705914	0.835242	Severe
globalmet.globalmet_mod30	Visit 1 analysis - 3|4	0.127131	0.290135	Mild
globalmet.globalmet_mod30	Visit 1 analysis - 3|5	0.362538	0.572429	Severe
globalmet.globalmet_mod30	Visit 1 analysis - 4|5	0.206326	0.388023	Severe
globalmet.globalmet_mod31	Visit 1 analysis - 1|2	0.457127	0.646443	Severe
globalmet.globalmet_mod31	Visit 1 analysis - 1|3	0.658496	0.815836	Severe
globalmet.globalmet_mod31	Visit 1 analysis - 1|4	0.849745	0.927382	Severe
globalmet.globalmet_mod31	Visit 1 analysis - 1|5	0.182401	0.361678	Severe
globalmet.globalmet_mod31	Visit 1 analysis - 2|3	0.747618	0.871671	Severe
globalmet.globalmet_mod31	Visit 1 analysis - 2|4	0.913912	0.954834	Mild
globalmet.globalmet_mod31	Visit 1 analysis - 2|5	0.330158	0.531056	Severe
globalmet.globalmet_mod31	Visit 1 analysis - 3|4	0.907874	0.95089	Severe
globalmet.globalmet_mod31	Visit 1 analysis - 3|5	0.555889	0.720596	Severe
globalmet.globalmet_mod31	Visit 1 analysis - 4|5	0.671327	0.819916	Severe
globalmet.globalmet_mod32	Visit 1 analysis - 1|2	0.208359	0.388937	Mild
globalmet.globalmet_mod32	Visit 1 analysis - 1|3	0.279914	0.474048	Mild
globalmet.globalmet_mod32	Visit 1 analysis - 1|4	0.000211041	0.00221593	Mild
globalmet.globalmet_mod32	Visit 1 analysis - 1|5	0.0851383	0.216716	Mild
globalmet.globalmet_mod32	Visit 1 analysis - 2|3	0.830946	0.916003	Severe
globalmet.globalmet_mod32	Visit 1 analysis - 2|4	0.0117671	0.0561611	Mild
globalmet.globalmet_mod32	Visit 1 analysis - 2|5	0.794769	0.89732	Mild
globalmet.globalmet_mod32	Visit 1 analysis - 3|4	0.0172212	0.0725974	Mild
globalmet.globalmet_mod32	Visit 1 analysis - 3|5	0.53462	0.715096	Mild
globalmet.globalmet_mod32	Visit 1 analysis - 4|5	0.745504	0.871671	Severe
globalmet.globalmet_mod33	Visit 1 analysis - 1|2	0.333739	0.531056	Mild
globalmet.globalmet_mod33	Visit 1 analysis - 1|3	0.859012	0.928317	Mild
globalmet.globalmet_mod33	Visit 1 analysis - 1|4	0.0298761	0.105251	Mild
globalmet.globalmet_mod33	Visit 1 analysis - 1|5	0.317659	0.518641	Severe
globalmet.globalmet_mod33	Visit 1 analysis - 2|3	0.486139	0.671318	Severe
globalmet.globalmet_mod33	Visit 1 analysis - 2|4	0.170265	0.352033	Mild
globalmet.globalmet_mod33	Visit 1 analysis - 2|5	0.138279	0.307288	Severe
globalmet.globalmet_mod33	Visit 1 analysis - 3|4	0.0202714	0.0810855	Mild
globalmet.globalmet_mod33	Visit 1 analysis - 3|5	0.366484	0.573341	Severe
globalmet.globalmet_mod33	Visit 1 analysis - 4|5	0.00301358	0.0194724	Severe
globalmet.globalmet_mod34	Visit 1 analysis - 1|2	0.191573	0.372002	Mild
globalmet.globalmet_mod34	Visit 1 analysis - 1|3	0.613171	0.780399	Severe
globalmet.globalmet_mod34	Visit 1 analysis - 1|4	0.239792	0.426749	Mild
globalmet.globalmet_mod34	Visit 1 analysis - 1|5	0.0758326	0.204165	Mild
globalmet.globalmet_mod34	Visit 1 analysis - 2|3	0.115245	0.268904	Severe
globalmet.globalmet_mod34	Visit 1 analysis - 2|4	0.847687	0.927382	Severe
globalmet.globalmet_mod34	Visit 1 analysis - 2|5	0.308011	0.50931	Mild
globalmet.globalmet_mod34	Visit 1 analysis - 3|4	0.0845008	0.216716	Mild
globalmet.globalmet_mod34	Visit 1 analysis - 3|5	0.00645383	0.0343115	Mild
globalmet.globalmet_mod34	Visit 1 analysis - 4|5	0.392845	0.592267	Mild
globalmet.globalmet_mod35	Visit 1 analysis - 1|2	0.0143879	0.0636481	Severe
globalmet.globalmet_mod35	Visit 1 analysis - 1|3	0.0125631	0.0586277	Severe
globalmet.globalmet_mod35	Visit 1 analysis - 1|4	7.79183e-08	4.1387e-06	Severe
globalmet.globalmet_mod35	Visit 1 analysis - 1|5	4.85917e-09	5.10213e-07	Severe
globalmet.globalmet_mod35	Visit 1 analysis - 2|3	0.540496	0.718583	Severe
globalmet.globalmet_mod35	Visit 1 analysis - 2|4	0.000167341	0.00180213	Severe
globalmet.globalmet_mod35	Visit 1 analysis - 2|5	1.18102e-06	3.54307e-05	Severe
globalmet.globalmet_mod35	Visit 1 analysis - 3|4	0.00176071	0.0121229	Severe
globalmet.globalmet_mod35	Visit 1 analysis - 3|5	0.000280438	0.00273396	Severe
globalmet.globalmet_mod35	Visit 1 analysis - 4|5	0.051115	0.151185	Severe
globalmet.globalmet_mod36	Visit 1 analysis - 1|2	0.123839	0.284222	Mild
globalmet.globalmet_mod36	Visit 1 analysis - 1|3	0.235176	0.420314	Mild
globalmet.globalmet_mod36	Visit 1 analysis - 1|4	0.0753075	0.204059	Severe
globalmet.globalmet_mod36	Visit 1 analysis - 1|5	0.316834	0.518641	Severe
globalmet.globalmet_mod36	Visit 1 analysis - 2|3	0.264575	0.453557	Severe
globalmet.globalmet_mod36	Visit 1 analysis - 2|4	0.000113598	0.00132531	Severe
globalmet.globalmet_mod36	Visit 1 analysis - 2|5	0.0107948	0.0528971	Severe
globalmet.globalmet_mod36	Visit 1 analysis - 3|4	0.00987342	0.0493671	Severe
globalmet.globalmet_mod36	Visit 1 analysis - 3|5	0.16241	0.344507	Severe
globalmet.globalmet_mod36	Visit 1 analysis - 4|5	0.483362	0.670007	Mild
globalmet.globalmet_mod37	Visit 1 analysis - 1|2	0.0678575	0.188743	Mild
globalmet.globalmet_mod37	Visit 1 analysis - 1|3	0.130292	0.294208	Mild
globalmet.globalmet_mod37	Visit 1 analysis - 1|4	6.00226e-05	0.000850557	Mild
globalmet.globalmet_mod37	Visit 1 analysis - 1|5	0.625419	0.784107	Mild
globalmet.globalmet_mod37	Visit 1 analysis - 2|3	0.874146	0.931485	Severe
globalmet.globalmet_mod37	Visit 1 analysis - 2|4	0.0351248	0.11436	Mild
globalmet.globalmet_mod37	Visit 1 analysis - 2|5	0.698066	0.83056	Severe
globalmet.globalmet_mod37	Visit 1 analysis - 3|4	0.0131383	0.0602599	Mild
globalmet.globalmet_mod37	Visit 1 analysis - 3|5	0.540754	0.718583	Severe
globalmet.globalmet_mod37	Visit 1 analysis - 4|5	0.0201197	0.0810855	Severe
globalmet.globalmet_mod38	Visit 1 analysis - 1|2	0.0765142	0.204688	Mild
globalmet.globalmet_mod38	Visit 1 analysis - 1|3	0.668251	0.819916	Mild
globalmet.globalmet_mod38	Visit 1 analysis - 1|4	0.387363	0.592249	Mild
globalmet.globalmet_mod38	Visit 1 analysis - 1|5	0.475417	0.661175	Mild
globalmet.globalmet_mod38	Visit 1 analysis - 2|3	0.30113	0.501884	Severe
globalmet.globalmet_mod38	Visit 1 analysis - 2|4	0.740885	0.871089	Mild
globalmet.globalmet_mod38	Visit 1 analysis - 2|5	0.635159	0.793949	Mild
globalmet.globalmet_mod38	Visit 1 analysis - 3|4	0.25548	0.443395	Mild
globalmet.globalmet_mod38	Visit 1 analysis - 3|5	0.368576	0.573341	Mild
globalmet.globalmet_mod38	Visit 1 analysis - 4|5	0.595909	0.765979	Mild
globalmet.globalmet_mod39	Visit 1 analysis - 1|2	0.819827	0.910919	Mild
globalmet.globalmet_mod39	Visit 1 analysis - 1|3	0.450753	0.639582	Severe
globalmet.globalmet_mod39	Visit 1 analysis - 1|4	0.000565862	0.00485024	Mild
globalmet.globalmet_mod39	Visit 1 analysis - 1|5	0.178676	0.359062	Mild
globalmet.globalmet_mod39	Visit 1 analysis - 2|3	0.313146	0.515771	Severe
globalmet.globalmet_mod39	Visit 1 analysis - 2|4	3.64362e-05	0.000566786	Mild
globalmet.globalmet_mod39	Visit 1 analysis - 2|5	0.0294109	0.105141	Mild
globalmet.globalmet_mod39	Visit 1 analysis - 3|4	1.51437e-06	4.02775e-05	Mild
globalmet.globalmet_mod39	Visit 1 analysis - 3|5	0.0116937	0.0561611	Mild
globalmet.globalmet_mod39	Visit 1 analysis - 4|5	0.205622	0.388023	Severe
globalmet.globalmet_mod4	Visit 1 analysis - 1|2	0.489103	0.671318	Severe
globalmet.globalmet_mod4	Visit 1 analysis - 1|3	0.183537	0.361903	Severe
globalmet.globalmet_mod4	Visit 1 analysis - 1|4	0.000805566	0.00604174	Severe
globalmet.globalmet_mod4	Visit 1 analysis - 1|5	0.00494871	0.0282785	Severe
globalmet.globalmet_mod4	Visit 1 analysis - 2|3	0.623418	0.784107	Severe
globalmet.globalmet_mod4	Visit 1 analysis - 2|4	0.000585573	0.00491882	Severe
globalmet.globalmet_mod4	Visit 1 analysis - 2|5	0.0284423	0.103876	Severe
globalmet.globalmet_mod4	Visit 1 analysis - 3|4	0.00155388	0.0110615	Severe
globalmet.globalmet_mod4	Visit 1 analysis - 3|5	0.0489243	0.145732	Severe
globalmet.globalmet_mod4	Visit 1 analysis - 4|5	0.761338	0.873666	Mild
globalmet.globalmet_mod40	Visit 1 analysis - 1|2	0.19894	0.383279	Severe
globalmet.globalmet_mod40	Visit 1 analysis - 1|3	0.817806	0.910919	Severe
globalmet.globalmet_mod40	Visit 1 analysis - 1|4	0.00325153	0.0202992	Severe
globalmet.globalmet_mod40	Visit 1 analysis - 1|5	0.000478075	0.00427216	Severe
globalmet.globalmet_mod40	Visit 1 analysis - 2|3	0.488406	0.671318	Mild
globalmet.globalmet_mod40	Visit 1 analysis - 2|4	0.0157853	0.0683489	Severe
globalmet.globalmet_mod40	Visit 1 analysis - 2|5	0.00160976	0.0112683	Severe
globalmet.globalmet_mod40	Visit 1 analysis - 3|4	0.00532784	0.0290609	Severe
globalmet.globalmet_mod40	Visit 1 analysis - 3|5	0.000220122	0.00225491	Severe
globalmet.globalmet_mod40	Visit 1 analysis - 4|5	0.201449	0.384584	Severe
globalmet.globalmet_mod41	Visit 1 analysis - 1|2	0.163939	0.346003	Mild
globalmet.globalmet_mod41	Visit 1 analysis - 1|3	0.674413	0.819916	Severe
globalmet.globalmet_mod41	Visit 1 analysis - 1|4	0.140174	0.309858	Mild
globalmet.globalmet_mod41	Visit 1 analysis - 1|5	0.514987	0.695542	Severe
globalmet.globalmet_mod41	Visit 1 analysis - 2|3	0.0481743	0.145732	Severe
globalmet.globalmet_mod41	Visit 1 analysis - 2|4	0.927532	0.962051	Mild
globalmet.globalmet_mod41	Visit 1 analysis - 2|5	0.127798	0.290135	Severe
globalmet.globalmet_mod41	Visit 1 analysis - 3|4	0.0720478	0.197778	Mild
globalmet.globalmet_mod41	Visit 1 analysis - 3|5	0.959592	0.978373	Severe
globalmet.globalmet_mod41	Visit 1 analysis - 4|5	0.254215	0.44303	Severe
globalmet.globalmet_mod5	Visit 1 analysis - 1|2	0.852308	0.927382	Mild
globalmet.globalmet_mod5	Visit 1 analysis - 1|3	0.978652	0.983335	Severe
globalmet.globalmet_mod5	Visit 1 analysis - 1|4	0.263294	0.45321	Severe
globalmet.globalmet_mod5	Visit 1 analysis - 1|5	2.42707e-05	0.000424737	Severe
globalmet.globalmet_mod5	Visit 1 analysis - 2|3	0.773132	0.884784	Severe
globalmet.globalmet_mod5	Visit 1 analysis - 2|4	0.146888	0.319652	Severe
globalmet.globalmet_mod5	Visit 1 analysis - 2|5	7.65516e-07	2.47321e-05	Severe
globalmet.globalmet_mod5	Visit 1 analysis - 3|4	0.084751	0.216716	Severe
globalmet.globalmet_mod5	Visit 1 analysis - 3|5	9.83637e-06	0.000196727	Severe
globalmet.globalmet_mod5	Visit 1 analysis - 4|5	0.0300943	0.105251	Severe
globalmet.globalmet_mod6	Visit 1 analysis - 1|2	0.17434	0.352033	Severe
globalmet.globalmet_mod6	Visit 1 analysis - 1|3	0.0868326	0.21753	Severe
globalmet.globalmet_mod6	Visit 1 analysis - 1|4	1.16197e-10	2.44013e-08	Severe
globalmet.globalmet_mod6	Visit 1 analysis - 1|5	6.04646e-10	8.46505e-08	Severe
globalmet.globalmet_mod6	Visit 1 analysis - 2|3	0.53239	0.715096	Severe
globalmet.globalmet_mod6	Visit 1 analysis - 2|4	2.177e-07	9.01335e-06	Severe
globalmet.globalmet_mod6	Visit 1 analysis - 2|5	4.07625e-08	2.85338e-06	Severe
globalmet.globalmet_mod6	Visit 1 analysis - 3|4	7.92405e-06	0.000166405	Severe
globalmet.globalmet_mod6	Visit 1 analysis - 3|5	6.1133e-06	0.000142644	Severe
globalmet.globalmet_mod6	Visit 1 analysis - 4|5	0.0278228	0.103412	Severe
globalmet.globalmet_mod7	Visit 1 analysis - 1|2	0.605993	0.773608	Mild
globalmet.globalmet_mod7	Visit 1 analysis - 1|3	0.990029	0.992099	Mild
globalmet.globalmet_mod7	Visit 1 analysis - 1|4	0.158919	0.338812	Mild
globalmet.globalmet_mod7	Visit 1 analysis - 1|5	0.888474	0.935236	Mild
globalmet.globalmet_mod7	Visit 1 analysis - 2|3	0.44571	0.636444	Severe
globalmet.globalmet_mod7	Visit 1 analysis - 2|4	0.462	0.651115	Mild
globalmet.globalmet_mod7	Visit 1 analysis - 2|5	0.68819	0.825124	Severe
globalmet.globalmet_mod7	Visit 1 analysis - 3|4	0.393624	0.592267	Mild
globalmet.globalmet_mod7	Visit 1 analysis - 3|5	0.645765	0.802429	Mild
globalmet.globalmet_mod7	Visit 1 analysis - 4|5	0.683114	0.822085	Severe
globalmet.globalmet_mod8	Visit 1 analysis - 1|2	7.42005e-05	0.00094437	Mild
globalmet.globalmet_mod8	Visit 1 analysis - 1|3	0.0210107	0.0832499	Mild
globalmet.globalmet_mod8	Visit 1 analysis - 1|4	0.000260518	0.00260518	Mild
globalmet.globalmet_mod8	Visit 1 analysis - 1|5	0.000744887	0.0056896	Mild
globalmet.globalmet_mod8	Visit 1 analysis - 2|3	0.185749	0.364554	Severe
globalmet.globalmet_mod8	Visit 1 analysis - 2|4	0.697013	0.83056	Mild
globalmet.globalmet_mod8	Visit 1 analysis - 2|5	0.153237	0.328365	Mild
globalmet.globalmet_mod8	Visit 1 analysis - 3|4	0.0832235	0.215765	Mild
globalmet.globalmet_mod8	Visit 1 analysis - 3|5	0.0435363	0.138525	Mild
globalmet.globalmet_mod8	Visit 1 analysis - 4|5	0.358505	0.568197	Mild
globalmet.globalmet_mod9	Visit 1 analysis - 1|2	0.201172	0.384584	Mild
globalmet.globalmet_mod9	Visit 1 analysis - 1|3	0.844947	0.927382	Mild
globalmet.globalmet_mod9	Visit 1 analysis - 1|4	0.000607566	0.00500349	Mild
globalmet.globalmet_mod9	Visit 1 analysis - 1|5	0.0223477	0.0871117	Mild
globalmet.globalmet_mod9	Visit 1 analysis - 2|3	0.41891	0.614819	Severe
globalmet.globalmet_mod9	Visit 1 analysis - 2|4	0.00506955	0.0283895	Mild
globalmet.globalmet_mod9	Visit 1 analysis - 2|5	0.00779715	0.0399366	Mild
globalmet.globalmet_mod9	Visit 1 analysis - 3|4	7.32494e-05	0.00094437	Mild
globalmet.globalmet_mod9	Visit 1 analysis - 3|5	0.00759344	0.0397353	Mild
globalmet.globalmet_mod9	Visit 1 analysis - 4|5	0.898338	0.943255	Severe
globalmet.globalmet_mod0	Longitudinal analysis - overall shape	2.49182e-11	1.49509e-10	Mild
globalmet.globalmet_mod0	Longitudinal analysis - overall average	2.08497e-05	4.86493e-05	Severe
globalmet.globalmet_mod1	Longitudinal analysis - overall shape	2.59991e-07	7.79973e-07	Severe
globalmet.globalmet_mod1	Longitudinal analysis - overall average	9.19979e-19	9.65978e-18	Severe
globalmet.globalmet_mod10	Longitudinal analysis - overall shape	1.32192e-08	4.62671e-08	Severe
globalmet.globalmet_mod10	Longitudinal analysis - overall average	2.01435e-24	2.8201e-23	Severe
globalmet.globalmet_mod11	Longitudinal analysis - overall shape	0.000180006	0.000343647	Mild
globalmet.globalmet_mod11	Longitudinal analysis - overall average	0.141045	0.164552	Severe
globalmet.globalmet_mod12	Longitudinal analysis - overall shape	0.000988204	0.00148231	Mild
globalmet.globalmet_mod12	Longitudinal analysis - overall average	0.000142688	0.000299644	Mild
globalmet.globalmet_mod13	Longitudinal analysis - overall shape	1.85295e-06	4.86399e-06	Severe
globalmet.globalmet_mod13	Longitudinal analysis - overall average	6.53285e-11	3.04925e-10	Severe
globalmet.globalmet_mod14	Longitudinal analysis - overall shape	8.69563e-09	3.32015e-08	Mild
globalmet.globalmet_mod14	Longitudinal analysis - overall average	1.17851e-05	2.91161e-05	Mild
globalmet.globalmet_mod15	Longitudinal analysis - overall shape	2.59386e-05	5.18772e-05	Mild
globalmet.globalmet_mod15	Longitudinal analysis - overall average	0.000337782	0.000616819	Mild
globalmet.globalmet_mod16	Longitudinal analysis - overall shape	2.52714e-06	6.24352e-06	Mild
globalmet.globalmet_mod16	Longitudinal analysis - overall average	0.0144905	0.0202867	Mild
globalmet.globalmet_mod17	Longitudinal analysis - overall shape	3.96804e-06	9.25876e-06	Mild
globalmet.globalmet_mod17	Longitudinal analysis - overall average	0.0164319	0.0222626	Severe
globalmet.globalmet_mod18	Longitudinal analysis - overall shape	0.117344	0.12637	Severe
globalmet.globalmet_mod18	Longitudinal analysis - overall average	0.000293707	0.000560713	Severe
globalmet.globalmet_mod19	Longitudinal analysis - overall shape	7.29476e-11	3.82975e-10	Mild
globalmet.globalmet_mod19	Longitudinal analysis - overall average	0.3581	0.3581	Severe
globalmet.globalmet_mod2	Longitudinal analysis - overall shape	2.48234e-20	5.10444e-19	Mild
globalmet.globalmet_mod2	Longitudinal analysis - overall average	6.53411e-11	3.04925e-10	Mild
globalmet.globalmet_mod20	Longitudinal analysis - overall shape	0.0235507	0.0290921	Mild
globalmet.globalmet_mod20	Longitudinal analysis - overall average	0.0828985	0.102404	Mild
globalmet.globalmet_mod21	Longitudinal analysis - overall shape	3.64603e-20	5.10444e-19	Mild
globalmet.globalmet_mod21	Longitudinal analysis - overall average	1.34558e-10	5.65145e-10	Mild
globalmet.globalmet_mod22	Longitudinal analysis - overall shape	0.00159027	0.00222638	Mild
globalmet.globalmet_mod22	Longitudinal analysis - overall average	0.00010637	0.000235135	Mild
globalmet.globalmet_mod23	Longitudinal analysis - overall shape	0.000951446	0.00148003	Mild
globalmet.globalmet_mod23	Longitudinal analysis - overall average	0.18593	0.205502	Mild
globalmet.globalmet_mod24	Longitudinal analysis - overall shape	1.19237e-05	2.50399e-05	Severe
globalmet.globalmet_mod24	Longitudinal analysis - overall average	3.92939e-18	3.30069e-17	Severe
globalmet.globalmet_mod25	Longitudinal analysis - overall shape	1.66063e-06	4.64978e-06	Severe
globalmet.globalmet_mod25	Longitudinal analysis - overall average	0.347837	0.356321	Mild
globalmet.globalmet_mod26	Longitudinal analysis - overall shape	3.66202e-10	1.70894e-09	Mild
globalmet.globalmet_mod26	Longitudinal analysis - overall average	0.00186899	0.00301914	Mild
globalmet.globalmet_mod27	Longitudinal analysis - overall shape	1.81044e-11	1.26731e-10	Mild
globalmet.globalmet_mod27	Longitudinal analysis - overall average	1.83515e-07	4.81728e-07	Severe
globalmet.globalmet_mod28	Longitudinal analysis - overall shape	0.128329	0.132654	Severe
globalmet.globalmet_mod28	Longitudinal analysis - overall average	0.000753111	0.00131794	Severe
globalmet.globalmet_mod29	Longitudinal analysis - overall shape	0.106228	0.11741	Mild
globalmet.globalmet_mod29	Longitudinal analysis - overall average	0.000251609	0.000503218	Severe
globalmet.globalmet_mod3	Longitudinal analysis - overall shape	8.06024e-43	3.3853e-41	Mild
globalmet.globalmet_mod3	Longitudinal analysis - overall average	1.18395e-57	4.97258e-56	Mild
globalmet.globalmet_mod30	Longitudinal analysis - overall shape	0.0118146	0.0155066	Mild
globalmet.globalmet_mod30	Longitudinal analysis - overall average	0.267573	0.280952	Severe
globalmet.globalmet_mod31	Longitudinal analysis - overall shape	0.00139843	0.00202531	Severe
globalmet.globalmet_mod31	Longitudinal analysis - overall average	0.00170651	0.00286694	Severe
globalmet.globalmet_mod32	Longitudinal analysis - overall shape	1.2619e-07	4.07689e-07	Mild
globalmet.globalmet_mod32	Longitudinal analysis - overall average	1.64398e-07	4.60313e-07	Mild
globalmet.globalmet_mod33	Longitudinal analysis - overall shape	0.0291355	0.0339915	Mild
globalmet.globalmet_mod33	Longitudinal analysis - overall average	0.137912	0.164552	Severe
globalmet.globalmet_mod34	Longitudinal analysis - overall shape	8.47281e-06	1.87294e-05	Mild
globalmet.globalmet_mod34	Longitudinal analysis - overall average	1.04601e-07	3.13802e-07	Mild
globalmet.globalmet_mod35	Longitudinal analysis - overall shape	1.42239e-11	1.19481e-10	Severe
globalmet.globalmet_mod35	Longitudinal analysis - overall average	3.69662e-17	2.58763e-16	Severe
globalmet.globalmet_mod36	Longitudinal analysis - overall shape	1.79478e-13	1.88452e-12	Mild
globalmet.globalmet_mod36	Longitudinal analysis - overall average	0.00259532	0.00403716	Severe
globalmet.globalmet_mod37	Longitudinal analysis - overall shape	0.00071613	0.00115682	Mild
globalmet.globalmet_mod37	Longitudinal analysis - overall average	0.00520237	0.00753447	Mild
globalmet.globalmet_mod38	Longitudinal analysis - overall shape	0.0157571	0.0200545	Severe
globalmet.globalmet_mod38	Longitudinal analysis - overall average	0.194201	0.20914	Mild
globalmet.globalmet_mod39	Longitudinal analysis - overall shape	0.000485195	0.000815128	Severe
globalmet.globalmet_mod39	Longitudinal analysis - overall average	0.168924	0.191751	Mild
globalmet.globalmet_mod4	Longitudinal analysis - overall shape	0.0257943	0.0309532	Severe
globalmet.globalmet_mod4	Longitudinal analysis - overall average	1.2897e-08	4.16671e-08	Severe
globalmet.globalmet_mod40	Longitudinal analysis - overall shape	0.00400947	0.00543219	Severe
globalmet.globalmet_mod40	Longitudinal analysis - overall average	7.42551e-14	4.45531e-13	Severe
globalmet.globalmet_mod41	Longitudinal analysis - overall shape	0.000338062	0.00061733	Mild
globalmet.globalmet_mod41	Longitudinal analysis - overall average	0.0250102	0.0328259	Severe
globalmet.globalmet_mod5	Longitudinal analysis - overall shape	0.0662072	0.0751542	Severe
globalmet.globalmet_mod5	Longitudinal analysis - overall average	2.88262e-10	1.10064e-09	Severe
globalmet.globalmet_mod6	Longitudinal analysis - overall shape	7.0183e-10	2.94769e-09	Severe
globalmet.globalmet_mod6	Longitudinal analysis - overall average	2.04356e-30	4.29148e-29	Severe
globalmet.globalmet_mod7	Longitudinal analysis - overall shape	0.181522	0.181522	Mild
globalmet.globalmet_mod7	Longitudinal analysis - overall average	0.0639902	0.081442	Mild
globalmet.globalmet_mod8	Longitudinal analysis - overall shape	0.000456082	0.000798143	Mild
globalmet.globalmet_mod8	Longitudinal analysis - overall average	8.87471e-09	3.10615e-08	Mild
globalmet.globalmet_mod9	Longitudinal analysis - overall shape	0.129496	0.132654	Severe
globalmet.globalmet_mod9	Longitudinal analysis - overall average	0.00269922	0.00404883	Mild
globalmet.globalmet_mod0	Longitudinal analysis - 1|2 average	0.194832	0.346246	Mild
globalmet.globalmet_mod0	Longitudinal analysis - 1|2 shape	0.680393	0.745951	Severe
globalmet.globalmet_mod0	Longitudinal analysis - 1|3 average	0.317715	0.482315	Mild
globalmet.globalmet_mod0	Longitudinal analysis - 1|3 shape	0.000904993	0.00365478	Mild
globalmet.globalmet_mod0	Longitudinal analysis - 1|4 average	0.900514	0.935751	Severe
globalmet.globalmet_mod0	Longitudinal analysis - 1|4 shape	5.49025e-06	4.15597e-05	Mild
globalmet.globalmet_mod0	Longitudinal analysis - 1|5 average	0.000317907	0.00239858	Severe
globalmet.globalmet_mod0	Longitudinal analysis - 1|5 shape	0.00173881	0.0062957	Severe
globalmet.globalmet_mod0	Longitudinal analysis - 2|3 average	0.76524	0.843572	Severe
globalmet.globalmet_mod0	Longitudinal analysis - 2|3 shape	0.00118006	0.00454704	Mild
globalmet.globalmet_mod0	Longitudinal analysis - 2|4 average	0.356857	0.513875	Severe
globalmet.globalmet_mod0	Longitudinal analysis - 2|4 shape	4.49766e-06	3.49818e-05	Mild
globalmet.globalmet_mod0	Longitudinal analysis - 2|5 average	2.23851e-07	4.40706e-06	Severe
globalmet.globalmet_mod0	Longitudinal analysis - 2|5 shape	0.000315395	0.0015403	Mild
globalmet.globalmet_mod0	Longitudinal analysis - 3|4 average	0.417305	0.560559	Severe
globalmet.globalmet_mod0	Longitudinal analysis - 3|4 shape	0.00077601	0.00325924	Mild
globalmet.globalmet_mod0	Longitudinal analysis - 3|5 average	1.76221e-05	0.000205591	Severe
globalmet.globalmet_mod0	Longitudinal analysis - 3|5 shape	0.0446073	0.0843922	Severe
globalmet.globalmet_mod0	Longitudinal analysis - 4|5 average	0.000368702	0.00268534	Severe
globalmet.globalmet_mod0	Longitudinal analysis - 4|5 shape	0.000270047	0.00133435	Severe
globalmet.globalmet_mod1	Longitudinal analysis - 1|2 average	0.789272	0.861463	Severe
globalmet.globalmet_mod1	Longitudinal analysis - 1|2 shape	0.669367	0.739827	Mild
globalmet.globalmet_mod1	Longitudinal analysis - 1|3 average	0.523442	0.652636	Severe
globalmet.globalmet_mod1	Longitudinal analysis - 1|3 shape	0.0353094	0.0706188	Mild
globalmet.globalmet_mod1	Longitudinal analysis - 1|4 average	2.30978e-05	0.000257551	Severe
globalmet.globalmet_mod1	Longitudinal analysis - 1|4 shape	0.315568	0.390969	Mild
globalmet.globalmet_mod1	Longitudinal analysis - 1|5 average	1.82759e-12	1.53517e-10	Severe
globalmet.globalmet_mod1	Longitudinal analysis - 1|5 shape	5.01951e-09	7.52927e-08	Severe
globalmet.globalmet_mod1	Longitudinal analysis - 2|3 average	0.375816	0.528491	Severe
globalmet.globalmet_mod1	Longitudinal analysis - 2|3 shape	0.276002	0.355585	Mild
globalmet.globalmet_mod1	Longitudinal analysis - 2|4 average	4.41252e-05	0.00042441	Severe
globalmet.globalmet_mod1	Longitudinal analysis - 2|4 shape	0.292303	0.372022	Mild
globalmet.globalmet_mod1	Longitudinal analysis - 2|5 average	1.18091e-14	1.48794e-12	Severe
globalmet.globalmet_mod1	Longitudinal analysis - 2|5 shape	2.83299e-06	2.28819e-05	Severe
globalmet.globalmet_mod1	Longitudinal analysis - 3|4 average	0.00145491	0.00822059	Severe
globalmet.globalmet_mod1	Longitudinal analysis - 3|4 shape	0.17629	0.253567	Severe
globalmet.globalmet_mod1	Longitudinal analysis - 3|5 average	8.99776e-11	4.72382e-09	Severe
globalmet.globalmet_mod1	Longitudinal analysis - 3|5 shape	5.91889e-13	2.68697e-11	Severe
globalmet.globalmet_mod1	Longitudinal analysis - 4|5 average	1.52095e-05	0.000180122	Severe
globalmet.globalmet_mod1	Longitudinal analysis - 4|5 shape	3.20508e-09	5.38454e-08	Severe
globalmet.globalmet_mod10	Longitudinal analysis - 1|2 average	0.911492	0.943697	Severe
globalmet.globalmet_mod10	Longitudinal analysis - 1|2 shape	0.197182	0.276054	Mild
globalmet.globalmet_mod10	Longitudinal analysis - 1|3 average	0.351825	0.509209	Severe
globalmet.globalmet_mod10	Longitudinal analysis - 1|3 shape	0.856503	0.883884	Severe
globalmet.globalmet_mod10	Longitudinal analysis - 1|4 average	2.3149e-10	1.12184e-08	Severe
globalmet.globalmet_mod10	Longitudinal analysis - 1|4 shape	0.201726	0.279849	Mild
globalmet.globalmet_mod10	Longitudinal analysis - 1|5 average	4.24705e-09	1.48647e-07	Severe
globalmet.globalmet_mod10	Longitudinal analysis - 1|5 shape	7.67771e-11	1.89684e-09	Severe
globalmet.globalmet_mod10	Longitudinal analysis - 2|3 average	0.310739	0.473436	Severe
globalmet.globalmet_mod10	Longitudinal analysis - 2|3 shape	0.155009	0.233346	Severe
globalmet.globalmet_mod10	Longitudinal analysis - 2|4 average	2.57379e-15	4.05372e-13	Severe
globalmet.globalmet_mod10	Longitudinal analysis - 2|4 shape	0.373604	0.448324	Severe
globalmet.globalmet_mod10	Longitudinal analysis - 2|5 average	2.01169e-11	1.15215e-09	Severe
globalmet.globalmet_mod10	Longitudinal analysis - 2|5 shape	2.11539e-12	6.83435e-11	Severe
globalmet.globalmet_mod10	Longitudinal analysis - 3|4 average	1.61971e-09	6.58333e-08	Severe
globalmet.globalmet_mod10	Longitudinal analysis - 3|4 shape	0.168746	0.244273	Mild
globalmet.globalmet_mod10	Longitudinal analysis - 3|5 average	7.94978e-10	3.45404e-08	Severe
globalmet.globalmet_mod10	Longitudinal analysis - 3|5 shape	2.11121e-10	4.43355e-09	Severe
globalmet.globalmet_mod10	Longitudinal analysis - 4|5 average	0.00159251	0.00891807	Mild
globalmet.globalmet_mod10	Longitudinal analysis - 4|5 shape	2.83634e-12	8.50901e-11	Severe
globalmet.globalmet_mod11	Longitudinal analysis - 1|2 average	0.525109	0.652636	Mild
globalmet.globalmet_mod11	Longitudinal analysis - 1|2 shape	0.128323	0.201757	Severe
globalmet.globalmet_mod11	Longitudinal analysis - 1|3 average	0.731169	0.819638	Severe
globalmet.globalmet_mod11	Longitudinal analysis - 1|3 shape	0.294424	0.373589	Mild
globalmet.globalmet_mod11	Longitudinal analysis - 1|4 average	0.0388214	0.102119	Mild
globalmet.globalmet_mod11	Longitudinal analysis - 1|4 shape	0.00125138	0.004778	Mild
globalmet.globalmet_mod11	Longitudinal analysis - 1|5 average	0.458765	0.597152	Severe
globalmet.globalmet_mod11	Longitudinal analysis - 1|5 shape	0.0147122	0.0357174	Mild
globalmet.globalmet_mod11	Longitudinal analysis - 2|3 average	0.302147	0.46421	Severe
globalmet.globalmet_mod11	Longitudinal analysis - 2|3 shape	0.0507474	0.0943094	Mild
globalmet.globalmet_mod11	Longitudinal analysis - 2|4 average	0.221475	0.379156	Severe
globalmet.globalmet_mod11	Longitudinal analysis - 2|4 shape	6.16039e-07	6.01713e-06	Mild
globalmet.globalmet_mod11	Longitudinal analysis - 2|5 average	0.112918	0.228741	Severe
globalmet.globalmet_mod11	Longitudinal analysis - 2|5 shape	0.0068067	0.0195809	Mild
globalmet.globalmet_mod11	Longitudinal analysis - 3|4 average	0.00698424	0.028665	Mild
globalmet.globalmet_mod11	Longitudinal analysis - 3|4 shape	0.00323182	0.0103616	Mild
globalmet.globalmet_mod11	Longitudinal analysis - 3|5 average	0.7266	0.817425	Mild
globalmet.globalmet_mod11	Longitudinal analysis - 3|5 shape	0.150891	0.227965	Mild
globalmet.globalmet_mod11	Longitudinal analysis - 4|5 average	0.152692	0.28752	Severe
globalmet.globalmet_mod11	Longitudinal analysis - 4|5 shape	0.0159419	0.0378282	Severe
globalmet.globalmet_mod12	Longitudinal analysis - 1|2 average	0.00407584	0.0183457	Severe
globalmet.globalmet_mod12	Longitudinal analysis - 1|2 shape	0.339339	0.411914	Mild
globalmet.globalmet_mod12	Longitudinal analysis - 1|3 average	0.373647	0.528248	Severe
globalmet.globalmet_mod12	Longitudinal analysis - 1|3 shape	0.26069	0.340031	Mild
globalmet.globalmet_mod12	Longitudinal analysis - 1|4 average	0.000386102	0.00276414	Severe
globalmet.globalmet_mod12	Longitudinal analysis - 1|4 shape	0.0108601	0.0283306	Mild
globalmet.globalmet_mod12	Longitudinal analysis - 1|5 average	0.00963163	0.0369996	Mild
globalmet.globalmet_mod12	Longitudinal analysis - 1|5 shape	0.027202	0.05829	Mild
globalmet.globalmet_mod12	Longitudinal analysis - 2|3 average	0.645873	0.755617	Mild
globalmet.globalmet_mod12	Longitudinal analysis - 2|3 shape	0.000157428	0.000826495	Severe
globalmet.globalmet_mod12	Longitudinal analysis - 2|4 average	0.022777	0.0719273	Mild
globalmet.globalmet_mod12	Longitudinal analysis - 2|4 shape	0.234237	0.313311	Mild
globalmet.globalmet_mod12	Longitudinal analysis - 2|5 average	0.00151983	0.00854904	Mild
globalmet.globalmet_mod12	Longitudinal analysis - 2|5 shape	0.0457429	0.0857679	Mild
globalmet.globalmet_mod12	Longitudinal analysis - 3|4 average	0.0239674	0.0747136	Mild
globalmet.globalmet_mod12	Longitudinal analysis - 3|4 shape	4.29664e-07	4.29664e-06	Mild
globalmet.globalmet_mod12	Longitudinal analysis - 3|5 average	0.00465981	0.0202461	Mild
globalmet.globalmet_mod12	Longitudinal analysis - 3|5 shape	0.158115	0.236329	Mild
globalmet.globalmet_mod12	Longitudinal analysis - 4|5 average	0.210383	0.36776	Mild
globalmet.globalmet_mod12	Longitudinal analysis - 4|5 shape	0.807829	0.845424	Severe
globalmet.globalmet_mod13	Longitudinal analysis - 1|2 average	0.228157	0.384844	Mild
globalmet.globalmet_mod13	Longitudinal analysis - 1|2 shape	0.24406	0.325414	Severe
globalmet.globalmet_mod13	Longitudinal analysis - 1|3 average	0.302473	0.46421	Mild
globalmet.globalmet_mod13	Longitudinal analysis - 1|3 shape	0.730677	0.786883	Mild
globalmet.globalmet_mod13	Longitudinal analysis - 1|4 average	0.0878266	0.18788	Mild
globalmet.globalmet_mod13	Longitudinal analysis - 1|4 shape	6.0864e-05	0.000365184	Severe
globalmet.globalmet_mod13	Longitudinal analysis - 1|5 average	7.26837e-05	0.000658859	Severe
globalmet.globalmet_mod13	Longitudinal analysis - 1|5 shape	0.000159413	0.000826589	Severe
globalmet.globalmet_mod13	Longitudinal analysis - 2|3 average	0.468228	0.603238	Severe
globalmet.globalmet_mod13	Longitudinal analysis - 2|3 shape	0.0977424	0.160359	Mild
globalmet.globalmet_mod13	Longitudinal analysis - 2|4 average	0.0023509	0.0120412	Severe
globalmet.globalmet_mod13	Longitudinal analysis - 2|4 shape	0.0214454	0.0481803	Severe
globalmet.globalmet_mod13	Longitudinal analysis - 2|5 average	2.54898e-09	9.44623e-08	Severe
globalmet.globalmet_mod13	Longitudinal analysis - 2|5 shape	0.00345258	0.0109855	Severe
globalmet.globalmet_mod13	Longitudinal analysis - 3|4 average	0.0117819	0.0434072	Mild
globalmet.globalmet_mod13	Longitudinal analysis - 3|4 shape	1.78582e-05	0.00011715	Severe
globalmet.globalmet_mod13	Longitudinal analysis - 3|5 average	2.66398e-08	7.37377e-07	Severe
globalmet.globalmet_mod13	Longitudinal analysis - 3|5 shape	3.01708e-05	0.000186349	Severe
globalmet.globalmet_mod13	Longitudinal analysis - 4|5 average	0.000168461	0.00137832	Severe
globalmet.globalmet_mod13	Longitudinal analysis - 4|5 shape	0.0582168	0.103865	Severe
globalmet.globalmet_mod14	Longitudinal analysis - 1|2 average	0.0298055	0.0873781	Mild
globalmet.globalmet_mod14	Longitudinal analysis - 1|2 shape	0.520899	0.59638	Severe
globalmet.globalmet_mod14	Longitudinal analysis - 1|3 average	0.00523468	0.0223583	Mild
globalmet.globalmet_mod14	Longitudinal analysis - 1|3 shape	0.467983	0.545956	Mild
globalmet.globalmet_mod14	Longitudinal analysis - 1|4 average	2.70656e-06	4.10876e-05	Mild
globalmet.globalmet_mod14	Longitudinal analysis - 1|4 shape	7.79948e-07	7.27952e-06	Mild
globalmet.globalmet_mod14	Longitudinal analysis - 1|5 average	4.42567e-07	8.20051e-06	Mild
globalmet.globalmet_mod14	Longitudinal analysis - 1|5 shape	1.64346e-05	0.000109564	Mild
globalmet.globalmet_mod14	Longitudinal analysis - 2|3 average	0.586176	0.706101	Mild
globalmet.globalmet_mod14	Longitudinal analysis - 2|3 shape	0.179906	0.257009	Mild
globalmet.globalmet_mod14	Longitudinal analysis - 2|4 average	0.0286157	0.0851805	Mild
globalmet.globalmet_mod14	Longitudinal analysis - 2|4 shape	4.16293e-09	6.47567e-08	Mild
globalmet.globalmet_mod14	Longitudinal analysis - 2|5 average	0.0089463	0.034906	Mild
globalmet.globalmet_mod14	Longitudinal analysis - 2|5 shape	1.92575e-05	0.000122548	Mild
globalmet.globalmet_mod14	Longitudinal analysis - 3|4 average	0.111393	0.226745	Mild
globalmet.globalmet_mod14	Longitudinal analysis - 3|4 shape	7.80364e-06	5.65091e-05	Mild
globalmet.globalmet_mod14	Longitudinal analysis - 3|5 average	0.0331223	0.0925367	Mild
globalmet.globalmet_mod14	Longitudinal analysis - 3|5 shape	0.000127359	0.000685781	Mild
globalmet.globalmet_mod14	Longitudinal analysis - 4|5 average	0.215647	0.373748	Mild
globalmet.globalmet_mod14	Longitudinal analysis - 4|5 shape	0.0669697	0.116228	Mild
globalmet.globalmet_mod15	Longitudinal analysis - 1|2 average	0.337816	0.500149	Mild
globalmet.globalmet_mod15	Longitudinal analysis - 1|2 shape	0.486459	0.561298	Severe
globalmet.globalmet_mod15	Longitudinal analysis - 1|3 average	0.21044	0.36776	Mild
globalmet.globalmet_mod15	Longitudinal analysis - 1|3 shape	0.0330786	0.0674418	Mild
globalmet.globalmet_mod15	Longitudinal analysis - 1|4 average	0.001058	0.00637835	Mild
globalmet.globalmet_mod15	Longitudinal analysis - 1|4 shape	0.000766704	0.00325924	Mild
globalmet.globalmet_mod15	Longitudinal analysis - 1|5 average	0.000370965	0.0026863	Mild
globalmet.globalmet_mod15	Longitudinal analysis - 1|5 shape	0.0228662	0.0502818	Mild
globalmet.globalmet_mod15	Longitudinal analysis - 2|3 average	0.444712	0.584947	Severe
globalmet.globalmet_mod15	Longitudinal analysis - 2|3 shape	0.0369201	0.0717891	Mild
globalmet.globalmet_mod15	Longitudinal analysis - 2|4 average	0.0162688	0.0555522	Mild
globalmet.globalmet_mod15	Longitudinal analysis - 2|4 shape	0.00307193	0.0100798	Mild
globalmet.globalmet_mod15	Longitudinal analysis - 2|5 average	0.000953733	0.00580533	Mild
globalmet.globalmet_mod15	Longitudinal analysis - 2|5 shape	0.0123045	0.0313206	Mild
globalmet.globalmet_mod15	Longitudinal analysis - 3|4 average	0.400749	0.547661	Mild
globalmet.globalmet_mod15	Longitudinal analysis - 3|4 shape	0.780646	0.827751	Mild
globalmet.globalmet_mod15	Longitudinal analysis - 3|5 average	0.0549305	0.131582	Mild
globalmet.globalmet_mod15	Longitudinal analysis - 3|5 shape	0.260312	0.340031	Mild
globalmet.globalmet_mod15	Longitudinal analysis - 4|5 average	0.139472	0.268707	Mild
globalmet.globalmet_mod15	Longitudinal analysis - 4|5 shape	0.304415	0.381654	Mild
globalmet.globalmet_mod16	Longitudinal analysis - 1|2 average	0.0118355	0.0434775	Mild
globalmet.globalmet_mod16	Longitudinal analysis - 1|2 shape	0.699844	0.75952	Severe
globalmet.globalmet_mod16	Longitudinal analysis - 1|3 average	0.719518	0.812359	Mild
globalmet.globalmet_mod16	Longitudinal analysis - 1|3 shape	0.0764455	0.129464	Mild
globalmet.globalmet_mod16	Longitudinal analysis - 1|4 average	0.411474	0.557481	Severe
globalmet.globalmet_mod16	Longitudinal analysis - 1|4 shape	0.000865635	0.00359967	Mild
globalmet.globalmet_mod16	Longitudinal analysis - 1|5 average	0.025163	0.0773301	Mild
globalmet.globalmet_mod16	Longitudinal analysis - 1|5 shape	0.0536927	0.0967852	Mild
globalmet.globalmet_mod16	Longitudinal analysis - 2|3 average	0.165796	0.305413	Severe
globalmet.globalmet_mod16	Longitudinal analysis - 2|3 shape	0.0358109	0.0712824	Mild
globalmet.globalmet_mod16	Longitudinal analysis - 2|4 average	0.0145608	0.0508216	Severe
globalmet.globalmet_mod16	Longitudinal analysis - 2|4 shape	0.000455249	0.00207831	Mild
globalmet.globalmet_mod16	Longitudinal analysis - 2|5 average	0.789675	0.861463	Severe
globalmet.globalmet_mod16	Longitudinal analysis - 2|5 shape	0.0362858	0.0715494	Mild
globalmet.globalmet_mod16	Longitudinal analysis - 3|4 average	0.257179	0.417047	Severe
globalmet.globalmet_mod16	Longitudinal analysis - 3|4 shape	0.0860743	0.144029	Mild
globalmet.globalmet_mod16	Longitudinal analysis - 3|5 average	0.309344	0.472453	Mild
globalmet.globalmet_mod16	Longitudinal analysis - 3|5 shape	0.622764	0.69564	Severe
globalmet.globalmet_mod16	Longitudinal analysis - 4|5 average	0.228109	0.384844	Mild
globalmet.globalmet_mod16	Longitudinal analysis - 4|5 shape	0.303884	0.381654	Severe
globalmet.globalmet_mod17	Longitudinal analysis - 1|2 average	0.0491929	0.122496	Mild
globalmet.globalmet_mod17	Longitudinal analysis - 1|2 shape	0.00348157	0.0109944	Severe
globalmet.globalmet_mod17	Longitudinal analysis - 1|3 average	0.0211141	0.0681671	Mild
globalmet.globalmet_mod17	Longitudinal analysis - 1|3 shape	0.0424537	0.0817916	Mild
globalmet.globalmet_mod17	Longitudinal analysis - 1|4 average	0.0198039	0.0648126	Mild
globalmet.globalmet_mod17	Longitudinal analysis - 1|4 shape	0.00293419	0.00978062	Mild
globalmet.globalmet_mod17	Longitudinal analysis - 1|5 average	0.79257	0.861638	Severe
globalmet.globalmet_mod17	Longitudinal analysis - 1|5 shape	0.12874	0.201757	Mild
globalmet.globalmet_mod17	Longitudinal analysis - 2|3 average	0.75307	0.836007	Severe
globalmet.globalmet_mod17	Longitudinal analysis - 2|3 shape	0.000892452	0.00365478	Mild
globalmet.globalmet_mod17	Longitudinal analysis - 2|4 average	0.853639	0.902336	Severe
globalmet.globalmet_mod17	Longitudinal analysis - 2|4 shape	0.00180849	0.00638289	Mild
globalmet.globalmet_mod17	Longitudinal analysis - 2|5 average	0.000780444	0.00489234	Severe
globalmet.globalmet_mod17	Longitudinal analysis - 2|5 shape	0.000226102	0.00114413	Mild
globalmet.globalmet_mod17	Longitudinal analysis - 3|4 average	0.647682	0.757031	Mild
globalmet.globalmet_mod17	Longitudinal analysis - 3|4 shape	0.00239684	0.00811833	Severe
globalmet.globalmet_mod17	Longitudinal analysis - 3|5 average	0.0159041	0.0544541	Severe
globalmet.globalmet_mod17	Longitudinal analysis - 3|5 shape	0.167132	0.244273	Mild
globalmet.globalmet_mod17	Longitudinal analysis - 4|5 average	0.0349902	0.0956347	Severe
globalmet.globalmet_mod17	Longitudinal analysis - 4|5 shape	0.00145355	0.00535517	Mild
globalmet.globalmet_mod18	Longitudinal analysis - 1|2 average	0.384132	0.53246	Mild
globalmet.globalmet_mod18	Longitudinal analysis - 1|2 shape	0.390462	0.461955	Severe
globalmet.globalmet_mod18	Longitudinal analysis - 1|3 average	0.224317	0.381945	Mild
globalmet.globalmet_mod18	Longitudinal analysis - 1|3 shape	0.37674	0.449519	Severe
globalmet.globalmet_mod18	Longitudinal analysis - 1|4 average	0.0856842	0.184567	Mild
globalmet.globalmet_mod18	Longitudinal analysis - 1|4 shape	0.228403	0.306484	Severe
globalmet.globalmet_mod18	Longitudinal analysis - 1|5 average	0.0609351	0.140878	Severe
globalmet.globalmet_mod18	Longitudinal analysis - 1|5 shape	0.0602839	0.106383	Severe
globalmet.globalmet_mod18	Longitudinal analysis - 2|3 average	0.395212	0.542448	Severe
globalmet.globalmet_mod18	Longitudinal analysis - 2|3 shape	0.121051	0.191855	Mild
globalmet.globalmet_mod18	Longitudinal analysis - 2|4 average	0.187406	0.334465	Mild
globalmet.globalmet_mod18	Longitudinal analysis - 2|4 shape	0.746095	0.801433	Severe
globalmet.globalmet_mod18	Longitudinal analysis - 2|5 average	2.29945e-05	0.000257551	Severe
globalmet.globalmet_mod18	Longitudinal analysis - 2|5 shape	0.116782	0.18579	Mild
globalmet.globalmet_mod18	Longitudinal analysis - 3|4 average	0.621919	0.737176	Mild
globalmet.globalmet_mod18	Longitudinal analysis - 3|4 shape	0.164436	0.242327	Severe
globalmet.globalmet_mod18	Longitudinal analysis - 3|5 average	0.00479662	0.0207689	Severe
globalmet.globalmet_mod18	Longitudinal analysis - 3|5 shape	0.203505	0.280494	Severe
globalmet.globalmet_mod18	Longitudinal analysis - 4|5 average	0.00268669	0.0133277	Severe
globalmet.globalmet_mod18	Longitudinal analysis - 4|5 shape	0.60405	0.676536	Mild
globalmet.globalmet_mod19	Longitudinal analysis - 1|2 average	0.263847	0.424234	Severe
globalmet.globalmet_mod19	Longitudinal analysis - 1|2 shape	7.8686e-05	0.000446596	Mild
globalmet.globalmet_mod19	Longitudinal analysis - 1|3 average	0.689039	0.790562	Severe
globalmet.globalmet_mod19	Longitudinal analysis - 1|3 shape	0.0276801	0.0587153	Mild
globalmet.globalmet_mod19	Longitudinal analysis - 1|4 average	0.0830393	0.18102	Severe
globalmet.globalmet_mod19	Longitudinal analysis - 1|4 shape	1.81303e-05	0.00011715	Mild
globalmet.globalmet_mod19	Longitudinal analysis - 1|5 average	0.851013	0.900316	Severe
globalmet.globalmet_mod19	Longitudinal analysis - 1|5 shape	0.00996926	0.0266694	Mild
globalmet.globalmet_mod19	Longitudinal analysis - 2|3 average	0.294345	0.456181	Mild
globalmet.globalmet_mod19	Longitudinal analysis - 2|3 shape	0.811204	0.845424	Severe
globalmet.globalmet_mod19	Longitudinal analysis - 2|4 average	0.0885502	0.189107	Mild
globalmet.globalmet_mod19	Longitudinal analysis - 2|4 shape	0.00710944	0.02004	Mild
globalmet.globalmet_mod19	Longitudinal analysis - 2|5 average	0.65535	0.761051	Mild
globalmet.globalmet_mod19	Longitudinal analysis - 2|5 shape	0.326949	0.400346	Mild
globalmet.globalmet_mod19	Longitudinal analysis - 3|4 average	0.223732	0.381465	Mild
globalmet.globalmet_mod19	Longitudinal analysis - 3|4 shape	0.00367071	0.0115052	Mild
globalmet.globalmet_mod19	Longitudinal analysis - 3|5 average	0.821073	0.88122	Severe
globalmet.globalmet_mod19	Longitudinal analysis - 3|5 shape	0.759526	0.811707	Mild
globalmet.globalmet_mod19	Longitudinal analysis - 4|5 average	0.687728	0.789916	Severe
globalmet.globalmet_mod19	Longitudinal analysis - 4|5 shape	0.0758462	0.128969	Severe
globalmet.globalmet_mod2	Longitudinal analysis - 1|2 average	0.0148756	0.0513513	Mild
globalmet.globalmet_mod2	Longitudinal analysis - 1|2 shape	0.147531	0.224504	Severe
globalmet.globalmet_mod2	Longitudinal analysis - 1|3 average	0.0356432	0.0965815	Mild
globalmet.globalmet_mod2	Longitudinal analysis - 1|3 shape	0.0141657	0.0349977	Mild
globalmet.globalmet_mod2	Longitudinal analysis - 1|4 average	1.81095e-08	5.30651e-07	Mild
globalmet.globalmet_mod2	Longitudinal analysis - 1|4 shape	1.56553e-08	2.12103e-07	Mild
globalmet.globalmet_mod2	Longitudinal analysis - 1|5 average	0.00060265	0.00395489	Mild
globalmet.globalmet_mod2	Longitudinal analysis - 1|5 shape	9.71936e-11	2.26785e-09	Mild
globalmet.globalmet_mod2	Longitudinal analysis - 2|3 average	0.966795	0.97721	Severe
globalmet.globalmet_mod2	Longitudinal analysis - 2|3 shape	5.1605e-05	0.000314117	Mild
globalmet.globalmet_mod2	Longitudinal analysis - 2|4 average	1.80247e-09	7.09721e-08	Mild
globalmet.globalmet_mod2	Longitudinal analysis - 2|4 shape	3.77e-16	2.639e-14	Mild
globalmet.globalmet_mod2	Longitudinal analysis - 2|5 average	0.041695	0.108995	Severe
globalmet.globalmet_mod2	Longitudinal analysis - 2|5 shape	3.23901e-16	2.639e-14	Mild
globalmet.globalmet_mod2	Longitudinal analysis - 3|4 average	6.70353e-06	9.59823e-05	Mild
globalmet.globalmet_mod2	Longitudinal analysis - 3|4 shape	1.56924e-06	1.31816e-05	Mild
globalmet.globalmet_mod2	Longitudinal analysis - 3|5 average	0.030355	0.0879249	Severe
globalmet.globalmet_mod2	Longitudinal analysis - 3|5 shape	2.44133e-06	2.0105e-05	Mild
globalmet.globalmet_mod2	Longitudinal analysis - 4|5 average	0.650362	0.759212	Severe
globalmet.globalmet_mod2	Longitudinal analysis - 4|5 shape	0.00179018	0.00637183	Mild
globalmet.globalmet_mod20	Longitudinal analysis - 1|2 average	0.477709	0.611701	Severe
globalmet.globalmet_mod20	Longitudinal analysis - 1|2 shape	0.406158	0.479175	Mild
globalmet.globalmet_mod20	Longitudinal analysis - 1|3 average	0.954519	0.970697	Severe
globalmet.globalmet_mod20	Longitudinal analysis - 1|3 shape	0.0744527	0.127633	Mild
globalmet.globalmet_mod20	Longitudinal analysis - 1|4 average	0.328332	0.491912	Severe
globalmet.globalmet_mod20	Longitudinal analysis - 1|4 shape	0.0239121	0.0523076	Mild
globalmet.globalmet_mod20	Longitudinal analysis - 1|5 average	0.0336342	0.0931409	Mild
globalmet.globalmet_mod20	Longitudinal analysis - 1|5 shape	0.0286687	0.0605067	Mild
globalmet.globalmet_mod20	Longitudinal analysis - 2|3 average	0.45868	0.597152	Severe
globalmet.globalmet_mod20	Longitudinal analysis - 2|3 shape	0.253981	0.333349	Mild
globalmet.globalmet_mod20	Longitudinal analysis - 2|4 average	0.507581	0.637639	Mild
globalmet.globalmet_mod20	Longitudinal analysis - 2|4 shape	0.246708	0.326869	Mild
globalmet.globalmet_mod20	Longitudinal analysis - 2|5 average	0.0231004	0.0726258	Mild
globalmet.globalmet_mod20	Longitudinal analysis - 2|5 shape	0.249494	0.32952	Mild
globalmet.globalmet_mod20	Longitudinal analysis - 3|4 average	0.242753	0.402459	Mild
globalmet.globalmet_mod20	Longitudinal analysis - 3|4 shape	0.995301	0.995301	Mild
globalmet.globalmet_mod20	Longitudinal analysis - 3|5 average	0.014647	0.0509814	Mild
globalmet.globalmet_mod20	Longitudinal analysis - 3|5 shape	0.861207	0.884369	Mild
globalmet.globalmet_mod20	Longitudinal analysis - 4|5 average	0.0822586	0.18019	Mild
globalmet.globalmet_mod20	Longitudinal analysis - 4|5 shape	0.777329	0.827751	Mild
globalmet.globalmet_mod21	Longitudinal analysis - 1|2 average	0.00141526	0.0081635	Mild
globalmet.globalmet_mod21	Longitudinal analysis - 1|2 shape	0.217523	0.294708	Severe
globalmet.globalmet_mod21	Longitudinal analysis - 1|3 average	0.111254	0.226745	Mild
globalmet.globalmet_mod21	Longitudinal analysis - 1|3 shape	0.0037132	0.0115522	Mild
globalmet.globalmet_mod21	Longitudinal analysis - 1|4 average	4.64933e-10	2.0922e-08	Mild
globalmet.globalmet_mod21	Longitudinal analysis - 1|4 shape	2.67723e-11	7.02773e-10	Mild
globalmet.globalmet_mod21	Longitudinal analysis - 1|5 average	5.04595e-08	1.24665e-06	Mild
globalmet.globalmet_mod21	Longitudinal analysis - 1|5 shape	9.10061e-10	1.66185e-08	Mild
globalmet.globalmet_mod21	Longitudinal analysis - 2|3 average	0.0382493	0.101036	Severe
globalmet.globalmet_mod21	Longitudinal analysis - 2|3 shape	0.0022036	0.00752449	Mild
globalmet.globalmet_mod21	Longitudinal analysis - 2|4 average	1.86292e-05	0.000215347	Severe
globalmet.globalmet_mod21	Longitudinal analysis - 2|4 shape	1.34571e-14	8.07425e-13	Mild
globalmet.globalmet_mod21	Longitudinal analysis - 2|5 average	0.0199707	0.0651893	Severe
globalmet.globalmet_mod21	Longitudinal analysis - 2|5 shape	1.96996e-12	6.83435e-11	Mild
globalmet.globalmet_mod21	Longitudinal analysis - 3|4 average	2.17733e-07	4.35466e-06	Mild
globalmet.globalmet_mod21	Longitudinal analysis - 3|4 shape	0.000165674	0.000848574	Mild
globalmet.globalmet_mod21	Longitudinal analysis - 3|5 average	0.00144796	0.00821817	Mild
globalmet.globalmet_mod21	Longitudinal analysis - 3|5 shape	6.57922e-06	4.84785e-05	Mild
globalmet.globalmet_mod21	Longitudinal analysis - 4|5 average	0.388467	0.536265	Severe
globalmet.globalmet_mod21	Longitudinal analysis - 4|5 shape	0.0301342	0.0623467	Mild
globalmet.globalmet_mod22	Longitudinal analysis - 1|2 average	0.0472624	0.118863	Mild
globalmet.globalmet_mod22	Longitudinal analysis - 1|2 shape	1.56334e-08	2.12103e-07	Severe
globalmet.globalmet_mod22	Longitudinal analysis - 1|3 average	0.542369	0.665678	Severe
globalmet.globalmet_mod22	Longitudinal analysis - 1|3 shape	8.47099e-06	5.92969e-05	Severe
globalmet.globalmet_mod22	Longitudinal analysis - 1|4 average	0.000575012	0.00383342	Mild
globalmet.globalmet_mod22	Longitudinal analysis - 1|4 shape	6.39754e-13	2.68697e-11	Mild
globalmet.globalmet_mod22	Longitudinal analysis - 1|5 average	0.055187	0.131635	Mild
globalmet.globalmet_mod22	Longitudinal analysis - 1|5 shape	0.290389	0.371839	Mild
globalmet.globalmet_mod22	Longitudinal analysis - 2|3 average	0.00170234	0.00932589	Severe
globalmet.globalmet_mod22	Longitudinal analysis - 2|3 shape	0.30225	0.381216	Mild
globalmet.globalmet_mod22	Longitudinal analysis - 2|4 average	0.0267228	0.0811343	Mild
globalmet.globalmet_mod22	Longitudinal analysis - 2|4 shape	0.001076	0.00418443	Mild
globalmet.globalmet_mod22	Longitudinal analysis - 2|5 average	0.535548	0.661559	Severe
globalmet.globalmet_mod22	Longitudinal analysis - 2|5 shape	0.0597608	0.105905	Mild
globalmet.globalmet_mod22	Longitudinal analysis - 3|4 average	1.21999e-05	0.000152196	Mild
globalmet.globalmet_mod22	Longitudinal analysis - 3|4 shape	0.004778	0.0141321	Mild
globalmet.globalmet_mod22	Longitudinal analysis - 3|5 average	0.00186242	0.0100284	Mild
globalmet.globalmet_mod22	Longitudinal analysis - 3|5 shape	0.673739	0.741067	Mild
globalmet.globalmet_mod22	Longitudinal analysis - 4|5 average	0.732456	0.820336	Mild
globalmet.globalmet_mod22	Longitudinal analysis - 4|5 shape	0.186205	0.263321	Mild
globalmet.globalmet_mod23	Longitudinal analysis - 1|2 average	0.0105989	0.039984	Mild
globalmet.globalmet_mod23	Longitudinal analysis - 1|2 shape	0.034688	0.0700432	Severe
globalmet.globalmet_mod23	Longitudinal analysis - 1|3 average	0.0177973	0.0597731	Mild
globalmet.globalmet_mod23	Longitudinal analysis - 1|3 shape	0.333743	0.406295	Severe
globalmet.globalmet_mod23	Longitudinal analysis - 1|4 average	0.135657	0.262967	Mild
globalmet.globalmet_mod23	Longitudinal analysis - 1|4 shape	0.0121741	0.0311776	Severe
globalmet.globalmet_mod23	Longitudinal analysis - 1|5 average	0.0148531	0.0513513	Mild
globalmet.globalmet_mod23	Longitudinal analysis - 1|5 shape	0.201891	0.279849	Mild
globalmet.globalmet_mod23	Longitudinal analysis - 2|3 average	0.234647	0.392636	Severe
globalmet.globalmet_mod23	Longitudinal analysis - 2|3 shape	0.0754288	0.128781	Mild
globalmet.globalmet_mod23	Longitudinal analysis - 2|4 average	0.415786	0.559305	Mild
globalmet.globalmet_mod23	Longitudinal analysis - 2|4 shape	0.203692	0.280494	Severe
globalmet.globalmet_mod23	Longitudinal analysis - 2|5 average	0.441845	0.583568	Severe
globalmet.globalmet_mod23	Longitudinal analysis - 2|5 shape	0.0393283	0.0761192	Mild
globalmet.globalmet_mod23	Longitudinal analysis - 3|4 average	0.920487	0.950667	Mild
globalmet.globalmet_mod23	Longitudinal analysis - 3|4 shape	0.00698053	0.0199169	Severe
globalmet.globalmet_mod23	Longitudinal analysis - 3|5 average	0.810065	0.872377	Severe
globalmet.globalmet_mod23	Longitudinal analysis - 3|5 shape	0.57409	0.647836	Mild
globalmet.globalmet_mod23	Longitudinal analysis - 4|5 average	0.897751	0.934672	Severe
globalmet.globalmet_mod23	Longitudinal analysis - 4|5 shape	0.0126687	0.0318614	Mild
globalmet.globalmet_mod24	Longitudinal analysis - 1|2 average	0.0308958	0.0890817	Severe
globalmet.globalmet_mod24	Longitudinal analysis - 1|2 shape	0.00167597	0.00612093	Mild
globalmet.globalmet_mod24	Longitudinal analysis - 1|3 average	0.111995	0.227235	Severe
globalmet.globalmet_mod24	Longitudinal analysis - 1|3 shape	0.510391	0.587299	Severe
globalmet.globalmet_mod24	Longitudinal analysis - 1|4 average	3.87061e-12	2.86881e-10	Severe
globalmet.globalmet_mod24	Longitudinal analysis - 1|4 shape	0.00089814	0.00365478	Mild
globalmet.globalmet_mod24	Longitudinal analysis - 1|5 average	9.24573e-10	3.88321e-08	Severe
globalmet.globalmet_mod24	Longitudinal analysis - 1|5 shape	0.0160859	0.0379554	Severe
globalmet.globalmet_mod24	Longitudinal analysis - 2|3 average	0.248073	0.406466	Mild
globalmet.globalmet_mod24	Longitudinal analysis - 2|3 shape	0.163969	0.242327	Severe
globalmet.globalmet_mod24	Longitudinal analysis - 2|4 average	1.17464e-08	3.70013e-07	Severe
globalmet.globalmet_mod24	Longitudinal analysis - 2|4 shape	0.0665498	0.115979	Severe
globalmet.globalmet_mod24	Longitudinal analysis - 2|5 average	7.45409e-05	0.000665235	Severe
globalmet.globalmet_mod24	Longitudinal analysis - 2|5 shape	0.0140547	0.0349289	Severe
globalmet.globalmet_mod24	Longitudinal analysis - 3|4 average	1.92157e-09	7.33691e-08	Severe
globalmet.globalmet_mod24	Longitudinal analysis - 3|4 shape	0.00299283	0.00989756	Mild
globalmet.globalmet_mod24	Longitudinal analysis - 3|5 average	8.47057e-07	1.46204e-05	Severe
globalmet.globalmet_mod24	Longitudinal analysis - 3|5 shape	0.0612469	0.107631	Severe
globalmet.globalmet_mod24	Longitudinal analysis - 4|5 average	0.127028	0.251682	Mild
globalmet.globalmet_mod24	Longitudinal analysis - 4|5 shape	0.00447732	0.013432	Severe
globalmet.globalmet_mod25	Longitudinal analysis - 1|2 average	0.792317	0.861638	Mild
globalmet.globalmet_mod25	Longitudinal analysis - 1|2 shape	0.905391	0.920737	Mild
globalmet.globalmet_mod25	Longitudinal analysis - 1|3 average	0.0959784	0.203591	Severe
globalmet.globalmet_mod25	Longitudinal analysis - 1|3 shape	0.109077	0.175526	Severe
globalmet.globalmet_mod25	Longitudinal analysis - 1|4 average	0.380684	0.530013	Mild
globalmet.globalmet_mod25	Longitudinal analysis - 1|4 shape	1.04872e-05	7.22072e-05	Severe
globalmet.globalmet_mod25	Longitudinal analysis - 1|5 average	0.718779	0.812253	Mild
globalmet.globalmet_mod25	Longitudinal analysis - 1|5 shape	0.0216962	0.0484703	Severe
globalmet.globalmet_mod25	Longitudinal analysis - 2|3 average	0.116141	0.234189	Severe
globalmet.globalmet_mod25	Longitudinal analysis - 2|3 shape	0.20978	0.287933	Severe
globalmet.globalmet_mod25	Longitudinal analysis - 2|4 average	0.331887	0.495471	Mild
globalmet.globalmet_mod25	Longitudinal analysis - 2|4 shape	6.69478e-05	0.000396029	Severe
globalmet.globalmet_mod25	Longitudinal analysis - 2|5 average	0.749042	0.833004	Mild
globalmet.globalmet_mod25	Longitudinal analysis - 2|5 shape	0.00952556	0.0256457	Severe
globalmet.globalmet_mod25	Longitudinal analysis - 3|4 average	0.235178	0.393003	Mild
globalmet.globalmet_mod25	Longitudinal analysis - 3|4 shape	0.000914263	0.00365705	Severe
globalmet.globalmet_mod25	Longitudinal analysis - 3|5 average	0.543105	0.665678	Mild
globalmet.globalmet_mod25	Longitudinal analysis - 3|5 shape	0.0439959	0.0838912	Severe
globalmet.globalmet_mod25	Longitudinal analysis - 4|5 average	0.709421	0.80384	Severe
globalmet.globalmet_mod25	Longitudinal analysis - 4|5 shape	0.868944	0.890138	Mild
globalmet.globalmet_mod26	Longitudinal analysis - 1|2 average	0.438816	0.581396	Mild
globalmet.globalmet_mod26	Longitudinal analysis - 1|2 shape	0.291413	0.372017	Severe
globalmet.globalmet_mod26	Longitudinal analysis - 1|3 average	0.401553	0.548165	Severe
globalmet.globalmet_mod26	Longitudinal analysis - 1|3 shape	0.00492467	0.0144641	Mild
globalmet.globalmet_mod26	Longitudinal analysis - 1|4 average	0.000421457	0.00298335	Mild
globalmet.globalmet_mod26	Longitudinal analysis - 1|4 shape	8.0531e-06	5.73272e-05	Mild
globalmet.globalmet_mod26	Longitudinal analysis - 1|5 average	0.131415	0.257116	Mild
globalmet.globalmet_mod26	Longitudinal analysis - 1|5 shape	0.000152756	0.00081212	Mild
globalmet.globalmet_mod26	Longitudinal analysis - 2|3 average	0.987244	0.990388	Severe
globalmet.globalmet_mod26	Longitudinal analysis - 2|3 shape	7.05355e-05	0.000405821	Mild
globalmet.globalmet_mod26	Longitudinal analysis - 2|4 average	0.00142828	0.00818014	Mild
globalmet.globalmet_mod26	Longitudinal analysis - 2|4 shape	1.97206e-08	2.58834e-07	Mild
globalmet.globalmet_mod26	Longitudinal analysis - 2|5 average	0.245093	0.404211	Severe
globalmet.globalmet_mod26	Longitudinal analysis - 2|5 shape	3.54517e-06	2.80938e-05	Mild
globalmet.globalmet_mod26	Longitudinal analysis - 3|4 average	0.00221159	0.0115149	Mild
globalmet.globalmet_mod26	Longitudinal analysis - 3|4 shape	0.0351757	0.0706188	Mild
globalmet.globalmet_mod26	Longitudinal analysis - 3|5 average	0.0588025	0.137195	Mild
globalmet.globalmet_mod26	Longitudinal analysis - 3|5 shape	0.00426808	0.0129423	Mild
globalmet.globalmet_mod26	Longitudinal analysis - 4|5 average	0.90812	0.94098	Severe
globalmet.globalmet_mod26	Longitudinal analysis - 4|5 shape	0.214678	0.293619	Mild
globalmet.globalmet_mod27	Longitudinal analysis - 1|2 average	0.218721	0.37718	Mild
globalmet.globalmet_mod27	Longitudinal analysis - 1|2 shape	0.00825165	0.0229516	Severe
globalmet.globalmet_mod27	Longitudinal analysis - 1|3 average	0.172868	0.314306	Mild
globalmet.globalmet_mod27	Longitudinal analysis - 1|3 shape	0.954603	0.956882	Mild
globalmet.globalmet_mod27	Longitudinal analysis - 1|4 average	4.81201e-07	8.7582e-06	Mild
globalmet.globalmet_mod27	Longitudinal analysis - 1|4 shape	2.74954e-05	0.000172359	Mild
globalmet.globalmet_mod27	Longitudinal analysis - 1|5 average	0.148144	0.281541	Severe
globalmet.globalmet_mod27	Longitudinal analysis - 1|5 shape	1.2704e-06	1.1116e-05	Mild
globalmet.globalmet_mod27	Longitudinal analysis - 2|3 average	0.69525	0.794932	Severe
globalmet.globalmet_mod27	Longitudinal analysis - 2|3 shape	0.164259	0.242327	Mild
globalmet.globalmet_mod27	Longitudinal analysis - 2|4 average	3.31439e-08	8.52273e-07	Mild
globalmet.globalmet_mod27	Longitudinal analysis - 2|4 shape	1.37627e-07	1.40984e-06	Mild
globalmet.globalmet_mod27	Longitudinal analysis - 2|5 average	0.37691	0.528898	Severe
globalmet.globalmet_mod27	Longitudinal analysis - 2|5 shape	6.65603e-08	7.16803e-07	Mild
globalmet.globalmet_mod27	Longitudinal analysis - 3|4 average	1.10833e-06	1.88716e-05	Mild
globalmet.globalmet_mod27	Longitudinal analysis - 3|4 shape	1.33916e-05	9.0717e-05	Mild
globalmet.globalmet_mod27	Longitudinal analysis - 3|5 average	0.773792	0.851509	Severe
globalmet.globalmet_mod27	Longitudinal analysis - 3|5 shape	7.23273e-07	6.90397e-06	Mild
globalmet.globalmet_mod27	Longitudinal analysis - 4|5 average	0.098212	0.207075	Severe
globalmet.globalmet_mod27	Longitudinal analysis - 4|5 shape	0.036581	0.0717891	Mild
globalmet.globalmet_mod28	Longitudinal analysis - 1|2 average	0.861556	0.90918	Mild
globalmet.globalmet_mod28	Longitudinal analysis - 1|2 shape	0.283507	0.364137	Mild
globalmet.globalmet_mod28	Longitudinal analysis - 1|3 average	0.154226	0.289173	Severe
globalmet.globalmet_mod28	Longitudinal analysis - 1|3 shape	0.169247	0.244273	Mild
globalmet.globalmet_mod28	Longitudinal analysis - 1|4 average	0.220758	0.378545	Severe
globalmet.globalmet_mod28	Longitudinal analysis - 1|4 shape	0.329303	0.402057	Mild
globalmet.globalmet_mod28	Longitudinal analysis - 1|5 average	0.217624	0.37614	Severe
globalmet.globalmet_mod28	Longitudinal analysis - 1|5 shape	0.794041	0.836208	Severe
globalmet.globalmet_mod28	Longitudinal analysis - 2|3 average	0.0631938	0.144771	Severe
globalmet.globalmet_mod28	Longitudinal analysis - 2|3 shape	0.64022	0.711355	Mild
globalmet.globalmet_mod28	Longitudinal analysis - 2|4 average	0.000112433	0.000970314	Severe
globalmet.globalmet_mod28	Longitudinal analysis - 2|4 shape	0.538969	0.612605	Severe
globalmet.globalmet_mod28	Longitudinal analysis - 2|5 average	0.00619862	0.0258618	Severe
globalmet.globalmet_mod28	Longitudinal analysis - 2|5 shape	0.720543	0.777964	Severe
globalmet.globalmet_mod28	Longitudinal analysis - 3|4 average	0.098923	0.208085	Severe
globalmet.globalmet_mod28	Longitudinal analysis - 3|4 shape	0.0151674	0.0361949	Severe
globalmet.globalmet_mod28	Longitudinal analysis - 3|5 average	0.108553	0.223857	Severe
globalmet.globalmet_mod28	Longitudinal analysis - 3|5 shape	0.682012	0.745951	Severe
globalmet.globalmet_mod28	Longitudinal analysis - 4|5 average	0.356128	0.513412	Severe
globalmet.globalmet_mod28	Longitudinal analysis - 4|5 shape	0.828704	0.861524	Severe
globalmet.globalmet_mod29	Longitudinal analysis - 1|2 average	0.953253	0.970697	Severe
globalmet.globalmet_mod29	Longitudinal analysis - 1|2 shape	0.296084	0.374564	Mild
globalmet.globalmet_mod29	Longitudinal analysis - 1|3 average	0.718197	0.812253	Mild
globalmet.globalmet_mod29	Longitudinal analysis - 1|3 shape	0.521122	0.59638	Mild
globalmet.globalmet_mod29	Longitudinal analysis - 1|4 average	0.42771	0.570202	Severe
globalmet.globalmet_mod29	Longitudinal analysis - 1|4 shape	0.00219984	0.00752449	Mild
globalmet.globalmet_mod29	Longitudinal analysis - 1|5 average	0.0111498	0.0418116	Severe
globalmet.globalmet_mod29	Longitudinal analysis - 1|5 shape	0.191383	0.269735	Mild
globalmet.globalmet_mod29	Longitudinal analysis - 2|3 average	0.524452	0.652636	Severe
globalmet.globalmet_mod29	Longitudinal analysis - 2|3 shape	0.68959	0.750331	Severe
globalmet.globalmet_mod29	Longitudinal analysis - 2|4 average	0.0366588	0.0984863	Severe
globalmet.globalmet_mod29	Longitudinal analysis - 2|4 shape	0.31257	0.3884	Mild
globalmet.globalmet_mod29	Longitudinal analysis - 2|5 average	7.89478e-06	0.000106961	Severe
globalmet.globalmet_mod29	Longitudinal analysis - 2|5 shape	0.168631	0.244273	Mild
globalmet.globalmet_mod29	Longitudinal analysis - 3|4 average	0.174764	0.316839	Severe
globalmet.globalmet_mod29	Longitudinal analysis - 3|4 shape	0.177962	0.255099	Mild
globalmet.globalmet_mod29	Longitudinal analysis - 3|5 average	0.000484494	0.00337272	Severe
globalmet.globalmet_mod29	Longitudinal analysis - 3|5 shape	0.375863	0.449519	Mild
globalmet.globalmet_mod29	Longitudinal analysis - 4|5 average	0.024178	0.0748509	Severe
globalmet.globalmet_mod29	Longitudinal analysis - 4|5 shape	0.168268	0.244273	Mild
globalmet.globalmet_mod3	Longitudinal analysis - 1|2 average	1.50545e-05	0.000180122	Mild
globalmet.globalmet_mod3	Longitudinal analysis - 1|2 shape	0.0009734	0.00382082	Severe
globalmet.globalmet_mod3	Longitudinal analysis - 1|3 average	6.93043e-06	9.70261e-05	Mild
globalmet.globalmet_mod3	Longitudinal analysis - 1|3 shape	0.0247748	0.0536361	Mild
globalmet.globalmet_mod3	Longitudinal analysis - 1|4 average	1.69056e-32	2.13011e-29	Mild
globalmet.globalmet_mod3	Longitudinal analysis - 1|4 shape	1.47174e-12	5.61938e-11	Mild
globalmet.globalmet_mod3	Longitudinal analysis - 1|5 average	3.2927e-22	1.38294e-19	Mild
globalmet.globalmet_mod3	Longitudinal analysis - 1|5 shape	4.36648e-25	9.16962e-23	Mild
globalmet.globalmet_mod3	Longitudinal analysis - 2|3 average	0.369463	0.525421	Severe
globalmet.globalmet_mod3	Longitudinal analysis - 2|3 shape	1.36421e-06	1.16932e-05	Mild
globalmet.globalmet_mod3	Longitudinal analysis - 2|4 average	1.34499e-29	8.47341e-27	Mild
globalmet.globalmet_mod3	Longitudinal analysis - 2|4 shape	2.23538e-24	3.12953e-22	Mild
globalmet.globalmet_mod3	Longitudinal analysis - 2|5 average	3.04011e-16	5.47219e-14	Mild
globalmet.globalmet_mod3	Longitudinal analysis - 2|5 shape	3.63827e-37	1.52807e-34	Mild
globalmet.globalmet_mod3	Longitudinal analysis - 3|4 average	1.67172e-20	5.2659e-18	Mild
globalmet.globalmet_mod3	Longitudinal analysis - 3|4 shape	1.49478e-08	2.12103e-07	Mild
globalmet.globalmet_mod3	Longitudinal analysis - 3|5 average	1.47773e-13	1.55162e-11	Mild
globalmet.globalmet_mod3	Longitudinal analysis - 3|5 shape	1.21622e-13	6.38516e-12	Mild
globalmet.globalmet_mod3	Longitudinal analysis - 4|5 average	0.1778	0.320498	Severe
globalmet.globalmet_mod3	Longitudinal analysis - 4|5 shape	8.7562e-05	0.000477611	Mild
globalmet.globalmet_mod30	Longitudinal analysis - 1|2 average	0.867881	0.915088	Mild
globalmet.globalmet_mod30	Longitudinal analysis - 1|2 shape	0.707632	0.765994	Severe
globalmet.globalmet_mod30	Longitudinal analysis - 1|3 average	0.371028	0.525867	Mild
globalmet.globalmet_mod30	Longitudinal analysis - 1|3 shape	0.30961	0.385865	Severe
globalmet.globalmet_mod30	Longitudinal analysis - 1|4 average	0.0188377	0.0621609	Mild
globalmet.globalmet_mod30	Longitudinal analysis - 1|4 shape	0.138998	0.2142	Severe
globalmet.globalmet_mod30	Longitudinal analysis - 1|5 average	0.3271	0.491234	Severe
globalmet.globalmet_mod30	Longitudinal analysis - 1|5 shape	0.027597	0.0587153	Mild
globalmet.globalmet_mod30	Longitudinal analysis - 2|3 average	0.260412	0.421746	Mild
globalmet.globalmet_mod30	Longitudinal analysis - 2|3 shape	0.268693	0.348306	Severe
globalmet.globalmet_mod30	Longitudinal analysis - 2|4 average	0.0781009	0.172644	Mild
globalmet.globalmet_mod30	Longitudinal analysis - 2|4 shape	0.031375	0.0642805	Severe
globalmet.globalmet_mod30	Longitudinal analysis - 2|5 average	0.474098	0.609317	Severe
globalmet.globalmet_mod30	Longitudinal analysis - 2|5 shape	0.0512707	0.0944461	Mild
globalmet.globalmet_mod30	Longitudinal analysis - 3|4 average	0.622979	0.737569	Mild
globalmet.globalmet_mod30	Longitudinal analysis - 3|4 shape	0.0948938	0.156911	Severe
globalmet.globalmet_mod30	Longitudinal analysis - 3|5 average	0.720895	0.813185	Severe
globalmet.globalmet_mod30	Longitudinal analysis - 3|5 shape	0.0246866	0.0536361	Mild
globalmet.globalmet_mod30	Longitudinal analysis - 4|5 average	0.789103	0.861463	Severe
globalmet.globalmet_mod30	Longitudinal analysis - 4|5 shape	0.000411937	0.00192237	Mild
globalmet.globalmet_mod31	Longitudinal analysis - 1|2 average	0.408666	0.55487	Mild
globalmet.globalmet_mod31	Longitudinal analysis - 1|2 shape	0.307186	0.383983	Mild
globalmet.globalmet_mod31	Longitudinal analysis - 1|3 average	0.238157	0.396405	Severe
globalmet.globalmet_mod31	Longitudinal analysis - 1|3 shape	0.103121	0.167224	Mild
globalmet.globalmet_mod31	Longitudinal analysis - 1|4 average	0.0240151	0.0747136	Mild
globalmet.globalmet_mod31	Longitudinal analysis - 1|4 shape	0.0126629	0.0318614	Severe
globalmet.globalmet_mod31	Longitudinal analysis - 1|5 average	0.00346417	0.0163058	Severe
globalmet.globalmet_mod31	Longitudinal analysis - 1|5 shape	0.00428328	0.0129423	Severe
globalmet.globalmet_mod31	Longitudinal analysis - 2|3 average	0.213783	0.371028	Severe
globalmet.globalmet_mod31	Longitudinal analysis - 2|3 shape	0.0976585	0.160359	Severe
globalmet.globalmet_mod31	Longitudinal analysis - 2|4 average	0.0105715	0.039984	Mild
globalmet.globalmet_mod31	Longitudinal analysis - 2|4 shape	0.00191451	0.00665711	Severe
globalmet.globalmet_mod31	Longitudinal analysis - 2|5 average	0.0023708	0.0120452	Severe
globalmet.globalmet_mod31	Longitudinal analysis - 2|5 shape	0.000570282	0.00252125	Severe
globalmet.globalmet_mod31	Longitudinal analysis - 3|4 average	0.268629	0.427905	Mild
globalmet.globalmet_mod31	Longitudinal analysis - 3|4 shape	0.0172079	0.0397105	Severe
globalmet.globalmet_mod31	Longitudinal analysis - 3|5 average	0.0680801	0.15456	Severe
globalmet.globalmet_mod31	Longitudinal analysis - 3|5 shape	0.136009	0.210789	Severe
globalmet.globalmet_mod31	Longitudinal analysis - 4|5 average	0.076758	0.169974	Severe
globalmet.globalmet_mod31	Longitudinal analysis - 4|5 shape	0.100777	0.164055	Severe
globalmet.globalmet_mod32	Longitudinal analysis - 1|2 average	0.0730893	0.163575	Mild
globalmet.globalmet_mod32	Longitudinal analysis - 1|2 shape	0.114413	0.18341	Severe
globalmet.globalmet_mod32	Longitudinal analysis - 1|3 average	0.12704	0.251682	Mild
globalmet.globalmet_mod32	Longitudinal analysis - 1|3 shape	0.779112	0.827751	Mild
globalmet.globalmet_mod32	Longitudinal analysis - 1|4 average	7.31389e-08	1.61675e-06	Mild
globalmet.globalmet_mod32	Longitudinal analysis - 1|4 shape	0.0149351	0.0358821	Mild
globalmet.globalmet_mod32	Longitudinal analysis - 1|5 average	0.000357468	0.00261866	Mild
globalmet.globalmet_mod32	Longitudinal analysis - 1|5 shape	5.5413e-06	4.15597e-05	Mild
globalmet.globalmet_mod32	Longitudinal analysis - 2|3 average	0.335797	0.498944	Severe
globalmet.globalmet_mod32	Longitudinal analysis - 2|3 shape	0.156989	0.235483	Mild
globalmet.globalmet_mod32	Longitudinal analysis - 2|4 average	0.00017095	0.00138966	Mild
globalmet.globalmet_mod32	Longitudinal analysis - 2|4 shape	0.000509383	0.00227597	Mild
globalmet.globalmet_mod32	Longitudinal analysis - 2|5 average	0.232548	0.389642	Severe
globalmet.globalmet_mod32	Longitudinal analysis - 2|5 shape	3.72635e-08	4.22991e-07	Mild
globalmet.globalmet_mod32	Longitudinal analysis - 3|4 average	4.01611e-05	0.000392271	Mild
globalmet.globalmet_mod32	Longitudinal analysis - 3|4 shape	0.0738703	0.127154	Mild
globalmet.globalmet_mod32	Longitudinal analysis - 3|5 average	0.0326125	0.0915183	Severe
globalmet.globalmet_mod32	Longitudinal analysis - 3|5 shape	0.000232427	0.00116214	Mild
globalmet.globalmet_mod32	Longitudinal analysis - 4|5 average	0.581366	0.700977	Severe
globalmet.globalmet_mod32	Longitudinal analysis - 4|5 shape	0.00043468	0.00200621	Mild
globalmet.globalmet_mod33	Longitudinal analysis - 1|2 average	0.41257	0.557771	Mild
globalmet.globalmet_mod33	Longitudinal analysis - 1|2 shape	0.478359	0.553473	Severe
globalmet.globalmet_mod33	Longitudinal analysis - 1|3 average	0.594025	0.712717	Severe
globalmet.globalmet_mod33	Longitudinal analysis - 1|3 shape	0.539676	0.612605	Mild
globalmet.globalmet_mod33	Longitudinal analysis - 1|4 average	0.00849824	0.0337785	Mild
globalmet.globalmet_mod33	Longitudinal analysis - 1|4 shape	0.365047	0.439311	Mild
globalmet.globalmet_mod33	Longitudinal analysis - 1|5 average	0.579112	0.699598	Severe
globalmet.globalmet_mod33	Longitudinal analysis - 1|5 shape	0.219669	0.296659	Mild
globalmet.globalmet_mod33	Longitudinal analysis - 2|3 average	0.444746	0.584947	Severe
globalmet.globalmet_mod33	Longitudinal analysis - 2|3 shape	0.223682	0.301111	Mild
globalmet.globalmet_mod33	Longitudinal analysis - 2|4 average	0.321091	0.485972	Severe
globalmet.globalmet_mod33	Longitudinal analysis - 2|4 shape	0.00066202	0.00289634	Mild
globalmet.globalmet_mod33	Longitudinal analysis - 2|5 average	0.158306	0.294198	Severe
globalmet.globalmet_mod33	Longitudinal analysis - 2|5 shape	0.253338	0.333349	Mild
globalmet.globalmet_mod33	Longitudinal analysis - 3|4 average	0.0550488	0.131616	Mild
globalmet.globalmet_mod33	Longitudinal analysis - 3|4 shape	0.0309565	0.063734	Mild
globalmet.globalmet_mod33	Longitudinal analysis - 3|5 average	0.577724	0.699262	Severe
globalmet.globalmet_mod33	Longitudinal analysis - 3|5 shape	0.810795	0.845424	Mild
globalmet.globalmet_mod33	Longitudinal analysis - 4|5 average	0.045379	0.115465	Severe
globalmet.globalmet_mod33	Longitudinal analysis - 4|5 shape	0.181542	0.258466	Severe
globalmet.globalmet_mod34	Longitudinal analysis - 1|2 average	0.0357362	0.0966257	Severe
globalmet.globalmet_mod34	Longitudinal analysis - 1|2 shape	0.196416	0.275902	Mild
globalmet.globalmet_mod34	Longitudinal analysis - 1|3 average	0.779022	0.853537	Severe
globalmet.globalmet_mod34	Longitudinal analysis - 1|3 shape	0.350351	0.422837	Mild
globalmet.globalmet_mod34	Longitudinal analysis - 1|4 average	3.3822e-05	0.000335557	Mild
globalmet.globalmet_mod34	Longitudinal analysis - 1|4 shape	0.00309785	0.010086	Mild
globalmet.globalmet_mod34	Longitudinal analysis - 1|5 average	0.00027684	0.00210132	Mild
globalmet.globalmet_mod34	Longitudinal analysis - 1|5 shape	0.00314888	0.0101733	Mild
globalmet.globalmet_mod34	Longitudinal analysis - 2|3 average	0.428104	0.570202	Severe
globalmet.globalmet_mod34	Longitudinal analysis - 2|3 shape	0.0116063	0.0300226	Severe
globalmet.globalmet_mod34	Longitudinal analysis - 2|4 average	0.00640994	0.0265675	Mild
globalmet.globalmet_mod34	Longitudinal analysis - 2|4 shape	0.0362608	0.0715494	Mild
globalmet.globalmet_mod34	Longitudinal analysis - 2|5 average	0.000328626	0.0024647	Mild
globalmet.globalmet_mod34	Longitudinal analysis - 2|5 shape	0.0105797	0.0278901	Mild
globalmet.globalmet_mod34	Longitudinal analysis - 3|4 average	0.000190554	0.0015196	Mild
globalmet.globalmet_mod34	Longitudinal analysis - 3|4 shape	8.41078e-05	0.000466358	Mild
globalmet.globalmet_mod34	Longitudinal analysis - 3|5 average	2.57188e-07	4.98548e-06	Mild
globalmet.globalmet_mod34	Longitudinal analysis - 3|5 shape	0.00384729	0.0118813	Mild
globalmet.globalmet_mod34	Longitudinal analysis - 4|5 average	0.0375307	0.0997653	Mild
globalmet.globalmet_mod34	Longitudinal analysis - 4|5 shape	0.456235	0.535247	Mild
globalmet.globalmet_mod35	Longitudinal analysis - 1|2 average	0.125902	0.250215	Severe
globalmet.globalmet_mod35	Longitudinal analysis - 1|2 shape	0.00049733	0.00224601	Mild
globalmet.globalmet_mod35	Longitudinal analysis - 1|3 average	0.0544677	0.130722	Severe
globalmet.globalmet_mod35	Longitudinal analysis - 1|3 shape	0.00882407	0.0242229	Mild
globalmet.globalmet_mod35	Longitudinal analysis - 1|4 average	6.50861e-05	0.000594265	Severe
globalmet.globalmet_mod35	Longitudinal analysis - 1|4 shape	2.09684e-08	2.66871e-07	Mild
globalmet.globalmet_mod35	Longitudinal analysis - 1|5 average	3.53436e-12	2.78331e-10	Severe
globalmet.globalmet_mod35	Longitudinal analysis - 1|5 shape	0.0518195	0.0950401	Severe
globalmet.globalmet_mod35	Longitudinal analysis - 2|3 average	0.570501	0.695195	Severe
globalmet.globalmet_mod35	Longitudinal analysis - 2|3 shape	0.640079	0.711355	Severe
globalmet.globalmet_mod35	Longitudinal analysis - 2|4 average	0.00052782	0.00361442	Severe
globalmet.globalmet_mod35	Longitudinal analysis - 2|4 shape	0.0512504	0.0944461	Mild
globalmet.globalmet_mod35	Longitudinal analysis - 2|5 average	4.76591e-12	3.33614e-10	Severe
globalmet.globalmet_mod35	Longitudinal analysis - 2|5 shape	1.36414e-07	1.40984e-06	Severe
globalmet.globalmet_mod35	Longitudinal analysis - 3|4 average	0.00778648	0.0314454	Severe
globalmet.globalmet_mod35	Longitudinal analysis - 3|4 shape	0.00931498	0.0252406	Mild
globalmet.globalmet_mod35	Longitudinal analysis - 3|5 average	1.55689e-08	4.7846e-07	Severe
globalmet.globalmet_mod35	Longitudinal analysis - 3|5 shape	6.96301e-05	0.000405821	Severe
globalmet.globalmet_mod35	Longitudinal analysis - 4|5 average	6.86304e-06	9.70261e-05	Severe
globalmet.globalmet_mod35	Longitudinal analysis - 4|5 shape	3.53719e-08	4.12673e-07	Severe
globalmet.globalmet_mod36	Longitudinal analysis - 1|2 average	0.00896328	0.034906	Mild
globalmet.globalmet_mod36	Longitudinal analysis - 1|2 shape	0.144374	0.220498	Mild
globalmet.globalmet_mod36	Longitudinal analysis - 1|3 average	0.0102301	0.0389423	Mild
globalmet.globalmet_mod36	Longitudinal analysis - 1|3 shape	0.148955	0.225852	Mild
globalmet.globalmet_mod36	Longitudinal analysis - 1|4 average	0.153682	0.288584	Severe
globalmet.globalmet_mod36	Longitudinal analysis - 1|4 shape	2.36228e-10	4.50981e-09	Mild
globalmet.globalmet_mod36	Longitudinal analysis - 1|5 average	0.875914	0.920479	Severe
globalmet.globalmet_mod36	Longitudinal analysis - 1|5 shape	0.00701835	0.0199169	Mild
globalmet.globalmet_mod36	Longitudinal analysis - 2|3 average	0.516899	0.646766	Mild
globalmet.globalmet_mod36	Longitudinal analysis - 2|3 shape	0.00247496	0.00831586	Severe
globalmet.globalmet_mod36	Longitudinal analysis - 2|4 average	0.0793138	0.174712	Severe
globalmet.globalmet_mod36	Longitudinal analysis - 2|4 shape	2.75984e-08	3.31181e-07	Mild
globalmet.globalmet_mod36	Longitudinal analysis - 2|5 average	0.0766738	0.169974	Severe
globalmet.globalmet_mod36	Longitudinal analysis - 2|5 shape	0.0533856	0.0966463	Mild
globalmet.globalmet_mod36	Longitudinal analysis - 3|4 average	0.00872822	0.0343674	Severe
globalmet.globalmet_mod36	Longitudinal analysis - 3|4 shape	1.29227e-10	2.85659e-09	Mild
globalmet.globalmet_mod36	Longitudinal analysis - 3|5 average	0.00603034	0.0254121	Severe
globalmet.globalmet_mod36	Longitudinal analysis - 3|5 shape	0.473016	0.548803	Mild
globalmet.globalmet_mod36	Longitudinal analysis - 4|5 average	0.36473	0.521634	Mild
globalmet.globalmet_mod36	Longitudinal analysis - 4|5 shape	0.0430102	0.0824854	Severe
globalmet.globalmet_mod37	Longitudinal analysis - 1|2 average	0.404932	0.550987	Mild
globalmet.globalmet_mod37	Longitudinal analysis - 1|2 shape	0.0138457	0.0346142	Severe
globalmet.globalmet_mod37	Longitudinal analysis - 1|3 average	0.42799	0.570202	Mild
globalmet.globalmet_mod37	Longitudinal analysis - 1|3 shape	0.0149509	0.0358821	Severe
globalmet.globalmet_mod37	Longitudinal analysis - 1|4 average	0.000630426	0.00409452	Mild
globalmet.globalmet_mod37	Longitudinal analysis - 1|4 shape	0.0337883	0.0685559	Severe
globalmet.globalmet_mod37	Longitudinal analysis - 1|5 average	0.0993797	0.208697	Mild
globalmet.globalmet_mod37	Longitudinal analysis - 1|5 shape	0.0631995	0.110599	Mild
globalmet.globalmet_mod37	Longitudinal analysis - 2|3 average	0.498681	0.630336	Severe
globalmet.globalmet_mod37	Longitudinal analysis - 2|3 shape	0.95165	0.956204	Mild
globalmet.globalmet_mod37	Longitudinal analysis - 2|4 average	0.0286639	0.0851805	Mild
globalmet.globalmet_mod37	Longitudinal analysis - 2|4 shape	0.016379	0.0384311	Mild
globalmet.globalmet_mod37	Longitudinal analysis - 2|5 average	0.32264	0.485972	Severe
globalmet.globalmet_mod37	Longitudinal analysis - 2|5 shape	0.000771648	0.00325924	Mild
globalmet.globalmet_mod37	Longitudinal analysis - 3|4 average	0.00494043	0.0211733	Mild
globalmet.globalmet_mod37	Longitudinal analysis - 3|4 shape	0.263876	0.34312	Mild
globalmet.globalmet_mod37	Longitudinal analysis - 3|5 average	0.264684	0.424843	Severe
globalmet.globalmet_mod37	Longitudinal analysis - 3|5 shape	0.00134477	0.00504287	Mild
globalmet.globalmet_mod37	Longitudinal analysis - 4|5 average	0.558296	0.680981	Severe
globalmet.globalmet_mod37	Longitudinal analysis - 4|5 shape	0.00778556	0.0217996	Mild
globalmet.globalmet_mod38	Longitudinal analysis - 1|2 average	0.0628187	0.144174	Mild
globalmet.globalmet_mod38	Longitudinal analysis - 1|2 shape	0.000967173	0.00382082	Severe
globalmet.globalmet_mod38	Longitudinal analysis - 1|3 average	0.348957	0.509209	Mild
globalmet.globalmet_mod38	Longitudinal analysis - 1|3 shape	0.0200243	0.0454605	Severe
globalmet.globalmet_mod38	Longitudinal analysis - 1|4 average	0.00607817	0.0255283	Mild
globalmet.globalmet_mod38	Longitudinal analysis - 1|4 shape	8.33998e-07	7.45275e-06	Severe
globalmet.globalmet_mod38	Longitudinal analysis - 1|5 average	0.498766	0.630336	Mild
globalmet.globalmet_mod38	Longitudinal analysis - 1|5 shape	0.0300938	0.0623467	Severe
globalmet.globalmet_mod38	Longitudinal analysis - 2|3 average	0.532661	0.659494	Severe
globalmet.globalmet_mod38	Longitudinal analysis - 2|3 shape	0.125543	0.198226	Mild
globalmet.globalmet_mod38	Longitudinal analysis - 2|4 average	0.119045	0.239229	Mild
globalmet.globalmet_mod38	Longitudinal analysis - 2|4 shape	0.00860512	0.0237773	Mild
globalmet.globalmet_mod38	Longitudinal analysis - 2|5 average	0.574897	0.697564	Mild
globalmet.globalmet_mod38	Longitudinal analysis - 2|5 shape	0.0938364	0.155776	Severe
globalmet.globalmet_mod38	Longitudinal analysis - 3|4 average	0.0484444	0.121111	Mild
globalmet.globalmet_mod38	Longitudinal analysis - 3|4 shape	0.13923	0.2142	Mild
globalmet.globalmet_mod38	Longitudinal analysis - 3|5 average	0.609208	0.724837	Mild
globalmet.globalmet_mod38	Longitudinal analysis - 3|5 shape	0.0297645	0.0621944	Severe
globalmet.globalmet_mod38	Longitudinal analysis - 4|5 average	0.299715	0.462795	Mild
globalmet.globalmet_mod38	Longitudinal analysis - 4|5 shape	0.0189187	0.04342	Severe
globalmet.globalmet_mod39	Longitudinal analysis - 1|2 average	0.879971	0.923969	Mild
globalmet.globalmet_mod39	Longitudinal analysis - 1|2 shape	2.21684e-11	6.20714e-10	Severe
globalmet.globalmet_mod39	Longitudinal analysis - 1|3 average	0.672193	0.776318	Mild
globalmet.globalmet_mod39	Longitudinal analysis - 1|3 shape	0.0583623	0.103865	Severe
globalmet.globalmet_mod39	Longitudinal analysis - 1|4 average	0.0743708	0.165588	Mild
globalmet.globalmet_mod39	Longitudinal analysis - 1|4 shape	4.02727e-08	4.45119e-07	Severe
globalmet.globalmet_mod39	Longitudinal analysis - 1|5 average	0.209043	0.366844	Mild
globalmet.globalmet_mod39	Longitudinal analysis - 1|5 shape	0.469262	0.545956	Severe
globalmet.globalmet_mod39	Longitudinal analysis - 2|3 average	0.839262	0.893888	Severe
globalmet.globalmet_mod39	Longitudinal analysis - 2|3 shape	0.106148	0.171469	Mild
globalmet.globalmet_mod39	Longitudinal analysis - 2|4 average	0.0273449	0.0824273	Mild
globalmet.globalmet_mod39	Longitudinal analysis - 2|4 shape	0.0449141	0.0845916	Severe
globalmet.globalmet_mod39	Longitudinal analysis - 2|5 average	0.0431099	0.111997	Mild
globalmet.globalmet_mod39	Longitudinal analysis - 2|5 shape	0.947718	0.954536	Severe
globalmet.globalmet_mod39	Longitudinal analysis - 3|4 average	0.141961	0.272254	Mild
globalmet.globalmet_mod39	Longitudinal analysis - 3|4 shape	0.000343136	0.00163769	Severe
globalmet.globalmet_mod39	Longitudinal analysis - 3|5 average	0.284075	0.445192	Mild
globalmet.globalmet_mod39	Longitudinal analysis - 3|5 shape	0.164208	0.242327	Severe
globalmet.globalmet_mod39	Longitudinal analysis - 4|5 average	0.700319	0.797111	Severe
globalmet.globalmet_mod39	Longitudinal analysis - 4|5 shape	0.167678	0.244273	Mild
globalmet.globalmet_mod4	Longitudinal analysis - 1|2 average	0.601273	0.71879	Severe
globalmet.globalmet_mod4	Longitudinal analysis - 1|2 shape	0.927667	0.938844	Mild
globalmet.globalmet_mod4	Longitudinal analysis - 1|3 average	0.454232	0.59309	Severe
globalmet.globalmet_mod4	Longitudinal analysis - 1|3 shape	0.05335	0.0966463	Mild
globalmet.globalmet_mod4	Longitudinal analysis - 1|4 average	3.30974e-05	0.000333622	Severe
globalmet.globalmet_mod4	Longitudinal analysis - 1|4 shape	0.217452	0.294708	Mild
globalmet.globalmet_mod4	Longitudinal analysis - 1|5 average	0.000343293	0.00254791	Severe
globalmet.globalmet_mod4	Longitudinal analysis - 1|5 shape	0.0144821	0.0355702	Severe
globalmet.globalmet_mod4	Longitudinal analysis - 2|3 average	0.751579	0.835088	Severe
globalmet.globalmet_mod4	Longitudinal analysis - 2|3 shape	0.0989805	0.161758	Mild
globalmet.globalmet_mod4	Longitudinal analysis - 2|4 average	4.27768e-06	6.41653e-05	Severe
globalmet.globalmet_mod4	Longitudinal analysis - 2|4 shape	0.246538	0.326869	Mild
globalmet.globalmet_mod4	Longitudinal analysis - 2|5 average	1.18687e-05	0.000149546	Severe
globalmet.globalmet_mod4	Longitudinal analysis - 2|5 shape	0.00564937	0.0164773	Severe
globalmet.globalmet_mod4	Longitudinal analysis - 3|4 average	7.48431e-05	0.000665235	Severe
globalmet.globalmet_mod4	Longitudinal analysis - 3|4 shape	0.340674	0.412344	Severe
globalmet.globalmet_mod4	Longitudinal analysis - 3|5 average	0.000133403	0.00113573	Severe
globalmet.globalmet_mod4	Longitudinal analysis - 3|5 shape	0.000725531	0.00314147	Severe
globalmet.globalmet_mod4	Longitudinal analysis - 4|5 average	0.29518	0.456912	Severe
globalmet.globalmet_mod4	Longitudinal analysis - 4|5 shape	0.0166705	0.0386828	Severe
globalmet.globalmet_mod40	Longitudinal analysis - 1|2 average	0.262564	0.423058	Severe
globalmet.globalmet_mod40	Longitudinal analysis - 1|2 shape	0.387235	0.459431	Mild
globalmet.globalmet_mod40	Longitudinal analysis - 1|3 average	0.0846601	0.183285	Severe
globalmet.globalmet_mod40	Longitudinal analysis - 1|3 shape	0.382621	0.455244	Severe
globalmet.globalmet_mod40	Longitudinal analysis - 1|4 average	1.13333e-05	0.000144242	Severe
globalmet.globalmet_mod40	Longitudinal analysis - 1|4 shape	0.558062	0.631769	Severe
globalmet.globalmet_mod40	Longitudinal analysis - 1|5 average	7.44724e-08	1.61785e-06	Severe
globalmet.globalmet_mod40	Longitudinal analysis - 1|5 shape	0.00177506	0.00637183	Severe
globalmet.globalmet_mod40	Longitudinal analysis - 2|3 average	0.579678	0.699611	Mild
globalmet.globalmet_mod40	Longitudinal analysis - 2|3 shape	0.132517	0.206905	Severe
globalmet.globalmet_mod40	Longitudinal analysis - 2|4 average	5.56356e-05	0.000519265	Severe
globalmet.globalmet_mod40	Longitudinal analysis - 2|4 shape	0.318315	0.393212	Severe
globalmet.globalmet_mod40	Longitudinal analysis - 2|5 average	1.85714e-08	5.31818e-07	Severe
globalmet.globalmet_mod40	Longitudinal analysis - 2|5 shape	8.43887e-05	0.000466358	Severe
globalmet.globalmet_mod40	Longitudinal analysis - 3|4 average	0.00236484	0.0120452	Severe
globalmet.globalmet_mod40	Longitudinal analysis - 3|4 shape	0.833214	0.864074	Mild
globalmet.globalmet_mod40	Longitudinal analysis - 3|5 average	4.00293e-08	1.00874e-06	Severe
globalmet.globalmet_mod40	Longitudinal analysis - 3|5 shape	0.000321608	0.00155259	Severe
globalmet.globalmet_mod40	Longitudinal analysis - 4|5 average	0.000166716	0.00137295	Severe
globalmet.globalmet_mod40	Longitudinal analysis - 4|5 shape	0.00132207	0.00500242	Severe
globalmet.globalmet_mod41	Longitudinal analysis - 1|2 average	0.111785	0.227175	Mild
globalmet.globalmet_mod41	Longitudinal analysis - 1|2 shape	0.674018	0.741067	Severe
globalmet.globalmet_mod41	Longitudinal analysis - 1|3 average	0.961386	0.975319	Mild
globalmet.globalmet_mod41	Longitudinal analysis - 1|3 shape	0.650838	0.721246	Severe
globalmet.globalmet_mod41	Longitudinal analysis - 1|4 average	0.000591884	0.00390457	Mild
globalmet.globalmet_mod41	Longitudinal analysis - 1|4 shape	0.0838025	0.140788	Mild
globalmet.globalmet_mod41	Longitudinal analysis - 1|5 average	0.33837	0.500149	Severe
globalmet.globalmet_mod41	Longitudinal analysis - 1|5 shape	0.00191788	0.00665711	Mild
globalmet.globalmet_mod41	Longitudinal analysis - 2|3 average	0.228013	0.384844	Severe
globalmet.globalmet_mod41	Longitudinal analysis - 2|3 shape	0.200108	0.279221	Mild
globalmet.globalmet_mod41	Longitudinal analysis - 2|4 average	0.034626	0.0952481	Mild
globalmet.globalmet_mod41	Longitudinal analysis - 2|4 shape	0.0116516	0.0300226	Mild
globalmet.globalmet_mod41	Longitudinal analysis - 2|5 average	0.986573	0.990388	Severe
globalmet.globalmet_mod41	Longitudinal analysis - 2|5 shape	0.000383473	0.00180965	Mild
globalmet.globalmet_mod41	Longitudinal analysis - 3|4 average	0.000989061	0.00599143	Mild
globalmet.globalmet_mod41	Longitudinal analysis - 3|4 shape	0.0198785	0.0453748	Mild
globalmet.globalmet_mod41	Longitudinal analysis - 3|5 average	0.418114	0.561048	Severe
globalmet.globalmet_mod41	Longitudinal analysis - 3|5 shape	0.0105645	0.0278901	Mild
globalmet.globalmet_mod41	Longitudinal analysis - 4|5 average	0.549152	0.671126	Severe
globalmet.globalmet_mod41	Longitudinal analysis - 4|5 shape	0.0771493	0.130131	Mild
globalmet.globalmet_mod5	Longitudinal analysis - 1|2 average	0.75808	0.837878	Mild
globalmet.globalmet_mod5	Longitudinal analysis - 1|2 shape	0.85863	0.883884	Mild
globalmet.globalmet_mod5	Longitudinal analysis - 1|3 average	0.881086	0.92437	Mild
globalmet.globalmet_mod5	Longitudinal analysis - 1|3 shape	0.857512	0.883884	Mild
globalmet.globalmet_mod5	Longitudinal analysis - 1|4 average	0.0536474	0.129742	Mild
globalmet.globalmet_mod5	Longitudinal analysis - 1|4 shape	0.586931	0.65912	Severe
globalmet.globalmet_mod5	Longitudinal analysis - 1|5 average	2.00818e-06	3.13828e-05	Severe
globalmet.globalmet_mod5	Longitudinal analysis - 1|5 shape	0.0292429	0.06141	Severe
globalmet.globalmet_mod5	Longitudinal analysis - 2|3 average	0.218825	0.37718	Severe
globalmet.globalmet_mod5	Longitudinal analysis - 2|3 shape	0.57534	0.647836	Mild
globalmet.globalmet_mod5	Longitudinal analysis - 2|4 average	0.00769389	0.0311714	Severe
globalmet.globalmet_mod5	Longitudinal analysis - 2|4 shape	0.800914	0.840959	Severe
globalmet.globalmet_mod5	Longitudinal analysis - 2|5 average	1.00754e-11	6.34747e-10	Severe
globalmet.globalmet_mod5	Longitudinal analysis - 2|5 shape	0.022265	0.0492441	Severe
globalmet.globalmet_mod5	Longitudinal analysis - 3|4 average	0.134088	0.26113	Severe
globalmet.globalmet_mod5	Longitudinal analysis - 3|4 shape	0.0441428	0.0838912	Severe
globalmet.globalmet_mod5	Longitudinal analysis - 3|5 average	5.45664e-07	9.54912e-06	Severe
globalmet.globalmet_mod5	Longitudinal analysis - 3|5 shape	0.00657917	0.0190569	Severe
globalmet.globalmet_mod5	Longitudinal analysis - 4|5 average	0.000258112	0.00199522	Severe
globalmet.globalmet_mod5	Longitudinal analysis - 4|5 shape	0.0106248	0.0278901	Severe
globalmet.globalmet_mod6	Longitudinal analysis - 1|2 average	0.618538	0.734551	Severe
globalmet.globalmet_mod6	Longitudinal analysis - 1|2 shape	0.036781	0.0717891	Mild
globalmet.globalmet_mod6	Longitudinal analysis - 1|3 average	0.152419	0.287497	Severe
globalmet.globalmet_mod6	Longitudinal analysis - 1|3 shape	0.0222771	0.0492441	Mild
globalmet.globalmet_mod6	Longitudinal analysis - 1|4 average	9.58657e-12	6.34747e-10	Severe
globalmet.globalmet_mod6	Longitudinal analysis - 1|4 shape	0.895448	0.915056	Mild
globalmet.globalmet_mod6	Longitudinal analysis - 1|5 average	1.40348e-18	3.53677e-16	Severe
globalmet.globalmet_mod6	Longitudinal analysis - 1|5 shape	2.3691e-08	2.92654e-07	Severe
globalmet.globalmet_mod6	Longitudinal analysis - 2|3 average	0.598981	0.71741	Severe
globalmet.globalmet_mod6	Longitudinal analysis - 2|3 shape	0.782422	0.827751	Severe
globalmet.globalmet_mod6	Longitudinal analysis - 2|4 average	1.07049e-12	9.6344e-11	Severe
globalmet.globalmet_mod6	Longitudinal analysis - 2|4 shape	0.00925697	0.0252406	Severe
globalmet.globalmet_mod6	Longitudinal analysis - 2|5 average	7.84917e-17	1.64833e-14	Severe
globalmet.globalmet_mod6	Longitudinal analysis - 2|5 shape	2.34693e-10	4.50981e-09	Severe
globalmet.globalmet_mod6	Longitudinal analysis - 3|4 average	2.78762e-09	1.00354e-07	Severe
globalmet.globalmet_mod6	Longitudinal analysis - 3|4 shape	0.0560304	0.100567	Severe
globalmet.globalmet_mod6	Longitudinal analysis - 3|5 average	2.23056e-13	2.16192e-11	Severe
globalmet.globalmet_mod6	Longitudinal analysis - 3|5 shape	3.84013e-09	6.20328e-08	Severe
globalmet.globalmet_mod6	Longitudinal analysis - 4|5 average	1.3973e-05	0.000169288	Mild
globalmet.globalmet_mod6	Longitudinal analysis - 4|5 shape	2.19622e-09	3.84338e-08	Severe
globalmet.globalmet_mod7	Longitudinal analysis - 1|2 average	0.029026	0.0858515	Mild
globalmet.globalmet_mod7	Longitudinal analysis - 1|2 shape	0.067915	0.117384	Mild
globalmet.globalmet_mod7	Longitudinal analysis - 1|3 average	0.375265	0.528491	Mild
globalmet.globalmet_mod7	Longitudinal analysis - 1|3 shape	0.092519	0.154198	Mild
globalmet.globalmet_mod7	Longitudinal analysis - 1|4 average	0.000464075	0.00324852	Mild
globalmet.globalmet_mod7	Longitudinal analysis - 1|4 shape	3.45186e-17	3.62445e-15	Severe
globalmet.globalmet_mod7	Longitudinal analysis - 1|5 average	0.54027	0.665678	Mild
globalmet.globalmet_mod7	Longitudinal analysis - 1|5 shape	0.00423958	0.0129423	Mild
globalmet.globalmet_mod7	Longitudinal analysis - 2|3 average	0.0832225	0.181106	Severe
globalmet.globalmet_mod7	Longitudinal analysis - 2|3 shape	0.46141	0.539812	Mild
globalmet.globalmet_mod7	Longitudinal analysis - 2|4 average	0.333805	0.497744	Mild
globalmet.globalmet_mod7	Longitudinal analysis - 2|4 shape	0.273869	0.353923	Severe
globalmet.globalmet_mod7	Longitudinal analysis - 2|5 average	0.0805089	0.176766	Severe
globalmet.globalmet_mod7	Longitudinal analysis - 2|5 shape	0.7586	0.811707	Mild
globalmet.globalmet_mod7	Longitudinal analysis - 3|4 average	0.132467	0.258773	Mild
globalmet.globalmet_mod7	Longitudinal analysis - 3|4 shape	0.133991	0.208431	Severe
globalmet.globalmet_mod7	Longitudinal analysis - 3|5 average	0.804254	0.867603	Mild
globalmet.globalmet_mod7	Longitudinal analysis - 3|5 shape	0.426879	0.502211	Mild
globalmet.globalmet_mod7	Longitudinal analysis - 4|5 average	0.224625	0.381953	Severe
globalmet.globalmet_mod7	Longitudinal analysis - 4|5 shape	0.794398	0.836208	Mild
globalmet.globalmet_mod8	Longitudinal analysis - 1|2 average	0.000823646	0.00513759	Mild
globalmet.globalmet_mod8	Longitudinal analysis - 1|2 shape	0.0522928	0.0954912	Severe
globalmet.globalmet_mod8	Longitudinal analysis - 1|3 average	0.0355405	0.0965485	Mild
globalmet.globalmet_mod8	Longitudinal analysis - 1|3 shape	0.688487	0.750331	Severe
globalmet.globalmet_mod8	Longitudinal analysis - 1|4 average	5.20334e-07	9.23409e-06	Mild
globalmet.globalmet_mod8	Longitudinal analysis - 1|4 shape	0.21532	0.293619	Mild
globalmet.globalmet_mod8	Longitudinal analysis - 1|5 average	1.39824e-07	2.93631e-06	Mild
globalmet.globalmet_mod8	Longitudinal analysis - 1|5 shape	0.00135681	0.00504302	Mild
globalmet.globalmet_mod8	Longitudinal analysis - 2|3 average	0.989463	0.991825	Severe
globalmet.globalmet_mod8	Longitudinal analysis - 2|3 shape	0.0146371	0.0357174	Mild
globalmet.globalmet_mod8	Longitudinal analysis - 2|4 average	0.0142576	0.0502928	Severe
globalmet.globalmet_mod8	Longitudinal analysis - 2|4 shape	0.00473209	0.0140956	Mild
globalmet.globalmet_mod8	Longitudinal analysis - 2|5 average	0.000173812	0.00140387	Mild
globalmet.globalmet_mod8	Longitudinal analysis - 2|5 shape	8.16958e-07	7.45275e-06	Mild
globalmet.globalmet_mod8	Longitudinal analysis - 3|4 average	0.0580743	0.13601	Mild
globalmet.globalmet_mod8	Longitudinal analysis - 3|4 shape	0.0493356	0.0920931	Mild
globalmet.globalmet_mod8	Longitudinal analysis - 3|5 average	0.00365326	0.0169856	Mild
globalmet.globalmet_mod8	Longitudinal analysis - 3|5 shape	0.0166543	0.0386828	Mild
globalmet.globalmet_mod8	Longitudinal analysis - 4|5 average	0.0513581	0.126389	Mild
globalmet.globalmet_mod8	Longitudinal analysis - 4|5 shape	0.0214517	0.0481803	Mild
globalmet.globalmet_mod9	Longitudinal analysis - 1|2 average	0.682204	0.785164	Mild
globalmet.globalmet_mod9	Longitudinal analysis - 1|2 shape	0.115862	0.185027	Severe
globalmet.globalmet_mod9	Longitudinal analysis - 1|3 average	0.895563	0.934672	Mild
globalmet.globalmet_mod9	Longitudinal analysis - 1|3 shape	0.0266436	0.0573862	Severe
globalmet.globalmet_mod9	Longitudinal analysis - 1|4 average	0.00126132	0.00739192	Mild
globalmet.globalmet_mod9	Longitudinal analysis - 1|4 shape	0.182414	0.258831	Severe
globalmet.globalmet_mod9	Longitudinal analysis - 1|5 average	0.011774	0.0434072	Mild
globalmet.globalmet_mod9	Longitudinal analysis - 1|5 shape	0.902109	0.919626	Mild
globalmet.globalmet_mod9	Longitudinal analysis - 2|3 average	0.729012	0.818916	Severe
globalmet.globalmet_mod9	Longitudinal analysis - 2|3 shape	0.14001	0.214614	Mild
globalmet.globalmet_mod9	Longitudinal analysis - 2|4 average	0.00748109	0.0305054	Mild
globalmet.globalmet_mod9	Longitudinal analysis - 2|4 shape	0.934851	0.94384	Severe
globalmet.globalmet_mod9	Longitudinal analysis - 2|5 average	0.00126719	0.00739192	Mild
globalmet.globalmet_mod9	Longitudinal analysis - 2|5 shape	0.531827	0.606976	Mild
globalmet.globalmet_mod9	Longitudinal analysis - 3|4 average	0.00246645	0.0124808	Mild
globalmet.globalmet_mod9	Longitudinal analysis - 3|4 shape	0.323797	0.397646	Severe
globalmet.globalmet_mod9	Longitudinal analysis - 3|5 average	0.0296701	0.0873466	Mild
globalmet.globalmet_mod9	Longitudinal analysis - 3|5 shape	0.323142	0.397646	Mild
globalmet.globalmet_mod9	Longitudinal analysis - 4|5 average	0.937035	0.959262	Severe
globalmet.globalmet_mod9	Longitudinal analysis - 4|5 shape	0.924234	0.937628	Mild
globalmet.globalmet_mod0	Longitudinal analysis DFSO - overall shape	0.00914927	0.0142322	Mild
globalmet.globalmet_mod0	Longitudinal analysis DFSO- overall average	0.0781156	0.117173	Severe
globalmet.globalmet_mod1	Longitudinal analysis DFSO - overall shape	1.82526e-05	5.897e-05	Severe
globalmet.globalmet_mod1	Longitudinal analysis DFSO- overall average	1.50224e-07	7.01047e-07	Severe
globalmet.globalmet_mod10	Longitudinal analysis DFSO - overall shape	1.5141e-05	5.78111e-05	Severe
globalmet.globalmet_mod10	Longitudinal analysis DFSO- overall average	1.04412e-15	1.46176e-14	Severe
globalmet.globalmet_mod11	Longitudinal analysis DFSO - overall shape	0.00852357	0.0137688	Severe
globalmet.globalmet_mod11	Longitudinal analysis DFSO- overall average	0.0542578	0.0880475	Mild
globalmet.globalmet_mod12	Longitudinal analysis DFSO - overall shape	0.00688723	0.0115705	Mild
globalmet.globalmet_mod12	Longitudinal analysis DFSO- overall average	0.0372955	0.0652672	Mild
globalmet.globalmet_mod13	Longitudinal analysis DFSO - overall shape	0.000275205	0.000679919	Severe
globalmet.globalmet_mod13	Longitudinal analysis DFSO- overall average	5.20715e-05	0.0001458	Severe
globalmet.globalmet_mod14	Longitudinal analysis DFSO - overall shape	4.44012e-07	2.66407e-06	Mild
globalmet.globalmet_mod14	Longitudinal analysis DFSO- overall average	3.4033e-05	0.000102099	Mild
globalmet.globalmet_mod15	Longitudinal analysis DFSO - overall shape	0.407731	0.417676	Mild
globalmet.globalmet_mod15	Longitudinal analysis DFSO- overall average	0.00211019	0.00492377	Mild
globalmet.globalmet_mod16	Longitudinal analysis DFSO - overall shape	6.27516e-05	0.000188255	Mild
globalmet.globalmet_mod16	Longitudinal analysis DFSO- overall average	0.287534	0.365952	Severe
globalmet.globalmet_mod17	Longitudinal analysis DFSO - overall shape	0.17074	0.193813	Mild
globalmet.globalmet_mod17	Longitudinal analysis DFSO- overall average	0.394851	0.46066	Severe
globalmet.globalmet_mod18	Longitudinal analysis DFSO - overall shape	0.0190036	0.0285054	Severe
globalmet.globalmet_mod18	Longitudinal analysis DFSO- overall average	0.0229536	0.0419153	Mild
globalmet.globalmet_mod19	Longitudinal analysis DFSO - overall shape	0.132276	0.154322	Severe
globalmet.globalmet_mod19	Longitudinal analysis DFSO- overall average	0.450849	0.504828	Mild
globalmet.globalmet_mod2	Longitudinal analysis DFSO - overall shape	3.14477e-09	2.20134e-08	Mild
globalmet.globalmet_mod2	Longitudinal analysis DFSO- overall average	2.44278e-09	1.46567e-08	Mild
globalmet.globalmet_mod20	Longitudinal analysis DFSO - overall shape	0.108992	0.13079	Mild
globalmet.globalmet_mod20	Longitudinal analysis DFSO- overall average	0.649235	0.649235	Severe
globalmet.globalmet_mod21	Longitudinal analysis DFSO - overall shape	3.98242e-11	5.57538e-10	Mild
globalmet.globalmet_mod21	Longitudinal analysis DFSO- overall average	1.53043e-09	1.0713e-08	Mild
globalmet.globalmet_mod22	Longitudinal analysis DFSO - overall shape	9.41152e-11	7.90567e-10	Mild
globalmet.globalmet_mod22	Longitudinal analysis DFSO- overall average	0.00797655	0.0159531	Mild
globalmet.globalmet_mod23	Longitudinal analysis DFSO - overall shape	0.00351852	0.00642512	Mild
globalmet.globalmet_mod23	Longitudinal analysis DFSO- overall average	0.460702	0.504828	Severe
globalmet.globalmet_mod24	Longitudinal analysis DFSO - overall shape	0.230586	0.248324	Severe
globalmet.globalmet_mod24	Longitudinal analysis DFSO- overall average	7.71339e-13	8.09906e-12	Severe
globalmet.globalmet_mod25	Longitudinal analysis DFSO - overall shape	0.000544461	0.00120355	Mild
globalmet.globalmet_mod25	Longitudinal analysis DFSO- overall average	0.616322	0.631355	Severe
globalmet.globalmet_mod26	Longitudinal analysis DFSO - overall shape	5.11665e-07	2.68624e-06	Mild
globalmet.globalmet_mod26	Longitudinal analysis DFSO- overall average	0.00293195	0.00648114	Mild
globalmet.globalmet_mod27	Longitudinal analysis DFSO - overall shape	1.79017e-05	5.897e-05	Mild
globalmet.globalmet_mod27	Longitudinal analysis DFSO- overall average	3.28345e-05	0.000102099	Severe
globalmet.globalmet_mod28	Longitudinal analysis DFSO - overall shape	0.26271	0.275845	Mild
globalmet.globalmet_mod28	Longitudinal analysis DFSO- overall average	0.00441548	0.0092725	Severe
globalmet.globalmet_mod29	Longitudinal analysis DFSO - overall shape	0.0596486	0.0759164	Mild
globalmet.globalmet_mod29	Longitudinal analysis DFSO- overall average	0.00919277	0.0175498	Severe
globalmet.globalmet_mod3	Longitudinal analysis DFSO - overall shape	2.40056e-20	5.04117e-19	Mild
globalmet.globalmet_mod3	Longitudinal analysis DFSO- overall average	2.40824e-40	1.01146e-38	Mild
globalmet.globalmet_mod30	Longitudinal analysis DFSO - overall shape	0.0382357	0.05353	Mild
globalmet.globalmet_mod30	Longitudinal analysis DFSO- overall average	0.236608	0.310548	Mild
globalmet.globalmet_mod31	Longitudinal analysis DFSO - overall shape	0.000506628	0.00118213	Severe
globalmet.globalmet_mod31	Longitudinal analysis DFSO- overall average	0.558872	0.586816	Mild
globalmet.globalmet_mod32	Longitudinal analysis DFSO - overall shape	0.000230747	0.000605712	Mild
globalmet.globalmet_mod32	Longitudinal analysis DFSO- overall average	1.42181e-05	4.97634e-05	Severe
globalmet.globalmet_mod33	Longitudinal analysis DFSO - overall shape	0.0547949	0.0719183	Severe
globalmet.globalmet_mod33	Longitudinal analysis DFSO- overall average	0.322651	0.387181	Severe
globalmet.globalmet_mod34	Longitudinal analysis DFSO - overall shape	6.88724e-07	3.21404e-06	Mild
globalmet.globalmet_mod34	Longitudinal analysis DFSO- overall average	1.20793e-05	4.61208e-05	Mild
globalmet.globalmet_mod35	Longitudinal analysis DFSO - overall shape	8.47152e-07	3.55804e-06	Severe
globalmet.globalmet_mod35	Longitudinal analysis DFSO- overall average	2.9495e-09	1.54849e-08	Severe
globalmet.globalmet_mod36	Longitudinal analysis DFSO - overall shape	6.40511e-11	6.72537e-10	Mild
globalmet.globalmet_mod36	Longitudinal analysis DFSO- overall average	0.0828244	0.119953	Severe
globalmet.globalmet_mod37	Longitudinal analysis DFSO - overall shape	0.0219617	0.0318067	Severe
globalmet.globalmet_mod37	Longitudinal analysis DFSO- overall average	0.305347	0.377194	Mild
globalmet.globalmet_mod38	Longitudinal analysis DFSO - overall shape	0.0538481	0.0719183	Mild
globalmet.globalmet_mod38	Longitudinal analysis DFSO- overall average	0.231107	0.310548	Mild
globalmet.globalmet_mod39	Longitudinal analysis DFSO - overall shape	0.00100491	0.00211032	Mild
globalmet.globalmet_mod39	Longitudinal analysis DFSO- overall average	0.468769	0.504828	Severe
globalmet.globalmet_mod4	Longitudinal analysis DFSO - overall shape	0.00112946	0.00225892	Mild
globalmet.globalmet_mod4	Longitudinal analysis DFSO- overall average	1.09219e-09	9.17442e-09	Severe
globalmet.globalmet_mod40	Longitudinal analysis DFSO - overall shape	0.0789729	0.0975548	Severe
globalmet.globalmet_mod40	Longitudinal analysis DFSO- overall average	3.63926e-07	1.52849e-06	Severe
globalmet.globalmet_mod41	Longitudinal analysis DFSO - overall shape	0.00484821	0.00848437	Mild
globalmet.globalmet_mod41	Longitudinal analysis DFSO- overall average	0.0545056	0.0880475	Severe
globalmet.globalmet_mod5	Longitudinal analysis DFSO - overall shape	0.453141	0.453141	Severe
globalmet.globalmet_mod5	Longitudinal analysis DFSO- overall average	0.00189275	0.0046762	Severe
globalmet.globalmet_mod6	Longitudinal analysis DFSO - overall shape	0.000145403	0.000407128	Severe
globalmet.globalmet_mod6	Longitudinal analysis DFSO- overall average	2.30824e-18	4.84731e-17	Severe
globalmet.globalmet_mod7	Longitudinal analysis DFSO - overall shape	3.09615e-21	1.30038e-19	Severe
globalmet.globalmet_mod7	Longitudinal analysis DFSO- overall average	0.129986	0.18198	Mild
globalmet.globalmet_mod8	Longitudinal analysis DFSO - overall shape	0.00221459	0.00422785	Mild
globalmet.globalmet_mod8	Longitudinal analysis DFSO- overall average	0.000742571	0.00194925	Mild
globalmet.globalmet_mod9	Longitudinal analysis DFSO - overall shape	0.198409	0.219294	Mild
globalmet.globalmet_mod9	Longitudinal analysis DFSO- overall average	0.0592751	0.0922058	Mild
globalmet.globalmet_mod0	Longitudinal analysis DFSO - 1|2 average	0.428843	0.635105	Mild
globalmet.globalmet_mod0	Longitudinal analysis DFSO - 1|2 shape	0.572742	0.648387	Severe
globalmet.globalmet_mod0	Longitudinal analysis DFSO - 1|3 average	0.392755	0.603746	Mild
globalmet.globalmet_mod0	Longitudinal analysis DFSO - 1|3 shape	0.0247162	0.0632976	Mild
globalmet.globalmet_mod0	Longitudinal analysis DFSO - 1|4 average	0.182329	0.386108	Severe
globalmet.globalmet_mod0	Longitudinal analysis DFSO - 1|4 shape	0.00101227	0.00420942	Mild
globalmet.globalmet_mod0	Longitudinal analysis DFSO - 1|5 average	0.0810233	0.240644	Severe
globalmet.globalmet_mod0	Longitudinal analysis DFSO - 1|5 shape	0.722752	0.774377	Severe
globalmet.globalmet_mod0	Longitudinal analysis DFSO - 2|3 average	0.581076	0.750159	Severe
globalmet.globalmet_mod0	Longitudinal analysis DFSO - 2|3 shape	0.0469592	0.101143	Mild
globalmet.globalmet_mod0	Longitudinal analysis DFSO - 2|4 average	0.901132	0.940402	Severe
globalmet.globalmet_mod0	Longitudinal analysis DFSO - 2|4 shape	5.31883e-05	0.000391914	Mild
globalmet.globalmet_mod0	Longitudinal analysis DFSO - 2|5 average	0.0031218	0.0238392	Severe
globalmet.globalmet_mod0	Longitudinal analysis DFSO - 2|5 shape	0.510443	0.588972	Mild
globalmet.globalmet_mod0	Longitudinal analysis DFSO - 3|4 average	0.751869	0.852705	Severe
globalmet.globalmet_mod0	Longitudinal analysis DFSO - 3|4 shape	0.0341461	0.0775209	Mild
globalmet.globalmet_mod0	Longitudinal analysis DFSO - 3|5 average	0.029957	0.12021	Severe
globalmet.globalmet_mod0	Longitudinal analysis DFSO - 3|5 shape	0.24031	0.342711	Severe
globalmet.globalmet_mod0	Longitudinal analysis DFSO - 4|5 average	0.0223819	0.0962499	Severe
globalmet.globalmet_mod0	Longitudinal analysis DFSO - 4|5 shape	0.0340645	0.0775209	Severe
globalmet.globalmet_mod1	Longitudinal analysis DFSO - 1|2 average	0.439926	0.64068	Severe
globalmet.globalmet_mod1	Longitudinal analysis DFSO - 1|2 shape	0.876784	0.902571	Mild
globalmet.globalmet_mod1	Longitudinal analysis DFSO - 1|3 average	0.428948	0.635105	Severe
globalmet.globalmet_mod1	Longitudinal analysis DFSO - 1|3 shape	0.0609021	0.121804	Mild
globalmet.globalmet_mod1	Longitudinal analysis DFSO - 1|4 average	0.0191654	0.0874943	Severe
globalmet.globalmet_mod1	Longitudinal analysis DFSO - 1|4 shape	0.710037	0.765617	Mild
globalmet.globalmet_mod1	Longitudinal analysis DFSO - 1|5 average	6.20919e-06	0.000178806	Severe
globalmet.globalmet_mod1	Longitudinal analysis DFSO - 1|5 shape	7.28916e-09	2.23204e-07	Severe
globalmet.globalmet_mod1	Longitudinal analysis DFSO - 2|3 average	0.330636	0.548881	Severe
globalmet.globalmet_mod1	Longitudinal analysis DFSO - 2|3 shape	0.420079	0.506992	Mild
globalmet.globalmet_mod1	Longitudinal analysis DFSO - 2|4 average	0.00963261	0.0532329	Severe
globalmet.globalmet_mod1	Longitudinal analysis DFSO - 2|4 shape	0.993783	0.993783	Mild
globalmet.globalmet_mod1	Longitudinal analysis DFSO - 2|5 average	1.40466e-06	5.05677e-05	Severe
globalmet.globalmet_mod1	Longitudinal analysis DFSO - 2|5 shape	2.28424e-05	0.000188114	Severe
globalmet.globalmet_mod1	Longitudinal analysis DFSO - 3|4 average	0.089408	0.254298	Severe
globalmet.globalmet_mod1	Longitudinal analysis DFSO - 3|4 shape	0.318828	0.417158	Severe
globalmet.globalmet_mod1	Longitudinal analysis DFSO - 3|5 average	0.000426176	0.0055359	Severe
globalmet.globalmet_mod1	Longitudinal analysis DFSO - 3|5 shape	4.50586e-12	4.2989e-10	Severe
globalmet.globalmet_mod1	Longitudinal analysis DFSO - 4|5 average	0.0150562	0.0721322	Mild
globalmet.globalmet_mod1	Longitudinal analysis DFSO - 4|5 shape	2.12409e-08	4.69537e-07	Severe
globalmet.globalmet_mod10	Longitudinal analysis DFSO - 1|2 average	0.206561	0.411814	Severe
globalmet.globalmet_mod10	Longitudinal analysis DFSO - 1|2 shape	0.0247121	0.0632976	Mild
globalmet.globalmet_mod10	Longitudinal analysis DFSO - 1|3 average	0.165944	0.363785	Severe
globalmet.globalmet_mod10	Longitudinal analysis DFSO - 1|3 shape	0.882839	0.906583	Mild
globalmet.globalmet_mod10	Longitudinal analysis DFSO - 1|4 average	6.17829e-08	3.70698e-06	Severe
globalmet.globalmet_mod10	Longitudinal analysis DFSO - 1|4 shape	0.11364	0.192455	Mild
globalmet.globalmet_mod10	Longitudinal analysis DFSO - 1|5 average	1.02451e-06	3.91175e-05	Severe
globalmet.globalmet_mod10	Longitudinal analysis DFSO - 1|5 shape	1.49932e-08	3.49841e-07	Severe
globalmet.globalmet_mod10	Longitudinal analysis DFSO - 2|3 average	0.375821	0.591414	Mild
globalmet.globalmet_mod10	Longitudinal analysis DFSO - 2|3 shape	0.058476	0.118077	Severe
globalmet.globalmet_mod10	Longitudinal analysis DFSO - 2|4 average	2.75029e-11	6.93072e-09	Severe
globalmet.globalmet_mod10	Longitudinal analysis DFSO - 2|4 shape	0.446262	0.530963	Severe
globalmet.globalmet_mod10	Longitudinal analysis DFSO - 2|5 average	1.75448e-05	0.000401934	Mild
globalmet.globalmet_mod10	Longitudinal analysis DFSO - 2|5 shape	7.39546e-10	3.49672e-08	Severe
globalmet.globalmet_mod10	Longitudinal analysis DFSO - 3|4 average	1.57676e-05	0.000374853	Severe
globalmet.globalmet_mod10	Longitudinal analysis DFSO - 3|4 shape	0.164677	0.254281	Mild
globalmet.globalmet_mod10	Longitudinal analysis DFSO - 3|5 average	0.000447947	0.00559328	Mild
globalmet.globalmet_mod10	Longitudinal analysis DFSO - 3|5 shape	1.92659e-06	2.30331e-05	Severe
globalmet.globalmet_mod10	Longitudinal analysis DFSO - 4|5 average	0.0599924	0.193326	Mild
globalmet.globalmet_mod10	Longitudinal analysis DFSO - 4|5 shape	4.87799e-09	1.7073e-07	Severe
globalmet.globalmet_mod11	Longitudinal analysis DFSO - 1|2 average	0.778549	0.868886	Mild
globalmet.globalmet_mod11	Longitudinal analysis DFSO - 1|2 shape	0.0963727	0.174404	Severe
globalmet.globalmet_mod11	Longitudinal analysis DFSO - 1|3 average	0.85147	0.91229	Severe
globalmet.globalmet_mod11	Longitudinal analysis DFSO - 1|3 shape	0.520703	0.599165	Severe
globalmet.globalmet_mod11	Longitudinal analysis DFSO - 1|4 average	0.0168842	0.0802797	Mild
globalmet.globalmet_mod11	Longitudinal analysis DFSO - 1|4 shape	0.0167413	0.0459565	Mild
globalmet.globalmet_mod11	Longitudinal analysis DFSO - 1|5 average	0.869679	0.924031	Mild
globalmet.globalmet_mod11	Longitudinal analysis DFSO - 1|5 shape	0.11628	0.196134	Severe
globalmet.globalmet_mod11	Longitudinal analysis DFSO - 2|3 average	0.221901	0.42817	Severe
globalmet.globalmet_mod11	Longitudinal analysis DFSO - 2|3 shape	0.184801	0.278493	Mild
globalmet.globalmet_mod11	Longitudinal analysis DFSO - 2|4 average	0.0679057	0.210528	Severe
globalmet.globalmet_mod11	Longitudinal analysis DFSO - 2|4 shape	0.000107917	0.000697308	Mild
globalmet.globalmet_mod11	Longitudinal analysis DFSO - 2|5 average	0.485463	0.679648	Severe
globalmet.globalmet_mod11	Longitudinal analysis DFSO - 2|5 shape	0.0877003	0.165175	Severe
globalmet.globalmet_mod11	Longitudinal analysis DFSO - 3|4 average	0.00271139	0.0216225	Mild
globalmet.globalmet_mod11	Longitudinal analysis DFSO - 3|4 shape	0.00828899	0.0262461	Mild
globalmet.globalmet_mod11	Longitudinal analysis DFSO - 3|5 average	0.307379	0.519862	Mild
globalmet.globalmet_mod11	Longitudinal analysis DFSO - 3|5 shape	0.125998	0.206027	Severe
globalmet.globalmet_mod11	Longitudinal analysis DFSO - 4|5 average	0.0941006	0.26116	Mild
globalmet.globalmet_mod11	Longitudinal analysis DFSO - 4|5 shape	0.000898614	0.0038123	Severe
globalmet.globalmet_mod12	Longitudinal analysis DFSO - 1|2 average	0.569149	0.741211	Mild
globalmet.globalmet_mod12	Longitudinal analysis DFSO - 1|2 shape	5.8417e-05	0.000408919	Severe
globalmet.globalmet_mod12	Longitudinal analysis DFSO - 1|3 average	0.854384	0.914633	Severe
globalmet.globalmet_mod12	Longitudinal analysis DFSO - 1|3 shape	0.226786	0.329585	Mild
globalmet.globalmet_mod12	Longitudinal analysis DFSO - 1|4 average	0.00861667	0.0491267	Severe
globalmet.globalmet_mod12	Longitudinal analysis DFSO - 1|4 shape	3.96421e-05	0.000303818	Mild
globalmet.globalmet_mod12	Longitudinal analysis DFSO - 1|5 average	0.156754	0.35144	Severe
globalmet.globalmet_mod12	Longitudinal analysis DFSO - 1|5 shape	0.000288481	0.00159424	Mild
globalmet.globalmet_mod12	Longitudinal analysis DFSO - 2|3 average	0.776138	0.867511	Mild
globalmet.globalmet_mod12	Longitudinal analysis DFSO - 2|3 shape	0.975546	0.984465	Mild
globalmet.globalmet_mod12	Longitudinal analysis DFSO - 2|4 average	0.0367646	0.139109	Severe
globalmet.globalmet_mod12	Longitudinal analysis DFSO - 2|4 shape	0.00862875	0.0270453	Mild
globalmet.globalmet_mod12	Longitudinal analysis DFSO - 2|5 average	0.114077	0.289792	Mild
globalmet.globalmet_mod12	Longitudinal analysis DFSO - 2|5 shape	0.102068	0.18021	Mild
globalmet.globalmet_mod12	Longitudinal analysis DFSO - 3|4 average	0.0197864	0.0887217	Severe
globalmet.globalmet_mod12	Longitudinal analysis DFSO - 3|4 shape	0.00695973	0.0226596	Mild
globalmet.globalmet_mod12	Longitudinal analysis DFSO - 3|5 average	0.0260546	0.107635	Mild
globalmet.globalmet_mod12	Longitudinal analysis DFSO - 3|5 shape	0.0254097	0.0633705	Mild
globalmet.globalmet_mod12	Longitudinal analysis DFSO - 4|5 average	0.800271	0.886606	Mild
globalmet.globalmet_mod12	Longitudinal analysis DFSO - 4|5 shape	0.408767	0.499076	Severe
globalmet.globalmet_mod13	Longitudinal analysis DFSO - 1|2 average	0.68627	0.816823	Mild
globalmet.globalmet_mod13	Longitudinal analysis DFSO - 1|2 shape	0.432528	0.516566	Severe
globalmet.globalmet_mod13	Longitudinal analysis DFSO - 1|3 average	0.856893	0.916541	Severe
globalmet.globalmet_mod13	Longitudinal analysis DFSO - 1|3 shape	0.747076	0.79436	Mild
globalmet.globalmet_mod13	Longitudinal analysis DFSO - 1|4 average	0.107919	0.279791	Mild
globalmet.globalmet_mod13	Longitudinal analysis DFSO - 1|4 shape	0.000958827	0.00402708	Severe
globalmet.globalmet_mod13	Longitudinal analysis DFSO - 1|5 average	0.00805726	0.0474399	Severe
globalmet.globalmet_mod13	Longitudinal analysis DFSO - 1|5 shape	0.00975688	0.0296948	Severe
globalmet.globalmet_mod13	Longitudinal analysis DFSO - 2|3 average	0.232188	0.439425	Severe
globalmet.globalmet_mod13	Longitudinal analysis DFSO - 2|3 shape	0.286861	0.387401	Mild
globalmet.globalmet_mod13	Longitudinal analysis DFSO - 2|4 average	0.00969897	0.0533655	Mild
globalmet.globalmet_mod13	Longitudinal analysis DFSO - 2|4 shape	0.0164244	0.0453832	Severe
globalmet.globalmet_mod13	Longitudinal analysis DFSO - 2|5 average	0.000209225	0.00317618	Severe
globalmet.globalmet_mod13	Longitudinal analysis DFSO - 2|5 shape	0.0847081	0.160259	Severe
globalmet.globalmet_mod13	Longitudinal analysis DFSO - 3|4 average	0.071992	0.220705	Mild
globalmet.globalmet_mod13	Longitudinal analysis DFSO - 3|4 shape	0.000177069	0.00104745	Severe
globalmet.globalmet_mod13	Longitudinal analysis DFSO - 3|5 average	0.00252709	0.0205362	Severe
globalmet.globalmet_mod13	Longitudinal analysis DFSO - 3|5 shape	0.00261526	0.00980724	Severe
globalmet.globalmet_mod13	Longitudinal analysis DFSO - 4|5 average	0.0677367	0.210528	Severe
globalmet.globalmet_mod13	Longitudinal analysis DFSO - 4|5 shape	0.496455	0.575746	Severe
globalmet.globalmet_mod14	Longitudinal analysis DFSO - 1|2 average	0.00240761	0.02009	Mild
globalmet.globalmet_mod14	Longitudinal analysis DFSO - 1|2 shape	0.355751	0.446017	Severe
globalmet.globalmet_mod14	Longitudinal analysis DFSO - 1|3 average	0.00513708	0.034829	Mild
globalmet.globalmet_mod14	Longitudinal analysis DFSO - 1|3 shape	0.974132	0.984465	Severe
globalmet.globalmet_mod14	Longitudinal analysis DFSO - 1|4 average	2.17014e-06	7.39019e-05	Mild
globalmet.globalmet_mod14	Longitudinal analysis DFSO - 1|4 shape	1.99665e-07	3.35437e-06	Mild
globalmet.globalmet_mod14	Longitudinal analysis DFSO - 1|5 average	5.46525e-08	3.44311e-06	Mild
globalmet.globalmet_mod14	Longitudinal analysis DFSO - 1|5 shape	0.000333147	0.00174902	Mild
globalmet.globalmet_mod14	Longitudinal analysis DFSO - 2|3 average	0.612324	0.77385	Mild
globalmet.globalmet_mod14	Longitudinal analysis DFSO - 2|3 shape	0.394054	0.48574	Mild
globalmet.globalmet_mod14	Longitudinal analysis DFSO - 2|4 average	0.0474132	0.165613	Severe
globalmet.globalmet_mod14	Longitudinal analysis DFSO - 2|4 shape	3.91453e-08	8.22052e-07	Mild
globalmet.globalmet_mod14	Longitudinal analysis DFSO - 2|5 average	0.0335793	0.13127	Mild
globalmet.globalmet_mod14	Longitudinal analysis DFSO - 2|5 shape	0.00305331	0.0111512	Mild
globalmet.globalmet_mod14	Longitudinal analysis DFSO - 3|4 average	0.0956312	0.262983	Mild
globalmet.globalmet_mod14	Longitudinal analysis DFSO - 3|4 shape	1.89173e-07	3.31053e-06	Mild
globalmet.globalmet_mod14	Longitudinal analysis DFSO - 3|5 average	0.0844602	0.244082	Mild
globalmet.globalmet_mod14	Longitudinal analysis DFSO - 3|5 shape	0.000635901	0.00293493	Mild
globalmet.globalmet_mod14	Longitudinal analysis DFSO - 4|5 average	0.478131	0.675387	Severe
globalmet.globalmet_mod14	Longitudinal analysis DFSO - 4|5 shape	0.0160927	0.0450595	Mild
globalmet.globalmet_mod15	Longitudinal analysis DFSO - 1|2 average	0.599789	0.767718	Mild
globalmet.globalmet_mod15	Longitudinal analysis DFSO - 1|2 shape	0.712593	0.765617	Mild
globalmet.globalmet_mod15	Longitudinal analysis DFSO - 1|3 average	0.37108	0.585916	Mild
globalmet.globalmet_mod15	Longitudinal analysis DFSO - 1|3 shape	0.652482	0.713738	Mild
globalmet.globalmet_mod15	Longitudinal analysis DFSO - 1|4 average	0.0219468	0.0947021	Mild
globalmet.globalmet_mod15	Longitudinal analysis DFSO - 1|4 shape	0.0251552	0.0633705	Mild
globalmet.globalmet_mod15	Longitudinal analysis DFSO - 1|5 average	0.00155227	0.0149302	Mild
globalmet.globalmet_mod15	Longitudinal analysis DFSO - 1|5 shape	0.0537285	0.111162	Mild
globalmet.globalmet_mod15	Longitudinal analysis DFSO - 2|3 average	0.608565	0.77117	Severe
globalmet.globalmet_mod15	Longitudinal analysis DFSO - 2|3 shape	0.456764	0.541923	Mild
globalmet.globalmet_mod15	Longitudinal analysis DFSO - 2|4 average	0.116003	0.293502	Severe
globalmet.globalmet_mod15	Longitudinal analysis DFSO - 2|4 shape	0.176488	0.268569	Mild
globalmet.globalmet_mod15	Longitudinal analysis DFSO - 2|5 average	0.00153475	0.0148753	Mild
globalmet.globalmet_mod15	Longitudinal analysis DFSO - 2|5 shape	0.210212	0.309785	Mild
globalmet.globalmet_mod15	Longitudinal analysis DFSO - 3|4 average	0.388834	0.600872	Mild
globalmet.globalmet_mod15	Longitudinal analysis DFSO - 3|4 shape	0.667881	0.728597	Mild
globalmet.globalmet_mod15	Longitudinal analysis DFSO - 3|5 average	0.0132572	0.0665504	Mild
globalmet.globalmet_mod15	Longitudinal analysis DFSO - 3|5 shape	0.429862	0.515834	Mild
globalmet.globalmet_mod15	Longitudinal analysis DFSO - 4|5 average	0.0570592	0.187225	Mild
globalmet.globalmet_mod15	Longitudinal analysis DFSO - 4|5 shape	0.65203	0.713738	Mild
globalmet.globalmet_mod16	Longitudinal analysis DFSO - 1|2 average	0.450392	0.648574	Severe
globalmet.globalmet_mod16	Longitudinal analysis DFSO - 1|2 shape	0.0326031	0.0756536	Mild
globalmet.globalmet_mod16	Longitudinal analysis DFSO - 1|3 average	0.969305	0.977841	Severe
globalmet.globalmet_mod16	Longitudinal analysis DFSO - 1|3 shape	0.359773	0.448382	Mild
globalmet.globalmet_mod16	Longitudinal analysis DFSO - 1|4 average	0.435808	0.640199	Severe
globalmet.globalmet_mod16	Longitudinal analysis DFSO - 1|4 shape	0.000741754	0.00327933	Mild
globalmet.globalmet_mod16	Longitudinal analysis DFSO - 1|5 average	0.146247	0.334431	Severe
globalmet.globalmet_mod16	Longitudinal analysis DFSO - 1|5 shape	0.00650436	0.0213424	Mild
globalmet.globalmet_mod16	Longitudinal analysis DFSO - 2|3 average	0.494884	0.687205	Severe
globalmet.globalmet_mod16	Longitudinal analysis DFSO - 2|3 shape	0.00314494	0.0111939	Mild
globalmet.globalmet_mod16	Longitudinal analysis DFSO - 2|4 average	0.0958008	0.262983	Severe
globalmet.globalmet_mod16	Longitudinal analysis DFSO - 2|4 shape	0.0501706	0.105888	Mild
globalmet.globalmet_mod16	Longitudinal analysis DFSO - 2|5 average	0.935563	0.960302	Severe
globalmet.globalmet_mod16	Longitudinal analysis DFSO - 2|5 shape	0.268201	0.36812	Mild
globalmet.globalmet_mod16	Longitudinal analysis DFSO - 3|4 average	0.761878	0.857878	Severe
globalmet.globalmet_mod16	Longitudinal analysis DFSO - 3|4 shape	0.0673524	0.133434	Mild
globalmet.globalmet_mod16	Longitudinal analysis DFSO - 3|5 average	0.409579	0.62177	Severe
globalmet.globalmet_mod16	Longitudinal analysis DFSO - 3|5 shape	0.233396	0.337072	Mild
globalmet.globalmet_mod16	Longitudinal analysis DFSO - 4|5 average	0.260026	0.469868	Mild
globalmet.globalmet_mod16	Longitudinal analysis DFSO - 4|5 shape	0.693309	0.750489	Mild
globalmet.globalmet_mod17	Longitudinal analysis DFSO - 1|2 average	0.28321	0.496306	Mild
globalmet.globalmet_mod17	Longitudinal analysis DFSO - 1|2 shape	0.411235	0.500634	Severe
globalmet.globalmet_mod17	Longitudinal analysis DFSO - 1|3 average	0.239342	0.446772	Severe
globalmet.globalmet_mod17	Longitudinal analysis DFSO - 1|3 shape	0.126415	0.206027	Mild
globalmet.globalmet_mod17	Longitudinal analysis DFSO - 1|4 average	0.272318	0.481911	Severe
globalmet.globalmet_mod17	Longitudinal analysis DFSO - 1|4 shape	0.0922028	0.17135	Mild
globalmet.globalmet_mod17	Longitudinal analysis DFSO - 1|5 average	0.684733	0.816643	Severe
globalmet.globalmet_mod17	Longitudinal analysis DFSO - 1|5 shape	0.394375	0.48574	Mild
globalmet.globalmet_mod17	Longitudinal analysis DFSO - 2|3 average	0.650107	0.796823	Severe
globalmet.globalmet_mod17	Longitudinal analysis DFSO - 2|3 shape	0.045502	0.0992512	Mild
globalmet.globalmet_mod17	Longitudinal analysis DFSO - 2|4 average	0.919562	0.951271	Severe
globalmet.globalmet_mod17	Longitudinal analysis DFSO - 2|4 shape	0.00156061	0.00618354	Mild
globalmet.globalmet_mod17	Longitudinal analysis DFSO - 2|5 average	0.0227546	0.0975199	Severe
globalmet.globalmet_mod17	Longitudinal analysis DFSO - 2|5 shape	0.237239	0.340747	Mild
globalmet.globalmet_mod17	Longitudinal analysis DFSO - 3|4 average	0.871868	0.925487	Severe
globalmet.globalmet_mod17	Longitudinal analysis DFSO - 3|4 shape	0.264694	0.364497	Mild
globalmet.globalmet_mod17	Longitudinal analysis DFSO - 3|5 average	0.14726	0.33602	Severe
globalmet.globalmet_mod17	Longitudinal analysis DFSO - 3|5 shape	0.987038	0.989394	Mild
globalmet.globalmet_mod17	Longitudinal analysis DFSO - 4|5 average	0.244419	0.450905	Severe
globalmet.globalmet_mod17	Longitudinal analysis DFSO - 4|5 shape	0.325706	0.423518	Severe
globalmet.globalmet_mod18	Longitudinal analysis DFSO - 1|2 average	0.0134663	0.0668688	Mild
globalmet.globalmet_mod18	Longitudinal analysis DFSO - 1|2 shape	3.03664e-05	0.000245267	Severe
globalmet.globalmet_mod18	Longitudinal analysis DFSO - 1|3 average	0.00802864	0.0474399	Mild
globalmet.globalmet_mod18	Longitudinal analysis DFSO - 1|3 shape	0.000445549	0.00222216	Mild
globalmet.globalmet_mod18	Longitudinal analysis DFSO - 1|4 average	0.00182017	0.0166189	Mild
globalmet.globalmet_mod18	Longitudinal analysis DFSO - 1|4 shape	6.72808e-06	6.72808e-05	Severe
globalmet.globalmet_mod18	Longitudinal analysis DFSO - 1|5 average	0.959043	0.973034	Mild
globalmet.globalmet_mod18	Longitudinal analysis DFSO - 1|5 shape	0.103072	0.180376	Severe
globalmet.globalmet_mod18	Longitudinal analysis DFSO - 2|3 average	0.722666	0.835375	Severe
globalmet.globalmet_mod18	Longitudinal analysis DFSO - 2|3 shape	0.354385	0.445634	Mild
globalmet.globalmet_mod18	Longitudinal analysis DFSO - 2|4 average	0.118435	0.297243	Mild
globalmet.globalmet_mod18	Longitudinal analysis DFSO - 2|4 shape	0.904196	0.92625	Severe
globalmet.globalmet_mod18	Longitudinal analysis DFSO - 2|5 average	0.0480108	0.166649	Severe
globalmet.globalmet_mod18	Longitudinal analysis DFSO - 2|5 shape	0.587256	0.659486	Severe
globalmet.globalmet_mod18	Longitudinal analysis DFSO - 3|4 average	0.579979	0.749565	Mild
globalmet.globalmet_mod18	Longitudinal analysis DFSO - 3|4 shape	0.274216	0.373931	Severe
globalmet.globalmet_mod18	Longitudinal analysis DFSO - 3|5 average	0.0650246	0.205341	Severe
globalmet.globalmet_mod18	Longitudinal analysis DFSO - 3|5 shape	0.278519	0.378569	Severe
globalmet.globalmet_mod18	Longitudinal analysis DFSO - 4|5 average	0.168265	0.366805	Severe
globalmet.globalmet_mod18	Longitudinal analysis DFSO - 4|5 shape	0.353071	0.445315	Severe
globalmet.globalmet_mod19	Longitudinal analysis DFSO - 1|2 average	0.692657	0.821058	Severe
globalmet.globalmet_mod19	Longitudinal analysis DFSO - 1|2 shape	0.574545	0.64868	Mild
globalmet.globalmet_mod19	Longitudinal analysis DFSO - 1|3 average	0.391515	0.603067	Mild
globalmet.globalmet_mod19	Longitudinal analysis DFSO - 1|3 shape	0.790856	0.83248	Mild
globalmet.globalmet_mod19	Longitudinal analysis DFSO - 1|4 average	0.063011	0.199984	Severe
globalmet.globalmet_mod19	Longitudinal analysis DFSO - 1|4 shape	0.0112874	0.0333852	Mild
globalmet.globalmet_mod19	Longitudinal analysis DFSO - 1|5 average	0.169063	0.367909	Mild
globalmet.globalmet_mod19	Longitudinal analysis DFSO - 1|5 shape	0.149876	0.23314	Severe
globalmet.globalmet_mod19	Longitudinal analysis DFSO - 2|3 average	0.660232	0.80376	Mild
globalmet.globalmet_mod19	Longitudinal analysis DFSO - 2|3 shape	0.401347	0.491445	Severe
globalmet.globalmet_mod19	Longitudinal analysis DFSO - 2|4 average	0.263257	0.473186	Severe
globalmet.globalmet_mod19	Longitudinal analysis DFSO - 2|4 shape	0.0517776	0.107922	Mild
globalmet.globalmet_mod19	Longitudinal analysis DFSO - 2|5 average	0.516595	0.702926	Mild
globalmet.globalmet_mod19	Longitudinal analysis DFSO - 2|5 shape	0.106169	0.184261	Severe
globalmet.globalmet_mod19	Longitudinal analysis DFSO - 3|4 average	0.169843	0.368969	Severe
globalmet.globalmet_mod19	Longitudinal analysis DFSO - 3|4 shape	0.00886843	0.0275907	Mild
globalmet.globalmet_mod19	Longitudinal analysis DFSO - 3|5 average	0.240415	0.447448	Mild
globalmet.globalmet_mod19	Longitudinal analysis DFSO - 3|5 shape	0.34981	0.44253	Severe
globalmet.globalmet_mod19	Longitudinal analysis DFSO - 4|5 average	0.614434	0.774802	Mild
globalmet.globalmet_mod19	Longitudinal analysis DFSO - 4|5 shape	0.0235959	0.0619392	Severe
globalmet.globalmet_mod2	Longitudinal analysis DFSO - 1|2 average	0.241868	0.448168	Mild
globalmet.globalmet_mod2	Longitudinal analysis DFSO - 1|2 shape	0.100628	0.179085	Severe
globalmet.globalmet_mod2	Longitudinal analysis DFSO - 1|3 average	0.397725	0.609937	Mild
globalmet.globalmet_mod2	Longitudinal analysis DFSO - 1|3 shape	0.0902619	0.169241	Mild
globalmet.globalmet_mod2	Longitudinal analysis DFSO - 1|4 average	3.92722e-08	2.60437e-06	Mild
globalmet.globalmet_mod2	Longitudinal analysis DFSO - 1|4 shape	1.50111e-05	0.000134141	Mild
globalmet.globalmet_mod2	Longitudinal analysis DFSO - 1|5 average	0.000904583	0.00973775	Mild
globalmet.globalmet_mod2	Longitudinal analysis DFSO - 1|5 shape	1.92585e-05	0.000165073	Mild
globalmet.globalmet_mod2	Longitudinal analysis DFSO - 2|3 average	0.442498	0.642336	Severe
globalmet.globalmet_mod2	Longitudinal analysis DFSO - 2|3 shape	0.0259612	0.0641393	Mild
globalmet.globalmet_mod2	Longitudinal analysis DFSO - 2|4 average	6.74297e-08	3.86189e-06	Severe
globalmet.globalmet_mod2	Longitudinal analysis DFSO - 2|4 shape	8.70575e-10	3.65642e-08	Mild
globalmet.globalmet_mod2	Longitudinal analysis DFSO - 2|5 average	0.0673266	0.210528	Severe
globalmet.globalmet_mod2	Longitudinal analysis DFSO - 2|5 shape	9.49259e-07	1.2459e-05	Mild
globalmet.globalmet_mod2	Longitudinal analysis DFSO - 3|4 average	7.02595e-07	2.76647e-05	Mild
globalmet.globalmet_mod2	Longitudinal analysis DFSO - 3|4 shape	0.000302901	0.00164515	Mild
globalmet.globalmet_mod2	Longitudinal analysis DFSO - 3|5 average	0.0270673	0.11073	Severe
globalmet.globalmet_mod2	Longitudinal analysis DFSO - 3|5 shape	0.000305528	0.00164515	Mild
globalmet.globalmet_mod2	Longitudinal analysis DFSO - 4|5 average	0.799024	0.886606	Severe
globalmet.globalmet_mod2	Longitudinal analysis DFSO - 4|5 shape	0.0458446	0.0992512	Mild
globalmet.globalmet_mod20	Longitudinal analysis DFSO - 1|2 average	0.658796	0.802789	Mild
globalmet.globalmet_mod20	Longitudinal analysis DFSO - 1|2 shape	0.871186	0.899013	Mild
globalmet.globalmet_mod20	Longitudinal analysis DFSO - 1|3 average	0.623693	0.776228	Severe
globalmet.globalmet_mod20	Longitudinal analysis DFSO - 1|3 shape	0.364669	0.451802	Mild
globalmet.globalmet_mod20	Longitudinal analysis DFSO - 1|4 average	0.568982	0.741211	Severe
globalmet.globalmet_mod20	Longitudinal analysis DFSO - 1|4 shape	0.018028	0.04885	Mild
globalmet.globalmet_mod20	Longitudinal analysis DFSO - 1|5 average	0.214359	0.419924	Severe
globalmet.globalmet_mod20	Longitudinal analysis DFSO - 1|5 shape	0.0963304	0.174404	Mild
globalmet.globalmet_mod20	Longitudinal analysis DFSO - 2|3 average	0.575864	0.745723	Severe
globalmet.globalmet_mod20	Longitudinal analysis DFSO - 2|3 shape	0.315694	0.414348	Mild
globalmet.globalmet_mod20	Longitudinal analysis DFSO - 2|4 average	0.597476	0.766886	Severe
globalmet.globalmet_mod20	Longitudinal analysis DFSO - 2|4 shape	0.0183151	0.0493098	Mild
globalmet.globalmet_mod20	Longitudinal analysis DFSO - 2|5 average	0.333999	0.552281	Severe
globalmet.globalmet_mod20	Longitudinal analysis DFSO - 2|5 shape	0.167873	0.258267	Mild
globalmet.globalmet_mod20	Longitudinal analysis DFSO - 3|4 average	0.287394	0.50016	Mild
globalmet.globalmet_mod20	Longitudinal analysis DFSO - 3|4 shape	0.17071	0.261672	Mild
globalmet.globalmet_mod20	Longitudinal analysis DFSO - 3|5 average	0.100547	0.270705	Mild
globalmet.globalmet_mod20	Longitudinal analysis DFSO - 3|5 shape	0.308143	0.408265	Mild
globalmet.globalmet_mod20	Longitudinal analysis DFSO - 4|5 average	0.47562	0.673975	Mild
globalmet.globalmet_mod20	Longitudinal analysis DFSO - 4|5 shape	0.727767	0.777766	Mild
globalmet.globalmet_mod21	Longitudinal analysis DFSO - 1|2 average	0.00165558	0.0155674	Mild
globalmet.globalmet_mod21	Longitudinal analysis DFSO - 1|2 shape	0.0332479	0.0763067	Severe
globalmet.globalmet_mod21	Longitudinal analysis DFSO - 1|3 average	0.291878	0.503785	Mild
globalmet.globalmet_mod21	Longitudinal analysis DFSO - 1|3 shape	0.297248	0.397124	Mild
globalmet.globalmet_mod21	Longitudinal analysis DFSO - 1|4 average	3.74475e-07	1.68514e-05	Mild
globalmet.globalmet_mod21	Longitudinal analysis DFSO - 1|4 shape	2.00552e-06	2.30331e-05	Mild
globalmet.globalmet_mod21	Longitudinal analysis DFSO - 1|5 average	7.24999e-06	0.000194719	Mild
globalmet.globalmet_mod21	Longitudinal analysis DFSO - 1|5 shape	8.77373e-07	1.1887e-05	Mild
globalmet.globalmet_mod21	Longitudinal analysis DFSO - 2|3 average	0.0141631	0.0689016	Severe
globalmet.globalmet_mod21	Longitudinal analysis DFSO - 2|3 shape	0.00108223	0.00441297	Mild
globalmet.globalmet_mod21	Longitudinal analysis DFSO - 2|4 average	0.000102131	0.00173899	Severe
globalmet.globalmet_mod21	Longitudinal analysis DFSO - 2|4 shape	1.58757e-11	1.1113e-09	Mild
globalmet.globalmet_mod21	Longitudinal analysis DFSO - 2|5 average	0.0737387	0.224216	Severe
globalmet.globalmet_mod21	Longitudinal analysis DFSO - 2|5 shape	8.99049e-09	2.36e-07	Mild
globalmet.globalmet_mod21	Longitudinal analysis DFSO - 3|4 average	9.93287e-08	5.44149e-06	Mild
globalmet.globalmet_mod21	Longitudinal analysis DFSO - 3|4 shape	2.44083e-06	2.62859e-05	Mild
globalmet.globalmet_mod21	Longitudinal analysis DFSO - 3|5 average	0.00192349	0.0170676	Severe
globalmet.globalmet_mod21	Longitudinal analysis DFSO - 3|5 shape	3.97857e-05	0.000303818	Mild
globalmet.globalmet_mod21	Longitudinal analysis DFSO - 4|5 average	0.63151	0.782402	Severe
globalmet.globalmet_mod21	Longitudinal analysis DFSO - 4|5 shape	0.296794	0.397124	Mild
globalmet.globalmet_mod22	Longitudinal analysis DFSO - 1|2 average	0.61929	0.775379	Mild
globalmet.globalmet_mod22	Longitudinal analysis DFSO - 1|2 shape	0.00103812	0.00427459	Severe
globalmet.globalmet_mod22	Longitudinal analysis DFSO - 1|3 average	0.130543	0.311522	Severe
globalmet.globalmet_mod22	Longitudinal analysis DFSO - 1|3 shape	1.41466e-05	0.000129165	Severe
globalmet.globalmet_mod22	Longitudinal analysis DFSO - 1|4 average	0.140692	0.325866	Mild
globalmet.globalmet_mod22	Longitudinal analysis DFSO - 1|4 shape	5.99376e-06	6.13995e-05	Mild
globalmet.globalmet_mod22	Longitudinal analysis DFSO - 1|5 average	0.185537	0.389047	Mild
globalmet.globalmet_mod22	Longitudinal analysis DFSO - 1|5 shape	0.00290581	0.0107056	Mild
globalmet.globalmet_mod22	Longitudinal analysis DFSO - 2|3 average	0.013103	0.0665504	Severe
globalmet.globalmet_mod22	Longitudinal analysis DFSO - 2|3 shape	0.397383	0.488014	Mild
globalmet.globalmet_mod22	Longitudinal analysis DFSO - 2|4 average	0.0260256	0.107635	Severe
globalmet.globalmet_mod22	Longitudinal analysis DFSO - 2|4 shape	0.00341838	0.0120649	Mild
globalmet.globalmet_mod22	Longitudinal analysis DFSO - 2|5 average	0.210157	0.415044	Mild
globalmet.globalmet_mod22	Longitudinal analysis DFSO - 2|5 shape	8.53517e-05	0.000578189	Mild
globalmet.globalmet_mod22	Longitudinal analysis DFSO - 3|4 average	0.00109711	0.0112387	Mild
globalmet.globalmet_mod22	Longitudinal analysis DFSO - 3|4 shape	0.00173807	0.00682232	Mild
globalmet.globalmet_mod22	Longitudinal analysis DFSO - 3|5 average	4.89556e-05	0.000963814	Mild
globalmet.globalmet_mod22	Longitudinal analysis DFSO - 3|5 shape	1.01881e-05	9.78503e-05	Mild
globalmet.globalmet_mod22	Longitudinal analysis DFSO - 4|5 average	0.0828904	0.241883	Mild
globalmet.globalmet_mod22	Longitudinal analysis DFSO - 4|5 shape	1.0251e-05	9.78503e-05	Severe
globalmet.globalmet_mod23	Longitudinal analysis DFSO - 1|2 average	0.5309	0.715437	Mild
globalmet.globalmet_mod23	Longitudinal analysis DFSO - 1|2 shape	0.0832582	0.158228	Severe
globalmet.globalmet_mod23	Longitudinal analysis DFSO - 1|3 average	0.498217	0.688062	Mild
globalmet.globalmet_mod23	Longitudinal analysis DFSO - 1|3 shape	0.0946897	0.173667	Severe
globalmet.globalmet_mod23	Longitudinal analysis DFSO - 1|4 average	0.512787	0.699255	Mild
globalmet.globalmet_mod23	Longitudinal analysis DFSO - 1|4 shape	0.0261571	0.0642456	Severe
globalmet.globalmet_mod23	Longitudinal analysis DFSO - 1|5 average	0.0343172	0.133045	Mild
globalmet.globalmet_mod23	Longitudinal analysis DFSO - 1|5 shape	0.0758803	0.146865	Mild
globalmet.globalmet_mod23	Longitudinal analysis DFSO - 2|3 average	0.185878	0.389047	Severe
globalmet.globalmet_mod23	Longitudinal analysis DFSO - 2|3 shape	0.839134	0.874532	Mild
globalmet.globalmet_mod23	Longitudinal analysis DFSO - 2|4 average	0.727416	0.837792	Mild
globalmet.globalmet_mod23	Longitudinal analysis DFSO - 2|4 shape	0.311317	0.411173	Severe
globalmet.globalmet_mod23	Longitudinal analysis DFSO - 2|5 average	0.900685	0.940402	Severe
globalmet.globalmet_mod23	Longitudinal analysis DFSO - 2|5 shape	0.0142193	0.0403521	Mild
globalmet.globalmet_mod23	Longitudinal analysis DFSO - 3|4 average	0.550407	0.73316	Mild
globalmet.globalmet_mod23	Longitudinal analysis DFSO - 3|4 shape	0.25217	0.353742	Severe
globalmet.globalmet_mod23	Longitudinal analysis DFSO - 3|5 average	0.252597	0.460596	Severe
globalmet.globalmet_mod23	Longitudinal analysis DFSO - 3|5 shape	0.0242157	0.0627816	Mild
globalmet.globalmet_mod23	Longitudinal analysis DFSO - 4|5 average	0.500967	0.69061	Severe
globalmet.globalmet_mod23	Longitudinal analysis DFSO - 4|5 shape	0.00403698	0.0138978	Mild
globalmet.globalmet_mod24	Longitudinal analysis DFSO - 1|2 average	0.0144123	0.0698443	Severe
globalmet.globalmet_mod24	Longitudinal analysis DFSO - 1|2 shape	0.0359413	0.0807239	Mild
globalmet.globalmet_mod24	Longitudinal analysis DFSO - 1|3 average	0.0907781	0.255885	Severe
globalmet.globalmet_mod24	Longitudinal analysis DFSO - 1|3 shape	0.0781419	0.150549	Mild
globalmet.globalmet_mod24	Longitudinal analysis DFSO - 1|4 average	4.9369e-09	6.2205e-07	Severe
globalmet.globalmet_mod24	Longitudinal analysis DFSO - 1|4 shape	0.113191	0.192455	Mild
globalmet.globalmet_mod24	Longitudinal analysis DFSO - 1|5 average	5.20458e-07	2.18593e-05	Severe
globalmet.globalmet_mod24	Longitudinal analysis DFSO - 1|5 shape	0.0152864	0.0430893	Severe
globalmet.globalmet_mod24	Longitudinal analysis DFSO - 2|3 average	0.197835	0.403354	Mild
globalmet.globalmet_mod24	Longitudinal analysis DFSO - 2|3 shape	0.11	0.188571	Severe
globalmet.globalmet_mod24	Longitudinal analysis DFSO - 2|4 average	7.20036e-06	0.000194719	Severe
globalmet.globalmet_mod24	Longitudinal analysis DFSO - 2|4 shape	0.0930827	0.172223	Severe
globalmet.globalmet_mod24	Longitudinal analysis DFSO - 2|5 average	0.000389086	0.00516051	Severe
globalmet.globalmet_mod24	Longitudinal analysis DFSO - 2|5 shape	0.0608674	0.121804	Severe
globalmet.globalmet_mod24	Longitudinal analysis DFSO - 3|4 average	2.26905e-06	7.52368e-05	Severe
globalmet.globalmet_mod24	Longitudinal analysis DFSO - 3|4 shape	0.754185	0.799893	Mild
globalmet.globalmet_mod24	Longitudinal analysis DFSO - 3|5 average	5.79933e-05	0.00104388	Severe
globalmet.globalmet_mod24	Longitudinal analysis DFSO - 3|5 shape	0.159097	0.246571	Severe
globalmet.globalmet_mod24	Longitudinal analysis DFSO - 4|5 average	0.29373	0.503785	Mild
globalmet.globalmet_mod24	Longitudinal analysis DFSO - 4|5 shape	0.121796	0.201396	Severe
globalmet.globalmet_mod25	Longitudinal analysis DFSO - 1|2 average	0.555524	0.735252	Severe
globalmet.globalmet_mod25	Longitudinal analysis DFSO - 1|2 shape	0.202246	0.301218	Mild
globalmet.globalmet_mod25	Longitudinal analysis DFSO - 1|3 average	0.291311	0.503501	Severe
globalmet.globalmet_mod25	Longitudinal analysis DFSO - 1|3 shape	0.0102166	0.0308702	Severe
globalmet.globalmet_mod25	Longitudinal analysis DFSO - 1|4 average	0.19422	0.398323	Mild
globalmet.globalmet_mod25	Longitudinal analysis DFSO - 1|4 shape	0.000449723	0.00222216	Severe
globalmet.globalmet_mod25	Longitudinal analysis DFSO - 1|5 average	0.413668	0.623591	Severe
globalmet.globalmet_mod25	Longitudinal analysis DFSO - 1|5 shape	0.805446	0.843609	Mild
globalmet.globalmet_mod25	Longitudinal analysis DFSO - 2|3 average	0.569811	0.741211	Mild
globalmet.globalmet_mod25	Longitudinal analysis DFSO - 2|3 shape	0.0321365	0.0749851	Severe
globalmet.globalmet_mod25	Longitudinal analysis DFSO - 2|4 average	0.392914	0.603746	Mild
globalmet.globalmet_mod25	Longitudinal analysis DFSO - 2|4 shape	0.00313411	0.0111939	Severe
globalmet.globalmet_mod25	Longitudinal analysis DFSO - 2|5 average	0.906004	0.941109	Severe
globalmet.globalmet_mod25	Longitudinal analysis DFSO - 2|5 shape	0.795452	0.835225	Mild
globalmet.globalmet_mod25	Longitudinal analysis DFSO - 3|4 average	0.825878	0.897033	Mild
globalmet.globalmet_mod25	Longitudinal analysis DFSO - 3|4 shape	0.333068	0.428646	Severe
globalmet.globalmet_mod25	Longitudinal analysis DFSO - 3|5 average	0.934771	0.960302	Severe
globalmet.globalmet_mod25	Longitudinal analysis DFSO - 3|5 shape	0.358156	0.447695	Mild
globalmet.globalmet_mod25	Longitudinal analysis DFSO - 4|5 average	0.811537	0.88839	Severe
globalmet.globalmet_mod25	Longitudinal analysis DFSO - 4|5 shape	0.129389	0.208212	Mild
globalmet.globalmet_mod26	Longitudinal analysis DFSO - 1|2 average	0.903777	0.941109	Mild
globalmet.globalmet_mod26	Longitudinal analysis DFSO - 1|2 shape	0.85088	0.884578	Severe
globalmet.globalmet_mod26	Longitudinal analysis DFSO - 1|3 average	0.2073	0.412636	Severe
globalmet.globalmet_mod26	Longitudinal analysis DFSO - 1|3 shape	0.03741	0.0835756	Mild
globalmet.globalmet_mod26	Longitudinal analysis DFSO - 1|4 average	0.000440292	0.00559328	Severe
globalmet.globalmet_mod26	Longitudinal analysis DFSO - 1|4 shape	0.000463738	0.00226477	Mild
globalmet.globalmet_mod26	Longitudinal analysis DFSO - 1|5 average	0.0953829	0.262983	Mild
globalmet.globalmet_mod26	Longitudinal analysis DFSO - 1|5 shape	0.00176189	0.00685179	Mild
globalmet.globalmet_mod26	Longitudinal analysis DFSO - 2|3 average	0.893498	0.938173	Severe
globalmet.globalmet_mod26	Longitudinal analysis DFSO - 2|3 shape	0.00501868	0.0167289	Mild
globalmet.globalmet_mod26	Longitudinal analysis DFSO - 2|4 average	0.00101251	0.0105434	Severe
globalmet.globalmet_mod26	Longitudinal analysis DFSO - 2|4 shape	4.12554e-05	0.000309416	Mild
globalmet.globalmet_mod26	Longitudinal analysis DFSO - 2|5 average	0.185538	0.389047	Severe
globalmet.globalmet_mod26	Longitudinal analysis DFSO - 2|5 shape	0.000274235	0.00153572	Mild
globalmet.globalmet_mod26	Longitudinal analysis DFSO - 3|4 average	0.0078433	0.0470598	Mild
globalmet.globalmet_mod26	Longitudinal analysis DFSO - 3|4 shape	0.0456679	0.0992512	Mild
globalmet.globalmet_mod26	Longitudinal analysis DFSO - 3|5 average	0.175445	0.375954	Mild
globalmet.globalmet_mod26	Longitudinal analysis DFSO - 3|5 shape	0.00902276	0.0278644	Mild
globalmet.globalmet_mod26	Longitudinal analysis DFSO - 4|5 average	0.544196	0.728679	Mild
globalmet.globalmet_mod26	Longitudinal analysis DFSO - 4|5 shape	0.0741403	0.144884	Severe
globalmet.globalmet_mod27	Longitudinal analysis DFSO - 1|2 average	0.208708	0.413477	Mild
globalmet.globalmet_mod27	Longitudinal analysis DFSO - 1|2 shape	0.853419	0.885027	Severe
globalmet.globalmet_mod27	Longitudinal analysis DFSO - 1|3 average	0.0876774	0.250507	Mild
globalmet.globalmet_mod27	Longitudinal analysis DFSO - 1|3 shape	0.758149	0.802072	Mild
globalmet.globalmet_mod27	Longitudinal analysis DFSO - 1|4 average	8.25944e-06	0.000208138	Mild
globalmet.globalmet_mod27	Longitudinal analysis DFSO - 1|4 shape	0.000220624	0.00126934	Mild
globalmet.globalmet_mod27	Longitudinal analysis DFSO - 1|5 average	0.101481	0.272637	Severe
globalmet.globalmet_mod27	Longitudinal analysis DFSO - 1|5 shape	0.000408418	0.00206669	Mild
globalmet.globalmet_mod27	Longitudinal analysis DFSO - 2|3 average	0.546675	0.730446	Severe
globalmet.globalmet_mod27	Longitudinal analysis DFSO - 2|3 shape	0.496681	0.575746	Mild
globalmet.globalmet_mod27	Longitudinal analysis DFSO - 2|4 average	1.14334e-05	0.000282472	Mild
globalmet.globalmet_mod27	Longitudinal analysis DFSO - 2|4 shape	5.5609e-05	0.000402686	Mild
globalmet.globalmet_mod27	Longitudinal analysis DFSO - 2|5 average	0.408881	0.621597	Severe
globalmet.globalmet_mod27	Longitudinal analysis DFSO - 2|5 shape	0.000393284	0.00203925	Mild
globalmet.globalmet_mod27	Longitudinal analysis DFSO - 3|4 average	0.000243945	0.00357407	Mild
globalmet.globalmet_mod27	Longitudinal analysis DFSO - 3|4 shape	0.000102045	0.000669673	Mild
globalmet.globalmet_mod27	Longitudinal analysis DFSO - 3|5 average	0.957984	0.973034	Severe
globalmet.globalmet_mod27	Longitudinal analysis DFSO - 3|5 shape	0.000188861	0.00110169	Mild
globalmet.globalmet_mod27	Longitudinal analysis DFSO - 4|5 average	0.0830293	0.241883	Severe
globalmet.globalmet_mod27	Longitudinal analysis DFSO - 4|5 shape	0.193111	0.289666	Mild
globalmet.globalmet_mod28	Longitudinal analysis DFSO - 1|2 average	0.230159	0.43873	Severe
globalmet.globalmet_mod28	Longitudinal analysis DFSO - 1|2 shape	0.0570389	0.116293	Mild
globalmet.globalmet_mod28	Longitudinal analysis DFSO - 1|3 average	0.921157	0.952139	Severe
globalmet.globalmet_mod28	Longitudinal analysis DFSO - 1|3 shape	0.0478951	0.102632	Mild
globalmet.globalmet_mod28	Longitudinal analysis DFSO - 1|4 average	0.942979	0.962847	Severe
globalmet.globalmet_mod28	Longitudinal analysis DFSO - 1|4 shape	0.341405	0.434214	Mild
globalmet.globalmet_mod28	Longitudinal analysis DFSO - 1|5 average	0.360042	0.574244	Severe
globalmet.globalmet_mod28	Longitudinal analysis DFSO - 1|5 shape	0.778348	0.821372	Mild
globalmet.globalmet_mod28	Longitudinal analysis DFSO - 2|3 average	0.192861	0.398188	Severe
globalmet.globalmet_mod28	Longitudinal analysis DFSO - 2|3 shape	0.240714	0.342711	Severe
globalmet.globalmet_mod28	Longitudinal analysis DFSO - 2|4 average	0.00107079	0.011059	Severe
globalmet.globalmet_mod28	Longitudinal analysis DFSO - 2|4 shape	0.262137	0.36297	Severe
globalmet.globalmet_mod28	Longitudinal analysis DFSO - 2|5 average	0.00551812	0.0362127	Severe
globalmet.globalmet_mod28	Longitudinal analysis DFSO - 2|5 shape	0.528409	0.606371	Severe
globalmet.globalmet_mod28	Longitudinal analysis DFSO - 3|4 average	0.262576	0.472638	Severe
globalmet.globalmet_mod28	Longitudinal analysis DFSO - 3|4 shape	0.954958	0.971144	Severe
globalmet.globalmet_mod28	Longitudinal analysis DFSO - 3|5 average	0.0972944	0.265348	Severe
globalmet.globalmet_mod28	Longitudinal analysis DFSO - 3|5 shape	0.968051	0.98208	Severe
globalmet.globalmet_mod28	Longitudinal analysis DFSO - 4|5 average	0.320883	0.536223	Severe
globalmet.globalmet_mod28	Longitudinal analysis DFSO - 4|5 shape	0.412575	0.500813	Mild
globalmet.globalmet_mod29	Longitudinal analysis DFSO - 1|2 average	0.296518	0.506938	Severe
globalmet.globalmet_mod29	Longitudinal analysis DFSO - 1|2 shape	0.341227	0.434214	Mild
globalmet.globalmet_mod29	Longitudinal analysis DFSO - 1|3 average	0.216821	0.4224	Severe
globalmet.globalmet_mod29	Longitudinal analysis DFSO - 1|3 shape	0.118447	0.197412	Mild
globalmet.globalmet_mod29	Longitudinal analysis DFSO - 1|4 average	0.0680038	0.210528	Severe
globalmet.globalmet_mod29	Longitudinal analysis DFSO - 1|4 shape	0.000483309	0.00228291	Mild
globalmet.globalmet_mod29	Longitudinal analysis DFSO - 1|5 average	0.0247709	0.104392	Severe
globalmet.globalmet_mod29	Longitudinal analysis DFSO - 1|5 shape	0.0551327	0.113508	Mild
globalmet.globalmet_mod29	Longitudinal analysis DFSO - 2|3 average	0.260292	0.469868	Severe
globalmet.globalmet_mod29	Longitudinal analysis DFSO - 2|3 shape	0.562539	0.639409	Severe
globalmet.globalmet_mod29	Longitudinal analysis DFSO - 2|4 average	0.0580999	0.189396	Severe
globalmet.globalmet_mod29	Longitudinal analysis DFSO - 2|4 shape	0.0788214	0.150771	Mild
globalmet.globalmet_mod29	Longitudinal analysis DFSO - 2|5 average	0.00211421	0.0186287	Severe
globalmet.globalmet_mod29	Longitudinal analysis DFSO - 2|5 shape	0.0393423	0.0874274	Mild
globalmet.globalmet_mod29	Longitudinal analysis DFSO - 3|4 average	0.412852	0.623591	Severe
globalmet.globalmet_mod29	Longitudinal analysis DFSO - 3|4 shape	0.0254991	0.0633705	Mild
globalmet.globalmet_mod29	Longitudinal analysis DFSO - 3|5 average	0.0731898	0.223291	Severe
globalmet.globalmet_mod29	Longitudinal analysis DFSO - 3|5 shape	0.281363	0.381202	Mild
globalmet.globalmet_mod29	Longitudinal analysis DFSO - 4|5 average	0.205215	0.41043	Severe
globalmet.globalmet_mod29	Longitudinal analysis DFSO - 4|5 shape	0.417602	0.505454	Severe
globalmet.globalmet_mod3	Longitudinal analysis DFSO - 1|2 average	0.00844434	0.0488067	Mild
globalmet.globalmet_mod3	Longitudinal analysis DFSO - 1|2 shape	0.00527967	0.0174603	Severe
globalmet.globalmet_mod3	Longitudinal analysis DFSO - 1|3 average	0.00119572	0.0119572	Mild
globalmet.globalmet_mod3	Longitudinal analysis DFSO - 1|3 shape	0.247332	0.348958	Mild
globalmet.globalmet_mod3	Longitudinal analysis DFSO - 1|4 average	1.12499e-22	7.08744e-20	Mild
globalmet.globalmet_mod3	Longitudinal analysis DFSO - 1|4 shape	7.97156e-09	2.23204e-07	Mild
globalmet.globalmet_mod3	Longitudinal analysis DFSO - 1|5 average	2.89102e-17	1.21423e-14	Mild
globalmet.globalmet_mod3	Longitudinal analysis DFSO - 1|5 shape	1.4209e-16	1.98926e-14	Mild
globalmet.globalmet_mod3	Longitudinal analysis DFSO - 2|3 average	0.619263	0.775379	Severe
globalmet.globalmet_mod3	Longitudinal analysis DFSO - 2|3 shape	0.000251501	0.00142744	Mild
globalmet.globalmet_mod3	Longitudinal analysis DFSO - 2|4 average	7.33858e-24	9.24661e-21	Mild
globalmet.globalmet_mod3	Longitudinal analysis DFSO - 2|4 shape	5.71238e-18	1.1996e-15	Mild
globalmet.globalmet_mod3	Longitudinal analysis DFSO - 2|5 average	7.50296e-09	7.87811e-07	Severe
globalmet.globalmet_mod3	Longitudinal analysis DFSO - 2|5 shape	6.45461e-25	2.71094e-22	Mild
globalmet.globalmet_mod3	Longitudinal analysis DFSO - 3|4 average	1.20378e-16	3.79191e-14	Mild
globalmet.globalmet_mod3	Longitudinal analysis DFSO - 3|4 shape	1.14323e-07	2.28646e-06	Mild
globalmet.globalmet_mod3	Longitudinal analysis DFSO - 3|5 average	1.1062e-07	5.57524e-06	Severe
globalmet.globalmet_mod3	Longitudinal analysis DFSO - 3|5 shape	5.11774e-12	4.2989e-10	Mild
globalmet.globalmet_mod3	Longitudinal analysis DFSO - 4|5 average	0.5674	0.741211	Severe
globalmet.globalmet_mod3	Longitudinal analysis DFSO - 4|5 shape	0.00428873	0.0144101	Mild
globalmet.globalmet_mod30	Longitudinal analysis DFSO - 1|2 average	0.147476	0.33602	Mild
globalmet.globalmet_mod30	Longitudinal analysis DFSO - 1|2 shape	0.91921	0.939338	Severe
globalmet.globalmet_mod30	Longitudinal analysis DFSO - 1|3 average	0.0367442	0.139109	Mild
globalmet.globalmet_mod30	Longitudinal analysis DFSO - 1|3 shape	0.576865	0.649553	Severe
globalmet.globalmet_mod30	Longitudinal analysis DFSO - 1|4 average	0.0319273	0.126904	Mild
globalmet.globalmet_mod30	Longitudinal analysis DFSO - 1|4 shape	0.102119	0.18021	Severe
globalmet.globalmet_mod30	Longitudinal analysis DFSO - 1|5 average	0.368914	0.583959	Mild
globalmet.globalmet_mod30	Longitudinal analysis DFSO - 1|5 shape	0.00428627	0.0144101	Mild
globalmet.globalmet_mod30	Longitudinal analysis DFSO - 2|3 average	0.384082	0.596724	Mild
globalmet.globalmet_mod30	Longitudinal analysis DFSO - 2|3 shape	0.262404	0.36297	Severe
globalmet.globalmet_mod30	Longitudinal analysis DFSO - 2|4 average	0.246966	0.453771	Mild
globalmet.globalmet_mod30	Longitudinal analysis DFSO - 2|4 shape	0.0937593	0.172715	Severe
globalmet.globalmet_mod30	Longitudinal analysis DFSO - 2|5 average	0.776629	0.867511	Severe
globalmet.globalmet_mod30	Longitudinal analysis DFSO - 2|5 shape	0.00191342	0.00737281	Mild
globalmet.globalmet_mod30	Longitudinal analysis DFSO - 3|4 average	0.802544	0.886606	Mild
globalmet.globalmet_mod30	Longitudinal analysis DFSO - 3|4 shape	0.482188	0.564119	Severe
globalmet.globalmet_mod30	Longitudinal analysis DFSO - 3|5 average	0.43716	0.640199	Severe
globalmet.globalmet_mod30	Longitudinal analysis DFSO - 3|5 shape	0.131337	0.210097	Mild
globalmet.globalmet_mod30	Longitudinal analysis DFSO - 4|5 average	0.843828	0.905642	Severe
globalmet.globalmet_mod30	Longitudinal analysis DFSO - 4|5 shape	0.00150896	0.00603585	Mild
globalmet.globalmet_mod31	Longitudinal analysis DFSO - 1|2 average	0.70437	0.826356	Severe
globalmet.globalmet_mod31	Longitudinal analysis DFSO - 1|2 shape	0.335224	0.429251	Mild
globalmet.globalmet_mod31	Longitudinal analysis DFSO - 1|3 average	0.696187	0.823821	Mild
globalmet.globalmet_mod31	Longitudinal analysis DFSO - 1|3 shape	0.342202	0.434214	Severe
globalmet.globalmet_mod31	Longitudinal analysis DFSO - 1|4 average	0.450455	0.648574	Mild
globalmet.globalmet_mod31	Longitudinal analysis DFSO - 1|4 shape	0.031866	0.0747693	Severe
globalmet.globalmet_mod31	Longitudinal analysis DFSO - 1|5 average	0.363282	0.57868	Mild
globalmet.globalmet_mod31	Longitudinal analysis DFSO - 1|5 shape	0.00831126	0.0262461	Severe
globalmet.globalmet_mod31	Longitudinal analysis DFSO - 2|3 average	0.774353	0.866505	Mild
globalmet.globalmet_mod31	Longitudinal analysis DFSO - 2|3 shape	0.138586	0.219646	Severe
globalmet.globalmet_mod31	Longitudinal analysis DFSO - 2|4 average	0.157076	0.351539	Mild
globalmet.globalmet_mod31	Longitudinal analysis DFSO - 2|4 shape	0.0312554	0.0737487	Severe
globalmet.globalmet_mod31	Longitudinal analysis DFSO - 2|5 average	0.498572	0.688062	Mild
globalmet.globalmet_mod31	Longitudinal analysis DFSO - 2|5 shape	0.000404322	0.00206669	Severe
globalmet.globalmet_mod31	Longitudinal analysis DFSO - 3|4 average	0.304625	0.517986	Mild
globalmet.globalmet_mod31	Longitudinal analysis DFSO - 3|4 shape	0.0506517	0.106369	Severe
globalmet.globalmet_mod31	Longitudinal analysis DFSO - 3|5 average	0.456967	0.655784	Mild
globalmet.globalmet_mod31	Longitudinal analysis DFSO - 3|5 shape	0.00755012	0.0243927	Severe
globalmet.globalmet_mod31	Longitudinal analysis DFSO - 4|5 average	0.428933	0.635105	Mild
globalmet.globalmet_mod31	Longitudinal analysis DFSO - 4|5 shape	0.0357729	0.0807239	Severe
globalmet.globalmet_mod32	Longitudinal analysis DFSO - 1|2 average	0.0123287	0.0637547	Mild
globalmet.globalmet_mod32	Longitudinal analysis DFSO - 1|2 shape	0.0123463	0.0357616	Severe
globalmet.globalmet_mod32	Longitudinal analysis DFSO - 1|3 average	0.0329799	0.129858	Mild
globalmet.globalmet_mod32	Longitudinal analysis DFSO - 1|3 shape	0.0201858	0.0540003	Mild
globalmet.globalmet_mod32	Longitudinal analysis DFSO - 1|4 average	4.13011e-07	1.79446e-05	Mild
globalmet.globalmet_mod32	Longitudinal analysis DFSO - 1|4 shape	9.41864e-05	0.000627909	Mild
globalmet.globalmet_mod32	Longitudinal analysis DFSO - 1|5 average	0.000339234	0.00485832	Severe
globalmet.globalmet_mod32	Longitudinal analysis DFSO - 1|5 shape	3.92606e-05	0.000303818	Mild
[truncated: 312 more rows]

## Sheet: Globalmet_Annotation
Table S7: Global Metabolomics Modules and Annotation, Related to Figure 4.
Module	Short Name	Annotation resource	Raw p	Significance
globalmet.globalmet_mod0	Betaine Metabolism	SMPDB	0.299	Not Significant
globalmet.globalmet_mod0	Citric Acid Cycle	SMPDB	0.32	Not Significant
globalmet.globalmet_mod0	Transfer of Acetyl Groups into Mitochondria	SMPDB	0.337	Not Significant
globalmet.globalmet_mod0	Taurine and Hypotaurine Metabolism	SMPDB	0.351	Not Significant
globalmet.globalmet_mod0	Glucose-Alanine Cycle	SMPDB	0.403	Not Significant
globalmet.globalmet_mod0	Mitochondrial Electron Transport Chain	SMPDB	0.431	Not Significant
globalmet.globalmet_mod0	Pyrimidine Metabolism	SMPDB	0.46	Not Significant
globalmet.globalmet_mod0	Lactose Degradation	SMPDB	0.485	Not Significant
globalmet.globalmet_mod0	De Novo Triacylglycerol Biosynthesis	SMPDB	0.485	Not Significant
globalmet.globalmet_mod0	Methionine Metabolism	SMPDB	0.486	Not Significant
globalmet.globalmet_mod0	Malate-Aspartate Shuttle	SMPDB	0.544	Not Significant
globalmet.globalmet_mod0	Beta-Alanine Metabolism	SMPDB	0.562	Not Significant
globalmet.globalmet_mod0	Gluconeogenesis	SMPDB	0.593	Not Significant
globalmet.globalmet_mod0	Beta Oxidation of Very Long Chain Fatty Acids	SMPDB	0.593	Not Significant
globalmet.globalmet_mod0	Alanine Metabolism	SMPDB	0.593	Not Significant
globalmet.globalmet_mod0	Phosphatidylinositol Phosphate Metabolism	SMPDB	0.593	Not Significant
globalmet.globalmet_mod0	Cardiolipin Biosynthesis	SMPDB	0.599	Not Significant
globalmet.globalmet_mod0	Cysteine Metabolism	SMPDB	0.693	Not Significant
globalmet.globalmet_mod0	Warburg Effect	SMPDB	0.712	Not Significant
globalmet.globalmet_mod0	Glycine and Serine Metabolism	SMPDB	0.732	Not Significant
globalmet.globalmet_mod0	Phenylalanine and Tyrosine Metabolism	SMPDB	0.75	Not Significant
globalmet.globalmet_mod0	Aspartate Metabolism	SMPDB	0.761	Not Significant
globalmet.globalmet_mod0	Carnitine Synthesis	SMPDB	0.769	Not Significant
globalmet.globalmet_mod0	Urea Cycle	SMPDB	0.775	Not Significant
globalmet.globalmet_mod0	Galactose Metabolism	SMPDB	0.823	Not Significant
globalmet.globalmet_mod0	Thiamine Metabolism	SMPDB	0.824	Not Significant
globalmet.globalmet_mod0	Homocysteine Degradation	SMPDB	0.824	Not Significant
globalmet.globalmet_mod0	Glycerolipid Metabolism	SMPDB	0.841	Not Significant
globalmet.globalmet_mod0	Glycolysis	SMPDB	0.841	Not Significant
globalmet.globalmet_mod0	Arginine and Proline Metabolism	SMPDB	0.849	Not Significant
globalmet.globalmet_mod0	Spermidine and Spermine Biosynthesis	SMPDB	0.851	Not Significant
globalmet.globalmet_mod0	Pyruvaldehyde Degradation	SMPDB	0.855	Not Significant
globalmet.globalmet_mod0	Butyrate Metabolism	SMPDB	0.872	Not Significant
globalmet.globalmet_mod0	Glycerol Phosphate Shuttle	SMPDB	0.881	Not Significant
globalmet.globalmet_mod0	Trehalose Degradation	SMPDB	0.881	Not Significant
globalmet.globalmet_mod0	Glutamate Metabolism	SMPDB	0.885	Not Significant
globalmet.globalmet_mod0	Fatty Acid Biosynthesis	SMPDB	0.887	Not Significant
globalmet.globalmet_mod0	Lactose Synthesis	SMPDB	0.89	Not Significant
globalmet.globalmet_mod0	Phosphatidylethanolamine Biosynthesis	SMPDB	0.902	Not Significant
globalmet.globalmet_mod0	Glutathione Metabolism	SMPDB	0.906	Not Significant
globalmet.globalmet_mod0	Pantothenate and CoA Biosynthesis	SMPDB	0.906	Not Significant
globalmet.globalmet_mod0	Phospholipid Biosynthesis	SMPDB	0.907	Not Significant
globalmet.globalmet_mod0	Ketone Body Metabolism	SMPDB	0.919	Not Significant
globalmet.globalmet_mod0	Thyroid hormone synthesis	SMPDB	0.919	Not Significant
globalmet.globalmet_mod0	Phosphatidylcholine Biosynthesis	SMPDB	0.933	Not Significant
globalmet.globalmet_mod0	Ammonia Recycling	SMPDB	0.939	Not Significant
globalmet.globalmet_mod0	Oxidation of Branched Chain Fatty Acids	SMPDB	0.958	Not Significant
globalmet.globalmet_mod0	Phytanic Acid Peroxisomal Oxidation	SMPDB	0.958	Not Significant
globalmet.globalmet_mod0	Inositol Phosphate Metabolism	SMPDB	0.958	Not Significant
globalmet.globalmet_mod0	Mitochondrial Beta-Oxidation of Short Chain Saturated Fatty Acids	SMPDB	0.964	Not Significant
globalmet.globalmet_mod0	Riboflavin Metabolism	SMPDB	0.979	Not Significant
globalmet.globalmet_mod0	Pyruvate Metabolism	SMPDB	0.98	Not Significant
globalmet.globalmet_mod0	Starch and Sucrose Metabolism	SMPDB	0.982	Not Significant
globalmet.globalmet_mod0	Fructose and Mannose Degradation	SMPDB	0.985	Not Significant
globalmet.globalmet_mod0	Purine Metabolism	SMPDB	0.985	Not Significant
globalmet.globalmet_mod0	Sulfate/Sulfite Metabolism	SMPDB	0.986	Not Significant
globalmet.globalmet_mod0	Inositol Metabolism	SMPDB	0.987	Not Significant
globalmet.globalmet_mod0	Amino Sugar Metabolism	SMPDB	0.987	Not Significant
globalmet.globalmet_mod0	Tryptophan Metabolism	SMPDB	0.988	Not Significant
globalmet.globalmet_mod0	Histidine Metabolism	SMPDB	0.988	Not Significant
globalmet.globalmet_mod0	Nicotinate and Nicotinamide Metabolism	SMPDB	0.993	Not Significant
globalmet.globalmet_mod0	Plasmalogen Synthesis	SMPDB	0.994	Not Significant
globalmet.globalmet_mod0	Selenoamino Acid Metabolism	SMPDB	0.996	Not Significant
globalmet.globalmet_mod0	Sphingolipid Metabolism	SMPDB	0.996	Not Significant
globalmet.globalmet_mod0	Pentose Phosphate Pathway	SMPDB	0.997	Not Significant
globalmet.globalmet_mod0	Folate Metabolism	SMPDB	0.997	Not Significant
globalmet.globalmet_mod0	Valine, Leucine and Isoleucine Degradation	SMPDB	0.997	Not Significant
globalmet.globalmet_mod0	Lysine Degradation	SMPDB	0.997	Not Significant
globalmet.globalmet_mod0	Propanoate Metabolism	SMPDB	0.997	Not Significant
globalmet.globalmet_mod0	Bile Acid Biosynthesis	SMPDB	0.998	Not Significant
globalmet.globalmet_mod0	Tyrosine Metabolism	SMPDB	1	Not Significant
globalmet.globalmet_mod0	Steroid Biosynthesis	SMPDB	1	Not Significant
globalmet.globalmet_mod1	Methylhistidine Metabolism	SMPDB	0.29	Not Significant
globalmet.globalmet_mod1	Nicotinate and Nicotinamide Metabolism	SMPDB	0.599	Not Significant
globalmet.globalmet_mod1	Phosphatidylcholine Biosynthesis	SMPDB	0.701	Not Significant
globalmet.globalmet_mod1	Amino Sugar Metabolism	SMPDB	0.771	Not Significant
globalmet.globalmet_mod1	Catecholamine Biosynthesis	SMPDB	0.822	Not Significant
globalmet.globalmet_mod1	Vitamin B6 Metabolism	SMPDB	0.822	Not Significant
globalmet.globalmet_mod1	Ubiquinone Biosynthesis	SMPDB	0.822	Not Significant
globalmet.globalmet_mod1	Betaine Metabolism	SMPDB	0.837	Not Significant
globalmet.globalmet_mod1	Sulfate/Sulfite Metabolism	SMPDB	0.851	Not Significant
globalmet.globalmet_mod1	Carnitine Synthesis	SMPDB	0.851	Not Significant
globalmet.globalmet_mod1	Tyrosine Metabolism	SMPDB	0.861	Not Significant
globalmet.globalmet_mod1	Caffeine Metabolism	SMPDB	0.875	Not Significant
globalmet.globalmet_mod1	Estrone Metabolism	SMPDB	0.875	Not Significant
globalmet.globalmet_mod1	Tryptophan Metabolism	SMPDB	0.887	Not Significant
globalmet.globalmet_mod1	Starch and Sucrose Metabolism	SMPDB	0.932	Not Significant
globalmet.globalmet_mod1	Fructose and Mannose Degradation	SMPDB	0.938	Not Significant
globalmet.globalmet_mod1	Inositol Metabolism	SMPDB	0.943	Not Significant
globalmet.globalmet_mod1	Androgen and Estrogen Metabolism	SMPDB	0.943	Not Significant
globalmet.globalmet_mod1	Galactose Metabolism	SMPDB	0.964	Not Significant
globalmet.globalmet_mod1	Sphingolipid Metabolism	SMPDB	0.97	Not Significant
globalmet.globalmet_mod1	Methionine Metabolism	SMPDB	0.977	Not Significant
globalmet.globalmet_mod1	Histidine Metabolism	SMPDB	0.977	Not Significant
globalmet.globalmet_mod1	Arginine and Proline Metabolism	SMPDB	0.991	Not Significant
globalmet.globalmet_mod1	Glycine and Serine Metabolism	SMPDB	0.995	Not Significant
globalmet.globalmet_mod3	Methylhistidine Metabolism	SMPDB	0.0611	Not Significant
globalmet.globalmet_mod3	Beta-Alanine Metabolism	SMPDB	0.42	Not Significant
globalmet.globalmet_mod3	Histidine Metabolism	SMPDB	0.499	Not Significant
globalmet.globalmet_mod4	Alpha Linolenic Acid and Linoleic Acid Metabolism	SMPDB	1.11e-11	Significant
globalmet.globalmet_mod4	Fatty Acid Biosynthesis	SMPDB	0.178	Not Significant
globalmet.globalmet_mod4	Glycerolipid Metabolism	SMPDB	0.283	Not Significant
globalmet.globalmet_mod4	Beta Oxidation of Very Long Chain Fatty Acids	SMPDB	0.521	Not Significant
globalmet.globalmet_mod4	Plasmalogen Synthesis	SMPDB	0.677	Not Significant
globalmet.globalmet_mod4	Mitochondrial Beta-Oxidation of Medium Chain Saturated Fatty Acids	SMPDB	0.691	Not Significant
globalmet.globalmet_mod4	Mitochondrial Beta-Oxidation of Long Chain Saturated Fatty Acids	SMPDB	0.704	Not Significant
globalmet.globalmet_mod4	Fatty Acid Elongation In Mitochondria	SMPDB	0.783	Not Significant
globalmet.globalmet_mod4	Galactose Metabolism	SMPDB	0.81	Not Significant
globalmet.globalmet_mod4	Fatty acid Metabolism	SMPDB	0.848	Not Significant
globalmet.globalmet_mod4	Steroid Biosynthesis	SMPDB	0.879	Not Significant
globalmet.globalmet_mod4	Bile Acid Biosynthesis	SMPDB	0.944	Not Significant
globalmet.globalmet_mod4	Arachidonic Acid Metabolism	SMPDB	0.953	Not Significant
globalmet.globalmet_mod6	D-Arginine and D-Ornithine Metabolism	SMPDB	0.0235	Significant
globalmet.globalmet_mod6	Carnitine Synthesis	SMPDB	0.0849	Not Significant
globalmet.globalmet_mod6	Oxidation of Branched Chain Fatty Acids	SMPDB	0.113	Not Significant
globalmet.globalmet_mod6	Beta Oxidation of Very Long Chain Fatty Acids	SMPDB	0.322	Not Significant
globalmet.globalmet_mod6	Mitochondrial Beta-Oxidation of Short Chain Saturated Fatty Acids	SMPDB	0.463	Not Significant
globalmet.globalmet_mod6	Mitochondrial Beta-Oxidation of Long Chain Saturated Fatty Acids	SMPDB	0.475	Not Significant
globalmet.globalmet_mod6	Urea Cycle	SMPDB	0.487	Not Significant
globalmet.globalmet_mod6	Lysine Degradation	SMPDB	0.499	Not Significant
globalmet.globalmet_mod6	Histidine Metabolism	SMPDB	0.631	Not Significant
globalmet.globalmet_mod6	Fatty acid Metabolism	SMPDB	0.631	Not Significant
globalmet.globalmet_mod6	Arginine and Proline Metabolism	SMPDB	0.709	Not Significant
globalmet.globalmet_mod6	Tryptophan Metabolism	SMPDB	0.754	Not Significant
globalmet.globalmet_mod8	Phospholipid Biosynthesis	SMPDB	0.406	Not Significant
globalmet.globalmet_mod8	Arachidonic Acid Metabolism	SMPDB	0.718	Not Significant
globalmet.globalmet_mod9	Sphingolipid Metabolism	SMPDB	0.406	Not Significant
globalmet.globalmet_mod9	Steroidogenesis	SMPDB	0.429	Not Significant
globalmet.globalmet_mod9	Steroid Biosynthesis	SMPDB	0.466	Not Significant
globalmet.globalmet_mod9	Bile Acid Biosynthesis	SMPDB	0.576	Not Significant
globalmet.globalmet_mod12	Glycine and Serine Metabolism	SMPDB	1.83e-05	Significant
globalmet.globalmet_mod12	Arginine and Proline Metabolism	SMPDB	0.00922	Significant
globalmet.globalmet_mod12	Urea Cycle	SMPDB	0.0106	Significant
globalmet.globalmet_mod12	Methionine Metabolism	SMPDB	0.0311	Significant
globalmet.globalmet_mod12	Spermidine and Spermine Biosynthesis	SMPDB	0.034	Significant
globalmet.globalmet_mod12	Methylhistidine Metabolism	SMPDB	0.0649	Not Significant
globalmet.globalmet_mod12	Selenoamino Acid Metabolism	SMPDB	0.0761	Not Significant
globalmet.globalmet_mod12	Ammonia Recycling	SMPDB	0.0961	Not Significant
globalmet.globalmet_mod12	Biotin Metabolism	SMPDB	0.126	Not Significant
globalmet.globalmet_mod12	Homocysteine Degradation	SMPDB	0.14	Not Significant
globalmet.globalmet_mod12	Phosphatidylethanolamine Biosynthesis	SMPDB	0.183	Not Significant
globalmet.globalmet_mod12	Glucose-Alanine Cycle	SMPDB	0.197	Not Significant
globalmet.globalmet_mod12	Thyroid hormone synthesis	SMPDB	0.197	Not Significant
globalmet.globalmet_mod12	Alanine Metabolism	SMPDB	0.249	Not Significant
globalmet.globalmet_mod12	Tryptophan Metabolism	SMPDB	0.262	Not Significant
globalmet.globalmet_mod12	Catecholamine Biosynthesis	SMPDB	0.287	Not Significant
globalmet.globalmet_mod12	Threonine and 2-Oxobutanoate Degradation	SMPDB	0.287	Not Significant
globalmet.globalmet_mod12	Glutathione Metabolism	SMPDB	0.299	Not Significant
globalmet.globalmet_mod12	Betaine Metabolism	SMPDB	0.299	Not Significant
globalmet.globalmet_mod12	Carnitine Synthesis	SMPDB	0.311	Not Significant
globalmet.globalmet_mod12	Phenylalanine and Tyrosine Metabolism	SMPDB	0.378	Not Significant
globalmet.globalmet_mod12	Lysine Degradation	SMPDB	0.399	Not Significant
globalmet.globalmet_mod12	Beta-Alanine Metabolism	SMPDB	0.439	Not Significant
globalmet.globalmet_mod12	Aspartate Metabolism	SMPDB	0.449	Not Significant
globalmet.globalmet_mod12	Sphingolipid Metabolism	SMPDB	0.495	Not Significant
globalmet.globalmet_mod12	Histidine Metabolism	SMPDB	0.521	Not Significant
globalmet.globalmet_mod12	Glutamate Metabolism	SMPDB	0.568	Not Significant
globalmet.globalmet_mod12	Tyrosine Metabolism	SMPDB	0.713	Not Significant
globalmet.globalmet_mod13	Beta Oxidation of Very Long Chain Fatty Acids	SMPDB	0.14	Not Significant
globalmet.globalmet_mod13	Oxidation of Branched Chain Fatty Acids	SMPDB	0.207	Not Significant
globalmet.globalmet_mod13	Mitochondrial Beta-Oxidation of Short Chain Saturated Fatty Acids	SMPDB	0.215	Not Significant
globalmet.globalmet_mod15	Sphingolipid Metabolism	SMPDB	0.000159	Significant
globalmet.globalmet_mod15	Urea Cycle	SMPDB	0.0074	Significant
globalmet.globalmet_mod15	Malate-Aspartate Shuttle	SMPDB	0.00843	Significant
globalmet.globalmet_mod15	Ammonia Recycling	SMPDB	0.00978	Significant
globalmet.globalmet_mod15	Aspartate Metabolism	SMPDB	0.0126	Significant
globalmet.globalmet_mod15	Nicotinate and Nicotinamide Metabolism	SMPDB	0.0147	Significant
globalmet.globalmet_mod15	Phosphatidylcholine Biosynthesis	SMPDB	0.0165	Significant
globalmet.globalmet_mod15	Alanine Metabolism	SMPDB	0.024	Significant
globalmet.globalmet_mod15	Glutamate Metabolism	SMPDB	0.0312	Significant
globalmet.globalmet_mod15	Arginine and Proline Metabolism	SMPDB	0.0383	Significant
globalmet.globalmet_mod15	Cysteine Metabolism	SMPDB	0.0532	Not Significant
globalmet.globalmet_mod15	Phenylalanine and Tyrosine Metabolism	SMPDB	0.0608	Not Significant
globalmet.globalmet_mod15	Beta-Alanine Metabolism	SMPDB	0.0858	Not Significant
globalmet.globalmet_mod15	Purine Metabolism	SMPDB	0.0879	Not Significant
globalmet.globalmet_mod15	Propanoate Metabolism	SMPDB	0.123	Not Significant
globalmet.globalmet_mod15	Thiamine Metabolism	SMPDB	0.125	Not Significant
globalmet.globalmet_mod15	Phenylacetate Metabolism	SMPDB	0.125	Not Significant
globalmet.globalmet_mod15	Histidine Metabolism	SMPDB	0.128	Not Significant
globalmet.globalmet_mod15	Taurine and Hypotaurine Metabolism	SMPDB	0.163	Not Significant
globalmet.globalmet_mod15	Phosphatidylethanolamine Biosynthesis	SMPDB	0.163	Not Significant
globalmet.globalmet_mod15	Glucose-Alanine Cycle	SMPDB	0.176	Not Significant
globalmet.globalmet_mod15	Glycine and Serine Metabolism	SMPDB	0.212	Not Significant
globalmet.globalmet_mod15	Butyrate Metabolism	SMPDB	0.246	Not Significant
globalmet.globalmet_mod15	Ethanol Degradation	SMPDB	0.246	Not Significant
globalmet.globalmet_mod15	Riboflavin Metabolism	SMPDB	0.258	Not Significant
globalmet.globalmet_mod15	Glutathione Metabolism	SMPDB	0.269	Not Significant
globalmet.globalmet_mod15	Pantothenate and CoA Biosynthesis	SMPDB	0.269	Not Significant
globalmet.globalmet_mod15	Tyrosine Metabolism	SMPDB	0.285	Not Significant
globalmet.globalmet_mod15	Mitochondrial Beta-Oxidation of Short Chain Saturated Fatty Acids	SMPDB	0.332	Not Significant
globalmet.globalmet_mod15	Mitochondrial Beta-Oxidation of Medium Chain Saturated Fatty Acids	SMPDB	0.332	Not Significant
globalmet.globalmet_mod15	Selenoamino Acid Metabolism	SMPDB	0.342	Not Significant
globalmet.globalmet_mod15	Mitochondrial Beta-Oxidation of Long Chain Saturated Fatty Acids	SMPDB	0.342	Not Significant
globalmet.globalmet_mod15	Phospholipid Biosynthesis	SMPDB	0.352	Not Significant
globalmet.globalmet_mod15	Pentose Phosphate Pathway	SMPDB	0.352	Not Significant
globalmet.globalmet_mod15	Folate Metabolism	SMPDB	0.352	Not Significant
globalmet.globalmet_mod15	Lysine Degradation	SMPDB	0.362	Not Significant
globalmet.globalmet_mod15	Amino Sugar Metabolism	SMPDB	0.39	Not Significant
globalmet.globalmet_mod15	Methionine Metabolism	SMPDB	0.477	Not Significant
globalmet.globalmet_mod15	Fatty acid Metabolism	SMPDB	0.477	Not Significant
globalmet.globalmet_mod15	Pyruvate Metabolism	SMPDB	0.516	Not Significant
globalmet.globalmet_mod15	Warburg Effect	SMPDB	0.586	Not Significant
globalmet.globalmet_mod15	Valine, Leucine and Isoleucine Degradation	SMPDB	0.598	Not Significant
globalmet.globalmet_mod15	Tryptophan Metabolism	SMPDB	0.598	Not Significant
globalmet.globalmet_mod15	Bile Acid Biosynthesis	SMPDB	0.629	Not Significant
globalmet.globalmet_mod15	Arachidonic Acid Metabolism	SMPDB	0.651	Not Significant
globalmet.globalmet_mod16	Phospholipid Biosynthesis	SMPDB	0.0303	Significant
globalmet.globalmet_mod16	Retinol Metabolism	SMPDB	0.309	Not Significant
globalmet.globalmet_mod17	Ketone Body Metabolism	SMPDB	0.132	Not Significant
globalmet.globalmet_mod17	Fatty Acid Biosynthesis	SMPDB	0.319	Not Significant
globalmet.globalmet_mod18	Androstenedione Metabolism	SMPDB	0.00746	Significant
globalmet.globalmet_mod18	Steroidogenesis	SMPDB	0.0232	Significant
globalmet.globalmet_mod20	Valine, Leucine and Isoleucine Degradation	SMPDB	0.00016	Significant
globalmet.globalmet_mod20	Propanoate Metabolism	SMPDB	0.0248	Significant
globalmet.globalmet_mod20	Homocysteine Degradation	SMPDB	0.133	Not Significant
globalmet.globalmet_mod20	Threonine and 2-Oxobutanoate Degradation	SMPDB	0.272	Not Significant
globalmet.globalmet_mod20	Selenoamino Acid Metabolism	SMPDB	0.36	Not Significant
globalmet.globalmet_mod20	Methionine Metabolism	SMPDB	0.499	Not Significant
globalmet.globalmet_mod20	Glycine and Serine Metabolism	SMPDB	0.616	Not Significant
globalmet.globalmet_mod23	Mitochondrial Beta-Oxidation of Long Chain Saturated Fatty Acids	SMPDB	0.2	Not Significant
globalmet.globalmet_mod23	Fatty acid Metabolism	SMPDB	0.291	Not Significant
globalmet.globalmet_mod28	Starch and Sucrose Metabolism	SMPDB	0.116	Not Significant
globalmet.globalmet_mod28	Fructose and Mannose Degradation	SMPDB	0.119	Not Significant
globalmet.globalmet_mod28	Amino Sugar Metabolism	SMPDB	0.123	Not Significant
globalmet.globalmet_mod28	Galactose Metabolism	SMPDB	0.141	Not Significant
globalmet.globalmet_mod34	Ammonia Recycling	SMPDB	0.000893	Significant
globalmet.globalmet_mod34	Aspartate Metabolism	SMPDB	0.00117	Significant
globalmet.globalmet_mod34	Urea Cycle	SMPDB	0.0149	Significant
globalmet.globalmet_mod34	Glutamate Metabolism	SMPDB	0.0404	Significant
globalmet.globalmet_mod34	Arginine and Proline Metabolism	SMPDB	0.0467	Significant
globalmet.globalmet_mod34	Phenylacetate Metabolism	SMPDB	0.0601	Not Significant
globalmet.globalmet_mod34	Purine Metabolism	SMPDB	0.0854	Not Significant
globalmet.globalmet_mod34	Alanine Metabolism	SMPDB	0.111	Not Significant
globalmet.globalmet_mod34	Glutathione Metabolism	SMPDB	0.135	Not Significant
globalmet.globalmet_mod34	Carnitine Synthesis	SMPDB	0.141	Not Significant
globalmet.globalmet_mod34	Amino Sugar Metabolism	SMPDB	0.205	Not Significant
globalmet.globalmet_mod34	Nicotinate and Nicotinamide Metabolism	SMPDB	0.228	Not Significant
globalmet.globalmet_mod34	Porphyrin Metabolism	SMPDB	0.244	Not Significant
globalmet.globalmet_mod34	Methionine Metabolism	SMPDB	0.26	Not Significant
globalmet.globalmet_mod34	Warburg Effect	SMPDB	0.336	Not Significant
globalmet.globalmet_mod34	Glycine and Serine Metabolism	SMPDB	0.341	Not Significant
globalmet.globalmet_mod34	Pyrimidine Metabolism	SMPDB	0.341	Not Significant
globalmet.globalmet_mod34	Bile Acid Biosynthesis	SMPDB	0.369	Not Significant
globalmet.globalmet_mod35	Phenylalanine and Tyrosine Metabolism	SMPDB	0.2	Not Significant
globalmet.globalmet_mod35	Valine, Leucine and Isoleucine Degradation	SMPDB	0.384	Not Significant
