# Supplementary material for: Multi-omic longitudinal study reveals immune correlates of clinical course among hospitalized COVID-19 patients
Source: Cell Rep Med. 2023 May 23;4(6):101079. doi: 10.1016/j.xcrm.2023.101079 (PMC10203880; doi:10.1016/j.xcrm.2023.101079)
Supplement: Table S8. Blood CyTOF modules and association with clinical outcome, related to Figure 5 [file mmc9.xlsx]

## Sheet: CyTOF modules and association
Table S8: Blood CyTOF modules and association with clinical outcome, Related to Figure 5.
Module (or Feature)	Analysis	P value	Adj. p value	Direction
Basophil	Visit 1 analysis Parent population - overall	2.37947e-06	5.7787e-06	Mild
CD4pos_T_Cell	Visit 1 analysis Parent population - overall	1.83732e-12	1.56172e-11	Mild
CD8pos_T_Cell	Visit 1 analysis Parent population - overall	1.56285e-10	4.42806e-10	Mild
Conventional_DC	Visit 1 analysis Parent population - overall	0.000776567	0.00132016	Mild
gd_T_Cell	Visit 1 analysis Parent population - overall	0.00239621	0.00339463	Mild
Monocytes	Visit 1 analysis Parent population - overall	2.62283e-05	5.57351e-05	Mild
Neutrophil	Visit 1 analysis Parent population - overall	1.32846e-12	1.56172e-11	Severe
NK_Cell	Visit 1 analysis Parent population - overall	0.00022983	0.000434124	Mild
Plasmacytoid_DC	Visit 1 analysis Parent population - overall	0.00231349	0.00339463	Mild
Myeloid	Visit 1 analysis Parent population - overall	7.51882e-12	3.1955e-11	Severe
Lymphocyte	Visit 1 analysis Parent population - overall	5.36415e-12	3.03968e-11	Mild
MyeloidToLymphocyte	Visit 1 analysis Parent population - overall	3.1352e-11	1.06597e-10	Severe
Basophil	Visit 1 analysis Parent population - 1|2	0.00185179	0.00642457	Mild
Basophil	Visit 1 analysis Parent population - 1|4	5.89459e-06	8.34266e-05	Mild
Basophil	Visit 1 analysis Parent population - 1|5	0.0312952	0.0872162	Mild
Basophil	Visit 1 analysis Parent population - 2|4	0.000215133	0.00140664	Mild
Basophil	Visit 1 analysis Parent population - 3|4	5.43633e-05	0.000440084	Mild
Basophil	Visit 1 analysis Parent population - 3|5	0.0325631	0.0892858	Mild
CD4pos_T_Cell	Visit 1 analysis Parent population - 1|2	0.00235157	0.00768782	Mild
CD4pos_T_Cell	Visit 1 analysis Parent population - 1|3	0.00393901	0.0123707	Mild
CD4pos_T_Cell	Visit 1 analysis Parent population - 1|4	1.82633e-09	3.10476e-07	Mild
CD4pos_T_Cell	Visit 1 analysis Parent population - 1|5	0.0142757	0.0411334	Mild
CD4pos_T_Cell	Visit 1 analysis Parent population - 2|4	1.09572e-07	3.72543e-06	Mild
CD4pos_T_Cell	Visit 1 analysis Parent population - 2|5	0.000592691	0.00265151	Mild
CD4pos_T_Cell	Visit 1 analysis Parent population - 3|4	2.00359e-06	3.78456e-05	Mild
CD4pos_T_Cell	Visit 1 analysis Parent population - 3|5	0.0154224	0.0436968	Mild
CD8pos_T_Cell	Visit 1 analysis Parent population - 1|2	5.87831e-05	0.000454233	Mild
CD8pos_T_Cell	Visit 1 analysis Parent population - 1|3	0.010317	0.03077	Mild
CD8pos_T_Cell	Visit 1 analysis Parent population - 1|4	2.69972e-07	7.6492e-06	Mild
CD8pos_T_Cell	Visit 1 analysis Parent population - 1|5	0.00355594	0.0114059	Mild
CD8pos_T_Cell	Visit 1 analysis Parent population - 2|4	3.79921e-05	0.000339929	Mild
CD8pos_T_Cell	Visit 1 analysis Parent population - 2|5	0.0439006	0.114817	Mild
CD8pos_T_Cell	Visit 1 analysis Parent population - 3|4	3.55823e-06	6.04899e-05	Mild
Conventional_DC	Visit 1 analysis Parent population - 1|2	0.011636	0.0341054	Mild
Conventional_DC	Visit 1 analysis Parent population - 1|4	1.03209e-05	0.000103209	Mild
Conventional_DC	Visit 1 analysis Parent population - 2|4	0.00036046	0.00197672	Mild
Conventional_DC	Visit 1 analysis Parent population - 3|4	0.000277776	0.00168649	Mild
Conventional_DC	Visit 1 analysis Parent population - 4|5	0.000675187	0.00294312	Severe
gd_T_Cell	Visit 1 analysis Parent population - 1|4	0.043421	0.114817	Mild
Lymphocyte	Visit 1 analysis Parent population - 1|2	0.000420472	0.00216607	Mild
Lymphocyte	Visit 1 analysis Parent population - 1|3	0.000351669	0.00197672	Mild
Lymphocyte	Visit 1 analysis Parent population - 1|4	4.72808e-08	2.00943e-06	Mild
Lymphocyte	Visit 1 analysis Parent population - 1|5	0.000258705	0.00162888	Mild
Lymphocyte	Visit 1 analysis Parent population - 2|4	8.36875e-06	8.8918e-05	Mild
Lymphocyte	Visit 1 analysis Parent population - 2|5	0.000587092	0.00265151	Mild
Lymphocyte	Visit 1 analysis Parent population - 3|4	0.00171994	0.00622105	Mild
Monocytes	Visit 1 analysis Parent population - 1|4	9.96577e-05	0.000677672	Mild
Monocytes	Visit 1 analysis Parent population - 2|4	4.85021e-05	0.000412268	Mild
Monocytes	Visit 1 analysis Parent population - 3|4	0.000514935	0.00243164	Mild
Myeloid	Visit 1 analysis Parent population - 1|2	0.000464339	0.00225536	Severe
Myeloid	Visit 1 analysis Parent population - 1|3	0.000412433	0.00216607	Severe
Myeloid	Visit 1 analysis Parent population - 1|4	4.69577e-08	2.00943e-06	Severe
Myeloid	Visit 1 analysis Parent population - 1|5	0.000318516	0.00186716	Severe
Myeloid	Visit 1 analysis Parent population - 2|4	7.75382e-06	8.8918e-05	Severe
Myeloid	Visit 1 analysis Parent population - 2|5	0.000739	0.00306415	Severe
Myeloid	Visit 1 analysis Parent population - 3|4	0.00155999	0.00596826	Severe
MyeloidToLymphocyte	Visit 1 analysis Parent population - 1|2	0.0101207	0.0307237	Severe
MyeloidToLymphocyte	Visit 1 analysis Parent population - 1|3	0.00400228	0.0123707	Severe
MyeloidToLymphocyte	Visit 1 analysis Parent population - 1|4	5.24832e-06	8.11104e-05	Severe
MyeloidToLymphocyte	Visit 1 analysis Parent population - 1|5	1.60014e-05	0.000151124	Severe
MyeloidToLymphocyte	Visit 1 analysis Parent population - 2|4	8.36663e-06	8.8918e-05	Severe
MyeloidToLymphocyte	Visit 1 analysis Parent population - 2|5	6.37968e-06	8.34266e-05	Severe
MyeloidToLymphocyte	Visit 1 analysis Parent population - 3|4	0.00190873	0.0064897	Severe
MyeloidToLymphocyte	Visit 1 analysis Parent population - 3|5	0.00157983	0.00596826	Severe
Neutrophil	Visit 1 analysis Parent population - 1|2	0.00043536	0.0021768	Severe
Neutrophil	Visit 1 analysis Parent population - 1|3	0.000971517	0.00393233	Severe
Neutrophil	Visit 1 analysis Parent population - 1|4	8.97967e-09	7.63272e-07	Severe
Neutrophil	Visit 1 analysis Parent population - 1|5	0.00179451	0.00635557	Severe
Neutrophil	Visit 1 analysis Parent population - 2|4	3.71126e-07	9.01307e-06	Severe
Neutrophil	Visit 1 analysis Parent population - 2|5	0.00167953	0.00620695	Severe
Neutrophil	Visit 1 analysis Parent population - 3|4	6.87102e-05	0.000486697	Severe
Neutrophil	Visit 1 analysis Parent population - 3|5	0.0480185	0.123684	Severe
NK_Cell	Visit 1 analysis Parent population - 1|4	0.00232256	0.00768782	Mild
NK_Cell	Visit 1 analysis Parent population - 2|4	0.00125334	0.00495506	Mild
NK_Cell	Visit 1 analysis Parent population - 2|5	0.0434027	0.114817	Mild
Plasmacytoid_DC	Visit 1 analysis Parent population - 1|4	7.98664e-07	1.69716e-05	Mild
Plasmacytoid_DC	Visit 1 analysis Parent population - 2|4	0.000713471	0.00303225	Mild
Plasmacytoid_DC	Visit 1 analysis Parent population - 3|4	6.73121e-05	0.000486697	Mild
Basophil	Visit 1 analysis Child population - overall	2.37947e-06	1.54665e-05	Mild
CD4pos_T_Cell__CM_	Visit 1 analysis Child population - overall	2.17234e-11	5.64808e-10	Mild
CD4pos_T_Cell__EM_CD27hi_	Visit 1 analysis Child population - overall	4.30479e-07	4.47698e-06	Mild
CD4pos_T_Cell__EM_CD27low_	Visit 1 analysis Child population - overall	3.83606e-08	6.64916e-07	Mild
CD4pos_T_Cell__EM_CD57hi_	Visit 1 analysis Child population - overall	0.0484803	0.0869302	Mild
CD4pos_T_Cell__EMRA_CD57low_	Visit 1 analysis Child population - overall	0.027752	0.055504	Mild
CD4pos_T_Cell__activated_	Visit 1 analysis Child population - overall	0.00843976	0.0192273	Mild
CD4pos_T_Cell__naive_	Visit 1 analysis Child population - overall	7.65539e-06	3.77542e-05	Mild
CD4pos_Treg__CD39hi_	Visit 1 analysis Child population - overall	5.33769e-07	4.626e-06	Mild
CD4pos_Treg__naive_	Visit 1 analysis Child population - overall	0.014387	0.0311717	Mild
CD8pos_NKT_Cell	Visit 1 analysis Child population - overall	1.1523e-05	4.9933e-05	Mild
CD8pos_T_Cell__CD161pos_MAIT_	Visit 1 analysis Child population - overall	0.00420885	0.0104219	Mild
CD8pos_T_Cell__CM_	Visit 1 analysis Child population - overall	0.000193601	0.000629202	Mild
CD8pos_T_Cell__EM_CD27hi_	Visit 1 analysis Child population - overall	7.57478e-07	5.62698e-06	Mild
CD8pos_T_Cell__EMRA_CD57hi_	Visit 1 analysis Child population - overall	5.16908e-06	2.98658e-05	Mild
CD8pos_T_Cell__EMRA_CD57low_	Visit 1 analysis Child population - overall	7.98646e-06	3.77542e-05	Mild
CD8pos_T_Cell__activated_	Visit 1 analysis Child population - overall	0.0177162	0.0368498	Mild
CD8pos_T_Cell__naive_	Visit 1 analysis Child population - overall	2.78784e-05	0.000111514	Mild
Conventional_DC	Visit 1 analysis Child population - overall	0.000776567	0.00237538	Mild
Monocytes__CD14posCD16pos_	Visit 1 analysis Child population - overall	0.000995606	0.00287619	Mild
Monocytes__CD14posCD16neg_	Visit 1 analysis Child population - overall	0.000112113	0.000416419	Mild
Monocytes__CD14negCD16pos_	Visit 1 analysis Child population - overall	0.043396	0.0805925	Mild
NK_Cell__CD56hi_CD16low_	Visit 1 analysis Child population - overall	0.0419547	0.0805925	Mild
NK_Cell__CD56low_CD16hi_CD57hi_	Visit 1 analysis Child population - overall	0.00850439	0.0192273	Mild
NK_Cell__CD56low_CD16hi_CD57low_	Visit 1 analysis Child population - overall	0.000120366	0.000417268	Mild
Neutrophil__CD16hi_	Visit 1 analysis Child population - overall	2.3961e-07	3.11493e-06	Severe
Plasmacytoid_DC	Visit 1 analysis Child population - overall	0.00231349	0.00623014	Mild
gd_T_Cell	Visit 1 analysis Child population - overall	0.00239621	0.00623014	Mild
T_Cell	Visit 1 analysis Child population - overall	3.02276e-14	1.57183e-12	Mild
Basophil	Visit 1 analysis Child population - 1|2	0.00185179	0.0157291	Mild
Basophil	Visit 1 analysis Child population - 1|4	5.89459e-06	0.0002871	Mild
Basophil	Visit 1 analysis Child population - 1|5	0.0312952	0.132051	Mild
Basophil	Visit 1 analysis Child population - 2|4	0.000215133	0.00303393	Mild
Basophil	Visit 1 analysis Child population - 3|4	5.43633e-05	0.00128248	Mild
Basophil	Visit 1 analysis Child population - 3|5	0.0325631	0.133073	Mild
CD4pos_T_Cell__activated_	Visit 1 analysis Child population - 1|4	0.000403896	0.00499101	Mild
CD4pos_T_Cell__activated_	Visit 1 analysis Child population - 1|5	0.0317069	0.132512	Mild
CD4pos_T_Cell__activated_	Visit 1 analysis Child population - 2|4	0.00532489	0.035431	Mild
CD4pos_T_Cell__activated_	Visit 1 analysis Child population - 3|4	0.0159595	0.0796441	Mild
CD4pos_T_Cell__CM_	Visit 1 analysis Child population - 1|2	0.000172282	0.00275657	Mild
CD4pos_T_Cell__CM_	Visit 1 analysis Child population - 1|3	0.000154336	0.00258388	Mild
CD4pos_T_Cell__CM_	Visit 1 analysis Child population - 1|4	1.09238e-07	1.68424e-05	Mild
CD4pos_T_Cell__CM_	Visit 1 analysis Child population - 1|5	0.00187901	0.0157291	Mild
CD4pos_T_Cell__CM_	Visit 1 analysis Child population - 2|4	4.33506e-05	0.00107138	Mild
CD4pos_T_Cell__CM_	Visit 1 analysis Child population - 2|5	0.00632209	0.0386019	Mild
CD4pos_T_Cell__CM_	Visit 1 analysis Child population - 3|4	0.00317348	0.0244153	Mild
CD4pos_T_Cell__EM_CD27hi_	Visit 1 analysis Child population - 1|2	0.0120078	0.0649172	Mild
CD4pos_T_Cell__EM_CD27hi_	Visit 1 analysis Child population - 1|4	4.59229e-08	1.1917e-05	Mild
CD4pos_T_Cell__EM_CD27hi_	Visit 1 analysis Child population - 1|5	0.0178432	0.0873642	Mild
CD4pos_T_Cell__EM_CD27hi_	Visit 1 analysis Child population - 2|4	0.000107075	0.00205822	Mild
CD4pos_T_Cell__EM_CD27hi_	Visit 1 analysis Child population - 2|5	0.0341117	0.136184	Mild
CD4pos_T_Cell__EM_CD27hi_	Visit 1 analysis Child population - 3|4	0.00012674	0.00234921	Mild
CD4pos_T_Cell__EM_CD27low_	Visit 1 analysis Child population - 1|2	0.000228607	0.0031223	Mild
CD4pos_T_Cell__EM_CD27low_	Visit 1 analysis Child population - 1|4	1.29806e-07	1.68424e-05	Mild
CD4pos_T_Cell__EM_CD27low_	Visit 1 analysis Child population - 1|5	0.00313772	0.0244153	Mild
CD4pos_T_Cell__EM_CD27low_	Visit 1 analysis Child population - 2|4	6.14593e-06	0.0002871	Mild
CD4pos_T_Cell__EM_CD27low_	Visit 1 analysis Child population - 2|5	0.00325714	0.0244153	Mild
CD4pos_T_Cell__EM_CD27low_	Visit 1 analysis Child population - 3|4	1.47991e-05	0.000451807	Mild
CD4pos_T_Cell__EM_CD27low_	Visit 1 analysis Child population - 3|5	0.0322583	0.132873	Mild
CD4pos_T_Cell__EM_CD57hi_	Visit 1 analysis Child population - 1|4	1.92889e-05	0.000556163	Mild
CD4pos_T_Cell__EM_CD57hi_	Visit 1 analysis Child population - 2|4	0.000718069	0.0072612	Mild
CD4pos_T_Cell__EM_CD57hi_	Visit 1 analysis Child population - 3|4	0.0193803	0.0922786	Mild
CD4pos_T_Cell__EMRA_CD57low_	Visit 1 analysis Child population - 2|4	0.0254176	0.11275	Mild
CD4pos_T_Cell__EMRA_CD57low_	Visit 1 analysis Child population - 3|4	0.00865428	0.0493579	Mild
CD4pos_T_Cell__naive_	Visit 1 analysis Child population - 1|4	8.38048e-05	0.00173979	Mild
CD4pos_T_Cell__naive_	Visit 1 analysis Child population - 2|4	0.00050901	0.00574296	Mild
CD4pos_T_Cell__naive_	Visit 1 analysis Child population - 2|5	0.00786007	0.0455622	Mild
CD4pos_T_Cell__naive_	Visit 1 analysis Child population - 3|4	0.0239716	0.108185	Mild
CD4pos_Treg__CD39hi_	Visit 1 analysis Child population - 1|2	2.41238e-06	0.000178861	Mild
CD4pos_Treg__CD39hi_	Visit 1 analysis Child population - 1|3	0.00193767	0.0159627	Mild
CD4pos_Treg__CD39hi_	Visit 1 analysis Child population - 1|4	2.46665e-05	0.000640096	Mild
CD4pos_Treg__CD39hi_	Visit 1 analysis Child population - 1|5	0.023498	0.107924	Mild
CD4pos_Treg__CD39hi_	Visit 1 analysis Child population - 3|4	0.0140284	0.0726232	Mild
CD8pos_NKT_Cell	Visit 1 analysis Child population - 1|2	0.000727519	0.0072612	Mild
CD8pos_NKT_Cell	Visit 1 analysis Child population - 1|3	0.0307484	0.130807	Mild
CD8pos_NKT_Cell	Visit 1 analysis Child population - 1|4	0.000815016	0.00798101	Mild
CD8pos_NKT_Cell	Visit 1 analysis Child population - 1|5	0.0439596	0.165326	Mild
CD8pos_NKT_Cell	Visit 1 analysis Child population - 2|4	0.0141328	0.0726232	Mild
CD8pos_NKT_Cell	Visit 1 analysis Child population - 3|4	0.00451145	0.0312193	Mild
CD8pos_NKT_Cell	Visit 1 analysis Child population - 4|5	0.0137141	0.0718954	Severe
CD8pos_T_Cell__activated_	Visit 1 analysis Child population - 1|4	0.000101932	0.00203472	Mild
CD8pos_T_Cell__activated_	Visit 1 analysis Child population - 2|4	0.0339916	0.136184	Mild
CD8pos_T_Cell__activated_	Visit 1 analysis Child population - 3|4	0.0168228	0.0831529	Mild
CD8pos_T_Cell__CD161pos_MAIT_	Visit 1 analysis Child population - 1|4	0.0340714	0.136184	Mild
CD8pos_T_Cell__CD161pos_MAIT_	Visit 1 analysis Child population - 2|4	0.0121846	0.0651937	Mild
CD8pos_T_Cell__CD161pos_MAIT_	Visit 1 analysis Child population - 3|4	0.00713833	0.0425838	Mild
CD8pos_T_Cell__CM_	Visit 1 analysis Child population - 1|2	0.00398831	0.0279721	Mild
CD8pos_T_Cell__CM_	Visit 1 analysis Child population - 1|4	0.00135557	0.0123428	Mild
CD8pos_T_Cell__CM_	Visit 1 analysis Child population - 1|5	0.015545	0.0783284	Mild
CD8pos_T_Cell__CM_	Visit 1 analysis Child population - 3|4	0.0238116	0.108185	Mild
CD8pos_T_Cell__EM_CD27hi_	Visit 1 analysis Child population - 1|2	0.000388642	0.00491964	Mild
CD8pos_T_Cell__EM_CD27hi_	Visit 1 analysis Child population - 1|4	0.00019804	0.00302302	Mild
CD8pos_T_Cell__EM_CD27hi_	Visit 1 analysis Child population - 1|5	0.0150882	0.0767721	Mild
CD8pos_T_Cell__EM_CD27hi_	Visit 1 analysis Child population - 2|4	0.0288413	0.125513	Mild
CD8pos_T_Cell__EM_CD27hi_	Visit 1 analysis Child population - 3|4	0.00329914	0.0244153	Mild
CD8pos_T_Cell__EM_CD27hi_	Visit 1 analysis Child population - 3|5	0.0477156	0.174397	Mild
CD8pos_T_Cell__EMRA_CD57hi_	Visit 1 analysis Child population - 1|2	0.00334005	0.0244153	Mild
CD8pos_T_Cell__EMRA_CD57hi_	Visit 1 analysis Child population - 1|3	0.0290204	0.125513	Mild
CD8pos_T_Cell__EMRA_CD57hi_	Visit 1 analysis Child population - 1|4	1.35623e-05	0.000439926	Mild
CD8pos_T_Cell__EMRA_CD57hi_	Visit 1 analysis Child population - 1|5	0.00615539	0.0384897	Mild
CD8pos_T_Cell__EMRA_CD57hi_	Visit 1 analysis Child population - 2|4	0.00330749	0.0244153	Mild
CD8pos_T_Cell__EMRA_CD57hi_	Visit 1 analysis Child population - 3|4	0.00132372	0.0122681	Mild
CD8pos_T_Cell__EMRA_CD57low_	Visit 1 analysis Child population - 1|2	0.0013059	0.0122681	Mild
CD8pos_T_Cell__EMRA_CD57low_	Visit 1 analysis Child population - 1|3	0.0199709	0.0942263	Mild
CD8pos_T_Cell__EMRA_CD57low_	Visit 1 analysis Child population - 1|4	2.34579e-05	0.000640096	Mild
CD8pos_T_Cell__EMRA_CD57low_	Visit 1 analysis Child population - 1|5	0.00468673	0.0320054	Mild
CD8pos_T_Cell__EMRA_CD57low_	Visit 1 analysis Child population - 2|4	0.0129169	0.0684066	Mild
CD8pos_T_Cell__EMRA_CD57low_	Visit 1 analysis Child population - 3|4	0.00613396	0.0384897	Mild
CD8pos_T_Cell__naive_	Visit 1 analysis Child population - 1|2	0.0420194	0.161282	Mild
CD8pos_T_Cell__naive_	Visit 1 analysis Child population - 1|3	0.0319151	0.132512	Mild
CD8pos_T_Cell__naive_	Visit 1 analysis Child population - 1|4	7.73612e-05	0.00167294	Mild
CD8pos_T_Cell__naive_	Visit 1 analysis Child population - 2|4	0.000622124	0.00672672	Mild
CD8pos_T_Cell__naive_	Visit 1 analysis Child population - 3|4	0.00256971	0.0205182	Mild
Conventional_DC	Visit 1 analysis Child population - 1|2	0.011636	0.0649172	Mild
Conventional_DC	Visit 1 analysis Child population - 1|4	1.03209e-05	0.000382612	Mild
Conventional_DC	Visit 1 analysis Child population - 2|4	0.00036046	0.00467697	Mild
Conventional_DC	Visit 1 analysis Child population - 3|4	0.000277776	0.00369655	Mild
Conventional_DC	Visit 1 analysis Child population - 4|5	0.000675187	0.00715147	Severe
gd_T_Cell	Visit 1 analysis Child population - 1|4	0.043421	0.164493	Mild
Monocytes__CD14negCD16pos_	Visit 1 analysis Child population - 1|4	1.1242e-05	0.000388975	Mild
Monocytes__CD14negCD16pos_	Visit 1 analysis Child population - 2|4	0.00184074	0.0157291	Mild
Monocytes__CD14negCD16pos_	Visit 1 analysis Child population - 3|4	0.00339793	0.0244934	Mild
Monocytes__CD14posCD16neg_	Visit 1 analysis Child population - 1|2	0.0475384	0.174397	Mild
Monocytes__CD14posCD16neg_	Visit 1 analysis Child population - 1|4	0.000576556	0.00636665	Mild
Monocytes__CD14posCD16neg_	Visit 1 analysis Child population - 2|4	0.00106991	0.010283	Mild
Monocytes__CD14posCD16neg_	Visit 1 analysis Child population - 3|4	0.00601829	0.0384897	Mild
Monocytes__CD14posCD16pos_	Visit 1 analysis Child population - 1|4	0.000207925	0.00303393	Mild
Monocytes__CD14posCD16pos_	Visit 1 analysis Child population - 2|4	0.000488968	0.00574039	Mild
Monocytes__CD14posCD16pos_	Visit 1 analysis Child population - 3|4	0.000216292	0.00303393	Mild
Neutrophil__CD16hi_	Visit 1 analysis Child population - 1|2	0.0118267	0.0649172	Severe
Neutrophil__CD16hi_	Visit 1 analysis Child population - 1|4	4.1483e-06	0.000269121	Severe
Neutrophil__CD16hi_	Visit 1 analysis Child population - 1|5	0.0186371	0.0903989	Severe
Neutrophil__CD16hi_	Visit 1 analysis Child population - 2|4	6.63816e-06	0.0002871	Severe
Neutrophil__CD16hi_	Visit 1 analysis Child population - 2|5	0.00170731	0.0152775	Severe
Neutrophil__CD16hi_	Visit 1 analysis Child population - 3|4	0.000497722	0.00574039	Severe
NK_Cell__CD56hi_CD16low_	Visit 1 analysis Child population - 1|3	0.00593824	0.0384897	Mild
NK_Cell__CD56low_CD16hi_CD57hi_	Visit 1 analysis Child population - 1|4	0.00968045	0.0546104	Mild
NK_Cell__CD56low_CD16hi_CD57hi_	Visit 1 analysis Child population - 2|4	0.00580804	0.0381566	Mild
NK_Cell__CD56low_CD16hi_CD57hi_	Visit 1 analysis Child population - 3|4	0.0295563	0.126775	Mild
NK_Cell__CD56low_CD16hi_CD57low_	Visit 1 analysis Child population - 1|4	0.00014407	0.00257836	Mild
NK_Cell__CD56low_CD16hi_CD57low_	Visit 1 analysis Child population - 2|4	0.000457922	0.00552702	Mild
NK_Cell__CD56low_CD16hi_CD57low_	Visit 1 analysis Child population - 3|4	0.0036175	0.025719	Mild
Plasmacytoid_DC	Visit 1 analysis Child population - 1|4	7.98664e-07	8.29013e-05	Mild
Plasmacytoid_DC	Visit 1 analysis Child population - 2|4	0.000713471	0.0072612	Mild
Plasmacytoid_DC	Visit 1 analysis Child population - 3|4	6.73121e-05	0.00151891	Mild
T_Cell	Visit 1 analysis Child population - 1|2	9.35989e-06	0.000373676	Mild
T_Cell	Visit 1 analysis Child population - 1|3	0.000154164	0.00258388	Mild
T_Cell	Visit 1 analysis Child population - 1|4	4.70351e-12	2.44112e-09	Mild
T_Cell	Visit 1 analysis Child population - 1|5	0.000175273	0.00275657	Mild
T_Cell	Visit 1 analysis Child population - 2|4	1.69863e-06	0.000146932	Mild
T_Cell	Visit 1 analysis Child population - 2|5	0.00176118	0.0154924	Mild
T_Cell	Visit 1 analysis Child population - 3|4	6.07142e-06	0.0002871	Mild
T_Cell	Visit 1 analysis Child population - 3|5	0.0215767	0.0999849	Mild
B_Cell	Visit 1 analysis Parent population of non granulocytes - overall	0.0145034	0.022791	Severe
CD4pos_T_Cell	Visit 1 analysis Parent population of non granulocytes - overall	6.15888e-06	2.9654e-05	Mild
CD8pos_T_Cell	Visit 1 analysis Parent population of non granulocytes - overall	0.000324827	0.000893274	Mild
gd_T_Cell	Visit 1 analysis Parent population of non granulocytes - overall	0.023568	0.032406	Mild
Hematopoetic_progrenitor_Cell	Visit 1 analysis Parent population of non granulocytes - overall	0.00345837	0.00634035	Severe
Monocytes	Visit 1 analysis Parent population of non granulocytes - overall	8.08746e-06	2.9654e-05	Severe
Plasmacytoid_DC	Visit 1 analysis Parent population of non granulocytes - overall	0.00239973	0.00527941	Mild
T_Cell	Visit 1 analysis Parent population of non granulocytes - overall	3.35062e-10	3.68568e-09	Mild
B_Cell	Visit 1 analysis Parent population of non granulocytes - 1|2	0.0157673	0.0598069	Severe
B_Cell	Visit 1 analysis Parent population of non granulocytes - 1|4	0.00015441	0.00212313	Severe
B_Cell	Visit 1 analysis Parent population of non granulocytes - 3|4	0.008404	0.036014	Severe
CD4pos_T_Cell	Visit 1 analysis Parent population of non granulocytes - 1|4	3.90397e-05	0.000715727	Mild
CD4pos_T_Cell	Visit 1 analysis Parent population of non granulocytes - 1|5	0.0247488	0.0800695	Mild
CD4pos_T_Cell	Visit 1 analysis Parent population of non granulocytes - 2|4	0.00155726	0.0100764	Mild
CD4pos_T_Cell	Visit 1 analysis Parent population of non granulocytes - 2|5	0.00867505	0.036014	Mild
CD4pos_T_Cell	Visit 1 analysis Parent population of non granulocytes - 3|4	0.00330804	0.0181942	Mild
CD4pos_T_Cell	Visit 1 analysis Parent population of non granulocytes - 3|5	0.0193277	0.064586	Mild
CD8pos_T_Cell	Visit 1 analysis Parent population of non granulocytes - 1|2	0.0121759	0.0478338	Mild
CD8pos_T_Cell	Visit 1 analysis Parent population of non granulocytes - 1|4	0.000461217	0.00461217	Mild
CD8pos_T_Cell	Visit 1 analysis Parent population of non granulocytes - 1|5	0.00494523	0.0251007	Mild
CD8pos_T_Cell	Visit 1 analysis Parent population of non granulocytes - 3|4	0.00246073	0.0150378	Mild
gd_T_Cell	Visit 1 analysis Parent population of non granulocytes - 1|2	0.0282077	0.0871243	Mild
gd_T_Cell	Visit 1 analysis Parent population of non granulocytes - 1|3	0.0285134	0.0871243	Mild
gd_T_Cell	Visit 1 analysis Parent population of non granulocytes - 1|4	0.0484731	0.124001	Mild
Hematopoetic_progrenitor_Cell	Visit 1 analysis Parent population of non granulocytes - 1|2	0.0185211	0.064586	Severe
Hematopoetic_progrenitor_Cell	Visit 1 analysis Parent population of non granulocytes - 1|3	0.0460205	0.12053	Severe
Hematopoetic_progrenitor_Cell	Visit 1 analysis Parent population of non granulocytes - 1|4	0.0394356	0.105803	Severe
Hematopoetic_progrenitor_Cell	Visit 1 analysis Parent population of non granulocytes - 1|5	0.0167486	0.0614117	Severe
Hematopoetic_progrenitor_Cell	Visit 1 analysis Parent population of non granulocytes - 2|5	0.0355651	0.100312	Severe
Hematopoetic_progrenitor_Cell	Visit 1 analysis Parent population of non granulocytes - 3|5	0.0333995	0.0966828	Severe
Monocytes	Visit 1 analysis Parent population of non granulocytes - 1|3	0.0293575	0.0872791	Severe
Monocytes	Visit 1 analysis Parent population of non granulocytes - 1|4	2.40007e-05	0.000528016	Severe
Monocytes	Visit 1 analysis Parent population of non granulocytes - 1|5	9.24578e-07	5.08518e-05	Severe
Monocytes	Visit 1 analysis Parent population of non granulocytes - 2|4	0.00883979	0.036014	Severe
Monocytes	Visit 1 analysis Parent population of non granulocytes - 2|5	0.00138392	0.00951445	Severe
Monocytes	Visit 1 analysis Parent population of non granulocytes - 3|5	0.0388654	0.105803	Severe
Plasmacytoid_DC	Visit 1 analysis Parent population of non granulocytes - 1|4	3.23287e-06	0.000118538	Mild
Plasmacytoid_DC	Visit 1 analysis Parent population of non granulocytes - 2|4	0.000399399	0.00461217	Mild
Plasmacytoid_DC	Visit 1 analysis Parent population of non granulocytes - 3|4	6.59323e-05	0.00103608	Mild
Plasmacytoid_DC	Visit 1 analysis Parent population of non granulocytes - 4|5	0.0193758	0.064586	Severe
T_Cell	Visit 1 analysis Parent population of non granulocytes - 1|2	0.000424232	0.00461217	Mild
T_Cell	Visit 1 analysis Parent population of non granulocytes - 1|3	0.00137771	0.00951445	Mild
T_Cell	Visit 1 analysis Parent population of non granulocytes - 1|4	2.29725e-11	2.52697e-09	Mild
T_Cell	Visit 1 analysis Parent population of non granulocytes - 1|5	6.22422e-06	0.000171166	Mild
T_Cell	Visit 1 analysis Parent population of non granulocytes - 2|4	0.000811726	0.00720349	Mild
T_Cell	Visit 1 analysis Parent population of non granulocytes - 2|5	0.00274842	0.0159119	Mild
T_Cell	Visit 1 analysis Parent population of non granulocytes - 3|4	0.000851321	0.00720349	Mild
T_Cell	Visit 1 analysis Parent population of non granulocytes - 3|5	0.00732405	0.0350281	Mild
B_Cell__naive_	Visit 1 analysis Child population of non granulocytes - overall	0.0140723	0.0661398	Severe
CD4pos_T_Cell__CM_	Visit 1 analysis Child population of non granulocytes - overall	0.00121358	0.0142595	Mild
CD4pos_T_Cell__EM_CD27hi_	Visit 1 analysis Child population of non granulocytes - overall	9.17624e-06	0.000215642	Mild
CD4pos_T_Cell__EM_CD27low_	Visit 1 analysis Child population of non granulocytes - overall	0.000420799	0.00659252	Mild
CD8pos_NKT_Cell	Visit 1 analysis Child population of non granulocytes - overall	0.002799	0.0219255	Mild
CD8pos_T_Cell__EM_CD27hi_	Visit 1 analysis Child population of non granulocytes - overall	0.00610449	0.0358639	Mild
CD8pos_T_Cell__naive_	Visit 1 analysis Child population of non granulocytes - overall	0.0132434	0.0661398	Mild
Hematopoetic_progrenitor_Cell	Visit 1 analysis Child population of non granulocytes - overall	0.00345837	0.0232205	Severe
Monocytes__CD14posCD16pos_	Visit 1 analysis Child population of non granulocytes - overall	0.0168896	0.0721646	Mild
Monocytes__CD14posCD16neg_	Visit 1 analysis Child population of non granulocytes - overall	4.06762e-08	1.91178e-06	Severe
Plasmacytoid_DC	Visit 1 analysis Child population of non granulocytes - overall	0.00239973	0.0219255	Mild
gd_T_Cell	Visit 1 analysis Child population of non granulocytes - overall	0.023568	0.0923079	Mild
B_Cell__naive_	Visit 1 analysis Child population of non granulocytes - 1|2	0.00355367	0.059524	Severe
B_Cell__naive_	Visit 1 analysis Child population of non granulocytes - 1|3	0.0222805	0.200953	Severe
B_Cell__naive_	Visit 1 analysis Child population of non granulocytes - 1|4	2.72261e-05	0.00192751	Severe
B_Cell__naive_	Visit 1 analysis Child population of non granulocytes - 2|4	0.0113437	0.118226	Severe
B_Cell__naive_	Visit 1 analysis Child population of non granulocytes - 3|4	0.000756356	0.0219596	Severe
B_Cell__naive_	Visit 1 analysis Child population of non granulocytes - 4|5	0.00112879	0.0251635	Mild
CD4pos_T_Cell__CM_	Visit 1 analysis Child population of non granulocytes - 1|2	0.00209559	0.0393133	Mild
CD4pos_T_Cell__CM_	Visit 1 analysis Child population of non granulocytes - 1|3	0.00613723	0.0846577	Mild
CD4pos_T_Cell__CM_	Visit 1 analysis Child population of non granulocytes - 1|4	0.0041849	0.0676799	Mild
CD4pos_T_Cell__CM_	Visit 1 analysis Child population of non granulocytes - 1|5	0.0023877	0.0414752	Mild
CD4pos_T_Cell__EM_CD27hi_	Visit 1 analysis Child population of non granulocytes - 1|4	1.43261e-06	0.000223965	Mild
CD4pos_T_Cell__EM_CD27hi_	Visit 1 analysis Child population of non granulocytes - 1|5	0.0109255	0.116456	Mild
CD4pos_T_Cell__EM_CD27hi_	Visit 1 analysis Child population of non granulocytes - 2|4	0.000717158	0.0219596	Mild
CD4pos_T_Cell__EM_CD27hi_	Visit 1 analysis Child population of non granulocytes - 2|5	0.0340602	0.245294	Mild
CD4pos_T_Cell__EM_CD27hi_	Visit 1 analysis Child population of non granulocytes - 3|4	0.00118038	0.0251635	Mild
CD4pos_T_Cell__EM_CD27low_	Visit 1 analysis Child population of non granulocytes - 1|2	0.0366599	0.246242	Mild
CD4pos_T_Cell__EM_CD27low_	Visit 1 analysis Child population of non granulocytes - 1|4	2.87688e-05	0.00192751	Mild
CD4pos_T_Cell__EM_CD27low_	Visit 1 analysis Child population of non granulocytes - 1|5	0.00647312	0.0867398	Mild
CD4pos_T_Cell__EM_CD27low_	Visit 1 analysis Child population of non granulocytes - 2|4	0.00980691	0.109199	Mild
CD4pos_T_Cell__EM_CD27low_	Visit 1 analysis Child population of non granulocytes - 3|4	0.00043316	0.0169293	Mild
CD8pos_NKT_Cell	Visit 1 analysis Child population of non granulocytes - 1|2	0.00225331	0.0406462	Mild
CD8pos_NKT_Cell	Visit 1 analysis Child population of non granulocytes - 1|3	0.0338462	0.245294	Mild
CD8pos_NKT_Cell	Visit 1 analysis Child population of non granulocytes - 1|4	0.0014389	0.0287795	Mild
CD8pos_NKT_Cell	Visit 1 analysis Child population of non granulocytes - 4|5	0.0367525	0.246242	Severe
CD8pos_T_Cell__EM_CD27hi_	Visit 1 analysis Child population of non granulocytes - 1|2	0.00975429	0.109199	Mild
CD8pos_T_Cell__EM_CD27hi_	Visit 1 analysis Child population of non granulocytes - 1|4	0.04403	0.275334	Mild
CD8pos_T_Cell__naive_	Visit 1 analysis Child population of non granulocytes - 1|4	0.00106581	0.0251635	Mild
CD8pos_T_Cell__naive_	Visit 1 analysis Child population of non granulocytes - 2|4	0.00742905	0.0941082	Mild
CD8pos_T_Cell__naive_	Visit 1 analysis Child population of non granulocytes - 3|4	0.0256874	0.219044	Mild
gd_T_Cell	Visit 1 analysis Child population of non granulocytes - 1|2	0.0282077	0.22643	Mild
gd_T_Cell	Visit 1 analysis Child population of non granulocytes - 1|3	0.0285134	0.22643	Mild
gd_T_Cell	Visit 1 analysis Child population of non granulocytes - 1|4	0.0484731	0.29146	Mild
Hematopoetic_progrenitor_Cell	Visit 1 analysis Child population of non granulocytes - 1|2	0.0185211	0.177273	Severe
Hematopoetic_progrenitor_Cell	Visit 1 analysis Child population of non granulocytes - 1|3	0.0460205	0.280307	Severe
Hematopoetic_progrenitor_Cell	Visit 1 analysis Child population of non granulocytes - 1|4	0.0394356	0.255626	Severe
Hematopoetic_progrenitor_Cell	Visit 1 analysis Child population of non granulocytes - 1|5	0.0167486	0.163648	Severe
Hematopoetic_progrenitor_Cell	Visit 1 analysis Child population of non granulocytes - 2|5	0.0355651	0.245294	Severe
Hematopoetic_progrenitor_Cell	Visit 1 analysis Child population of non granulocytes - 3|5	0.0333995	0.245294	Severe
Monocytes__CD14posCD16neg_	Visit 1 analysis Child population of non granulocytes - 1|3	0.00967288	0.109199	Severe
Monocytes__CD14posCD16neg_	Visit 1 analysis Child population of non granulocytes - 1|4	1.26536e-07	2.96727e-05	Severe
Monocytes__CD14posCD16neg_	Visit 1 analysis Child population of non granulocytes - 1|5	1.2554e-07	2.96727e-05	Severe
Monocytes__CD14posCD16neg_	Visit 1 analysis Child population of non granulocytes - 2|4	0.000159651	0.0083196	Severe
Monocytes__CD14posCD16neg_	Visit 1 analysis Child population of non granulocytes - 2|5	0.000620447	0.0219596	Severe
Monocytes__CD14posCD16neg_	Visit 1 analysis Child population of non granulocytes - 3|4	0.0100118	0.109199	Severe
Monocytes__CD14posCD16neg_	Visit 1 analysis Child population of non granulocytes - 3|5	0.00762497	0.0941082	Severe
Monocytes__CD14posCD16pos_	Visit 1 analysis Child population of non granulocytes - 1|4	0.00108072	0.0251635	Mild
Monocytes__CD14posCD16pos_	Visit 1 analysis Child population of non granulocytes - 2|4	0.00019554	0.00917082	Mild
Monocytes__CD14posCD16pos_	Visit 1 analysis Child population of non granulocytes - 3|4	0.000795978	0.0219596	Mild
Monocytes__CD14posCD16pos_	Visit 1 analysis Child population of non granulocytes - 4|5	0.0233961	0.203199	Severe
Plasmacytoid_DC	Visit 1 analysis Child population of non granulocytes - 1|4	3.23287e-06	0.000379053	Mild
Plasmacytoid_DC	Visit 1 analysis Child population of non granulocytes - 2|4	0.000399399	0.0169293	Mild
Plasmacytoid_DC	Visit 1 analysis Child population of non granulocytes - 3|4	6.59323e-05	0.00386528	Mild
Plasmacytoid_DC	Visit 1 analysis Child population of non granulocytes - 4|5	0.0193758	0.181745	Severe
B_Cell__CD11cpos_CXCR5neg_	Visit 1 analysis Child to parent ratio - overall	0.010089	0.0723048	Severe
B_Cell__CD71pos_activated_	Visit 1 analysis Child to parent ratio - overall	0.0350777	0.188543	Severe
CD4pos_T_Cell__EM_CD27hi_	Visit 1 analysis Child to parent ratio - overall	0.00475746	0.0511427	Mild
CD8pos_T_Cell__activated_	Visit 1 analysis Child to parent ratio - overall	0.00911057	0.0723048	Severe
CD8pos_T_Cell__EM_CD57hi_	Visit 1 analysis Child to parent ratio - overall	0.00420435	0.0511427	Severe
Monocytes__CD14negCD16pos_	Visit 1 analysis Child to parent ratio - overall	0.0333352	0.188543	Mild
Monocytes__CD14posCD16pos_	Visit 1 analysis Child to parent ratio - overall	8.67593e-06	0.000373065	Mild
Monocytes__CD14posCD16neg_	Visit 1 analysis Child to parent ratio - overall	1.77943e-05	0.000382578	Severe
B_Cell__CD11cpos_CXCR5neg_	Visit 1 analysis Child to parent ratio - 2|5	0.0460049	0.497348	Severe
CD4pos_T_Cell__EM_CD27hi_	Visit 1 analysis Child to parent ratio - 1|5	0.0213726	0.425385	Mild
CD4pos_T_Cell__EM_CD27hi_	Visit 1 analysis Child to parent ratio - 2|5	0.049759	0.497348	Mild
CD8pos_T_Cell__activated_	Visit 1 analysis Child to parent ratio - 2|5	0.0298534	0.458463	Severe
CD8pos_T_Cell__activated_	Visit 1 analysis Child to parent ratio - 3|5	0.0242157	0.433865	Severe
CD8pos_T_Cell__EM_CD57hi_	Visit 1 analysis Child to parent ratio - 1|4	0.00410931	0.135923	Severe
CD8pos_T_Cell__EM_CD57hi_	Visit 1 analysis Child to parent ratio - 2|4	0.00835856	0.224636	Severe
CD8pos_T_Cell__EM_CD57hi_	Visit 1 analysis Child to parent ratio - 3|4	0.0135343	0.342339	Severe
Monocytes__CD14negCD16pos_	Visit 1 analysis Child to parent ratio - 1|4	6.30463e-06	0.000542198	Mild
Monocytes__CD14negCD16pos_	Visit 1 analysis Child to parent ratio - 1|5	0.00634893	0.195003	Mild
Monocytes__CD14negCD16pos_	Visit 1 analysis Child to parent ratio - 2|4	0.00210685	0.0823587	Mild
Monocytes__CD14negCD16pos_	Visit 1 analysis Child to parent ratio - 3|4	0.000973443	0.048353	Mild
Monocytes__CD14negCD16pos_	Visit 1 analysis Child to parent ratio - 3|5	0.0314168	0.462737	Mild
Monocytes__CD14posCD16neg_	Visit 1 analysis Child to parent ratio - 1|4	9.57446e-08	4.11702e-05	Severe
Monocytes__CD14posCD16neg_	Visit 1 analysis Child to parent ratio - 1|5	0.0276863	0.457888	Severe
Monocytes__CD14posCD16neg_	Visit 1 analysis Child to parent ratio - 2|4	1.95743e-06	0.000280565	Severe
Monocytes__CD14posCD16neg_	Visit 1 analysis Child to parent ratio - 3|4	1.28656e-05	0.000922035	Severe
Monocytes__CD14posCD16pos_	Visit 1 analysis Child to parent ratio - 1|4	1.11835e-06	0.000240446	Mild
Monocytes__CD14posCD16pos_	Visit 1 analysis Child to parent ratio - 2|4	3.87381e-06	0.000416434	Mild
Monocytes__CD14posCD16pos_	Visit 1 analysis Child to parent ratio - 3|4	5.37636e-05	0.00330262	Mild
B Cell	Longitudinal analysis Parent population - overall shape	0.00662687	0.0140821	Mild
B Cell	Longitudinal analysis Parent population - overall average	0.0122247	0.0188927	Mild
Basophil	Longitudinal analysis Parent population - overall shape	0.00631057	0.0140821	Mild
CD4+ T Cell	Longitudinal analysis Parent population - overall shape	0.0179399	0.0234598	Mild
CD4+ T Cell	Longitudinal analysis Parent population - overall average	2.98532e-10	5.07504e-09	Mild
CD8+ T Cell	Longitudinal analysis Parent population - overall shape	0.00375075	0.0106271	Mild
CD8+ T Cell	Longitudinal analysis Parent population - overall average	4.91934e-05	9.29208e-05	Mild
Conventional DC	Longitudinal analysis Parent population - overall shape	0.0105076	0.017863	Mild
Conventional DC	Longitudinal analysis Parent population - overall average	2.99229e-05	6.35862e-05	Severe
Eosinophil	Longitudinal analysis Parent population - overall shape	0.00023828	0.00202538	Mild
gd T Cell	Longitudinal analysis Parent population - overall shape	0.00166308	0.00565446	Severe
Hematopoetic progrenitor Cell	Longitudinal analysis Parent population - overall shape	8.06444e-18	1.37095e-16	Mild
Hematopoetic progrenitor Cell	Longitudinal analysis Parent population - overall average	0.0435376	0.0616782	Severe
Lymphocyte	Longitudinal analysis Parent population - overall shape	0.015119	0.0214186	Mild
Lymphocyte	Longitudinal analysis Parent population - overall average	4.8537e-09	2.53952e-08	Mild
Monocytes	Longitudinal analysis Parent population - overall shape	0.0396584	0.0449462	Mild
Monocytes	Longitudinal analysis Parent population - overall average	0.000501616	0.000852748	Mild
Myeloid	Longitudinal analysis Parent population - overall shape	0.0115922	0.0179152	Severe
Myeloid	Longitudinal analysis Parent population - overall average	2.68936e-09	2.28595e-08	Severe
MyeloidToLymphocyte	Longitudinal analysis Parent population - overall shape	0.000646187	0.0027463	Severe
MyeloidToLymphocyte	Longitudinal analysis Parent population - overall average	2.90547e-05	6.35862e-05	Severe
Neutrophil	Longitudinal analysis Parent population - overall shape	0.000360467	0.00204265	Severe
Neutrophil	Longitudinal analysis Parent population - overall average	5.97533e-09	2.53952e-08	Severe
NK Cell	Longitudinal analysis Parent population - overall shape	0.0281996	0.0342424	Mild
NK Cell	Longitudinal analysis Parent population - overall average	4.24339e-06	1.20229e-05	Mild
Plasmacytoid DC	Longitudinal analysis Parent population - overall shape	0.0093437	0.0176492	Mild
Plasmacytoid DC	Longitudinal analysis Parent population - overall average	1.86578e-08	6.34364e-08	Mild
B Cell	Longitudinal analysis Parent population - 1|4 average	0.0409572	0.0696273	Mild
B Cell	Longitudinal analysis Parent population - 1|5 average	0.00231897	0.00563179	Mild
B Cell	Longitudinal analysis Parent population - 2|5 average	0.011469	0.0278534	Mild
B Cell	Longitudinal analysis Parent population - 3|4 shape	0.0327889	0.170847	Mild
B Cell	Longitudinal analysis Parent population - 3|5 average	0.00845225	0.0174739	Mild
B Cell	Longitudinal analysis Parent population - 4|5 average	0.00263149	0.0223677	Mild
Basophil	Longitudinal analysis Parent population - 1|4 shape	0.00432675	0.0245183	Severe
Basophil	Longitudinal analysis Parent population - 1|5 average	0.0326673	0.0504858	Mild
Basophil	Longitudinal analysis Parent population - 1|5 shape	0.0175273	0.0496607	Mild
Basophil	Longitudinal analysis Parent population - 2|5 shape	0.00704522	0.0119328	Mild
Basophil	Longitudinal analysis Parent population - 3|5 average	0.00974581	0.0174739	Mild
Basophil	Longitudinal analysis Parent population - 3|5 shape	0.00168343	0.00953944	Mild
Basophil	Longitudinal analysis Parent population - 4|5 shape	0.000955743	0.00406191	Mild
CD4+ T Cell	Longitudinal analysis Parent population - 1|2 shape	0.0250069	0.147108	Severe
CD4+ T Cell	Longitudinal analysis Parent population - 1|4 average	4.50091e-07	3.82577e-06	Mild
CD4+ T Cell	Longitudinal analysis Parent population - 1|5 average	3.72402e-06	6.33084e-05	Mild
CD4+ T Cell	Longitudinal analysis Parent population - 1|5 shape	0.0411364	0.0777022	Mild
CD4+ T Cell	Longitudinal analysis Parent population - 2|4 average	2.70722e-07	4.60227e-06	Mild
CD4+ T Cell	Longitudinal analysis Parent population - 2|4 shape	0.0332845	0.0943062	Mild
CD4+ T Cell	Longitudinal analysis Parent population - 2|5 average	0.000271309	0.00092245	Mild
CD4+ T Cell	Longitudinal analysis Parent population - 2|5 shape	0.000716015	0.00304306	Mild
CD4+ T Cell	Longitudinal analysis Parent population - 3|4 average	2.69098e-05	0.000228733	Mild
CD4+ T Cell	Longitudinal analysis Parent population - 3|5 average	0.000307632	0.00381935	Mild
CD4+ T Cell	Longitudinal analysis Parent population - 3|5 shape	0.0115875	0.0328312	Mild
CD4+ T Cell	Longitudinal analysis Parent population - 4|5 average	0.0192405	0.0681529	Severe
CD4+ T Cell	Longitudinal analysis Parent population - 4|5 shape	0.0032772	0.00795892	Mild
CD8+ T Cell	Longitudinal analysis Parent population - 1|2 shape	0.00702853	0.119485	Severe
CD8+ T Cell	Longitudinal analysis Parent population - 1|3 shape	0.0380793	0.161837	Severe
CD8+ T Cell	Longitudinal analysis Parent population - 1|4 average	0.00308895	0.00583467	Mild
CD8+ T Cell	Longitudinal analysis Parent population - 1|5 average	0.000223758	0.00164631	Mild
CD8+ T Cell	Longitudinal analysis Parent population - 1|5 shape	0.0318487	0.0676785	Mild
CD8+ T Cell	Longitudinal analysis Parent population - 2|4 average	0.000825393	0.00140317	Mild
CD8+ T Cell	Longitudinal analysis Parent population - 2|5 average	0.0143582	0.0305112	Mild
CD8+ T Cell	Longitudinal analysis Parent population - 2|5 shape	0.00193257	0.00657073	Mild
CD8+ T Cell	Longitudinal analysis Parent population - 3|4 average	0.00078147	0.002657	Mild
CD8+ T Cell	Longitudinal analysis Parent population - 3|5 average	0.0378367	0.0584749	Mild
CD8+ T Cell	Longitudinal analysis Parent population - 3|5 shape	0.0363768	0.0589367	Mild
CD8+ T Cell	Longitudinal analysis Parent population - 4|5 shape	0.00749825	0.0106225	Mild
Conventional DC	Longitudinal analysis Parent population - 1|4 average	1.32874e-05	4.51773e-05	Mild
Conventional DC	Longitudinal analysis Parent population - 1|5 average	0.0106584	0.0181192	Severe
Conventional DC	Longitudinal analysis Parent population - 1|5 shape	0.000798013	0.00339156	Mild
Conventional DC	Longitudinal analysis Parent population - 2|4 average	4.1188e-05	8.75246e-05	Mild
Conventional DC	Longitudinal analysis Parent population - 2|4 shape	0.0248319	0.0943062	Mild
Conventional DC	Longitudinal analysis Parent population - 2|5 shape	1.1431e-05	6.47758e-05	Mild
Conventional DC	Longitudinal analysis Parent population - 3|4 average	0.000242707	0.00137534	Mild
Conventional DC	Longitudinal analysis Parent population - 3|5 shape	0.00668237	0.0284001	Mild
Conventional DC	Longitudinal analysis Parent population - 4|5 shape	2.29789e-05	0.000195321	Mild
Eosinophil	Longitudinal analysis Parent population - 1|3 shape	0.0267549	0.161837	Severe
Eosinophil	Longitudinal analysis Parent population - 1|4 shape	0.00171494	0.014577	Severe
Eosinophil	Longitudinal analysis Parent population - 1|5 shape	0.0106299	0.0361416	Severe
Eosinophil	Longitudinal analysis Parent population - 2|4 shape	0.0124744	0.0943062	Severe
Eosinophil	Longitudinal analysis Parent population - 3|4 shape	0.0351803	0.170847	Severe
gd T Cell	Longitudinal analysis Parent population - 1|2 average	0.0489047	0.170699	Mild
gd T Cell	Longitudinal analysis Parent population - 1|3 average	0.00483455	0.0821873	Mild
gd T Cell	Longitudinal analysis Parent population - 1|5 shape	0.00051823	0.00293664	Severe
gd T Cell	Longitudinal analysis Parent population - 2|5 shape	0.00594357	0.0119328	Severe
gd T Cell	Longitudinal analysis Parent population - 3|5 average	0.0102788	0.0174739	Mild
gd T Cell	Longitudinal analysis Parent population - 3|5 shape	3.01251e-24	5.12127e-23	Severe
gd T Cell	Longitudinal analysis Parent population - 4|5 shape	0.00683449	0.0106225	Severe
Hematopoetic progrenitor Cell	Longitudinal analysis Parent population - 1|5 average	0.000307927	0.00164631	Severe
Hematopoetic progrenitor Cell	Longitudinal analysis Parent population - 1|5 shape	6.48415e-124	1.10231e-122	Mild
Hematopoetic progrenitor Cell	Longitudinal analysis Parent population - 2|5 average	0.000489447	0.00138677	Severe
Hematopoetic progrenitor Cell	Longitudinal analysis Parent population - 2|5 shape	9.72197e-53	1.65274e-51	Mild
Hematopoetic progrenitor Cell	Longitudinal analysis Parent population - 3|4 shape	0.0401993	0.170847	Severe
Hematopoetic progrenitor Cell	Longitudinal analysis Parent population - 3|5 average	0.000449335	0.00381935	Severe
Hematopoetic progrenitor Cell	Longitudinal analysis Parent population - 3|5 shape	1.3842e-16	1.17657e-15	Mild
Hematopoetic progrenitor Cell	Longitudinal analysis Parent population - 4|5 average	0.00102886	0.0174907	Severe
Hematopoetic progrenitor Cell	Longitudinal analysis Parent population - 4|5 shape	6.73823e-42	1.1455e-40	Mild
Lymphocyte	Longitudinal analysis Parent population - 1|2 average	0.0444527	0.170699	Mild
Lymphocyte	Longitudinal analysis Parent population - 1|2 shape	0.0426416	0.147108	Severe
Lymphocyte	Longitudinal analysis Parent population - 1|4 average	7.75807e-06	3.29718e-05	Mild
Lymphocyte	Longitudinal analysis Parent population - 1|5 average	0.000599161	0.00169762	Mild
Lymphocyte	Longitudinal analysis Parent population - 2|4 average	2.90427e-06	9.87451e-06	Mild
Lymphocyte	Longitudinal analysis Parent population - 2|4 shape	0.029401	0.0943062	Mild
Lymphocyte	Longitudinal analysis Parent population - 2|5 average	4.00665e-05	0.000227044	Mild
Lymphocyte	Longitudinal analysis Parent population - 2|5 shape	0.00748028	0.0119328	Mild
Lymphocyte	Longitudinal analysis Parent population - 3|4 average	0.0014033	0.00340802	Mild
Lymphocyte	Longitudinal analysis Parent population - 3|5 average	0.00141222	0.00480153	Mild
Lymphocyte	Longitudinal analysis Parent population - 3|5 shape	0.0489761	0.0693828	Mild
Lymphocyte	Longitudinal analysis Parent population - 4|5 average	0.0247462	0.0681529	Severe
Lymphocyte	Longitudinal analysis Parent population - 4|5 shape	0.0154659	0.0202246	Mild
Monocytes	Longitudinal analysis Parent population - 2|4 average	1.84252e-05	4.47469e-05	Mild
Monocytes	Longitudinal analysis Parent population - 2|5 average	0.0217199	0.0410265	Mild
Monocytes	Longitudinal analysis Parent population - 3|4 average	0.00703717	0.014954	Mild
Monocytes	Longitudinal analysis Parent population - 3|5 shape	0.0195223	0.041485	Mild
Monocytes	Longitudinal analysis Parent population - 4|5 shape	0.00238917	0.00782303	Mild
Myeloid	Longitudinal analysis Parent population - 1|2 average	0.0444189	0.170699	Severe
Myeloid	Longitudinal analysis Parent population - 1|2 shape	0.0431629	0.147108	Mild
Myeloid	Longitudinal analysis Parent population - 1|4 average	7.54386e-06	3.29718e-05	Severe
Myeloid	Longitudinal analysis Parent population - 1|5 average	0.000440599	0.00164631	Severe
Myeloid	Longitudinal analysis Parent population - 2|4 average	2.69146e-06	9.87451e-06	Severe
Myeloid	Longitudinal analysis Parent population - 2|4 shape	0.0303331	0.0943062	Severe
Myeloid	Longitudinal analysis Parent population - 2|5 average	3.80293e-05	0.000227044	Severe
Myeloid	Longitudinal analysis Parent population - 2|5 shape	0.00350296	0.00850719	Severe
Myeloid	Longitudinal analysis Parent population - 3|4 average	0.00129156	0.00340802	Severe
Myeloid	Longitudinal analysis Parent population - 3|5 average	0.00111811	0.00475199	Severe
Myeloid	Longitudinal analysis Parent population - 3|5 shape	0.0330059	0.0589367	Severe
Myeloid	Longitudinal analysis Parent population - 4|5 average	0.0212042	0.0681529	Mild
Myeloid	Longitudinal analysis Parent population - 4|5 shape	0.00724315	0.0106225	Severe
MyeloidToLymphocyte	Longitudinal analysis Parent population - 1|3 average	0.0463083	0.262414	Severe
MyeloidToLymphocyte	Longitudinal analysis Parent population - 1|4 average	0.0025199	0.00535479	Severe
MyeloidToLymphocyte	Longitudinal analysis Parent population - 1|4 shape	0.00100474	0.014577	Mild
MyeloidToLymphocyte	Longitudinal analysis Parent population - 2|4 average	2.2441e-06	9.87451e-06	Severe
MyeloidToLymphocyte	Longitudinal analysis Parent population - 2|4 shape	3.77812e-05	0.00064228	Mild
MyeloidToLymphocyte	Longitudinal analysis Parent population - 2|5 average	3.25819e-05	0.000227044	Severe
MyeloidToLymphocyte	Longitudinal analysis Parent population - 2|5 shape	0.00772123	0.0119328	Severe
MyeloidToLymphocyte	Longitudinal analysis Parent population - 3|4 shape	0.0290523	0.170847	Mild
MyeloidToLymphocyte	Longitudinal analysis Parent population - 3|5 average	0.00199544	0.00565374	Severe
MyeloidToLymphocyte	Longitudinal analysis Parent population - 4|5 average	0.0186957	0.0681529	Severe
MyeloidToLymphocyte	Longitudinal analysis Parent population - 4|5 shape	0.00276107	0.00782303	Severe
Neutrophil	Longitudinal analysis Parent population - 1|2 shape	0.0482102	0.147108	Mild
Neutrophil	Longitudinal analysis Parent population - 1|3 shape	0.0366694	0.161837	Mild
Neutrophil	Longitudinal analysis Parent population - 1|4 average	0.000248583	0.000603702	Severe
Neutrophil	Longitudinal analysis Parent population - 1|5 average	0.00275333	0.00585083	Severe
Neutrophil	Longitudinal analysis Parent population - 2|4 average	1.00616e-06	8.55238e-06	Severe
Neutrophil	Longitudinal analysis Parent population - 2|5 average	6.72924e-05	0.000285993	Severe
Neutrophil	Longitudinal analysis Parent population - 2|5 shape	0.00306865	0.00850719	Severe
Neutrophil	Longitudinal analysis Parent population - 3|4 average	0.000715703	0.002657	Severe
Neutrophil	Longitudinal analysis Parent population - 3|5 average	0.000918808	0.00475199	Severe
Neutrophil	Longitudinal analysis Parent population - 3|5 shape	0.00943429	0.0320766	Severe
Neutrophil	Longitudinal analysis Parent population - 4|5 average	0.028063	0.0681529	Mild
Neutrophil	Longitudinal analysis Parent population - 4|5 shape	0.000560433	0.00317579	Severe
NK Cell	Longitudinal analysis Parent population - 1|2 average	0.0152287	0.170699	Mild
NK Cell	Longitudinal analysis Parent population - 1|4 average	2.19144e-05	6.20909e-05	Mild
NK Cell	Longitudinal analysis Parent population - 1|5 average	0.000484209	0.00164631	Mild
NK Cell	Longitudinal analysis Parent population - 1|5 shape	0.028986	0.0676785	Mild
NK Cell	Longitudinal analysis Parent population - 2|4 average	0.000426328	0.000805286	Mild
NK Cell	Longitudinal analysis Parent population - 2|5 average	0.0377379	0.0641544	Mild
NK Cell	Longitudinal analysis Parent population - 3|4 average	0.0086186	0.0162796	Mild
NK Cell	Longitudinal analysis Parent population - 3|5 shape	0.0151784	0.0368619	Mild
NK Cell	Longitudinal analysis Parent population - 4|5 shape	0.00610743	0.0106225	Mild
Plasmacytoid DC	Longitudinal analysis Parent population - 1|3 average	0.0256915	0.218378	Mild
Plasmacytoid DC	Longitudinal analysis Parent population - 1|4 average	1.25075e-10	2.12627e-09	Mild
Plasmacytoid DC	Longitudinal analysis Parent population - 1|5 average	0.00361526	0.00682883	Mild
Plasmacytoid DC	Longitudinal analysis Parent population - 2|4 average	1.1829e-05	3.35154e-05	Mild
Plasmacytoid DC	Longitudinal analysis Parent population - 3|4 average	2.35823e-07	4.009e-06	Mild
Plasmacytoid DC	Longitudinal analysis Parent population - 3|5 average	0.00721499	0.0174739	Mild
Plasmacytoid DC	Longitudinal analysis Parent population - 3|5 shape	0.0381355	0.0589367	Mild
Plasmacytoid DC	Longitudinal analysis Parent population - 4|5 shape	0.00513335	0.0106225	Mild
B Cell (CD11c+ CXCR5-)	Longitudinal analysis Child population - overall shape	8.46087e-06	8.7993e-05	Mild
B Cell (naive)	Longitudinal analysis Child population - overall shape	0.000850859	0.00340344	Mild
B Cell (naive)	Longitudinal analysis Child population - overall average	0.0092793	0.0229773	Mild
B Cell (Plasmablast)	Longitudinal analysis Child population - overall shape	0.00109803	0.00407839	Severe
Basophil	Longitudinal analysis Child population - overall shape	0.00631057	0.0164075	Mild
CD4+ NKT Cell	Longitudinal analysis Child population - overall shape	4.42382e-15	1.15019e-13	Mild
CD4+ T Cell (activated)	Longitudinal analysis Child population - overall shape	7.26964e-05	0.00054003	Severe
CD4+ T Cell (activated)	Longitudinal analysis Child population - overall average	0.0411589	0.0813771	Mild
CD4+ T Cell (CM)	Longitudinal analysis Child population - overall average	4.23518e-09	2.20229e-07	Mild
CD4+ T Cell (EM CD27hi)	Longitudinal analysis Child population - overall shape	0.0417249	0.077489	Mild
CD4+ T Cell (EM CD27hi)	Longitudinal analysis Child population - overall average	6.50967e-06	7.35536e-05	Mild
CD4+ T Cell (EM CD27low)	Longitudinal analysis Child population - overall average	1.24023e-05	0.000107486	Mild
CD4+ T Cell (EM CD57hi)	Longitudinal analysis Child population - overall shape	0.000791833	0.00340344	Mild
CD4+ T Cell (EM CD57hi)	Longitudinal analysis Child population - overall average	0.0472777	0.0847738	Mild
CD4+ T Cell (EMRA CD57hi)	Longitudinal analysis Child population - overall shape	0.0179331	0.0373008	Mild
CD4+ T Cell (EMRA CD57hi)	Longitudinal analysis Child population - overall average	0.0331329	0.071788	Severe
CD4+ T Cell (EMRA CD57low)	Longitudinal analysis Child population - overall shape	5.39086e-10	9.34415e-09	Mild
CD4+ T Cell (EMRA CD57low)	Longitudinal analysis Child population - overall average	0.00275637	0.00895819	Mild
CD4+ T Cell (naive)	Longitudinal analysis Child population - overall shape	8.73049e-05	0.000567482	Mild
CD4+ T Cell (naive)	Longitudinal analysis Child population - overall average	0.00434468	0.0112962	Mild
CD4+ Treg (CD39hi)	Longitudinal analysis Child population - overall average	0.00184188	0.00736754	Mild
CD4+ Treg (CD39low)	Longitudinal analysis Child population - overall average	0.0438184	0.0813771	Mild
CD4+ Treg (naive)	Longitudinal analysis Child population - overall shape	0.0248556	0.0497111	Mild
CD8+ NKT Cell	Longitudinal analysis Child population - overall average	0.00211557	0.00785784	Mild
CD8+ T Cell (CD161+ MAIT)	Longitudinal analysis Child population - overall average	0.0109623	0.0247843	Mild
CD8+ T Cell (CM)	Longitudinal analysis Child population - overall shape	2.15621e-07	2.80308e-06	Mild
CD8+ T Cell (CM)	Longitudinal analysis Child population - overall average	0.000104334	0.00067817	Mild
CD8+ T Cell (EM CD27hi)	Longitudinal analysis Child population - overall average	0.00399337	0.0109292	Mild
CD8+ T Cell (EMRA CD57hi)	Longitudinal analysis Child population - overall shape	0.00128545	0.00445621	Mild
CD8+ T Cell (EMRA CD57hi)	Longitudinal analysis Child population - overall average	0.010051	0.023757	Mild
CD8+ T Cell (EMRA CD57low)	Longitudinal analysis Child population - overall shape	1.35717e-05	0.000117622	Mild
CD8+ T Cell (naive)	Longitudinal analysis Child population - overall shape	0.000540655	0.00255582	Mild
CD8+ T Cell (naive)	Longitudinal analysis Child population - overall average	0.000440815	0.00229224	Mild
Conventional DC	Longitudinal analysis Child population - overall shape	0.0105076	0.0237564	Mild
Conventional DC	Longitudinal analysis Child population - overall average	2.99229e-05	0.000222285	Severe
Eosinophil	Longitudinal analysis Child population - overall shape	0.00023828	0.00137673	Mild
gd T Cell	Longitudinal analysis Child population - overall shape	0.00166308	0.005405	Severe
Hematopoetic progrenitor Cell	Longitudinal analysis Child population - overall shape	8.06444e-18	4.19351e-16	Mild
Hematopoetic progrenitor Cell	Longitudinal analysis Child population - overall average	0.0435376	0.0813771	Severe
Monocytes (CD14-CD16+)	Longitudinal analysis Child population - overall shape	0.00285834	0.00825742	Mild
Monocytes (CD14-CD16+)	Longitudinal analysis Child population - overall average	0.0383713	0.0798122	Severe
Monocytes (CD14+CD16-)	Longitudinal analysis Child population - overall shape	0.0343152	0.0660884	Mild
Monocytes (CD14+CD16-)	Longitudinal analysis Child population - overall average	0.00146061	0.00632931	Mild
Monocytes (CD14+CD16+)	Longitudinal analysis Child population - overall average	0.00273515	0.00895819	Severe
Neutrophil (CD16hi)	Longitudinal analysis Child population - overall shape	0.00220529	0.00674559	Mild
Neutrophil (CD16hi)	Longitudinal analysis Child population - overall average	0.000168919	0.000975974	Severe
Neutrophil (CD16low)	Longitudinal analysis Child population - overall shape	0.0143153	0.0310165	Severe
Neutrophil (CD16low)	Longitudinal analysis Child population - overall average	0.00388513	0.0109292	Severe
NK Cell (CD56hi CD16low)	Longitudinal analysis Child population - overall average	0.00366393	0.0109292	Mild
NK Cell (CD56low CD16hi CD57hi)	Longitudinal analysis Child population - overall average	0.00133319	0.00630233	Mild
NK Cell (CD56low CD16hi CD57low)	Longitudinal analysis Child population - overall shape	0.00040444	0.00210309	Mild
NK Cell (CD56low CD16hi CD57low)	Longitudinal analysis Child population - overall average	7.07246e-06	7.35536e-05	Mild
Plasmacytoid DC	Longitudinal analysis Child population - overall shape	0.0093437	0.0220851	Mild
Plasmacytoid DC	Longitudinal analysis Child population - overall average	1.86578e-08	4.85102e-07	Mild
T Cell	Longitudinal analysis Child population - overall shape	0.00447642	0.0122512	Mild
T Cell	Longitudinal analysis Child population - overall average	3.46642e-08	6.00845e-07	Mild
Tier3_CD8_Undefined	Longitudinal analysis Child population - overall shape	0.00762423	0.018879	Severe
B Cell (naive)	Longitudinal analysis Child population - 1|4 shape	0.00498197	0.0384946	Mild
B Cell (naive)	Longitudinal analysis Child population - 1|5 average	0.0148874	0.0351884	Mild
B Cell (naive)	Longitudinal analysis Child population - 2|4 shape	0.0118053	0.119081	Mild
B Cell (naive)	Longitudinal analysis Child population - 2|5 average	0.00843449	0.0626562	Mild
B Cell (naive)	Longitudinal analysis Child population - 3|4 shape	0.00178213	0.0308903	Mild
B Cell (naive)	Longitudinal analysis Child population - 3|5 average	0.00604994	0.0593885	Mild
B Cell (naive)	Longitudinal analysis Child population - 4|5 average	0.00176066	0.0305181	Mild
B Cell (Plasmablast)	Longitudinal analysis Child population - 1|4 shape	0.00592225	0.0384946	Severe
B Cell (Plasmablast)	Longitudinal analysis Child population - 2|5 average	0.0419804	0.155927	Mild
B Cell (Plasmablast)	Longitudinal analysis Child population - 3|4 shape	0.0065315	0.0629468	Severe
Basophil	Longitudinal analysis Child population - 1|4 shape	0.00432675	0.0384946	Severe
Basophil	Longitudinal analysis Child population - 1|5 average	0.0326673	0.0679479	Mild
Basophil	Longitudinal analysis Child population - 1|5 shape	0.0175273	0.0569637	Mild
Basophil	Longitudinal analysis Child population - 2|5 shape	0.00704522	0.0305293	Mild
Basophil	Longitudinal analysis Child population - 3|5 average	0.00974581	0.0593885	Mild
Basophil	Longitudinal analysis Child population - 3|5 shape	0.00168343	0.0235801	Mild
Basophil	Longitudinal analysis Child population - 4|5 shape	0.000955743	0.0165662	Mild
CD4+ NKT Cell	Longitudinal analysis Child population - 1|3 shape	0.0118818	0.154464	Severe
CD4+ NKT Cell	Longitudinal analysis Child population - 1|5 average	0.0208401	0.0451535	Severe
CD4+ NKT Cell	Longitudinal analysis Child population - 2|3 shape	1.54532e-05	0.000803564	Severe
CD4+ NKT Cell	Longitudinal analysis Child population - 2|4 shape	0.0340633	0.167267	Mild
CD4+ NKT Cell	Longitudinal analysis Child population - 2|5 shape	0.027243	0.0708318	Mild
CD4+ NKT Cell	Longitudinal analysis Child population - 3|4 shape	0.00161975	0.0308903	Mild
CD4+ NKT Cell	Longitudinal analysis Child population - 4|5 shape	0.00693276	0.032773	Mild
CD4+ T Cell (activated)	Longitudinal analysis Child population - 1|5 average	0.0350228	0.0700456	Mild
CD4+ T Cell (activated)	Longitudinal analysis Child population - 2|4 average	0.00435666	0.0133262	Mild
CD4+ T Cell (activated)	Longitudinal analysis Child population - 2|5 average	0.0151069	0.0806789	Mild
CD4+ T Cell (CM)	Longitudinal analysis Child population - 1|2 average	0.0241434	0.223773	Mild
CD4+ T Cell (CM)	Longitudinal analysis Child population - 1|3 average	0.00812931	0.140908	Mild
CD4+ T Cell (CM)	Longitudinal analysis Child population - 1|4 average	9.85954e-09	2.56348e-07	Mild
CD4+ T Cell (CM)	Longitudinal analysis Child population - 1|5 average	7.82501e-06	0.0004069	Mild
CD4+ T Cell (CM)	Longitudinal analysis Child population - 1|5 shape	0.03433	0.0991755	Mild
CD4+ T Cell (CM)	Longitudinal analysis Child population - 2|3 shape	0.0311901	0.231698	Mild
CD4+ T Cell (CM)	Longitudinal analysis Child population - 2|4 average	5.49084e-05	0.000475873	Mild
CD4+ T Cell (CM)	Longitudinal analysis Child population - 2|4 shape	0.00256923	0.0668	Mild
CD4+ T Cell (CM)	Longitudinal analysis Child population - 2|5 average	0.00178666	0.0309687	Mild
CD4+ T Cell (CM)	Longitudinal analysis Child population - 2|5 shape	0.00194048	0.0148015	Mild
CD4+ T Cell (CM)	Longitudinal analysis Child population - 3|4 average	0.00594675	0.0231176	Mild
CD4+ T Cell (CM)	Longitudinal analysis Child population - 3|5 average	0.00235536	0.036906	Mild
CD4+ T Cell (CM)	Longitudinal analysis Child population - 4|5 average	0.0137504	0.178755	Mild
CD4+ T Cell (CM)	Longitudinal analysis Child population - 4|5 shape	0.0196072	0.0579944	Mild
CD4+ T Cell (EM CD27hi)	Longitudinal analysis Child population - 1|2 average	0.0378888	0.223773	Mild
CD4+ T Cell (EM CD27hi)	Longitudinal analysis Child population - 1|4 average	4.57669e-05	0.000297485	Mild
CD4+ T Cell (EM CD27hi)	Longitudinal analysis Child population - 1|5 average	0.000306127	0.00320244	Mild
CD4+ T Cell (EM CD27hi)	Longitudinal analysis Child population - 2|4 average	0.000238278	0.00137671	Mild
CD4+ T Cell (EM CD27hi)	Longitudinal analysis Child population - 2|5 average	0.0262443	0.113725	Mild
CD4+ T Cell (EM CD27hi)	Longitudinal analysis Child population - 2|5 shape	0.0109279	0.0437117	Mild
CD4+ T Cell (EM CD27hi)	Longitudinal analysis Child population - 3|4 average	0.0184107	0.0563151	Mild
CD4+ T Cell (EM CD27hi)	Longitudinal analysis Child population - 4|5 shape	0.0122259	0.0424074	Mild
CD4+ T Cell (EM CD27low)	Longitudinal analysis Child population - 1|2 average	0.0164333	0.213633	Mild
CD4+ T Cell (EM CD27low)	Longitudinal analysis Child population - 1|4 average	0.000212316	0.00122672	Mild
CD4+ T Cell (EM CD27low)	Longitudinal analysis Child population - 1|5 average	0.00316283	0.012919	Mild
CD4+ T Cell (EM CD27low)	Longitudinal analysis Child population - 2|4 average	0.00526571	0.0152121	Mild
CD4+ T Cell (EM CD27low)	Longitudinal analysis Child population - 2|5 average	0.00617472	0.0573621	Mild
CD4+ T Cell (EM CD27low)	Longitudinal analysis Child population - 2|5 shape	0.0182547	0.0553341	Mild
CD4+ T Cell (EM CD27low)	Longitudinal analysis Child population - 3|4 average	0.00622398	0.0231176	Mild
CD4+ T Cell (EM CD27low)	Longitudinal analysis Child population - 3|5 average	0.012831	0.0667214	Mild
CD4+ T Cell (EM CD27low)	Longitudinal analysis Child population - 4|5 shape	0.00861297	0.0373229	Mild
CD4+ T Cell (EM CD57hi)	Longitudinal analysis Child population - 1|2 shape	0.00232031	0.0603281	Severe
CD4+ T Cell (EM CD57hi)	Longitudinal analysis Child population - 1|4 average	0.0094477	0.0267059	Mild
CD4+ T Cell (EM CD57hi)	Longitudinal analysis Child population - 1|4 shape	0.00527003	0.0384946	Severe
CD4+ T Cell (EM CD57hi)	Longitudinal analysis Child population - 2|3 shape	0.0172246	0.179136	Mild
CD4+ T Cell (EM CD57hi)	Longitudinal analysis Child population - 2|4 average	0.000144702	0.000940561	Mild
CD4+ T Cell (EM CD57hi)	Longitudinal analysis Child population - 2|4 shape	0.0159673	0.119081	Mild
CD4+ T Cell (EM CD57hi)	Longitudinal analysis Child population - 2|5 shape	0.0164296	0.0533963	Mild
CD4+ T Cell (EM CD57hi)	Longitudinal analysis Child population - 4|5 shape	0.00472137	0.032773	Mild
CD4+ T Cell (EMRA CD57hi)	Longitudinal analysis Child population - 2|4 average	0.000959239	0.00426592	Mild
CD4+ T Cell (EMRA CD57hi)	Longitudinal analysis Child population - 3|4 average	0.0061402	0.0231176	Mild
CD4+ T Cell (EMRA CD57hi)	Longitudinal analysis Child population - 3|4 shape	0.0240711	0.160797	Mild
CD4+ T Cell (EMRA CD57low)	Longitudinal analysis Child population - 1|2 shape	0.0281528	0.182993	Severe
CD4+ T Cell (EMRA CD57low)	Longitudinal analysis Child population - 1|3 shape	0.0102684	0.154464	Severe
CD4+ T Cell (EMRA CD57low)	Longitudinal analysis Child population - 1|4 shape	0.0267079	0.115734	Severe
CD4+ T Cell (EMRA CD57low)	Longitudinal analysis Child population - 2|4 average	0.0212867	0.0503141	Mild
CD4+ T Cell (EMRA CD57low)	Longitudinal analysis Child population - 2|4 shape	0.0498273	0.185073	Mild
CD4+ T Cell (EMRA CD57low)	Longitudinal analysis Child population - 3|4 average	0.00170697	0.00986247	Mild
CD4+ T Cell (EMRA CD57low)	Longitudinal analysis Child population - 3|4 shape	0.000580917	0.0302077	Mild
CD4+ T Cell (naive)	Longitudinal analysis Child population - 1|2 shape	0.00064669	0.0336279	Severe
CD4+ T Cell (naive)	Longitudinal analysis Child population - 1|3 shape	0.00926809	0.154464	Severe
CD4+ T Cell (naive)	Longitudinal analysis Child population - 1|4 average	0.00111993	0.00485302	Mild
CD4+ T Cell (naive)	Longitudinal analysis Child population - 1|5 average	0.0433435	0.0777194	Mild
CD4+ T Cell (naive)	Longitudinal analysis Child population - 2|4 average	0.00127535	0.0051014	Mild
CD4+ T Cell (naive)	Longitudinal analysis Child population - 2|4 shape	0.0160301	0.119081	Mild
CD4+ T Cell (naive)	Longitudinal analysis Child population - 2|5 average	0.0155152	0.0806789	Mild
CD4+ T Cell (naive)	Longitudinal analysis Child population - 2|5 shape	0.0195701	0.0553341	Mild
CD4+ T Cell (naive)	Longitudinal analysis Child population - 3|4 average	0.0226822	0.0655264	Mild
CD4+ T Cell (naive)	Longitudinal analysis Child population - 3|5 average	0.0213378	0.0858006	Mild
CD4+ Treg (CD39hi)	Longitudinal analysis Child population - 1|2 average	0.00247933	0.0860963	Mild
CD4+ Treg (CD39hi)	Longitudinal analysis Child population - 1|4 average	0.0102715	0.0267059	Mild
CD4+ Treg (CD39hi)	Longitudinal analysis Child population - 1|5 average	1.57762e-05	0.00041018	Mild
CD4+ Treg (CD39hi)	Longitudinal analysis Child population - 1|5 shape	0.0498866	0.136532	Mild
CD4+ Treg (CD39hi)	Longitudinal analysis Child population - 2|4 shape	0.0254548	0.147072	Mild
CD4+ Treg (CD39hi)	Longitudinal analysis Child population - 2|5 shape	0.0202182	0.0553341	Mild
CD4+ Treg (CD39hi)	Longitudinal analysis Child population - 3|5 average	0.0409807	0.124894	Mild
CD4+ Treg (CD39hi)	Longitudinal analysis Child population - 3|5 shape	0.0465668	0.172962	Mild
CD4+ Treg (CD39hi)	Longitudinal analysis Child population - 4|5 shape	0.0320303	0.0757079	Mild
CD4+ Treg (CD39low)	Longitudinal analysis Child population - 2|4 average	0.0163186	0.0404081	Mild
CD4+ Treg (CD39low)	Longitudinal analysis Child population - 3|5 shape	0.0405627	0.162251	Mild
CD4+ Treg (naive)	Longitudinal analysis Child population - 1|4 shape	0.0335723	0.134289	Severe
CD8+ NKT Cell	Longitudinal analysis Child population - 1|2 average	0.0461317	0.223773	Mild
CD8+ NKT Cell	Longitudinal analysis Child population - 1|3 average	0.0207618	0.193222	Mild
CD8+ NKT Cell	Longitudinal analysis Child population - 1|4 average	7.10782e-06	7.39213e-05	Mild
CD8+ NKT Cell	Longitudinal analysis Child population - 1|5 average	0.0119594	0.0296136	Mild
CD8+ NKT Cell	Longitudinal analysis Child population - 2|4 average	0.0343658	0.0744591	Mild
CD8+ NKT Cell	Longitudinal analysis Child population - 3|4 average	0.0148781	0.0515775	Mild
CD8+ T Cell (CD161+ MAIT)	Longitudinal analysis Child population - 1|4 average	0.00345769	0.0119867	Mild
CD8+ T Cell (CD161+ MAIT)	Longitudinal analysis Child population - 2|4 average	0.00391863	0.0127355	Mild
CD8+ T Cell (CD161+ MAIT)	Longitudinal analysis Child population - 3|4 average	0.00159726	0.00986247	Mild
CD8+ T Cell (CD161+ MAIT)	Longitudinal analysis Child population - 4|5 shape	0.0273365	0.069166	Mild
CD8+ T Cell (CM)	Longitudinal analysis Child population - 1|2 average	0.0143057	0.213633	Mild
CD8+ T Cell (CM)	Longitudinal analysis Child population - 1|4 average	3.51461e-05	0.000261085	Mild
CD8+ T Cell (CM)	Longitudinal analysis Child population - 1|4 shape	0.00930224	0.0537463	Mild
CD8+ T Cell (CM)	Longitudinal analysis Child population - 1|5 average	0.00114784	0.00852685	Mild
CD8+ T Cell (CM)	Longitudinal analysis Child population - 1|5 shape	0.000739266	0.00461074	Mild
CD8+ T Cell (CM)	Longitudinal analysis Child population - 2|3 shape	0.0239169	0.20728	Severe
CD8+ T Cell (CM)	Longitudinal analysis Child population - 2|4 average	0.0136608	0.0355181	Mild
CD8+ T Cell (CM)	Longitudinal analysis Child population - 2|5 average	0.00981334	0.0637867	Mild
CD8+ T Cell (CM)	Longitudinal analysis Child population - 2|5 shape	0.000794812	0.00826604	Mild
CD8+ T Cell (CM)	Longitudinal analysis Child population - 3|4 average	0.000965276	0.00836573	Mild
CD8+ T Cell (CM)	Longitudinal analysis Child population - 3|5 average	0.0191135	0.0858006	Mild
CD8+ T Cell (CM)	Longitudinal analysis Child population - 4|5 average	0.0404163	0.34092	Severe
CD8+ T Cell (CM)	Longitudinal analysis Child population - 4|5 shape	0.0249883	0.068389	Mild
CD8+ T Cell (EM CD27hi)	Longitudinal analysis Child population - 1|5 average	0.00274926	0.012919	Mild
CD8+ T Cell (EM CD27hi)	Longitudinal analysis Child population - 3|5 average	0.00283893	0.036906	Mild
CD8+ T Cell (EMRA CD57hi)	Longitudinal analysis Child population - 1|2 shape	0.0145653	0.109521	Severe
CD8+ T Cell (EMRA CD57hi)	Longitudinal analysis Child population - 1|3 shape	0.0211417	0.154584	Severe
CD8+ T Cell (EMRA CD57hi)	Longitudinal analysis Child population - 1|4 shape	0.0240328	0.113609	Severe
CD8+ T Cell (EMRA CD57hi)	Longitudinal analysis Child population - 2|4 average	0.00212376	0.00736237	Mild
CD8+ T Cell (EMRA CD57hi)	Longitudinal analysis Child population - 3|4 average	0.00320304	0.0166558	Mild
CD8+ T Cell (EMRA CD57hi)	Longitudinal analysis Child population - 4|5 shape	0.0122329	0.0424074	Mild
CD8+ T Cell (EMRA CD57low)	Longitudinal analysis Child population - 1|2 shape	0.0130658	0.109521	Severe
CD8+ T Cell (EMRA CD57low)	Longitudinal analysis Child population - 1|3 shape	0.000973047	0.0505985	Severe
CD8+ T Cell (EMRA CD57low)	Longitudinal analysis Child population - 1|4 shape	0.0139018	0.0722893	Severe
CD8+ T Cell (EMRA CD57low)	Longitudinal analysis Child population - 2|3 shape	0.0112801	0.146641	Severe
CD8+ T Cell (EMRA CD57low)	Longitudinal analysis Child population - 2|5 shape	0.0162053	0.0533963	Mild
CD8+ T Cell (naive)	Longitudinal analysis Child population - 1|2 shape	0.00408978	0.0708896	Severe
CD8+ T Cell (naive)	Longitudinal analysis Child population - 1|4 average	0.000409301	0.00193488	Mild
CD8+ T Cell (naive)	Longitudinal analysis Child population - 1|5 average	0.00589126	0.0180203	Mild
CD8+ T Cell (naive)	Longitudinal analysis Child population - 2|4 average	9.41145e-05	0.000699136	Mild
CD8+ T Cell (naive)	Longitudinal analysis Child population - 2|4 shape	2.93242e-05	0.00152486	Mild
CD8+ T Cell (naive)	Longitudinal analysis Child population - 2|5 shape	0.0490128	0.115848	Mild
CD8+ T Cell (naive)	Longitudinal analysis Child population - 3|4 average	0.000313171	0.00506139	Mild
CD8+ T Cell (naive)	Longitudinal analysis Child population - 3|4 shape	0.0390447	0.160797	Mild
CD8+ T Cell (naive)	Longitudinal analysis Child population - 3|5 average	0.0100102	0.0593885	Mild
Conventional DC	Longitudinal analysis Child population - 1|4 average	1.32874e-05	0.000115158	Mild
Conventional DC	Longitudinal analysis Child population - 1|5 average	0.0106584	0.0277117	Severe
Conventional DC	Longitudinal analysis Child population - 1|5 shape	0.000798013	0.00461074	Mild
Conventional DC	Longitudinal analysis Child population - 2|4 average	4.1188e-05	0.000475873	Mild
Conventional DC	Longitudinal analysis Child population - 2|4 shape	0.0248319	0.147072	Mild
Conventional DC	Longitudinal analysis Child population - 2|5 shape	1.1431e-05	0.000148603	Mild
Conventional DC	Longitudinal analysis Child population - 3|4 average	0.000242707	0.00506139	Mild
Conventional DC	Longitudinal analysis Child population - 3|5 shape	0.00668237	0.0579139	Mild
Conventional DC	Longitudinal analysis Child population - 4|5 shape	2.29789e-05	0.000597452	Mild
Eosinophil	Longitudinal analysis Child population - 1|3 shape	0.0267549	0.154584	Severe
Eosinophil	Longitudinal analysis Child population - 1|4 shape	0.00171494	0.0297256	Severe
Eosinophil	Longitudinal analysis Child population - 1|5 shape	0.0106299	0.0502504	Severe
Eosinophil	Longitudinal analysis Child population - 2|4 shape	0.0124744	0.119081	Severe
Eosinophil	Longitudinal analysis Child population - 3|4 shape	0.0351803	0.160797	Severe
gd T Cell	Longitudinal analysis Child population - 1|2 average	0.0489047	0.223773	Mild
gd T Cell	Longitudinal analysis Child population - 1|3 average	0.00483455	0.125698	Mild
gd T Cell	Longitudinal analysis Child population - 1|5 shape	0.00051823	0.00384971	Severe
gd T Cell	Longitudinal analysis Child population - 2|5 shape	0.00594357	0.0280969	Severe
gd T Cell	Longitudinal analysis Child population - 3|5 average	0.0102788	0.0593885	Mild
gd T Cell	Longitudinal analysis Child population - 3|5 shape	3.01251e-24	1.56651e-22	Severe
gd T Cell	Longitudinal analysis Child population - 4|5 shape	0.00683449	0.032773	Severe
Hematopoetic progrenitor Cell	Longitudinal analysis Child population - 1|5 average	0.000307927	0.00320244	Severe
Hematopoetic progrenitor Cell	Longitudinal analysis Child population - 1|5 shape	6.48415e-124	3.37176e-122	Mild
Hematopoetic progrenitor Cell	Longitudinal analysis Child population - 2|5 average	0.000489447	0.0224615	Severe
Hematopoetic progrenitor Cell	Longitudinal analysis Child population - 2|5 shape	9.72197e-53	5.05542e-51	Mild
Hematopoetic progrenitor Cell	Longitudinal analysis Child population - 3|4 shape	0.0401993	0.160797	Severe
Hematopoetic progrenitor Cell	Longitudinal analysis Child population - 3|5 average	0.000449335	0.0233654	Severe
Hematopoetic progrenitor Cell	Longitudinal analysis Child population - 3|5 shape	1.3842e-16	3.59891e-15	Mild
Hematopoetic progrenitor Cell	Longitudinal analysis Child population - 4|5 average	0.00102886	0.0267504	Severe
Hematopoetic progrenitor Cell	Longitudinal analysis Child population - 4|5 shape	6.73823e-42	3.50388e-40	Mild
Monocytes (CD14-CD16+)	Longitudinal analysis Child population - 1|5 average	0.00157501	0.0102376	Mild
Monocytes (CD14-CD16+)	Longitudinal analysis Child population - 1|5 shape	4.50827e-05	0.000390716	Mild
Monocytes (CD14-CD16+)	Longitudinal analysis Child population - 2|4 average	0.0239521	0.0541527	Mild
Monocytes (CD14-CD16+)	Longitudinal analysis Child population - 3|4 shape	0.00517104	0.0629468	Severe
Monocytes (CD14-CD16+)	Longitudinal analysis Child population - 3|5 average	0.0231002	0.0858006	Mild
Monocytes (CD14-CD16+)	Longitudinal analysis Child population - 4|5 shape	0.00287909	0.032773	Mild
Monocytes (CD14+CD16-)	Longitudinal analysis Child population - 2|4 average	4.66608e-05	0.000475873	Mild
Monocytes (CD14+CD16-)	Longitudinal analysis Child population - 2|5 average	0.0192647	0.0910693	Mild
Monocytes (CD14+CD16-)	Longitudinal analysis Child population - 3|4 average	0.017303	0.0562348	Mild
Monocytes (CD14+CD16-)	Longitudinal analysis Child population - 4|5 shape	0.020075	0.0579944	Mild
Monocytes (CD14+CD16+)	Longitudinal analysis Child population - 1|4 shape	0.00121081	0.0297256	Severe
Monocytes (CD14+CD16+)	Longitudinal analysis Child population - 2|4 average	0.00147739	0.00548746	Mild
Monocytes (CD14+CD16+)	Longitudinal analysis Child population - 3|4 average	0.00144739	0.00986247	Mild
Monocytes (CD14+CD16+)	Longitudinal analysis Child population - 3|4 shape	0.0375287	0.160797	Severe
Monocytes (CD14+CD16+)	Longitudinal analysis Child population - 3|5 average	0.0432325	0.124894	Mild
Monocytes (CD14+CD16+)	Longitudinal analysis Child population - 4|5 shape	0.0111152	0.0424074	Mild
Neutrophil (CD16hi)	Longitudinal analysis Child population - 1|4 average	0.00987109	0.0267059	Severe
Neutrophil (CD16hi)	Longitudinal analysis Child population - 1|4 shape	0.0055921	0.0384946	Mild
Neutrophil (CD16hi)	Longitudinal analysis Child population - 2|4 average	1.09774e-05	0.000205035	Severe
Neutrophil (CD16hi)	Longitudinal analysis Child population - 2|4 shape	0.00827969	0.119081	Mild
Neutrophil (CD16hi)	Longitudinal analysis Child population - 2|5 average	0.00557564	0.0573621	Severe
Neutrophil (CD16hi)	Longitudinal analysis Child population - 3|4 average	0.00491947	0.0231176	Severe
Neutrophil (CD16hi)	Longitudinal analysis Child population - 3|4 shape	0.00726309	0.0629468	Mild
Neutrophil (CD16low)	Longitudinal analysis Child population - 1|2 average	0.0413071	0.223773	Severe
Neutrophil (CD16low)	Longitudinal analysis Child population - 1|4 average	0.0050907	0.0165448	Severe
Neutrophil (CD16low)	Longitudinal analysis Child population - 1|5 average	0.00936498	0.0256305	Severe
Neutrophil (CD16low)	Longitudinal analysis Child population - 1|5 shape	0.0156871	0.0543819	Severe
Neutrophil (CD16low)	Longitudinal analysis Child population - 2|4 shape	0.0451234	0.180493	Severe
Neutrophil (CD16low)	Longitudinal analysis Child population - 2|5 average	0.0461158	0.159868	Mild
Neutrophil (CD16low)	Longitudinal analysis Child population - 2|5 shape	0.00199251	0.0148015	Severe
Neutrophil (CD16low)	Longitudinal analysis Child population - 3|4 shape	0.035197	0.160797	Severe
Neutrophil (CD16low)	Longitudinal analysis Child population - 3|5 average	0.0255198	0.0868123	Mild
Neutrophil (CD16low)	Longitudinal analysis Child population - 3|5 shape	0.00181385	0.0235801	Severe
Neutrophil (CD16low)	Longitudinal analysis Child population - 4|5 average	0.000211299	0.0109875	Severe
Neutrophil (CD16low)	Longitudinal analysis Child population - 4|5 shape	0.0068346	0.032773	Severe
NK Cell (CD56hi CD16low)	Longitudinal analysis Child population - 1|3 average	0.000919117	0.0477941	Mild
NK Cell (CD56hi CD16low)	Longitudinal analysis Child population - 1|4 average	0.00604527	0.0184914	Mild
NK Cell (CD56hi CD16low)	Longitudinal analysis Child population - 2|4 average	0.000984443	0.00426592	Mild
NK Cell (CD56hi CD16low)	Longitudinal analysis Child population - 3|5 shape	0.0109199	0.0676124	Mild
NK Cell (CD56low CD16hi CD57hi)	Longitudinal analysis Child population - 1|4 average	0.00208321	0.00833284	Mild
NK Cell (CD56low CD16hi CD57hi)	Longitudinal analysis Child population - 1|5 average	0.00246504	0.012919	Mild
NK Cell (CD56low CD16hi CD57hi)	Longitudinal analysis Child population - 1|5 shape	0.0144255	0.0543819	Mild
NK Cell (CD56low CD16hi CD57hi)	Longitudinal analysis Child population - 2|4 average	0.010938	0.0299355	Mild
NK Cell (CD56low CD16hi CD57hi)	Longitudinal analysis Child population - 2|5 shape	0.0370238	0.0916779	Mild
NK Cell (CD56low CD16hi CD57hi)	Longitudinal analysis Child population - 3|4 average	0.0384113	0.104023	Mild
NK Cell (CD56low CD16hi CD57hi)	Longitudinal analysis Child population - 3|5 shape	0.0175532	0.0912769	Mild
NK Cell (CD56low CD16hi CD57hi)	Longitudinal analysis Child population - 4|5 shape	0.00380975	0.032773	Mild
NK Cell (CD56low CD16hi CD57low)	Longitudinal analysis Child population - 1|4 average	1.41977e-06	2.46094e-05	Mild
NK Cell (CD56low CD16hi CD57low)	Longitudinal analysis Child population - 1|5 average	0.000666387	0.00577535	Mild
NK Cell (CD56low CD16hi CD57low)	Longitudinal analysis Child population - 1|5 shape	0.0197877	0.0605272	Mild
NK Cell (CD56low CD16hi CD57low)	Longitudinal analysis Child population - 2|4 average	0.000511726	0.00266098	Mild
NK Cell (CD56low CD16hi CD57low)	Longitudinal analysis Child population - 3|4 average	0.000521091	0.00541934	Mild
NK Cell (CD56low CD16hi CD57low)	Longitudinal analysis Child population - 3|5 average	0.0468835	0.128313	Severe
NK Cell (CD56low CD16hi CD57low)	Longitudinal analysis Child population - 3|5 shape	0.0117021	0.0676124	Mild
NK Cell (CD56low CD16hi CD57low)	Longitudinal analysis Child population - 4|5 shape	0.00397405	0.032773	Mild
Plasmacytoid DC	Longitudinal analysis Child population - 1|3 average	0.0256915	0.193222	Mild
Plasmacytoid DC	Longitudinal analysis Child population - 1|4 average	1.25075e-10	6.50387e-09	Mild
Plasmacytoid DC	Longitudinal analysis Child population - 1|5 average	0.00361526	0.012919	Mild
Plasmacytoid DC	Longitudinal analysis Child population - 2|4 average	1.1829e-05	0.000205035	Mild
Plasmacytoid DC	Longitudinal analysis Child population - 3|4 average	2.35823e-07	1.22628e-05	Mild
Plasmacytoid DC	Longitudinal analysis Child population - 3|5 average	0.00721499	0.0593885	Mild
Plasmacytoid DC	Longitudinal analysis Child population - 3|5 shape	0.0381355	0.162251	Mild
Plasmacytoid DC	Longitudinal analysis Child population - 4|5 shape	0.00513335	0.032773	Mild
T Cell	Longitudinal analysis Child population - 1|2 average	0.0351665	0.223773	Mild
T Cell	Longitudinal analysis Child population - 1|2 shape	0.0147432	0.109521	Severe
T Cell	Longitudinal analysis Child population - 1|4 average	2.5433e-06	3.30629e-05	Mild
T Cell	Longitudinal analysis Child population - 1|5 average	7.02482e-05	0.00121764	Mild
T Cell	Longitudinal analysis Child population - 2|4 average	8.85053e-06	0.000205035	Mild
T Cell	Longitudinal analysis Child population - 2|4 shape	0.0368863	0.167267	Mild
T Cell	Longitudinal analysis Child population - 2|5 average	0.000863903	0.0224615	Mild
T Cell	Longitudinal analysis Child population - 2|5 shape	0.00313089	0.0191297	Mild
T Cell	Longitudinal analysis Child population - 3|4 average	0.000389337	0.00506139	Mild
T Cell	Longitudinal analysis Child population - 3|5 average	0.00247639	0.036906	Mild
T Cell	Longitudinal analysis Child population - 3|5 shape	0.0196231	0.0927638	Mild
T Cell	Longitudinal analysis Child population - 4|5 average	0.0336199	0.34092	Severe
T Cell	Longitudinal analysis Child population - 4|5 shape	0.0155452	0.050522	Mild
Tier3_CD8_Undefined	Longitudinal analysis Child population - 1|3 shape	0.0243643	0.154584	Severe
Tier3_CD8_Undefined	Longitudinal analysis Child population - 1|4 shape	0.0409718	0.152181	Severe
Tier3_CD8_Undefined	Longitudinal analysis Child population - 1|5 average	0.00453302	0.0147323	Mild
Tier3_CD8_Undefined	Longitudinal analysis Child population - 1|5 shape	5.39196e-23	1.40191e-21	Severe
Tier3_CD8_Undefined	Longitudinal analysis Child population - 2|3 shape	0.0409885	0.266425	Severe
Tier3_CD8_Undefined	Longitudinal analysis Child population - 3|4 shape	0.0338814	0.160797	Mild
B Cell	Longitudinal analysis Parent population of non granulocytes - overall shape	0.0154977	0.0284124	Severe
B Cell	Longitudinal analysis Parent population of non granulocytes - overall average	0.00306834	0.00675034	Mild
CD4+ T Cell	Longitudinal analysis Parent population of non granulocytes - overall average	1.71819e-05	6.30003e-05	Mild
CD8+ T Cell	Longitudinal analysis Parent population of non granulocytes - overall shape	0.00253548	0.0139451	Mild
Conventional DC	Longitudinal analysis Parent population of non granulocytes - overall shape	0.0121928	0.0268241	Mild
Conventional DC	Longitudinal analysis Parent population of non granulocytes - overall average	0.00522721	0.00958321	Severe
Hematopoetic progrenitor Cell	Longitudinal analysis Parent population of non granulocytes - overall shape	0.00815422	0.0224241	Mild
ILC	Longitudinal analysis Parent population of non granulocytes - overall shape	1.61379e-09	1.77517e-08	Severe
ILC	Longitudinal analysis Parent population of non granulocytes - overall average	0.0204608	0.0281336	Mild
Monocytes	Longitudinal analysis Parent population of non granulocytes - overall average	0.000990046	0.00272263	Severe
NK Cell	Longitudinal analysis Parent population of non granulocytes - overall average	0.0122585	0.0192633	Mild
Plasmacytoid DC	Longitudinal analysis Parent population of non granulocytes - overall average	5.82111e-07	6.40322e-06	Mild
T Cell	Longitudinal analysis Parent population of non granulocytes - overall shape	0.00389936	0.0142977	Mild
T Cell	Longitudinal analysis Parent population of non granulocytes - overall average	1.81631e-06	9.9897e-06	Mild
B Cell	Longitudinal analysis Parent population of non granulocytes - 1|2 shape	0.0422038	0.131734	Mild
B Cell	Longitudinal analysis Parent population of non granulocytes - 1|3 shape	0.0478873	0.175587	Mild
B Cell	Longitudinal analysis Parent population of non granulocytes - 1|4 shape	0.00144817	0.0159298	Mild
B Cell	Longitudinal analysis Parent population of non granulocytes - 1|5 shape	0.00727704	0.0160095	Severe
B Cell	Longitudinal analysis Parent population of non granulocytes - 3|4 average	0.00428938	0.0157277	Severe
B Cell	Longitudinal analysis Parent population of non granulocytes - 3|5 shape	0.0130446	0.0239152	Severe
B Cell	Longitudinal analysis Parent population of non granulocytes - 4|5 average	0.0170691	0.0603746	Mild
B Cell	Longitudinal analysis Parent population of non granulocytes - 4|5 shape	0.0161376	0.0253591	Severe
CD4+ T Cell	Longitudinal analysis Parent population of non granulocytes - 1|2 average	0.0355138	0.097663	Mild
CD4+ T Cell	Longitudinal analysis Parent population of non granulocytes - 1|4 average	0.000804765	0.00177048	Mild
CD4+ T Cell	Longitudinal analysis Parent population of non granulocytes - 1|5 average	0.000448639	0.00123376	Mild
CD4+ T Cell	Longitudinal analysis Parent population of non granulocytes - 1|5 shape	0.00674771	0.0160095	Mild
CD4+ T Cell	Longitudinal analysis Parent population of non granulocytes - 2|4 average	0.00500708	0.0218526	Mild
CD4+ T Cell	Longitudinal analysis Parent population of non granulocytes - 2|5 average	0.00341457	0.00939008	Mild
CD4+ T Cell	Longitudinal analysis Parent population of non granulocytes - 2|5 shape	0.000980115	0.00359376	Mild
CD4+ T Cell	Longitudinal analysis Parent population of non granulocytes - 3|4 average	0.0106781	0.0234918	Mild
CD4+ T Cell	Longitudinal analysis Parent population of non granulocytes - 3|5 average	0.00109705	0.00603377	Mild
CD4+ T Cell	Longitudinal analysis Parent population of non granulocytes - 3|5 shape	0.00875355	0.0192578	Mild
CD4+ T Cell	Longitudinal analysis Parent population of non granulocytes - 4|5 average	0.0219544	0.0603746	Severe
CD4+ T Cell	Longitudinal analysis Parent population of non granulocytes - 4|5 shape	0.00365432	0.0100494	Mild
CD8+ T Cell	Longitudinal analysis Parent population of non granulocytes - 1|3 shape	0.0349085	0.175587	Severe
CD8+ T Cell	Longitudinal analysis Parent population of non granulocytes - 1|4 shape	0.00292158	0.0160687	Severe
CD8+ T Cell	Longitudinal analysis Parent population of non granulocytes - 1|5 average	0.0265801	0.0417688	Mild
Conventional DC	Longitudinal analysis Parent population of non granulocytes - 1|4 average	0.000397355	0.00109273	Mild
Conventional DC	Longitudinal analysis Parent population of non granulocytes - 1|5 shape	0.00345007	0.0126503	Mild
Conventional DC	Longitudinal analysis Parent population of non granulocytes - 2|4 average	0.0130028	0.0357576	Mild
Conventional DC	Longitudinal analysis Parent population of non granulocytes - 2|5 shape	0.00318036	0.008746	Mild
Conventional DC	Longitudinal analysis Parent population of non granulocytes - 3|4 average	0.00078022	0.00429121	Mild
Conventional DC	Longitudinal analysis Parent population of non granulocytes - 3|5 shape	0.00230927	0.00635049	Mild
Conventional DC	Longitudinal analysis Parent population of non granulocytes - 4|5 shape	0.000114783	0.000631308	Mild
Hematopoetic progrenitor Cell	Longitudinal analysis Parent population of non granulocytes - 1|4 average	0.0427116	0.0671182	Severe
Hematopoetic progrenitor Cell	Longitudinal analysis Parent population of non granulocytes - 1|5 average	0.0204646	0.0375183	Severe
Hematopoetic progrenitor Cell	Longitudinal analysis Parent population of non granulocytes - 1|5 shape	3.10412e-11	1.70726e-10	Mild
Hematopoetic progrenitor Cell	Longitudinal analysis Parent population of non granulocytes - 2|5 shape	4.9937e-10	2.74654e-09	Mild
Hematopoetic progrenitor Cell	Longitudinal analysis Parent population of non granulocytes - 3|5 average	0.023891	0.037543	Severe
Hematopoetic progrenitor Cell	Longitudinal analysis Parent population of non granulocytes - 3|5 shape	4.36458e-11	2.40052e-10	Mild
Hematopoetic progrenitor Cell	Longitudinal analysis Parent population of non granulocytes - 4|5 shape	0.000515236	0.0018892	Mild
ILC	Longitudinal analysis Parent population of non granulocytes - 1|5 average	0.000160959	0.000885277	Mild
ILC	Longitudinal analysis Parent population of non granulocytes - 1|5 shape	0	0	Severe
ILC	Longitudinal analysis Parent population of non granulocytes - 2|5 average	0.000495021	0.00360431	Mild
ILC	Longitudinal analysis Parent population of non granulocytes - 2|5 shape	2.88986e-56	3.17885e-55	Severe
ILC	Longitudinal analysis Parent population of non granulocytes - 3|5 average	0.00412713	0.0151328	Mild
ILC	Longitudinal analysis Parent population of non granulocytes - 3|5 shape	1.11345e-17	1.2248e-16	Severe
ILC	Longitudinal analysis Parent population of non granulocytes - 4|5 average	0.00188693	0.0207562	Mild
ILC	Longitudinal analysis Parent population of non granulocytes - 4|5 shape	1.78434e-06	1.96278e-05	Severe
Monocytes	Longitudinal analysis Parent population of non granulocytes - 1|2 average	0.00299411	0.0329352	Severe
Monocytes	Longitudinal analysis Parent population of non granulocytes - 1|3 average	0.0323039	0.118448	Severe
Monocytes	Longitudinal analysis Parent population of non granulocytes - 1|4 average	3.67986e-06	2.02392e-05	Severe
Monocytes	Longitudinal analysis Parent population of non granulocytes - 1|5 average	1.67743e-05	0.000184517	Severe
Monocytes	Longitudinal analysis Parent population of non granulocytes - 2|4 average	0.0453796	0.0929698	Severe
Monocytes	Longitudinal analysis Parent population of non granulocytes - 2|5 average	0.000655329	0.00360431	Severe
Monocytes	Longitudinal analysis Parent population of non granulocytes - 3|5 average	0.014353	0.0315766	Severe
NK Cell	Longitudinal analysis Parent population of non granulocytes - 1|2 average	0.0236717	0.097663	Mild
NK Cell	Longitudinal analysis Parent population of non granulocytes - 1|2 shape	0.0229876	0.131734	Mild
NK Cell	Longitudinal analysis Parent population of non granulocytes - 1|3 average	0.0209697	0.115333	Mild
NK Cell	Longitudinal analysis Parent population of non granulocytes - 1|4 average	0.00202497	0.00371245	Mild
Plasmacytoid DC	Longitudinal analysis Parent population of non granulocytes - 1|4 average	1.02499e-12	1.12748e-11	Mild
Plasmacytoid DC	Longitudinal analysis Parent population of non granulocytes - 1|4 shape	0.0140201	0.0474522	Severe
Plasmacytoid DC	Longitudinal analysis Parent population of non granulocytes - 1|5 average	0.00177481	0.00390458	Mild
Plasmacytoid DC	Longitudinal analysis Parent population of non granulocytes - 1|5 shape	0.0473339	0.0867789	Mild
Plasmacytoid DC	Longitudinal analysis Parent population of non granulocytes - 2|4 average	2.7981e-06	3.07791e-05	Mild
Plasmacytoid DC	Longitudinal analysis Parent population of non granulocytes - 2|5 average	0.0364974	0.0802943	Severe
Plasmacytoid DC	Longitudinal analysis Parent population of non granulocytes - 3|4 average	4.19055e-06	4.6096e-05	Mild
Plasmacytoid DC	Longitudinal analysis Parent population of non granulocytes - 3|4 shape	0.0181544	0.199698	Severe
Plasmacytoid DC	Longitudinal analysis Parent population of non granulocytes - 3|5 average	0.0175927	0.0322533	Mild
Plasmacytoid DC	Longitudinal analysis Parent population of non granulocytes - 4|5 shape	0.00838954	0.018457	Mild
T Cell	Longitudinal analysis Parent population of non granulocytes - 1|2 average	0.0350597	0.097663	Mild
T Cell	Longitudinal analysis Parent population of non granulocytes - 1|2 shape	0.0345403	0.131734	Severe
T Cell	Longitudinal analysis Parent population of non granulocytes - 1|3 shape	0.0469173	0.175587	Severe
T Cell	Longitudinal analysis Parent population of non granulocytes - 1|4 average	7.78722e-05	0.000285532	Mild
T Cell	Longitudinal analysis Parent population of non granulocytes - 1|4 shape	0.0172553	0.0474522	Severe
T Cell	Longitudinal analysis Parent population of non granulocytes - 1|5 average	0.000435649	0.00123376	Mild
T Cell	Longitudinal analysis Parent population of non granulocytes - 2|4 average	0.0059598	0.0218526	Mild
T Cell	Longitudinal analysis Parent population of non granulocytes - 2|5 average	0.00205562	0.00753726	Mild
T Cell	Longitudinal analysis Parent population of non granulocytes - 2|5 shape	0.0143622	0.0315969	Mild
T Cell	Longitudinal analysis Parent population of non granulocytes - 3|4 average	0.00844511	0.023224	Mild
T Cell	Longitudinal analysis Parent population of non granulocytes - 3|5 average	0.0010467	0.00603377	Mild
T Cell	Longitudinal analysis Parent population of non granulocytes - 3|5 shape	0.0174087	0.0273565	Mild
T Cell	Longitudinal analysis Parent population of non granulocytes - 4|5 average	0.00706186	0.0388402	Mild
T Cell	Longitudinal analysis Parent population of non granulocytes - 4|5 shape	0.0121582	0.0222901	Mild
B Cell (naive)	Longitudinal analysis Child population of non granulocytes - overall shape	1.82985e-05	0.000215008	Mild
B Cell (naive)	Longitudinal analysis Child population of non granulocytes - overall average	7.2037e-05	0.00112858	Mild
B Cell (transitional)	Longitudinal analysis Child population of non granulocytes - overall shape	0.000141457	0.00132969	Severe
CD4+ NKT Cell	Longitudinal analysis Child population of non granulocytes - overall shape	1.86083e-09	4.37295e-08	Mild
CD4+ T Cell (activated)	Longitudinal analysis Child population of non granulocytes - overall shape	0.0208209	0.0611614	Severe
CD4+ T Cell (CM)	Longitudinal analysis Child population of non granulocytes - overall average	0.00507788	0.036376	Mild
CD4+ T Cell (EM CD27hi)	Longitudinal analysis Child population of non granulocytes - overall average	0.000187777	0.00220638	Mild
CD4+ T Cell (EM CD27low)	Longitudinal analysis Child population of non granulocytes - overall average	0.012751	0.0657477	Mild
CD4+ T Cell (EMRA CD57low)	Longitudinal analysis Child population of non granulocytes - overall average	0.040883	0.13725	Severe
CD4+ Treg (naive)	Longitudinal analysis Child population of non granulocytes - overall shape	0.0146363	0.0491363	Mild
CD8+ NKT Cell	Longitudinal analysis Child population of non granulocytes - overall average	0.00942215	0.0553551	Mild
CD8+ T Cell (activated)	Longitudinal analysis Child population of non granulocytes - overall shape	0.000877907	0.00589452	Severe
CD8+ T Cell (CM)	Longitudinal analysis Child population of non granulocytes - overall shape	0.00297004	0.0155102	Mild
CD8+ T Cell (CM)	Longitudinal analysis Child population of non granulocytes - overall average	0.0054177	0.036376	Mild
CD8+ T Cell (EMRA CD57hi)	Longitudinal analysis Child population of non granulocytes - overall shape	0.0471649	0.130397	Severe
CD8+ T Cell (EMRA CD57low)	Longitudinal analysis Child population of non granulocytes - overall shape	0.00870039	0.0371744	Mild
CD8+ T Cell (naive)	Longitudinal analysis Child population of non granulocytes - overall shape	0.0112483	0.0440559	Mild
CD8+ T Cell (naive)	Longitudinal analysis Child population of non granulocytes - overall average	0.0139889	0.0657477	Mild
Conventional DC	Longitudinal analysis Child population of non granulocytes - overall shape	0.0121928	0.0440816	Mild
Conventional DC	Longitudinal analysis Child population of non granulocytes - overall average	0.00522721	0.036376	Severe
Hematopoetic progrenitor Cell	Longitudinal analysis Child population of non granulocytes - overall shape	0.00815422	0.0371744	Mild
ILC	Longitudinal analysis Child population of non granulocytes - overall shape	1.61379e-09	4.37295e-08	Severe
ILC	Longitudinal analysis Child population of non granulocytes - overall average	0.0204608	0.0874235	Mild
Monocytes (CD14-CD16+)	Longitudinal analysis Child population of non granulocytes - overall shape	0.018305	0.0573557	Mild
Monocytes (CD14+CD16-)	Longitudinal analysis Child population of non granulocytes - overall average	3.87585e-05	0.000910826	Severe
NK Cell (CD56hi CD16low)	Longitudinal analysis Child population of non granulocytes - overall average	0.0482474	0.151175	Mild
NK Cell (CD56low CD16hi CD57low)	Longitudinal analysis Child population of non granulocytes - overall shape	4.51832e-08	7.07871e-07	Mild
NK Cell (CD56low CD16hi CD57low)	Longitudinal analysis Child population of non granulocytes - overall average	0.037588	0.13725	Severe
Plasmacytoid DC	Longitudinal analysis Child population of non granulocytes - overall average	5.82111e-07	2.73592e-05	Mild
Tier2_NK_Undefined	Longitudinal analysis Child population of non granulocytes - overall shape	0.000244744	0.00191716	Severe
Tier2_NK_Undefined	Longitudinal analysis Child population of non granulocytes - overall average	0.0390989	0.13725	Mild
Tier3_CD4_Undefined	Longitudinal analysis Child population of non granulocytes - overall shape	0.00252192	0.0148163	Mild
B Cell (naive)	Longitudinal analysis Child population of non granulocytes - 1|2 shape	0.000734291	0.0345117	Mild
B Cell (naive)	Longitudinal analysis Child population of non granulocytes - 1|3 shape	0.04771	0.464864	Mild
B Cell (naive)	Longitudinal analysis Child population of non granulocytes - 1|4 shape	0.000100667	0.00473136	Mild
B Cell (naive)	Longitudinal analysis Child population of non granulocytes - 2|4 shape	0.00692616	0.0813824	Mild
B Cell (naive)	Longitudinal analysis Child population of non granulocytes - 2|5 average	0.0382232	0.280316	Mild
B Cell (naive)	Longitudinal analysis Child population of non granulocytes - 3|4 average	0.00517212	0.0810298	Severe
B Cell (naive)	Longitudinal analysis Child population of non granulocytes - 3|4 shape	0.00221868	0.0347593	Mild
B Cell (naive)	Longitudinal analysis Child population of non granulocytes - 3|5 average	0.0302193	0.118359	Mild
B Cell (naive)	Longitudinal analysis Child population of non granulocytes - 4|5 average	0.00145551	0.0443428	Mild
B Cell (transitional)	Longitudinal analysis Child population of non granulocytes - 1|5 average	0.0141266	0.0663948	Mild
B Cell (transitional)	Longitudinal analysis Child population of non granulocytes - 1|5 shape	3.37429e-19	5.28639e-18	Severe
B Cell (transitional)	Longitudinal analysis Child population of non granulocytes - 2|5 average	0.0478424	0.281074	Mild
B Cell (transitional)	Longitudinal analysis Child population of non granulocytes - 2|5 shape	1.39947e-07	1.64438e-06	Severe
B Cell (transitional)	Longitudinal analysis Child population of non granulocytes - 3|5 average	0.0240483	0.113027	Mild
B Cell (transitional)	Longitudinal analysis Child population of non granulocytes - 3|5 shape	4.40686e-15	6.90408e-14	Severe
B Cell (transitional)	Longitudinal analysis Child population of non granulocytes - 4|5 average	0.0478003	0.320945	Mild
B Cell (transitional)	Longitudinal analysis Child population of non granulocytes - 4|5 shape	0.000114067	0.00179827	Severe
CD4+ NKT Cell	Longitudinal analysis Child population of non granulocytes - 1|5 average	0.012182	0.0636169	Severe
CD4+ NKT Cell	Longitudinal analysis Child population of non granulocytes - 2|3 shape	3.65556e-05	0.00171811	Severe
CD4+ NKT Cell	Longitudinal analysis Child population of non granulocytes - 2|5 shape	0.0320972	0.14067	Mild
CD4+ NKT Cell	Longitudinal analysis Child population of non granulocytes - 3|4 shape	0.00216829	0.0347593	Mild
CD4+ T Cell (CM)	Longitudinal analysis Child population of non granulocytes - 1|2 average	0.0157904	0.228474	Mild
CD4+ T Cell (CM)	Longitudinal analysis Child population of non granulocytes - 1|3 average	0.0104049	0.122258	Mild
CD4+ T Cell (CM)	Longitudinal analysis Child population of non granulocytes - 1|4 average	0.0125191	0.0840569	Mild
CD4+ T Cell (CM)	Longitudinal analysis Child population of non granulocytes - 1|5 average	0.00352355	0.0276011	Mild
CD4+ T Cell (CM)	Longitudinal analysis Child population of non granulocytes - 2|5 shape	0.0474243	0.171457	Mild
CD4+ T Cell (CM)	Longitudinal analysis Child population of non granulocytes - 4|5 average	0.0376156	0.320945	Mild
CD4+ T Cell (EM CD27hi)	Longitudinal analysis Child population of non granulocytes - 1|3 average	0.01909	0.149539	Mild
CD4+ T Cell (EM CD27hi)	Longitudinal analysis Child population of non granulocytes - 1|4 average	0.00205878	0.0178859	Mild
CD4+ T Cell (EM CD27hi)	Longitudinal analysis Child population of non granulocytes - 1|5 average	0.000125484	0.0025217	Mild
CD4+ T Cell (EM CD27hi)	Longitudinal analysis Child population of non granulocytes - 1|5 shape	0.0340647	0.11436	Mild
CD4+ T Cell (EM CD27hi)	Longitudinal analysis Child population of non granulocytes - 2|4 average	0.00835571	0.0873043	Mild
CD4+ T Cell (EM CD27hi)	Longitudinal analysis Child population of non granulocytes - 2|5 average	0.0200768	0.235902	Mild
CD4+ T Cell (EM CD27hi)	Longitudinal analysis Child population of non granulocytes - 2|5 shape	0.0136621	0.0713463	Mild
CD4+ T Cell (EM CD27hi)	Longitudinal analysis Child population of non granulocytes - 4|5 average	0.0388567	0.320945	Severe
CD4+ T Cell (EM CD27hi)	Longitudinal analysis Child population of non granulocytes - 4|5 shape	0.00307617	0.0206543	Mild
CD4+ T Cell (EM CD27low)	Longitudinal analysis Child population of non granulocytes - 1|2 average	0.049262	0.355074	Mild
CD4+ T Cell (EM CD27low)	Longitudinal analysis Child population of non granulocytes - 1|5 average	0.0077179	0.0518202	Mild
CD4+ T Cell (EM CD27low)	Longitudinal analysis Child population of non granulocytes - 1|5 shape	0.027119	0.0980456	Mild
CD4+ T Cell (EM CD27low)	Longitudinal analysis Child population of non granulocytes - 2|4 shape	0.0220511	0.156019	Severe
CD4+ T Cell (EM CD27low)	Longitudinal analysis Child population of non granulocytes - 3|5 average	0.0284419	0.118359	Mild
CD4+ T Cell (EM CD27low)	Longitudinal analysis Child population of non granulocytes - 4|5 shape	0.00306266	0.0206543	Mild
CD4+ Treg (naive)	Longitudinal analysis Child population of non granulocytes - 1|4 shape	0.013762	0.0834492	Severe
CD8+ NKT Cell	Longitudinal analysis Child population of non granulocytes - 1|2 average	0.0318791	0.299663	Mild
CD8+ NKT Cell	Longitudinal analysis Child population of non granulocytes - 1|3 average	0.000771432	0.0362573	Mild
CD8+ NKT Cell	Longitudinal analysis Child population of non granulocytes - 1|4 average	0.000121583	0.0019048	Mild
CD8+ T Cell (activated)	Longitudinal analysis Child population of non granulocytes - 1|4 shape	0.00113306	0.0234737	Severe
CD8+ T Cell (activated)	Longitudinal analysis Child population of non granulocytes - 2|4 average	0.0302773	0.177879	Mild
CD8+ T Cell (activated)	Longitudinal analysis Child population of non granulocytes - 2|4 shape	0.000811116	0.0190612	Severe
CD8+ T Cell (activated)	Longitudinal analysis Child population of non granulocytes - 2|5 shape	0.0108608	0.0713463	Severe
CD8+ T Cell (CM)	Longitudinal analysis Child population of non granulocytes - 1|5 shape	0.0161407	0.0662914	Mild
CD8+ T Cell (CM)	Longitudinal analysis Child population of non granulocytes - 2|5 shape	0.0130956	0.0713463	Mild
CD8+ T Cell (CM)	Longitudinal analysis Child population of non granulocytes - 3|4 average	0.0174091	0.11689	Mild
CD8+ T Cell (CM)	Longitudinal analysis Child population of non granulocytes - 3|5 average	0.00967748	0.0867323	Mild
CD8+ T Cell (EMRA CD57low)	Longitudinal analysis Child population of non granulocytes - 1|3 shape	0.000217954	0.0102438	Severe
CD8+ T Cell (EMRA CD57low)	Longitudinal analysis Child population of non granulocytes - 1|4 shape	0.0151031	0.0834492	Severe
CD8+ T Cell (EMRA CD57low)	Longitudinal analysis Child population of non granulocytes - 2|3 shape	0.00848863	0.199483	Severe
CD8+ T Cell (EMRA CD57low)	Longitudinal analysis Child population of non granulocytes - 2|4 shape	0.0232369	0.156019	Severe
CD8+ T Cell (naive)	Longitudinal analysis Child population of non granulocytes - 1|2 shape	0.0174092	0.204558	Severe
CD8+ T Cell (naive)	Longitudinal analysis Child population of non granulocytes - 1|4 average	0.0475886	0.186389	Mild
CD8+ T Cell (naive)	Longitudinal analysis Child population of non granulocytes - 1|5 average	0.0156565	0.0668958	Mild
CD8+ T Cell (naive)	Longitudinal analysis Child population of non granulocytes - 2|4 average	0.005	0.0873043	Mild
CD8+ T Cell (naive)	Longitudinal analysis Child population of non granulocytes - 2|4 shape	0.0221568	0.156019	Mild
CD8+ T Cell (naive)	Longitudinal analysis Child population of non granulocytes - 3|4 average	0.00767518	0.0885104	Mild
CD8+ T Cell (naive)	Longitudinal analysis Child population of non granulocytes - 3|5 average	0.00935745	0.0867323	Mild
Conventional DC	Longitudinal analysis Child population of non granulocytes - 1|4 average	0.000397355	0.00466892	Mild
Conventional DC	Longitudinal analysis Child population of non granulocytes - 1|5 shape	0.00345007	0.0220558	Mild
Conventional DC	Longitudinal analysis Child population of non granulocytes - 2|4 average	0.0130028	0.0873043	Mild
Conventional DC	Longitudinal analysis Child population of non granulocytes - 2|5 shape	0.00318036	0.0298954	Mild
Conventional DC	Longitudinal analysis Child population of non granulocytes - 3|4 average	0.00078022	0.0183352	Mild
Conventional DC	Longitudinal analysis Child population of non granulocytes - 3|5 shape	0.00230927	0.0155051	Mild
Conventional DC	Longitudinal analysis Child population of non granulocytes - 4|5 shape	0.000114783	0.00179827	Mild
Hematopoetic progrenitor Cell	Longitudinal analysis Child population of non granulocytes - 1|4 average	0.0427116	0.182495	Severe
Hematopoetic progrenitor Cell	Longitudinal analysis Child population of non granulocytes - 1|5 average	0.0204646	0.0801528	Severe
Hematopoetic progrenitor Cell	Longitudinal analysis Child population of non granulocytes - 1|5 shape	3.10412e-11	3.64734e-10	Mild
Hematopoetic progrenitor Cell	Longitudinal analysis Child population of non granulocytes - 2|5 shape	4.9937e-10	7.82347e-09	Mild
Hematopoetic progrenitor Cell	Longitudinal analysis Child population of non granulocytes - 3|5 average	0.023891	0.113027	Severe
Hematopoetic progrenitor Cell	Longitudinal analysis Child population of non granulocytes - 3|5 shape	4.36458e-11	4.1027e-10	Mild
Hematopoetic progrenitor Cell	Longitudinal analysis Child population of non granulocytes - 4|5 shape	0.000515236	0.00605402	Mild
ILC	Longitudinal analysis Child population of non granulocytes - 1|5 average	0.000160959	0.0025217	Mild
ILC	Longitudinal analysis Child population of non granulocytes - 1|5 shape	0	0	Severe
ILC	Longitudinal analysis Child population of non granulocytes - 2|5 average	0.000495021	0.0128046	Mild
ILC	Longitudinal analysis Child population of non granulocytes - 2|5 shape	2.88986e-56	1.35823e-54	Severe
ILC	Longitudinal analysis Child population of non granulocytes - 3|5 average	0.00412713	0.0646584	Mild
ILC	Longitudinal analysis Child population of non granulocytes - 3|5 shape	1.11345e-17	2.61661e-16	Severe
ILC	Longitudinal analysis Child population of non granulocytes - 4|5 average	0.00188693	0.0443428	Mild
ILC	Longitudinal analysis Child population of non granulocytes - 4|5 shape	1.78434e-06	8.38642e-05	Severe
Monocytes (CD14-CD16+)	Longitudinal analysis Child population of non granulocytes - 1|5 average	0.0297993	0.10004	Mild
Monocytes (CD14-CD16+)	Longitudinal analysis Child population of non granulocytes - 1|5 shape	0.00375417	0.0220558	Mild
Monocytes (CD14-CD16+)	Longitudinal analysis Child population of non granulocytes - 2|4 shape	4.94517e-06	0.000232423	Severe
Monocytes (CD14-CD16+)	Longitudinal analysis Child population of non granulocytes - 3|4 shape	5.85727e-06	0.000275292	Severe
Monocytes (CD14+CD16-)	Longitudinal analysis Child population of non granulocytes - 1|2 average	0.00276553	0.12998	Severe
Monocytes (CD14+CD16-)	Longitudinal analysis Child population of non granulocytes - 1|3 average	0.0140558	0.132124	Severe
Monocytes (CD14+CD16-)	Longitudinal analysis Child population of non granulocytes - 1|4 average	2.74263e-06	6.44517e-05	Severe
Monocytes (CD14+CD16-)	Longitudinal analysis Child population of non granulocytes - 1|5 average	1.97041e-05	0.000926094	Severe
Monocytes (CD14+CD16-)	Longitudinal analysis Child population of non granulocytes - 2|4 average	0.0122928	0.0873043	Severe
Monocytes (CD14+CD16-)	Longitudinal analysis Child population of non granulocytes - 2|5 average	0.000544878	0.0128046	Severe
Monocytes (CD14+CD16-)	Longitudinal analysis Child population of non granulocytes - 3|5 average	0.00361826	0.0646584	Severe
NK Cell (CD56hi CD16low)	Longitudinal analysis Child population of non granulocytes - 1|3 average	0.00263624	0.0590588	Mild
NK Cell (CD56hi CD16low)	Longitudinal analysis Child population of non granulocytes - 1|4 average	0.0217751	0.121634	Mild
NK Cell (CD56hi CD16low)	Longitudinal analysis Child population of non granulocytes - 2|4 average	0.0127298	0.0873043	Mild
NK Cell (CD56hi CD16low)	Longitudinal analysis Child population of non granulocytes - 3|5 average	0.0357809	0.129362	Severe
NK Cell (CD56low CD16hi CD57low)	Longitudinal analysis Child population of non granulocytes - 1|2 shape	0.00515435	0.121127	Mild
NK Cell (CD56low CD16hi CD57low)	Longitudinal analysis Child population of non granulocytes - 1|3 shape	0.00350024	0.0822556	Mild
NK Cell (CD56low CD16hi CD57low)	Longitudinal analysis Child population of non granulocytes - 1|4 average	0.00228331	0.0178859	Mild
NK Cell (CD56low CD16hi CD57low)	Longitudinal analysis Child population of non granulocytes - 1|5 shape	0.0169255	0.0662914	Mild
NK Cell (CD56low CD16hi CD57low)	Longitudinal analysis Child population of non granulocytes - 3|4 average	0.009416	0.0885104	Mild
NK Cell (CD56low CD16hi CD57low)	Longitudinal analysis Child population of non granulocytes - 4|5 shape	0.009371	0.0440437	Mild
Plasmacytoid DC	Longitudinal analysis Child population of non granulocytes - 1|4 average	1.02499e-12	4.81744e-11	Mild
Plasmacytoid DC	Longitudinal analysis Child population of non granulocytes - 1|4 shape	0.0140201	0.0834492	Severe
Plasmacytoid DC	Longitudinal analysis Child population of non granulocytes - 1|5 average	0.00177481	0.0166832	Mild
Plasmacytoid DC	Longitudinal analysis Child population of non granulocytes - 1|5 shape	0.0473339	0.148313	Mild
Plasmacytoid DC	Longitudinal analysis Child population of non granulocytes - 2|4 average	2.7981e-06	0.000131511	Mild
Plasmacytoid DC	Longitudinal analysis Child population of non granulocytes - 2|5 average	0.0364974	0.280316	Severe
Plasmacytoid DC	Longitudinal analysis Child population of non granulocytes - 3|4 average	4.19055e-06	0.000196956	Mild
Plasmacytoid DC	Longitudinal analysis Child population of non granulocytes - 3|4 shape	0.0181544	0.213314	Severe
Plasmacytoid DC	Longitudinal analysis Child population of non granulocytes - 3|5 average	0.0175927	0.103357	Mild
Plasmacytoid DC	Longitudinal analysis Child population of non granulocytes - 4|5 shape	0.00838954	0.043812	Mild
Tier2_NK_Undefined	Longitudinal analysis Child population of non granulocytes - 1|5 average	0.000455107	0.00534751	Mild
Tier2_NK_Undefined	Longitudinal analysis Child population of non granulocytes - 1|5 shape	1.14051e-113	2.68019e-112	Severe
Tier2_NK_Undefined	Longitudinal analysis Child population of non granulocytes - 2|5 average	0.000945916	0.0148194	Mild
Tier2_NK_Undefined	Longitudinal analysis Child population of non granulocytes - 2|5 shape	1.76749e-11	4.15359e-10	Severe
Tier2_NK_Undefined	Longitudinal analysis Child population of non granulocytes - 3|5 average	0.000437115	0.0205444	Mild
Tier2_NK_Undefined	Longitudinal analysis Child population of non granulocytes - 3|5 shape	6.1357e-28	2.88378e-26	Severe
Tier2_NK_Undefined	Longitudinal analysis Child population of non granulocytes - 4|5 average	0.00365335	0.0572358	Mild
Tier2_NK_Undefined	Longitudinal analysis Child population of non granulocytes - 4|5 shape	0.002818	0.0206543	Severe
B Cell (naive)	Longitudinal analysis Child to parent ratio - overall average	0.0238394	0.13354	Mild
CD4+ T Cell (CM)	Longitudinal analysis Child to parent ratio - overall shape	0.00203613	0.0175107	Severe
CD4+ T Cell (CM)	Longitudinal analysis Child to parent ratio - overall average	0.0180878	0.13354	Mild
CD4+ T Cell (EM CD27hi)	Longitudinal analysis Child to parent ratio - overall average	0.0344494	0.148133	Mild
CD8+ NKT Cell	Longitudinal analysis Child to parent ratio - overall shape	0.0358089	0.118445	Severe
CD8+ NKT Cell	Longitudinal analysis Child to parent ratio - overall average	0.0225698	0.13354	Mild
CD8+ T Cell (activated)	Longitudinal analysis Child to parent ratio - overall shape	0.020036	0.0717957	Severe
CD8+ T Cell (activated)	Longitudinal analysis Child to parent ratio - overall average	0.00274942	0.118225	Severe
CD8+ T Cell (CM)	Longitudinal analysis Child to parent ratio - overall shape	0.0156449	0.0647644	Mild
CD8+ T Cell (EM CD27hi)	Longitudinal analysis Child to parent ratio - overall shape	0.0145307	0.0647644	Severe
CD8+ T Cell (EM CD27low)	Longitudinal analysis Child to parent ratio - overall shape	0.0485304	0.141613	Severe
CD8+ T Cell (EM CD57hi)	Longitudinal analysis Child to parent ratio - overall average	0.0261382	0.13354	Mild
Monocytes (CD14+CD16-)	Longitudinal analysis Child to parent ratio - overall average	0.00940898	0.13354	Severe
Monocytes (CD14+CD16+)	Longitudinal analysis Child to parent ratio - overall shape	0.00104961	0.0150444	Mild
Monocytes (CD14+CD16+)	Longitudinal analysis Child to parent ratio - overall average	0.0108584	0.13354	Mild
Neutrophil (CD16hi)	Longitudinal analysis Child to parent ratio - overall shape	0.0144639	0.0647644	Mild
Neutrophil (CD16hi)	Longitudinal analysis Child to parent ratio - overall average	0.0279503	0.13354	Mild
Neutrophil (CD16low)	Longitudinal analysis Child to parent ratio - overall shape	0.0143261	0.0647644	Severe
Neutrophil (CD16low)	Longitudinal analysis Child to parent ratio - overall average	0.0278332	0.13354	Severe
NK Cell (CD56hi CD16low)	Longitudinal analysis Child to parent ratio - overall shape	0.0165676	0.0647644	Severe
NK Cell (CD56low CD16hi CD57hi)	Longitudinal analysis Child to parent ratio - overall shape	0.00010627	0.0022848	Severe
NK Cell (CD56low CD16hi CD57low)	Longitudinal analysis Child to parent ratio - overall shape	1.61895e-05	0.000696148	Mild
Tier2_Bcell_Undefined	Longitudinal analysis Child to parent ratio - overall shape	0.0100975	0.0647644	Mild
Tier2_NK_Undefined	Longitudinal analysis Child to parent ratio - overall shape	0.00176463	0.0175107	Severe
Tier2_NK_Undefined	Longitudinal analysis Child to parent ratio - overall average	0.049379	0.193027	Mild
B Cell (naive)	Longitudinal analysis Child to parent ratio - 1|3 average	0.0384377	0.529997	Severe
B Cell (naive)	Longitudinal analysis Child to parent ratio - 1|4 shape	0.00810345	0.0696897	Mild
B Cell (naive)	Longitudinal analysis Child to parent ratio - 2|4 shape	0.0286818	0.11212	Mild
B Cell (naive)	Longitudinal analysis Child to parent ratio - 3|4 shape	0.00109674	0.0157199	Mild
B Cell (naive)	Longitudinal analysis Child to parent ratio - 3|5 average	0.0137284	0.119429	Mild
B Cell (naive)	Longitudinal analysis Child to parent ratio - 4|5 average	0.0022494	0.0322414	Mild
CD4+ T Cell (CM)	Longitudinal analysis Child to parent ratio - 1|3 average	0.0204569	0.439824	Mild
CD4+ T Cell (CM)	Longitudinal analysis Child to parent ratio - 1|5 shape	0.000748505	0.00643714	Severe
CD4+ T Cell (CM)	Longitudinal analysis Child to parent ratio - 2|4 average	0.0389997	0.335397	Severe
CD4+ T Cell (CM)	Longitudinal analysis Child to parent ratio - 2|4 shape	0.0469865	0.168368	Mild
CD4+ T Cell (CM)	Longitudinal analysis Child to parent ratio - 2|5 average	0.0272344	0.287902	Mild
CD4+ T Cell (CM)	Longitudinal analysis Child to parent ratio - 2|5 shape	0.00150776	0.0324167	Severe
CD4+ T Cell (CM)	Longitudinal analysis Child to parent ratio - 3|4 average	0.0168163	0.342753	Severe
CD4+ T Cell (CM)	Longitudinal analysis Child to parent ratio - 3|4 shape	0.0230997	0.125913	Mild
CD4+ T Cell (CM)	Longitudinal analysis Child to parent ratio - 3|5 average	0.0364186	0.261	Mild
CD4+ T Cell (CM)	Longitudinal analysis Child to parent ratio - 3|5 shape	0.000709431	0.0152528	Severe
CD4+ T Cell (CM)	Longitudinal analysis Child to parent ratio - 4|5 shape	0.000125293	0.00538759	Severe
CD4+ T Cell (EM CD27hi)	Longitudinal analysis Child to parent ratio - 1|5 average	0.0068936	0.059285	Mild
CD8+ NKT Cell	Longitudinal analysis Child to parent ratio - 1|2 average	0.00336031	0.144494	Mild
CD8+ NKT Cell	Longitudinal analysis Child to parent ratio - 1|3 average	0.000105946	0.00455569	Mild
CD8+ NKT Cell	Longitudinal analysis Child to parent ratio - 1|4 average	0.000365309	0.0157083	Mild
CD8+ T Cell (activated)	Longitudinal analysis Child to parent ratio - 1|4 shape	0.00154473	0.0332117	Severe
CD8+ T Cell (activated)	Longitudinal analysis Child to parent ratio - 2|4 average	0.0106895	0.164664	Severe
CD8+ T Cell (activated)	Longitudinal analysis Child to parent ratio - 2|4 shape	0.00273963	0.0427036	Severe
CD8+ T Cell (activated)	Longitudinal analysis Child to parent ratio - 3|4 average	0.00672017	0.288967	Severe
CD8+ T Cell (activated)	Longitudinal analysis Child to parent ratio - 3|4 shape	0.0137174	0.117969	Severe
CD8+ T Cell (activated)	Longitudinal analysis Child to parent ratio - 3|5 average	0.00075185	0.0161648	Severe
CD8+ T Cell (CM)	Longitudinal analysis Child to parent ratio - 1|5 shape	0.0175759	0.0944704	Mild
CD8+ T Cell (CM)	Longitudinal analysis Child to parent ratio - 3|5 shape	0.0216221	0.132821	Mild
CD8+ T Cell (CM)	Longitudinal analysis Child to parent ratio - 4|5 shape	0.0475589	0.227226	Mild
CD8+ T Cell (EM CD27hi)	Longitudinal analysis Child to parent ratio - 1|3 shape	0.0345109	0.247328	Mild
CD8+ T Cell (EM CD27hi)	Longitudinal analysis Child to parent ratio - 1|4 shape	0.0250898	0.154123	Mild
CD8+ T Cell (EM CD27hi)	Longitudinal analysis Child to parent ratio - 3|4 shape	0.029282	0.125913	Severe
CD8+ T Cell (EM CD27hi)	Longitudinal analysis Child to parent ratio - 3|5 shape	0.00925434	0.0994842	Severe
CD8+ T Cell (EM CD57hi)	Longitudinal analysis Child to parent ratio - 1|2 shape	0.00932196	0.100211	Mild
CD8+ T Cell (EM CD57hi)	Longitudinal analysis Child to parent ratio - 2|4 average	0.00471153	0.164664	Severe
Monocytes (CD14+CD16-)	Longitudinal analysis Child to parent ratio - 1|4 average	0.0412123	0.354426	Severe
Monocytes (CD14+CD16-)	Longitudinal analysis Child to parent ratio - 1|5 average	0.0135209	0.0968996	Severe
Monocytes (CD14+CD16-)	Longitudinal analysis Child to parent ratio - 1|5 shape	0.046117	0.198303	Severe
Monocytes (CD14+CD16-)	Longitudinal analysis Child to parent ratio - 2|4 average	0.0155314	0.166963	Severe
Monocytes (CD14+CD16-)	Longitudinal analysis Child to parent ratio - 3|4 shape	0.000168397	0.00362053	Mild
Monocytes (CD14+CD16-)	Longitudinal analysis Child to parent ratio - 3|5 average	0.0138871	0.119429	Severe
Monocytes (CD14+CD16-)	Longitudinal analysis Child to parent ratio - 4|5 shape	0.0045417	0.0488232	Severe
Monocytes (CD14+CD16+)	Longitudinal analysis Child to parent ratio - 1|4 shape	6.10567e-05	0.00262544	Severe
Monocytes (CD14+CD16+)	Longitudinal analysis Child to parent ratio - 2|4 average	0.0114882	0.164664	Mild
Monocytes (CD14+CD16+)	Longitudinal analysis Child to parent ratio - 2|4 shape	0.00714071	0.0511751	Severe
Monocytes (CD14+CD16+)	Longitudinal analysis Child to parent ratio - 3|4 average	0.0252868	0.342753	Mild
Monocytes (CD14+CD16+)	Longitudinal analysis Child to parent ratio - 3|5 average	0.0103294	0.119429	Mild
Monocytes (CD14+CD16+)	Longitudinal analysis Child to parent ratio - 4|5 shape	0.0114234	0.098241	Mild
Neutrophil (CD16hi)	Longitudinal analysis Child to parent ratio - 1|2 average	0.0251325	0.270174	Mild
Neutrophil (CD16hi)	Longitudinal analysis Child to parent ratio - 1|4 average	0.00801786	0.114923	Mild
Neutrophil (CD16hi)	Longitudinal analysis Child to parent ratio - 1|4 shape	0.0495392	0.236687	Mild
Neutrophil (CD16hi)	Longitudinal analysis Child to parent ratio - 1|5 average	0.000769326	0.011027	Mild
Neutrophil (CD16hi)	Longitudinal analysis Child to parent ratio - 1|5 shape	0.0136599	0.0839111	Mild
Neutrophil (CD16hi)	Longitudinal analysis Child to parent ratio - 2|4 shape	0.0199485	0.0953109	Mild
Neutrophil (CD16hi)	Longitudinal analysis Child to parent ratio - 2|5 shape	0.0115528	0.124295	Mild
Neutrophil (CD16hi)	Longitudinal analysis Child to parent ratio - 3|4 shape	0.0291349	0.125913	Mild
Neutrophil (CD16hi)	Longitudinal analysis Child to parent ratio - 3|5 shape	0.0176691	0.126629	Mild
Neutrophil (CD16hi)	Longitudinal analysis Child to parent ratio - 4|5 average	0.000737399	0.0158541	Mild
Neutrophil (CD16hi)	Longitudinal analysis Child to parent ratio - 4|5 shape	0.0212816	0.114389	Mild
Neutrophil (CD16low)	Longitudinal analysis Child to parent ratio - 1|2 average	0.0251286	0.270174	Severe
Neutrophil (CD16low)	Longitudinal analysis Child to parent ratio - 1|4 average	0.00801785	0.114923	Severe
Neutrophil (CD16low)	Longitudinal analysis Child to parent ratio - 1|4 shape	0.0495392	0.236687	Severe
Neutrophil (CD16low)	Longitudinal analysis Child to parent ratio - 1|5 average	0.000769327	0.011027	Severe
Neutrophil (CD16low)	Longitudinal analysis Child to parent ratio - 1|5 shape	0.0136599	0.0839111	Severe
Neutrophil (CD16low)	Longitudinal analysis Child to parent ratio - 2|4 shape	0.0199488	0.0953109	Severe
Neutrophil (CD16low)	Longitudinal analysis Child to parent ratio - 2|5 shape	0.0115623	0.124295	Severe
Neutrophil (CD16low)	Longitudinal analysis Child to parent ratio - 3|4 shape	0.0291349	0.125913	Severe
Neutrophil (CD16low)	Longitudinal analysis Child to parent ratio - 3|5 shape	0.0173881	0.126629	Severe
Neutrophil (CD16low)	Longitudinal analysis Child to parent ratio - 4|5 average	0.000737399	0.0158541	Severe
Neutrophil (CD16low)	Longitudinal analysis Child to parent ratio - 4|5 shape	0.0212817	0.114389	Severe
NK Cell (CD56hi CD16low)	Longitudinal analysis Child to parent ratio - 1|2 shape	0.00335604	0.0721548	Severe
NK Cell (CD56hi CD16low)	Longitudinal analysis Child to parent ratio - 2|3 shape	0.00147557	0.0634497	Mild
NK Cell (CD56hi CD16low)	Longitudinal analysis Child to parent ratio - 2|4 shape	0.00557912	0.0511751	Mild
NK Cell (CD56low CD16hi CD57hi)	Longitudinal analysis Child to parent ratio - 1|3 shape	0.0330134	0.247328	Severe
NK Cell (CD56low CD16hi CD57hi)	Longitudinal analysis Child to parent ratio - 1|4 shape	0.00360346	0.0387372	Severe
NK Cell (CD56low CD16hi CD57hi)	Longitudinal analysis Child to parent ratio - 2|4 shape	0.0155685	0.0953109	Severe
NK Cell (CD56low CD16hi CD57low)	Longitudinal analysis Child to parent ratio - 1|2 shape	2.05188e-05	0.000882309	Mild
NK Cell (CD56low CD16hi CD57low)	Longitudinal analysis Child to parent ratio - 1|3 shape	0.0101425	0.218063	Mild
Tier2_Bcell_Undefined	Longitudinal analysis Child to parent ratio - 4|5 shape	0.0169235	0.114389	Mild
Tier2_NK_Undefined	Longitudinal analysis Child to parent ratio - 1|5 average	0.00137308	0.0147606	Mild
Tier2_NK_Undefined	Longitudinal analysis Child to parent ratio - 1|5 shape	1.1551e-37	4.96691e-36	Severe
Tier2_NK_Undefined	Longitudinal analysis Child to parent ratio - 2|5 shape	0.000879268	0.0324167	Severe
Tier2_NK_Undefined	Longitudinal analysis Child to parent ratio - 3|5 average	0.000274919	0.0118215	Mild
Tier2_NK_Undefined	Longitudinal analysis Child to parent ratio - 3|5 shape	1.71955e-43	7.39405e-42	Severe
Tier2_NK_Undefined	Longitudinal analysis Child to parent ratio - 4|5 average	0.003842	0.0413015	Mild
Tier2_NK_Undefined	Longitudinal analysis Child to parent ratio - 4|5 shape	0.00170133	0.0365786	Severe
B Cell	Longitudinal analysis DFSO Parent population - overall shape	0.0381861	0.129833	Severe
Basophil	Longitudinal analysis DFSO Parent population - overall shape	0.0008169	0.00589213	Mild
Basophil	Longitudinal analysis DFSO Parent population - overall average	0.0209218	0.0323336	Severe
CD4+ T Cell	Longitudinal analysis DFSO Parent population - overall average	4.85614e-09	4.12772e-08	Mild
CD8+ T Cell	Longitudinal analysis DFSO Parent population - overall shape	0.0137386	0.0583892	Mild
CD8+ T Cell	Longitudinal analysis DFSO Parent population - overall average	5.50672e-05	0.000104016	Mild
Conventional DC	Longitudinal analysis DFSO Parent population - overall average	8.38081e-05	0.000142474	Severe
Eosinophil	Longitudinal analysis DFSO Parent population - overall shape	1.00526e-07	1.70895e-06	Severe
Hematopoetic progrenitor Cell	Longitudinal analysis DFSO Parent population - overall shape	0.00103979	0.00589213	Mild
Lymphocyte	Longitudinal analysis DFSO Parent population - overall average	1.57955e-08	6.7131e-08	Mild
Monocytes	Longitudinal analysis DFSO Parent population - overall average	3.62241e-05	7.69763e-05	Mild
Myeloid	Longitudinal analysis DFSO Parent population - overall average	1.35646e-08	6.7131e-08	Severe
MyeloidToLymphocyte	Longitudinal analysis DFSO Parent population - overall average	8.74251e-06	2.12318e-05	Severe
Neutrophil	Longitudinal analysis DFSO Parent population - overall average	3.82942e-09	4.12772e-08	Severe
NK Cell	Longitudinal analysis DFSO Parent population - overall average	4.78913e-06	1.35692e-05	Mild
Plasmacytoid DC	Longitudinal analysis DFSO Parent population - overall average	6.26388e-08	2.12972e-07	Mild
B Cell	Longitudinal analysis DFSO Parent population - 1|4 average	0.0497878	0.0846393	Mild
B Cell	Longitudinal analysis DFSO Parent population - 1|4 shape	0.0376727	0.213479	Mild
B Cell	Longitudinal analysis DFSO Parent population - 1|5 average	0.00347619	0.00844218	Mild
B Cell	Longitudinal analysis DFSO Parent population - 2|5 average	0.00796354	0.01934	Mild
B Cell	Longitudinal analysis DFSO Parent population - 3|4 shape	0.00868871	0.073854	Mild
B Cell	Longitudinal analysis DFSO Parent population - 4|5 average	0.0151516	0.0924483	Mild
Basophil	Longitudinal analysis DFSO Parent population - 1|4 shape	0.0169921	0.144433	Severe
Basophil	Longitudinal analysis DFSO Parent population - 2|3 average	0.0100027	0.170045	Severe
Basophil	Longitudinal analysis DFSO Parent population - 2|4 shape	0.00626445	0.0427844	Severe
Basophil	Longitudinal analysis DFSO Parent population - 3|4 shape	0.000159833	0.00271716	Severe
Basophil	Longitudinal analysis DFSO Parent population - 3|5 shape	0.0388641	0.173224	Mild
Basophil	Longitudinal analysis DFSO Parent population - 4|5 shape	0.0188473	0.0550981	Mild
CD4+ T Cell	Longitudinal analysis DFSO Parent population - 1|4 average	3.94559e-08	3.35376e-07	Mild
CD4+ T Cell	Longitudinal analysis DFSO Parent population - 1|5 average	0.000109427	0.000465067	Mild
CD4+ T Cell	Longitudinal analysis DFSO Parent population - 2|4 average	4.41758e-07	4.70905e-06	Mild
CD4+ T Cell	Longitudinal analysis DFSO Parent population - 2|4 shape	0.0369056	0.125479	Mild
CD4+ T Cell	Longitudinal analysis DFSO Parent population - 2|5 average	0.00438678	0.0124292	Mild
CD4+ T Cell	Longitudinal analysis DFSO Parent population - 2|5 shape	0.0119872	0.0276918	Mild
CD4+ T Cell	Longitudinal analysis DFSO Parent population - 3|4 average	1.67467e-06	2.25861e-05	Mild
CD4+ T Cell	Longitudinal analysis DFSO Parent population - 3|5 average	0.0248446	0.0844715	Mild
CD4+ T Cell	Longitudinal analysis DFSO Parent population - 4|5 shape	0.0194464	0.0550981	Mild
CD8+ T Cell	Longitudinal analysis DFSO Parent population - 1|2 shape	0.0457388	0.393381	Severe
CD8+ T Cell	Longitudinal analysis DFSO Parent population - 1|4 average	0.00157546	0.00334785	Mild
CD8+ T Cell	Longitudinal analysis DFSO Parent population - 1|5 average	0.000813773	0.00230569	Mild
CD8+ T Cell	Longitudinal analysis DFSO Parent population - 2|4 average	0.000478655	0.000813713	Mild
CD8+ T Cell	Longitudinal analysis DFSO Parent population - 2|5 average	0.0415792	0.0785385	Severe
CD8+ T Cell	Longitudinal analysis DFSO Parent population - 2|5 shape	0.00597244	0.0276918	Mild
CD8+ T Cell	Longitudinal analysis DFSO Parent population - 3|4 average	0.000290512	0.000987742	Mild
CD8+ T Cell	Longitudinal analysis DFSO Parent population - 3|5 shape	0.0352907	0.173224	Mild
CD8+ T Cell	Longitudinal analysis DFSO Parent population - 4|5 shape	0.0121773	0.0550981	Mild
Conventional DC	Longitudinal analysis DFSO Parent population - 1|4 average	4.33224e-06	1.47296e-05	Mild
Conventional DC	Longitudinal analysis DFSO Parent population - 1|5 average	0.0348137	0.0538031	Severe
Conventional DC	Longitudinal analysis DFSO Parent population - 1|5 shape	0.0065718	0.0372402	Mild
Conventional DC	Longitudinal analysis DFSO Parent population - 2|4 average	9.84052e-06	2.09111e-05	Mild
Conventional DC	Longitudinal analysis DFSO Parent population - 2|4 shape	0.0239066	0.101603	Mild
Conventional DC	Longitudinal analysis DFSO Parent population - 2|5 shape	0.0119689	0.0276918	Mild
Conventional DC	Longitudinal analysis DFSO Parent population - 3|4 average	0.000219291	0.000931987	Mild
Conventional DC	Longitudinal analysis DFSO Parent population - 4|5 shape	0.0170906	0.0550981	Mild
Eosinophil	Longitudinal analysis DFSO Parent population - 1|3 shape	0.00754855	0.128325	Severe
Eosinophil	Longitudinal analysis DFSO Parent population - 1|4 shape	4.72131e-05	0.000802623	Severe
Eosinophil	Longitudinal analysis DFSO Parent population - 1|5 shape	0.00051042	0.00433857	Severe
Eosinophil	Longitudinal analysis DFSO Parent population - 2|4 shape	0.000361218	0.0061407	Severe
Eosinophil	Longitudinal analysis DFSO Parent population - 2|5 shape	0.028612	0.0540449	Mild
Eosinophil	Longitudinal analysis DFSO Parent population - 3|4 shape	0.0137509	0.0779219	Severe
Hematopoetic progrenitor Cell	Longitudinal analysis DFSO Parent population - 1|5 shape	0.0128637	0.0546706	Mild
Hematopoetic progrenitor Cell	Longitudinal analysis DFSO Parent population - 2|5 shape	0.00107881	0.00916986	Mild
Hematopoetic progrenitor Cell	Longitudinal analysis DFSO Parent population - 3|4 shape	0.0462765	0.112386	Severe
Hematopoetic progrenitor Cell	Longitudinal analysis DFSO Parent population - 3|5 shape	0.0407587	0.173224	Mild
Hematopoetic progrenitor Cell	Longitudinal analysis DFSO Parent population - 4|5 shape	8.0793e-06	0.000137348	Mild
Lymphocyte	Longitudinal analysis DFSO Parent population - 1|2 average	0.0291736	0.166393	Mild
Lymphocyte	Longitudinal analysis DFSO Parent population - 1|4 average	1.97968e-06	8.41365e-06	Mild
Lymphocyte	Longitudinal analysis DFSO Parent population - 1|5 average	1.51704e-05	0.000178284	Mild
Lymphocyte	Longitudinal analysis DFSO Parent population - 2|4 average	2.27723e-06	7.4741e-06	Mild
Lymphocyte	Longitudinal analysis DFSO Parent population - 2|5 average	0.000688725	0.00256517	Mild
Lymphocyte	Longitudinal analysis DFSO Parent population - 2|5 shape	0.0130314	0.0276918	Mild
Lymphocyte	Longitudinal analysis DFSO Parent population - 3|4 average	0.00053887	0.00130868	Mild
Lymphocyte	Longitudinal analysis DFSO Parent population - 3|4 shape	0.02608	0.0836382	Mild
Lymphocyte	Longitudinal analysis DFSO Parent population - 3|5 average	0.0106553	0.0488042	Mild
Lymphocyte	Longitudinal analysis DFSO Parent population - 4|5 average	0.0271907	0.0924483	Severe
Lymphocyte	Longitudinal analysis DFSO Parent population - 4|5 shape	0.0439331	0.0829847	Mild
Monocytes	Longitudinal analysis DFSO Parent population - 2|4 average	3.16615e-06	7.68923e-06	Mild
Monocytes	Longitudinal analysis DFSO Parent population - 2|5 average	0.000754461	0.00256517	Mild
Monocytes	Longitudinal analysis DFSO Parent population - 3|4 average	0.00514327	0.0109294	Mild
Monocytes	Longitudinal analysis DFSO Parent population - 4|5 shape	0.0282739	0.0686653	Mild
Myeloid	Longitudinal analysis DFSO Parent population - 1|2 average	0.0293635	0.166393	Severe
Myeloid	Longitudinal analysis DFSO Parent population - 1|4 average	1.9565e-06	8.41365e-06	Severe
Myeloid	Longitudinal analysis DFSO Parent population - 1|5 average	2.09746e-05	0.000178284	Severe
Myeloid	Longitudinal analysis DFSO Parent population - 2|4 average	2.02455e-06	7.4741e-06	Severe
Myeloid	Longitudinal analysis DFSO Parent population - 2|5 average	0.000736147	0.00256517	Severe
Myeloid	Longitudinal analysis DFSO Parent population - 2|5 shape	0.00913491	0.0276918	Severe
Myeloid	Longitudinal analysis DFSO Parent population - 3|4 average	0.000505283	0.00130868	Severe
Myeloid	Longitudinal analysis DFSO Parent population - 3|4 shape	0.0295194	0.0836382	Severe
Myeloid	Longitudinal analysis DFSO Parent population - 3|5 average	0.0114833	0.0488042	Severe
Myeloid	Longitudinal analysis DFSO Parent population - 4|5 average	0.0269481	0.0924483	Mild
Myeloid	Longitudinal analysis DFSO Parent population - 4|5 shape	0.0336112	0.0714239	Severe
MyeloidToLymphocyte	Longitudinal analysis DFSO Parent population - 1|4 average	0.00230788	0.00435933	Severe
MyeloidToLymphocyte	Longitudinal analysis DFSO Parent population - 1|5 average	0.0183772	0.0312413	Severe
MyeloidToLymphocyte	Longitudinal analysis DFSO Parent population - 2|4 average	2.63792e-06	7.4741e-06	Severe
MyeloidToLymphocyte	Longitudinal analysis DFSO Parent population - 2|5 average	1.5947e-06	2.711e-05	Severe
MyeloidToLymphocyte	Longitudinal analysis DFSO Parent population - 3|5 average	0.00154204	0.0262147	Severe
MyeloidToLymphocyte	Longitudinal analysis DFSO Parent population - 4|5 average	0.00461747	0.078497	Severe
Neutrophil	Longitudinal analysis DFSO Parent population - 1|4 average	3.69062e-05	8.96293e-05	Severe
Neutrophil	Longitudinal analysis DFSO Parent population - 1|5 average	5.78273e-05	0.000327688	Severe
Neutrophil	Longitudinal analysis DFSO Parent population - 2|4 average	5.54006e-07	4.70905e-06	Severe
Neutrophil	Longitudinal analysis DFSO Parent population - 2|4 shape	0.00755018	0.0427844	Severe
Neutrophil	Longitudinal analysis DFSO Parent population - 2|5 average	0.000362253	0.00256517	Severe
Neutrophil	Longitudinal analysis DFSO Parent population - 2|5 shape	0.00999197	0.0276918	Severe
Neutrophil	Longitudinal analysis DFSO Parent population - 3|4 average	0.000144392	0.000818224	Severe
Neutrophil	Longitudinal analysis DFSO Parent population - 3|4 shape	0.0243726	0.0836382	Severe
Neutrophil	Longitudinal analysis DFSO Parent population - 3|5 average	0.00849457	0.0488042	Mild
Neutrophil	Longitudinal analysis DFSO Parent population - 4|5 average	0.0223168	0.0924483	Mild
Neutrophil	Longitudinal analysis DFSO Parent population - 4|5 shape	0.00641864	0.0545584	Severe
NK Cell	Longitudinal analysis DFSO Parent population - 1|2 average	0.019297	0.166393	Mild
NK Cell	Longitudinal analysis DFSO Parent population - 1|4 average	5.45146e-06	1.54458e-05	Mild
NK Cell	Longitudinal analysis DFSO Parent population - 1|5 average	0.000550239	0.00187081	Mild
NK Cell	Longitudinal analysis DFSO Parent population - 1|5 shape	0.0192612	0.0654881	Mild
NK Cell	Longitudinal analysis DFSO Parent population - 2|4 average	0.000111798	0.000211173	Mild
NK Cell	Longitudinal analysis DFSO Parent population - 2|5 average	0.0120673	0.0256431	Severe
NK Cell	Longitudinal analysis DFSO Parent population - 3|4 average	0.0201947	0.0381455	Mild
NK Cell	Longitudinal analysis DFSO Parent population - 3|5 shape	0.0188609	0.173224	Mild
Plasmacytoid DC	Longitudinal analysis DFSO Parent population - 1|3 average	0.0138533	0.117753	Mild
Plasmacytoid DC	Longitudinal analysis DFSO Parent population - 1|4 average	1.41954e-10	2.41322e-09	Mild
Plasmacytoid DC	Longitudinal analysis DFSO Parent population - 1|5 average	0.00724327	0.0153919	Mild
Plasmacytoid DC	Longitudinal analysis DFSO Parent population - 2|4 average	1.97044e-06	7.4741e-06	Mild
Plasmacytoid DC	Longitudinal analysis DFSO Parent population - 3|4 average	2.65719e-06	2.25861e-05	Mild
B Cell (naive)	Longitudinal analysis DFSO Child population - overall shape	0.040025	0.0867208	Mild
B Cell (Plasmablast)	Longitudinal analysis DFSO Child population - overall shape	0.00231677	0.00860514	Severe
Basophil	Longitudinal analysis DFSO Child population - overall shape	0.0008169	0.00386171	Mild
Basophil	Longitudinal analysis DFSO Child population - overall average	0.0209218	0.0453305	Severe
CD4+ NKT Cell	Longitudinal analysis DFSO Child population - overall shape	5.76769e-23	2.9992e-21	Severe
CD4+ T Cell (activated)	Longitudinal analysis DFSO Child population - overall average	0.00410339	0.0102492	Mild
CD4+ T Cell (CM)	Longitudinal analysis DFSO Child population - overall shape	0.00703546	0.0192549	Mild
CD4+ T Cell (CM)	Longitudinal analysis DFSO Child population - overall average	1.0048e-07	2.22341e-06	Mild
CD4+ T Cell (EM CD27hi)	Longitudinal analysis DFSO Child population - overall shape	0.00826095	0.0214785	Mild
CD4+ T Cell (EM CD27hi)	Longitudinal analysis DFSO Child population - overall average	3.23025e-06	3.35946e-05	Mild
CD4+ T Cell (EM CD27low)	Longitudinal analysis DFSO Child population - overall shape	0.0317209	0.0717168	Mild
CD4+ T Cell (EM CD27low)	Longitudinal analysis DFSO Child population - overall average	4.37221e-05	0.000378925	Mild
CD4+ T Cell (EM CD57hi)	Longitudinal analysis DFSO Child population - overall shape	0.00571954	0.0165231	Mild
CD4+ T Cell (EM CD57hi)	Longitudinal analysis DFSO Child population - overall average	0.0114454	0.0270527	Mild
CD4+ T Cell (EMRA CD57low)	Longitudinal analysis DFSO Child population - overall shape	3.99804e-14	1.03949e-12	Severe
CD4+ T Cell (EMRA CD57low)	Longitudinal analysis DFSO Child population - overall average	0.0476693	0.0885287	Mild
CD4+ T Cell (naive)	Longitudinal analysis DFSO Child population - overall shape	0.000301343	0.00156698	Mild
CD4+ T Cell (naive)	Longitudinal analysis DFSO Child population - overall average	0.0041391	0.0102492	Mild
CD4+ Treg (CD39hi)	Longitudinal analysis DFSO Child population - overall average	0.00332883	0.00961661	Mild
CD4+ Treg (CD39low)	Longitudinal analysis DFSO Child population - overall shape	0.000237165	0.00153314	Mild
CD4+ Treg (naive)	Longitudinal analysis DFSO Child population - overall shape	3.15282e-12	5.46489e-11	Severe
CD8+ NKT Cell	Longitudinal analysis DFSO Child population - overall shape	0.0437313	0.0893728	Mild
CD8+ NKT Cell	Longitudinal analysis DFSO Child population - overall average	0.00135417	0.0053752	Mild
CD8+ T Cell (activated)	Longitudinal analysis DFSO Child population - overall shape	0.0031485	0.0109148	Mild
CD8+ T Cell (CD161+ MAIT)	Longitudinal analysis DFSO Child population - overall average	0.0229355	0.0467709	Mild
CD8+ T Cell (CM)	Longitudinal analysis DFSO Child population - overall shape	4.84317e-05	0.000359778	Mild
CD8+ T Cell (CM)	Longitudinal analysis DFSO Child population - overall average	0.000257383	0.00133839	Mild
CD8+ T Cell (EM CD27hi)	Longitudinal analysis DFSO Child population - overall average	0.00271996	0.00883988	Mild
CD8+ T Cell (EMRA CD57hi)	Longitudinal analysis DFSO Child population - overall shape	0.00394716	0.0120737	Mild
CD8+ T Cell (EMRA CD57hi)	Longitudinal analysis DFSO Child population - overall average	0.0204657	0.0453305	Mild
CD8+ T Cell (EMRA CD57low)	Longitudinal analysis DFSO Child population - overall shape	2.21018e-05	0.000191549	Mild
CD8+ T Cell (naive)	Longitudinal analysis DFSO Child population - overall shape	0.00376896	0.0120737	Mild
CD8+ T Cell (naive)	Longitudinal analysis DFSO Child population - overall average	0.00290774	0.00889426	Mild
Conventional DC	Longitudinal analysis DFSO Child population - overall average	8.38081e-05	0.000622574	Severe
Eosinophil	Longitudinal analysis DFSO Child population - overall shape	1.00526e-07	1.04547e-06	Severe
Hematopoetic progrenitor Cell	Longitudinal analysis DFSO Child population - overall shape	0.00103979	0.00430776	Mild
Monocytes (CD14-CD16+)	Longitudinal analysis DFSO Child population - overall shape	0.00107694	0.00430776	Mild
Monocytes (CD14-CD16+)	Longitudinal analysis DFSO Child population - overall average	0.00144717	0.0053752	Severe
Monocytes (CD14+CD16-)	Longitudinal analysis DFSO Child population - overall average	0.000231797	0.00133839	Mild
Monocytes (CD14+CD16+)	Longitudinal analysis DFSO Child population - overall average	0.000833978	0.00394244	Mild
Neutrophil (CD16hi)	Longitudinal analysis DFSO Child population - overall average	0.000167344	0.00108774	Severe
Neutrophil (CD16low)	Longitudinal analysis DFSO Child population - overall average	0.0233854	0.0467709	Severe
NK Cell (CD56hi CD16low)	Longitudinal analysis DFSO Child population - overall shape	0.0446864	0.0893728	Mild
NK Cell (CD56hi CD16low)	Longitudinal analysis DFSO Child population - overall average	0.00406716	0.0102492	Mild
NK Cell (CD56low CD16hi CD57hi)	Longitudinal analysis DFSO Child population - overall average	0.00161889	0.00561214	Mild
NK Cell (CD56low CD16hi CD57low)	Longitudinal analysis DFSO Child population - overall shape	0.000265351	0.00153314	Mild
NK Cell (CD56low CD16hi CD57low)	Longitudinal analysis DFSO Child population - overall average	9.41335e-07	1.22374e-05	Severe
Plasmacytoid DC	Longitudinal analysis DFSO Child population - overall average	6.26388e-08	2.22341e-06	Mild
T Cell	Longitudinal analysis DFSO Child population - overall average	1.28273e-07	2.22341e-06	Mild
Tier3_CD8_Undefined	Longitudinal analysis DFSO Child population - overall shape	0.0109288	0.0258317	Mild
Tier3_CD8_Undefined	Longitudinal analysis DFSO Child population - overall average	0.0301023	0.0579747	Severe
Tier4_nonTreg_Undefined	Longitudinal analysis DFSO Child population - overall shape	0.0089294	0.0221109	Mild
Tier4_Treg_Undefined	Longitudinal analysis DFSO Child population - overall shape	1.86757e-08	2.42784e-07	Mild
Tier4_Treg_Undefined	Longitudinal analysis DFSO Child population - overall average	0.00136029	0.0053752	Severe
B Cell (naive)	Longitudinal analysis DFSO Child population - 1|4 shape	0.0129617	0.0901981	Mild
B Cell (naive)	Longitudinal analysis DFSO Child population - 1|5 average	0.0263911	0.0841217	Mild
B Cell (naive)	Longitudinal analysis DFSO Child population - 2|4 shape	0.0467326	0.198614	Mild
B Cell (naive)	Longitudinal analysis DFSO Child population - 2|5 average	0.0466331	0.15945	Mild
B Cell (naive)	Longitudinal analysis DFSO Child population - 3|4 shape	0.000629752	0.0107058	Mild
B Cell (naive)	Longitudinal analysis DFSO Child population - 4|5 average	0.0123042	0.627294	Mild
B Cell (Plasmablast)	Longitudinal analysis DFSO Child population - 1|2 average	0.0498493	0.283743	Mild
B Cell (Plasmablast)	Longitudinal analysis DFSO Child population - 1|4 shape	0.00987168	0.0901981	Severe
B Cell (Plasmablast)	Longitudinal analysis DFSO Child population - 2|5 average	0.0482241	0.15945	Mild
B Cell (Plasmablast)	Longitudinal analysis DFSO Child population - 3|4 shape	0.0363302	0.16844	Severe
Basophil	Longitudinal analysis DFSO Child population - 1|4 shape	0.0169921	0.0901981	Severe
Basophil	Longitudinal analysis DFSO Child population - 2|3 average	0.0100027	0.510135	Severe
Basophil	Longitudinal analysis DFSO Child population - 2|4 shape	0.00626445	0.0638974	Severe
Basophil	Longitudinal analysis DFSO Child population - 3|4 shape	0.000159833	0.00407573	Severe
Basophil	Longitudinal analysis DFSO Child population - 3|5 shape	0.0388641	0.284457	Mild
Basophil	Longitudinal analysis DFSO Child population - 4|5 shape	0.0188473	0.160202	Mild
CD4+ NKT Cell	Longitudinal analysis DFSO Child population - 1|3 shape	0.000373468	0.00634895	Severe
CD4+ NKT Cell	Longitudinal analysis DFSO Child population - 1|5 average	0.0468443	0.0955623	Severe
CD4+ NKT Cell	Longitudinal analysis DFSO Child population - 2|3 shape	1.45486e-05	0.00037099	Severe
CD4+ NKT Cell	Longitudinal analysis DFSO Child population - 2|5 shape	0.0414536	0.140942	Mild
CD4+ NKT Cell	Longitudinal analysis DFSO Child population - 3|4 shape	3.22107e-08	1.64275e-06	Mild
CD4+ T Cell (activated)	Longitudinal analysis DFSO Child population - 1|4 average	0.0458336	0.0899044	Mild
CD4+ T Cell (activated)	Longitudinal analysis DFSO Child population - 1|5 average	0.00535502	0.0313982	Mild
CD4+ T Cell (activated)	Longitudinal analysis DFSO Child population - 1|5 shape	0.0460136	0.167621	Mild
CD4+ T Cell (activated)	Longitudinal analysis DFSO Child population - 2|4 average	0.0036502	0.0109506	Mild
CD4+ T Cell (activated)	Longitudinal analysis DFSO Child population - 2|5 average	0.00353282	0.062264	Mild
CD4+ T Cell (activated)	Longitudinal analysis DFSO Child population - 3|5 average	0.0150674	0.440506	Severe
CD4+ T Cell (CM)	Longitudinal analysis DFSO Child population - 1|2 average	0.04774	0.283743	Mild
CD4+ T Cell (CM)	Longitudinal analysis DFSO Child population - 1|3 average	0.000246111	0.0125517	Mild
CD4+ T Cell (CM)	Longitudinal analysis DFSO Child population - 1|4 average	1.66902e-09	4.25601e-08	Mild
CD4+ T Cell (CM)	Longitudinal analysis DFSO Child population - 1|4 shape	0.0370433	0.134943	Mild
CD4+ T Cell (CM)	Longitudinal analysis DFSO Child population - 1|5 average	7.03197e-05	0.00179315	Mild
CD4+ T Cell (CM)	Longitudinal analysis DFSO Child population - 2|4 average	2.64714e-05	0.000176363	Mild
CD4+ T Cell (CM)	Longitudinal analysis DFSO Child population - 2|5 average	0.00935473	0.115504	Severe
CD4+ T Cell (CM)	Longitudinal analysis DFSO Child population - 2|5 shape	0.012659	0.0615866	Mild
CD4+ T Cell (CM)	Longitudinal analysis DFSO Child population - 3|4 average	0.00758168	0.027619	Mild
CD4+ T Cell (EM CD27hi)	Longitudinal analysis DFSO Child population - 1|4 average	9.64876e-07	9.84174e-06	Mild
CD4+ T Cell (EM CD27hi)	Longitudinal analysis DFSO Child population - 1|4 shape	0.0176859	0.0901981	Mild
CD4+ T Cell (EM CD27hi)	Longitudinal analysis DFSO Child population - 1|5 average	0.00194122	0.0165004	Mild
CD4+ T Cell (EM CD27hi)	Longitudinal analysis DFSO Child population - 2|4 average	2.8341e-05	0.000176363	Mild
CD4+ T Cell (EM CD27hi)	Longitudinal analysis DFSO Child population - 2|4 shape	0.0145156	0.123383	Mild
CD4+ T Cell (EM CD27hi)	Longitudinal analysis DFSO Child population - 2|5 average	0.0365081	0.15945	Severe
CD4+ T Cell (EM CD27hi)	Longitudinal analysis DFSO Child population - 2|5 shape	0.0297183	0.116587	Mild
CD4+ T Cell (EM CD27hi)	Longitudinal analysis DFSO Child population - 3|4 average	0.00153105	0.0130139	Mild
CD4+ T Cell (EM CD27hi)	Longitudinal analysis DFSO Child population - 4|5 shape	0.0239324	0.174365	Mild
CD4+ T Cell (EM CD27low)	Longitudinal analysis DFSO Child population - 1|2 average	0.00773071	0.0985666	Mild
CD4+ T Cell (EM CD27low)	Longitudinal analysis DFSO Child population - 1|4 average	8.44916e-05	0.000430907	Mild
CD4+ T Cell (EM CD27low)	Longitudinal analysis DFSO Child population - 1|5 average	0.0149219	0.0543582	Mild
CD4+ T Cell (EM CD27low)	Longitudinal analysis DFSO Child population - 2|4 average	0.00402338	0.0113996	Mild
CD4+ T Cell (EM CD27low)	Longitudinal analysis DFSO Child population - 2|4 shape	0.0293122	0.166102	Severe
CD4+ T Cell (EM CD27low)	Longitudinal analysis DFSO Child population - 2|5 average	0.0130353	0.115504	Severe
CD4+ T Cell (EM CD27low)	Longitudinal analysis DFSO Child population - 3|4 average	0.0128873	0.0386619	Mild
CD4+ T Cell (EM CD27low)	Longitudinal analysis DFSO Child population - 3|4 shape	0.0171789	0.109515	Severe
CD4+ T Cell (EM CD27low)	Longitudinal analysis DFSO Child population - 4|5 shape	0.0118982	0.160202	Mild
CD4+ T Cell (EM CD57hi)	Longitudinal analysis DFSO Child population - 1|2 shape	0.008601	0.109663	Severe
CD4+ T Cell (EM CD57hi)	Longitudinal analysis DFSO Child population - 1|4 average	0.000233633	0.00108321	Mild
CD4+ T Cell (EM CD57hi)	Longitudinal analysis DFSO Child population - 1|4 shape	0.0265932	0.113021	Severe
CD4+ T Cell (EM CD57hi)	Longitudinal analysis DFSO Child population - 2|3 shape	0.034084	0.193143	Mild
CD4+ T Cell (EM CD57hi)	Longitudinal analysis DFSO Child population - 2|4 average	0.000213865	0.00109071	Mild
CD4+ T Cell (EM CD57hi)	Longitudinal analysis DFSO Child population - 4|5 shape	0.0486821	0.241217	Mild
CD4+ T Cell (EMRA CD57low)	Longitudinal analysis DFSO Child population - 1|3 shape	0.0264613	0.196667	Severe
CD4+ T Cell (EMRA CD57low)	Longitudinal analysis DFSO Child population - 2|3 shape	0.0445609	0.22726	Severe
CD4+ T Cell (EMRA CD57low)	Longitudinal analysis DFSO Child population - 2|4 average	0.0417327	0.0818603	Mild
CD4+ T Cell (EMRA CD57low)	Longitudinal analysis DFSO Child population - 3|4 average	0.00302154	0.0158486	Mild
CD4+ T Cell (EMRA CD57low)	Longitudinal analysis DFSO Child population - 3|4 shape	0.00101174	0.0128997	Mild
CD4+ T Cell (naive)	Longitudinal analysis DFSO Child population - 1|2 shape	0.00107989	0.0275371	Severe
CD4+ T Cell (naive)	Longitudinal analysis DFSO Child population - 1|3 shape	0.030794	0.196667	Severe
CD4+ T Cell (naive)	Longitudinal analysis DFSO Child population - 1|4 average	0.00277768	0.00944413	Mild
CD4+ T Cell (naive)	Longitudinal analysis DFSO Child population - 1|4 shape	0.0348398	0.134943	Severe
CD4+ T Cell (naive)	Longitudinal analysis DFSO Child population - 2|4 average	0.00147945	0.00538942	Mild
CD4+ T Cell (naive)	Longitudinal analysis DFSO Child population - 2|5 average	0.0480361	0.15945	Mild
CD4+ T Cell (naive)	Longitudinal analysis DFSO Child population - 3|4 average	0.00315523	0.0158486	Mild
CD4+ T Cell (naive)	Longitudinal analysis DFSO Child population - 3|5 average	0.040817	0.440506	Mild
CD4+ Treg (CD39hi)	Longitudinal analysis DFSO Child population - 1|2 average	0.0063387	0.0985666	Mild
CD4+ Treg (CD39hi)	Longitudinal analysis DFSO Child population - 1|4 average	0.00376583	0.0106699	Mild
CD4+ Treg (CD39hi)	Longitudinal analysis DFSO Child population - 1|5 average	0.000129496	0.00220142	Mild
CD4+ Treg (CD39hi)	Longitudinal analysis DFSO Child population - 2|5 average	0.0258385	0.15945	Severe
CD4+ Treg (CD39low)	Longitudinal analysis DFSO Child population - 1|2 shape	2.86251e-06	0.000145988	Severe
CD4+ Treg (CD39low)	Longitudinal analysis DFSO Child population - 2|3 shape	0.00820822	0.0697699	Mild
CD4+ Treg (CD39low)	Longitudinal analysis DFSO Child population - 2|4 average	0.0218874	0.048533	Mild
CD4+ Treg (naive)	Longitudinal analysis DFSO Child population - 1|2 shape	0.0447695	0.285406	Severe
CD4+ Treg (naive)	Longitudinal analysis DFSO Child population - 1|3 shape	9.88998e-06	0.000504389	Severe
CD4+ Treg (naive)	Longitudinal analysis DFSO Child population - 2|3 shape	3.19416e-07	1.62902e-05	Severe
CD4+ Treg (naive)	Longitudinal analysis DFSO Child population - 2|5 average	0.0288745	0.15945	Mild
CD8+ NKT Cell	Longitudinal analysis DFSO Child population - 1|3 average	0.0202989	0.147892	Mild
CD8+ NKT Cell	Longitudinal analysis DFSO Child population - 1|4 average	2.35998e-05	0.000150449	Mild
CD8+ NKT Cell	Longitudinal analysis DFSO Child population - 1|5 average	0.0386928	0.0939683	Mild
CD8+ NKT Cell	Longitudinal analysis DFSO Child population - 2|4 average	0.0284545	0.0580472	Mild
CD8+ NKT Cell	Longitudinal analysis DFSO Child population - 2|4 shape	0.0389426	0.198607	Mild
CD8+ NKT Cell	Longitudinal analysis DFSO Child population - 3|4 average	0.0237402	0.0576549	Mild
CD8+ T Cell (activated)	Longitudinal analysis DFSO Child population - 1|4 shape	0.014547	0.0901981	Severe
CD8+ T Cell (activated)	Longitudinal analysis DFSO Child population - 1|5 average	0.000973068	0.0124066	Mild
CD8+ T Cell (activated)	Longitudinal analysis DFSO Child population - 2|4 shape	0.00500677	0.0638363	Severe
CD8+ T Cell (activated)	Longitudinal analysis DFSO Child population - 2|5 shape	0.034629	0.126149	Mild
CD8+ T Cell (CD161+ MAIT)	Longitudinal analysis DFSO Child population - 1|4 average	0.00330831	0.0105452	Mild
CD8+ T Cell (CD161+ MAIT)	Longitudinal analysis DFSO Child population - 1|5 average	0.0436271	0.0955623	Mild
CD8+ T Cell (CD161+ MAIT)	Longitudinal analysis DFSO Child population - 2|4 average	0.0116034	0.0281797	Mild
CD8+ T Cell (CD161+ MAIT)	Longitudinal analysis DFSO Child population - 3|4 average	0.0111325	0.0354847	Mild
CD8+ T Cell (CM)	Longitudinal analysis DFSO Child population - 1|2 average	0.0452164	0.283743	Mild
CD8+ T Cell (CM)	Longitudinal analysis DFSO Child population - 1|4 average	5.24771e-05	0.00029737	Mild
CD8+ T Cell (CM)	Longitudinal analysis DFSO Child population - 1|4 shape	0.00140435	0.023874	Mild
CD8+ T Cell (CM)	Longitudinal analysis DFSO Child population - 1|5 average	0.00728643	0.0313982	Severe
CD8+ T Cell (CM)	Longitudinal analysis DFSO Child population - 1|5 shape	0.0117182	0.0728941	Mild
CD8+ T Cell (CM)	Longitudinal analysis DFSO Child population - 2|4 average	0.00724702	0.0184799	Mild
CD8+ T Cell (CM)	Longitudinal analysis DFSO Child population - 2|5 average	0.0349863	0.15945	Severe
CD8+ T Cell (CM)	Longitudinal analysis DFSO Child population - 2|5 shape	0.00550173	0.0583002	Mild
CD8+ T Cell (CM)	Longitudinal analysis DFSO Child population - 3|4 average	0.0106023	0.0354847	Mild
CD8+ T Cell (EM CD27hi)	Longitudinal analysis DFSO Child population - 1|4 average	0.0221466	0.0491077	Mild
CD8+ T Cell (EM CD27hi)	Longitudinal analysis DFSO Child population - 1|5 average	0.00738781	0.0313982	Mild
CD8+ T Cell (EM CD27hi)	Longitudinal analysis DFSO Child population - 2|4 average	0.0232712	0.0494512	Mild
CD8+ T Cell (EM CD27hi)	Longitudinal analysis DFSO Child population - 3|4 average	0.0452068	0.104798	Mild
CD8+ T Cell (EM CD27hi)	Longitudinal analysis DFSO Child population - 3|5 average	0.0325104	0.440506	Mild
CD8+ T Cell (EMRA CD57hi)	Longitudinal analysis DFSO Child population - 1|2 shape	0.0244038	0.207432	Severe
CD8+ T Cell (EMRA CD57hi)	Longitudinal analysis DFSO Child population - 1|3 shape	0.0351257	0.196667	Severe
CD8+ T Cell (EMRA CD57hi)	Longitudinal analysis DFSO Child population - 1|4 shape	0.0133505	0.0901981	Severe
CD8+ T Cell (EMRA CD57hi)	Longitudinal analysis DFSO Child population - 2|4 average	0.00235821	0.00751679	Mild
CD8+ T Cell (EMRA CD57hi)	Longitudinal analysis DFSO Child population - 3|4 average	0.00372907	0.0158486	Mild
CD8+ T Cell (EMRA CD57hi)	Longitudinal analysis DFSO Child population - 4|5 shape	0.0310564	0.197984	Mild
CD8+ T Cell (EMRA CD57low)	Longitudinal analysis DFSO Child population - 1|3 shape	0.00029074	0.00634895	Severe
CD8+ T Cell (EMRA CD57low)	Longitudinal analysis DFSO Child population - 1|4 shape	0.0250655	0.113021	Severe
CD8+ T Cell (EMRA CD57low)	Longitudinal analysis DFSO Child population - 2|3 shape	0.0017756	0.0220105	Severe
CD8+ T Cell (EMRA CD57low)	Longitudinal analysis DFSO Child population - 2|5 shape	0.011974	0.0615866	Mild
CD8+ T Cell (EMRA CD57low)	Longitudinal analysis DFSO Child population - 4|5 shape	0.0494575	0.241217	Mild
CD8+ T Cell (naive)	Longitudinal analysis DFSO Child population - 1|2 shape	0.013981	0.142607	Severe
CD8+ T Cell (naive)	Longitudinal analysis DFSO Child population - 1|4 average	0.0021409	0.00839891	Mild
CD8+ T Cell (naive)	Longitudinal analysis DFSO Child population - 1|5 average	0.0204709	0.0696011	Mild
CD8+ T Cell (naive)	Longitudinal analysis DFSO Child population - 2|4 average	0.000364056	0.00154724	Severe
CD8+ T Cell (naive)	Longitudinal analysis DFSO Child population - 2|4 shape	0.000263051	0.00921105	Mild
CD8+ T Cell (naive)	Longitudinal analysis DFSO Child population - 3|4 average	0.00133359	0.0130139	Mild
Conventional DC	Longitudinal analysis DFSO Child population - 1|4 average	4.33224e-06	3.15634e-05	Mild
Conventional DC	Longitudinal analysis DFSO Child population - 1|5 average	0.0348137	0.0887751	Severe
Conventional DC	Longitudinal analysis DFSO Child population - 1|5 shape	0.0065718	0.0595555	Mild
Conventional DC	Longitudinal analysis DFSO Child population - 2|4 average	9.84052e-06	0.000125467	Mild
Conventional DC	Longitudinal analysis DFSO Child population - 2|4 shape	0.0239066	0.166102	Mild
Conventional DC	Longitudinal analysis DFSO Child population - 2|5 shape	0.0119689	0.0615866	Mild
Conventional DC	Longitudinal analysis DFSO Child population - 3|4 average	0.000219291	0.00426911	Mild
Conventional DC	Longitudinal analysis DFSO Child population - 4|5 shape	0.0170906	0.160202	Mild
Eosinophil	Longitudinal analysis DFSO Child population - 1|3 shape	0.00754855	0.096244	Severe
Eosinophil	Longitudinal analysis DFSO Child population - 1|4 shape	4.72131e-05	0.00120393	Severe
Eosinophil	Longitudinal analysis DFSO Child population - 1|5 shape	0.00051042	0.0130157	Severe
Eosinophil	Longitudinal analysis DFSO Child population - 2|4 shape	0.000361218	0.00921105	Severe
Eosinophil	Longitudinal analysis DFSO Child population - 2|5 shape	0.028612	0.116587	Mild
Eosinophil	Longitudinal analysis DFSO Child population - 3|4 shape	0.0137509	0.100185	Severe
Hematopoetic progrenitor Cell	Longitudinal analysis DFSO Child population - 1|5 shape	0.0128637	0.0728941	Mild
Hematopoetic progrenitor Cell	Longitudinal analysis DFSO Child population - 2|5 shape	0.00107881	0.0275096	Mild
Hematopoetic progrenitor Cell	Longitudinal analysis DFSO Child population - 3|4 shape	0.0462765	0.196675	Severe
Hematopoetic progrenitor Cell	Longitudinal analysis DFSO Child population - 3|5 shape	0.0407587	0.284457	Mild
Hematopoetic progrenitor Cell	Longitudinal analysis DFSO Child population - 4|5 shape	8.0793e-06	0.000412044	Mild
Monocytes (CD14-CD16+)	Longitudinal analysis DFSO Child population - 1|4 average	0.00872684	0.0218263	Mild
Monocytes (CD14-CD16+)	Longitudinal analysis DFSO Child population - 1|5 average	0.0316079	0.086071	Severe
Monocytes (CD14-CD16+)	Longitudinal analysis DFSO Child population - 1|5 shape	0.0405708	0.159163	Mild
Monocytes (CD14-CD16+)	Longitudinal analysis DFSO Child population - 2|4 average	0.00104788	0.0041109	Mild
Monocytes (CD14-CD16+)	Longitudinal analysis DFSO Child population - 2|4 shape	0.0265756	0.166102	Severe
Monocytes (CD14-CD16+)	Longitudinal analysis DFSO Child population - 3|4 average	0.00366759	0.0158486	Mild
Monocytes (CD14-CD16+)	Longitudinal analysis DFSO Child population - 3|4 shape	0.0273236	0.13935	Severe
Monocytes (CD14+CD16-)	Longitudinal analysis DFSO Child population - 2|4 average	2.33478e-05	0.000176363	Mild
Monocytes (CD14+CD16-)	Longitudinal analysis DFSO Child population - 2|5 average	0.000764128	0.0389705	Mild
Monocytes (CD14+CD16-)	Longitudinal analysis DFSO Child population - 3|4 average	0.0176349	0.0473359	Mild
Monocytes (CD14+CD16+)	Longitudinal analysis DFSO Child population - 1|4 average	0.0023409	0.00852758	Mild
Monocytes (CD14+CD16+)	Longitudinal analysis DFSO Child population - 1|4 shape	0.00680854	0.0868088	Severe
Monocytes (CD14+CD16+)	Longitudinal analysis DFSO Child population - 2|4 average	0.000302887	0.0014043	Mild
Monocytes (CD14+CD16+)	Longitudinal analysis DFSO Child population - 3|4 average	0.00358394	0.0158486	Mild
Monocytes (CD14+CD16+)	Longitudinal analysis DFSO Child population - 3|4 shape	0.0267199	0.13935	Severe
Neutrophil (CD16hi)	Longitudinal analysis DFSO Child population - 1|4 average	0.0044241	0.0118752	Severe
Neutrophil (CD16hi)	Longitudinal analysis DFSO Child population - 2|4 average	2.15647e-05	0.000176363	Severe
Neutrophil (CD16hi)	Longitudinal analysis DFSO Child population - 2|4 shape	0.0449107	0.198614	Mild
Neutrophil (CD16hi)	Longitudinal analysis DFSO Child population - 3|4 average	0.00211323	0.0153964	Severe
Neutrophil (CD16low)	Longitudinal analysis DFSO Child population - 1|4 average	0.00898729	0.0218263	Severe
Neutrophil (CD16low)	Longitudinal analysis DFSO Child population - 2|5 average	0.02532	0.15945	Mild
Neutrophil (CD16low)	Longitudinal analysis DFSO Child population - 2|5 shape	0.00685885	0.0583002	Severe
Neutrophil (CD16low)	Longitudinal analysis DFSO Child population - 3|5 average	0.0221637	0.440506	Severe
Neutrophil (CD16low)	Longitudinal analysis DFSO Child population - 3|5 shape	0.0280291	0.284457	Severe
NK Cell (CD56hi CD16low)	Longitudinal analysis DFSO Child population - 1|2 shape	0.0325016	0.236798	Severe
NK Cell (CD56hi CD16low)	Longitudinal analysis DFSO Child population - 1|3 average	0.00175703	0.0298695	Mild
NK Cell (CD56hi CD16low)	Longitudinal analysis DFSO Child population - 1|4 average	0.0145626	0.0337587	Mild
NK Cell (CD56hi CD16low)	Longitudinal analysis DFSO Child population - 2|4 average	0.00168816	0.00573975	Mild
NK Cell (CD56hi CD16low)	Longitudinal analysis DFSO Child population - 2|5 average	0.0493937	0.15945	Mild
NK Cell (CD56low CD16hi CD57hi)	Longitudinal analysis DFSO Child population - 1|2 average	0.0363779	0.283743	Mild
NK Cell (CD56low CD16hi CD57hi)	Longitudinal analysis DFSO Child population - 1|4 average	0.00106766	0.00453755	Mild
NK Cell (CD56low CD16hi CD57hi)	Longitudinal analysis DFSO Child population - 1|5 average	0.00456323	0.0313982	Mild
NK Cell (CD56low CD16hi CD57hi)	Longitudinal analysis DFSO Child population - 1|5 shape	0.0353197	0.159163	Mild
NK Cell (CD56low CD16hi CD57hi)	Longitudinal analysis DFSO Child population - 2|4 average	0.0195503	0.0453211	Mild
NK Cell (CD56low CD16hi CD57low)	Longitudinal analysis DFSO Child population - 1|4 average	6.93796e-08	1.17945e-06	Mild
NK Cell (CD56low CD16hi CD57low)	Longitudinal analysis DFSO Child population - 1|5 average	0.00193072	0.0165004	Mild
NK Cell (CD56low CD16hi CD57low)	Longitudinal analysis DFSO Child population - 1|5 shape	0.0152552	0.0778013	Mild
NK Cell (CD56low CD16hi CD57low)	Longitudinal analysis DFSO Child population - 2|4 average	6.3967e-06	0.000108744	Mild
NK Cell (CD56low CD16hi CD57low)	Longitudinal analysis DFSO Child population - 2|5 average	0.0135887	0.115504	Severe
NK Cell (CD56low CD16hi CD57low)	Longitudinal analysis DFSO Child population - 3|4 average	0.000424035	0.00540645	Mild
NK Cell (CD56low CD16hi CD57low)	Longitudinal analysis DFSO Child population - 3|5 shape	0.00443279	0.113036	Mild
NK Cell (CD56low CD16hi CD57low)	Longitudinal analysis DFSO Child population - 4|5 average	0.0403319	0.627294	Severe
NK Cell (CD56low CD16hi CD57low)	Longitudinal analysis DFSO Child population - 4|5 shape	0.00355777	0.090723	Mild
Plasmacytoid DC	Longitudinal analysis DFSO Child population - 1|3 average	0.0138533	0.117753	Mild
Plasmacytoid DC	Longitudinal analysis DFSO Child population - 1|4 average	1.41954e-10	7.23966e-09	Mild
Plasmacytoid DC	Longitudinal analysis DFSO Child population - 1|5 average	0.00724327	0.0313982	Mild
Plasmacytoid DC	Longitudinal analysis DFSO Child population - 2|4 average	1.97044e-06	9.45425e-05	Mild
Plasmacytoid DC	Longitudinal analysis DFSO Child population - 3|4 average	2.65719e-06	0.000135517	Mild
T Cell	Longitudinal analysis DFSO Child population - 1|4 average	6.40852e-07	8.17086e-06	Mild
T Cell	Longitudinal analysis DFSO Child population - 1|5 average	2.46522e-05	0.00125726	Mild
T Cell	Longitudinal analysis DFSO Child population - 2|4 average	3.70755e-06	9.45425e-05	Mild
T Cell	Longitudinal analysis DFSO Child population - 2|5 average	0.00366259	0.062264	Severe
T Cell	Longitudinal analysis DFSO Child population - 2|5 shape	0.00618803	0.0583002	Mild
T Cell	Longitudinal analysis DFSO Child population - 3|4 average	0.000251124	0.00426911	Mild
T Cell	Longitudinal analysis DFSO Child population - 4|5 average	0.0444486	0.627294	Severe
T Cell	Longitudinal analysis DFSO Child population - 4|5 shape	0.0163155	0.160202	Mild
Tier3_CD8_Undefined	Longitudinal analysis DFSO Child population - 1|3 average	0.0397053	0.202497	Severe
Tier3_CD8_Undefined	Longitudinal analysis DFSO Child population - 1|3 shape	0.0410223	0.196667	Severe
Tier3_CD8_Undefined	Longitudinal analysis DFSO Child population - 2|3 shape	0.0132101	0.0962453	Severe
Tier3_CD8_Undefined	Longitudinal analysis DFSO Child population - 3|4 average	0.00666112	0.0261321	Mild
Tier3_CD8_Undefined	Longitudinal analysis DFSO Child population - 3|4 shape	0.00427101	0.040543	Mild
Tier4_nonTreg_Undefined	Longitudinal analysis DFSO Child population - 1|3 average	0.0375899	0.202497	Severe
Tier4_nonTreg_Undefined	Longitudinal analysis DFSO Child population - 1|3 shape	0.0348099	0.196667	Severe
Tier4_nonTreg_Undefined	Longitudinal analysis DFSO Child population - 2|3 shape	0.0179785	0.114613	Severe
Tier4_nonTreg_Undefined	Longitudinal analysis DFSO Child population - 3|4 average	0.0217558	0.0554773	Mild
Tier4_Treg_Undefined	Longitudinal analysis DFSO Child population - 1|2 shape	0.00383147	0.065135	Mild
Tier4_Treg_Undefined	Longitudinal analysis DFSO Child population - 1|3 shape	0.0424184	0.196667	Mild
Tier4_Treg_Undefined	Longitudinal analysis DFSO Child population - 1|4 average	3.45509e-06	2.93683e-05	Severe
Tier4_Treg_Undefined	Longitudinal analysis DFSO Child population - 1|4 shape	8.20969e-07	4.18694e-05	Mild
Tier4_Treg_Undefined	Longitudinal analysis DFSO Child population - 1|5 average	0.0320657	0.086071	Severe
Tier4_Treg_Undefined	Longitudinal analysis DFSO Child population - 2|4 average	3.1123e-05	0.000176363	Mild
Tier4_Treg_Undefined	Longitudinal analysis DFSO Child population - 2|4 shape	0.00162311	0.0275929	Mild
B Cell	Longitudinal analysis DFSO Parent population of non granulocytes - overall shape	0.000562674	0.00519012	Severe
B Cell	Longitudinal analysis DFSO Parent population of non granulocytes - overall average	0.00499415	0.0109871	Mild
CD4+ T Cell	Longitudinal analysis DFSO Parent population of non granulocytes - overall average	0.00095526	0.00350262	Mild
CD8+ T Cell	Longitudinal analysis DFSO Parent population of non granulocytes - overall shape	0.00791724	0.0290299	Mild
Conventional DC	Longitudinal analysis DFSO Parent population of non granulocytes - overall average	0.00744834	0.0136553	Severe
Hematopoetic progrenitor Cell	Longitudinal analysis DFSO Parent population of non granulocytes - overall shape	0.0162534	0.044697	Mild
ILC	Longitudinal analysis DFSO Parent population of non granulocytes - overall shape	0.000943657	0.00519012	Severe
Monocytes	Longitudinal analysis DFSO Parent population of non granulocytes - overall average	0.00179361	0.00493243	Severe
NK Cell	Longitudinal analysis DFSO Parent population of non granulocytes - overall shape	0.0212662	0.0467857	Mild
NK Cell	Longitudinal analysis DFSO Parent population of non granulocytes - overall average	0.0127227	0.0199928	Severe
Plasmacytoid DC	Longitudinal analysis DFSO Parent population of non granulocytes - overall average	1.39823e-06	1.53805e-05	Mild
T Cell	Longitudinal analysis DFSO Parent population of non granulocytes - overall shape	0.0475249	0.087129	Mild
T Cell	Longitudinal analysis DFSO Parent population of non granulocytes - overall average	7.1185e-05	0.000391518	Mild
B Cell	Longitudinal analysis DFSO Parent population of non granulocytes - 1|2 shape	0.0417981	0.224002	Mild
B Cell	Longitudinal analysis DFSO Parent population of non granulocytes - 1|4 shape	0.00968341	0.0532588	Mild
B Cell	Longitudinal analysis DFSO Parent population of non granulocytes - 1|5 shape	0.0262682	0.144475	Severe
B Cell	Longitudinal analysis DFSO Parent population of non granulocytes - 2|4 average	0.0134656	0.0296243	Severe
B Cell	Longitudinal analysis DFSO Parent population of non granulocytes - 3|4 average	0.0185576	0.0408267	Severe
B Cell	Longitudinal analysis DFSO Parent population of non granulocytes - 3|5 shape	0.0137472	0.0651978	Severe
CD4+ T Cell	Longitudinal analysis DFSO Parent population of non granulocytes - 1|4 average	0.00173224	0.00317578	Mild
CD4+ T Cell	Longitudinal analysis DFSO Parent population of non granulocytes - 1|5 average	0.0141626	0.0519295	Mild
CD4+ T Cell	Longitudinal analysis DFSO Parent population of non granulocytes - 2|4 average	0.00445551	0.0155944	Mild
CD4+ T Cell	Longitudinal analysis DFSO Parent population of non granulocytes - 2|5 average	0.0120243	0.0445023	Mild
CD4+ T Cell	Longitudinal analysis DFSO Parent population of non granulocytes - 3|4 average	0.0100932	0.0370083	Mild
CD8+ T Cell	Longitudinal analysis DFSO Parent population of non granulocytes - 1|3 shape	0.0466149	0.311276	Severe
CD8+ T Cell	Longitudinal analysis DFSO Parent population of non granulocytes - 1|4 shape	0.0478531	0.131596	Severe
Conventional DC	Longitudinal analysis DFSO Parent population of non granulocytes - 1|4 average	0.00037413	0.00102886	Mild
Conventional DC	Longitudinal analysis DFSO Parent population of non granulocytes - 2|4 average	0.00567071	0.0155944	Mild
Conventional DC	Longitudinal analysis DFSO Parent population of non granulocytes - 3|4 average	0.00159435	0.0087689	Mild
Hematopoetic progrenitor Cell	Longitudinal analysis DFSO Parent population of non granulocytes - 1|4 average	0.0390816	0.061414	Severe
Hematopoetic progrenitor Cell	Longitudinal analysis DFSO Parent population of non granulocytes - 2|5 average	0.024646	0.0677766	Severe
Hematopoetic progrenitor Cell	Longitudinal analysis DFSO Parent population of non granulocytes - 2|5 shape	0.0118571	0.065214	Mild
Hematopoetic progrenitor Cell	Longitudinal analysis DFSO Parent population of non granulocytes - 4|5 shape	0.0225428	0.123985	Mild
ILC	Longitudinal analysis DFSO Parent population of non granulocytes - 1|5 shape	0.00252415	0.0277657	Severe
ILC	Longitudinal analysis DFSO Parent population of non granulocytes - 2|4 average	0.0495458	0.0908339	Severe
ILC	Longitudinal analysis DFSO Parent population of non granulocytes - 2|5 shape	1.705e-12	1.8755e-11	Severe
ILC	Longitudinal analysis DFSO Parent population of non granulocytes - 3|5 shape	4.44579e-05	0.000489037	Severe
ILC	Longitudinal analysis DFSO Parent population of non granulocytes - 4|5 shape	0.00118256	0.0130082	Severe
Monocytes	Longitudinal analysis DFSO Parent population of non granulocytes - 1|2 average	0.00641669	0.0705836	Severe
Monocytes	Longitudinal analysis DFSO Parent population of non granulocytes - 1|4 average	5.99119e-05	0.000329516	Severe
Monocytes	Longitudinal analysis DFSO Parent population of non granulocytes - 1|5 average	6.46447e-05	0.000711091	Severe
Monocytes	Longitudinal analysis DFSO Parent population of non granulocytes - 2|5 average	0.012137	0.0445023	Severe
Monocytes	Longitudinal analysis DFSO Parent population of non granulocytes - 3|5 average	0.0295034	0.324537	Severe
NK Cell	Longitudinal analysis DFSO Parent population of non granulocytes - 1|2 average	0.026992	0.148456	Mild
NK Cell	Longitudinal analysis DFSO Parent population of non granulocytes - 1|2 shape	0.00293679	0.0323047	Mild
NK Cell	Longitudinal analysis DFSO Parent population of non granulocytes - 1|3 average	0.0383048	0.140451	Mild
NK Cell	Longitudinal analysis DFSO Parent population of non granulocytes - 1|4 average	0.000472637	0.0010398	Mild
NK Cell	Longitudinal analysis DFSO Parent population of non granulocytes - 1|4 shape	0.0064358	0.0532588	Severe
NK Cell	Longitudinal analysis DFSO Parent population of non granulocytes - 1|5 average	0.0472305	0.129884	Mild
Plasmacytoid DC	Longitudinal analysis DFSO Parent population of non granulocytes - 1|3 average	0.00451183	0.0496301	Mild
Plasmacytoid DC	Longitudinal analysis DFSO Parent population of non granulocytes - 1|4 average	1.1021e-12	1.21231e-11	Mild
Plasmacytoid DC	Longitudinal analysis DFSO Parent population of non granulocytes - 2|4 average	2.01423e-06	2.21565e-05	Mild
Plasmacytoid DC	Longitudinal analysis DFSO Parent population of non granulocytes - 3|4 average	8.12739e-06	8.94013e-05	Mild
T Cell	Longitudinal analysis DFSO Parent population of non granulocytes - 1|4 average	0.000130634	0.00047899	Mild
T Cell	Longitudinal analysis DFSO Parent population of non granulocytes - 1|4 shape	0.0318349	0.116728	Severe
T Cell	Longitudinal analysis DFSO Parent population of non granulocytes - 1|5 average	0.00322991	0.0177645	Mild
T Cell	Longitudinal analysis DFSO Parent population of non granulocytes - 2|4 average	0.00261289	0.0143709	Mild
T Cell	Longitudinal analysis DFSO Parent population of non granulocytes - 2|5 average	0.0114537	0.0445023	Mild
T Cell	Longitudinal analysis DFSO Parent population of non granulocytes - 3|4 average	0.0138528	0.0380952	Mild
B Cell (CD27+ non-switched memory)	Longitudinal analysis DFSO Child population of non granulocytes - overall shape	0.0281549	0.0827051	Severe
B Cell (naive)	Longitudinal analysis DFSO Child population of non granulocytes - overall shape	8.82681e-05	0.00103715	Mild
B Cell (naive)	Longitudinal analysis DFSO Child population of non granulocytes - overall average	0.00120887	0.0142042	Severe
CD4+ NKT Cell	Longitudinal analysis DFSO Child population of non granulocytes - overall shape	1.17463e-13	5.52075e-12	Mild
CD4+ T Cell (EM CD27hi)	Longitudinal analysis DFSO Child population of non granulocytes - overall shape	0.000897013	0.00492799	Mild
CD4+ T Cell (EM CD27hi)	Longitudinal analysis DFSO Child population of non granulocytes - overall average	0.000130802	0.00286828	Mild
CD4+ T Cell (EM CD27low)	Longitudinal analysis DFSO Child population of non granulocytes - overall shape	0.000275665	0.00215938	Mild
CD4+ T Cell (EM CD27low)	Longitudinal analysis DFSO Child population of non granulocytes - overall average	0.00691361	0.0583454	Mild
CD4+ T Cell (EM CD57hi)	Longitudinal analysis DFSO Child population of non granulocytes - overall shape	1.07482e-06	1.68388e-05	Mild
CD4+ T Cell (EM CD57hi)	Longitudinal analysis DFSO Child population of non granulocytes - overall average	0.0324944	0.164609	Mild
CD4+ Treg (CD39low)	Longitudinal analysis DFSO Child population of non granulocytes - overall shape	0.0109953	0.0406277	Mild
CD4+ Treg (naive)	Longitudinal analysis DFSO Child population of non granulocytes - overall shape	0.000563931	0.00378639	Severe
CD8+ NKT Cell	Longitudinal analysis DFSO Child population of non granulocytes - overall average	0.0128838	0.0865053	Mild
CD8+ T Cell (activated)	Longitudinal analysis DFSO Child population of non granulocytes - overall shape	0.000189797	0.00178409	Severe
CD8+ T Cell (CD161+ MAIT)	Longitudinal analysis DFSO Child population of non granulocytes - overall shape	0.0107132	0.0406277	Mild
CD8+ T Cell (CM)	Longitudinal analysis DFSO Child population of non granulocytes - overall shape	0.0158433	0.0509275	Mild
CD8+ T Cell (EMRA CD57low)	Longitudinal analysis DFSO Child population of non granulocytes - overall shape	0.0112374	0.0406277	Mild
CD8+ T Cell (naive)	Longitudinal analysis DFSO Child population of non granulocytes - overall average	0.0197095	0.115793	Mild
Conventional DC	Longitudinal analysis DFSO Child population of non granulocytes - overall average	0.00744834	0.0583454	Severe
Hematopoetic progrenitor Cell	Longitudinal analysis DFSO Child population of non granulocytes - overall shape	0.0162534	0.0509275	Mild
ILC	Longitudinal analysis DFSO Child population of non granulocytes - overall shape	0.000943657	0.00492799	Severe
Monocytes (CD14+CD16-)	Longitudinal analysis DFSO Child population of non granulocytes - overall average	0.000183082	0.00286828	Severe
NK Cell (CD56hi CD16low)	Longitudinal analysis DFSO Child population of non granulocytes - overall shape	0.0493763	0.122141	Severe
NK Cell (CD56low CD16hi CD57hi)	Longitudinal analysis DFSO Child population of non granulocytes - overall shape	0.0320462	0.0836763	Mild
NK Cell (CD56low CD16hi CD57low)	Longitudinal analysis DFSO Child population of non granulocytes - overall shape	8.37413e-10	1.96792e-08	Mild
Plasmacytoid DC	Longitudinal analysis DFSO Child population of non granulocytes - overall average	1.39823e-06	6.57168e-05	Mild
Tier3_CD8_Undefined	Longitudinal analysis DFSO Child population of non granulocytes - overall shape	0.0312069	0.0836763	Mild
Tier4_Treg_Undefined	Longitudinal analysis DFSO Child population of non granulocytes - overall shape	0.00136836	0.00643128	Mild
Tier4_Treg_Undefined	Longitudinal analysis DFSO Child population of non granulocytes - overall average	0.0350232	0.164609	Severe
B Cell (CD27+ non-switched memory)	Longitudinal analysis DFSO Child population of non granulocytes - 2|4 shape	0.0307425	0.207427	Mild
B Cell (CD27+ non-switched memory)	Longitudinal analysis DFSO Child population of non granulocytes - 3|4 shape	0.040482	0.169288	Mild
B Cell (naive)	Longitudinal analysis DFSO Child population of non granulocytes - 1|2 shape	0.00107021	0.0243967	Mild
B Cell (naive)	Longitudinal analysis DFSO Child population of non granulocytes - 1|4 shape	0.000241473	0.00420127	Mild
B Cell (naive)	Longitudinal analysis DFSO Child population of non granulocytes - 2|4 average	0.0391472	0.180077	Severe
B Cell (naive)	Longitudinal analysis DFSO Child population of non granulocytes - 3|4 average	0.0220749	0.253862	Severe
B Cell (naive)	Longitudinal analysis DFSO Child population of non granulocytes - 3|4 shape	0.0107887	0.12407	Mild
B Cell (naive)	Longitudinal analysis DFSO Child population of non granulocytes - 4|5 average	0.0127846	0.588092	Mild
CD4+ NKT Cell	Longitudinal analysis DFSO Child population of non granulocytes - 1|3 shape	0.0124147	0.142769	Severe
CD4+ NKT Cell	Longitudinal analysis DFSO Child population of non granulocytes - 1|5 average	0.020563	0.135128	Severe
CD4+ NKT Cell	Longitudinal analysis DFSO Child population of non granulocytes - 2|3 shape	0.000626147	0.0288028	Severe
CD4+ NKT Cell	Longitudinal analysis DFSO Child population of non granulocytes - 3|4 shape	0.00115462	0.0394983	Mild
CD4+ T Cell (EM CD27hi)	Longitudinal analysis DFSO Child population of non granulocytes - 1|4 average	0.000512944	0.00471909	Mild
CD4+ T Cell (EM CD27hi)	Longitudinal analysis DFSO Child population of non granulocytes - 1|4 shape	0.00848642	0.0557679	Mild
CD4+ T Cell (EM CD27hi)	Longitudinal analysis DFSO Child population of non granulocytes - 1|5 average	0.00155491	0.0357629	Mild
CD4+ T Cell (EM CD27hi)	Longitudinal analysis DFSO Child population of non granulocytes - 1|5 shape	0.0398047	0.203446	Mild
CD4+ T Cell (EM CD27hi)	Longitudinal analysis DFSO Child population of non granulocytes - 2|4 average	0.000778238	0.0121382	Mild
CD4+ T Cell (EM CD27hi)	Longitudinal analysis DFSO Child population of non granulocytes - 2|4 shape	0.00555822	0.0852261	Mild
CD4+ T Cell (EM CD27hi)	Longitudinal analysis DFSO Child population of non granulocytes - 2|5 average	0.0125942	0.193111	Mild
CD4+ T Cell (EM CD27hi)	Longitudinal analysis DFSO Child population of non granulocytes - 2|5 shape	0.0251961	0.165574	Mild
CD4+ T Cell (EM CD27hi)	Longitudinal analysis DFSO Child population of non granulocytes - 4|5 shape	0.00520946	0.0505561	Mild
CD4+ T Cell (EM CD27low)	Longitudinal analysis DFSO Child population of non granulocytes - 1|2 average	0.00726286	0.167046	Mild
CD4+ T Cell (EM CD27low)	Longitudinal analysis DFSO Child population of non granulocytes - 1|3 shape	0.0192428	0.177034	Severe
CD4+ T Cell (EM CD27low)	Longitudinal analysis DFSO Child population of non granulocytes - 1|5 average	0.0133969	0.135128	Mild
CD4+ T Cell (EM CD27low)	Longitudinal analysis DFSO Child population of non granulocytes - 2|4 shape	0.0156211	0.179643	Severe
CD4+ T Cell (EM CD27low)	Longitudinal analysis DFSO Child population of non granulocytes - 2|5 average	0.0330873	0.304404	Severe
CD4+ T Cell (EM CD27low)	Longitudinal analysis DFSO Child population of non granulocytes - 3|4 shape	0.0195866	0.128712	Severe
CD4+ T Cell (EM CD27low)	Longitudinal analysis DFSO Child population of non granulocytes - 4|5 shape	0.00318941	0.0505561	Mild
CD4+ T Cell (EM CD57hi)	Longitudinal analysis DFSO Child population of non granulocytes - 1|2 shape	0.00160406	0.0243967	Severe
CD4+ T Cell (EM CD57hi)	Longitudinal analysis DFSO Child population of non granulocytes - 1|4 average	0.0162208	0.0829065	Mild
CD4+ T Cell (EM CD57hi)	Longitudinal analysis DFSO Child population of non granulocytes - 1|4 shape	0.000250412	0.00420127	Severe
CD4+ T Cell (EM CD57hi)	Longitudinal analysis DFSO Child population of non granulocytes - 2|3 average	0.0358195	0.872179	Mild
CD4+ T Cell (EM CD57hi)	Longitudinal analysis DFSO Child population of non granulocytes - 2|4 average	0.00310161	0.0356685	Mild
CD4+ T Cell (EM CD57hi)	Longitudinal analysis DFSO Child population of non granulocytes - 3|4 shape	0.00171732	0.0394983	Severe
CD4+ T Cell (EM CD57hi)	Longitudinal analysis DFSO Child population of non granulocytes - 3|5 shape	0.0255673	0.151038	Mild
CD4+ T Cell (EM CD57hi)	Longitudinal analysis DFSO Child population of non granulocytes - 4|5 shape	0.00341681	0.0505561	Mild
CD4+ Treg (CD39low)	Longitudinal analysis DFSO Child population of non granulocytes - 1|2 shape	0.00117454	0.0243967	Severe
CD4+ Treg (naive)	Longitudinal analysis DFSO Child population of non granulocytes - 1|3 shape	0.00607744	0.0931874	Severe
CD4+ Treg (naive)	Longitudinal analysis DFSO Child population of non granulocytes - 1|4 shape	0.0141439	0.0813276	Severe
CD4+ Treg (naive)	Longitudinal analysis DFSO Child population of non granulocytes - 2|5 average	0.0113663	0.193111	Mild
CD8+ NKT Cell	Longitudinal analysis DFSO Child population of non granulocytes - 1|3 average	0.00124054	0.0570647	Mild
CD8+ NKT Cell	Longitudinal analysis DFSO Child population of non granulocytes - 1|4 average	0.000385966	0.0044386	Mild
CD8+ NKT Cell	Longitudinal analysis DFSO Child population of non granulocytes - 3|5 shape	0.0339147	0.156008	Mild
CD8+ NKT Cell	Longitudinal analysis DFSO Child population of non granulocytes - 4|5 shape	0.00705427	0.0540828	Mild
CD8+ T Cell (activated)	Longitudinal analysis DFSO Child population of non granulocytes - 1|4 shape	0.000406355	0.00467308	Severe
CD8+ T Cell (activated)	Longitudinal analysis DFSO Child population of non granulocytes - 2|3 shape	0.0133246	0.204311	Severe
CD8+ T Cell (activated)	Longitudinal analysis DFSO Child population of non granulocytes - 2|4 shape	4.20121e-05	0.00193256	Severe
CD8+ T Cell (activated)	Longitudinal analysis DFSO Child population of non granulocytes - 3|4 shape	0.00882176	0.12407	Severe
CD8+ T Cell (CD161+ MAIT)	Longitudinal analysis DFSO Child population of non granulocytes - 1|5 average	0.0431846	0.18059	Mild
CD8+ T Cell (CM)	Longitudinal analysis DFSO Child population of non granulocytes - 1|4 shape	0.0428013	0.186946	Mild
CD8+ T Cell (CM)	Longitudinal analysis DFSO Child population of non granulocytes - 1|5 average	0.0194074	0.135128	Severe
CD8+ T Cell (CM)	Longitudinal analysis DFSO Child population of non granulocytes - 1|5 shape	0.0162443	0.106748	Mild
CD8+ T Cell (CM)	Longitudinal analysis DFSO Child population of non granulocytes - 2|4 shape	0.0360743	0.207427	Mild
CD8+ T Cell (CM)	Longitudinal analysis DFSO Child population of non granulocytes - 2|5 shape	0.0122788	0.0941372	Mild
CD8+ T Cell (EMRA CD57low)	Longitudinal analysis DFSO Child population of non granulocytes - 1|3 shape	7.07515e-05	0.00325457	Severe
CD8+ T Cell (EMRA CD57low)	Longitudinal analysis DFSO Child population of non granulocytes - 2|3 shape	0.00211392	0.0486201	Severe
CD8+ T Cell (EMRA CD57low)	Longitudinal analysis DFSO Child population of non granulocytes - 2|4 shape	0.0406524	0.207779	Severe
CD8+ T Cell (naive)	Longitudinal analysis DFSO Child population of non granulocytes - 1|5 average	0.0395692	0.18059	Mild
CD8+ T Cell (naive)	Longitudinal analysis DFSO Child population of non granulocytes - 2|4 average	0.00739204	0.0566723	Mild
CD8+ T Cell (naive)	Longitudinal analysis DFSO Child population of non granulocytes - 2|4 shape	0.033621	0.207427	Mild
CD8+ T Cell (naive)	Longitudinal analysis DFSO Child population of non granulocytes - 3|4 average	0.0437721	0.335586	Mild
CD8+ T Cell (naive)	Longitudinal analysis DFSO Child population of non granulocytes - 3|5 average	0.0245397	0.564412	Mild
CD8+ T Cell (naive)	Longitudinal analysis DFSO Child population of non granulocytes - 3|5 shape	0.029551	0.151038	Mild
Conventional DC	Longitudinal analysis DFSO Child population of non granulocytes - 1|4 average	0.00037413	0.0044386	Mild
Conventional DC	Longitudinal analysis DFSO Child population of non granulocytes - 2|4 average	0.00567071	0.0521705	Mild
Conventional DC	Longitudinal analysis DFSO Child population of non granulocytes - 3|4 average	0.00159435	0.0366699	Mild
Hematopoetic progrenitor Cell	Longitudinal analysis DFSO Child population of non granulocytes - 1|4 average	0.0390816	0.163432	Severe
Hematopoetic progrenitor Cell	Longitudinal analysis DFSO Child population of non granulocytes - 2|5 average	0.024646	0.283429	Severe
Hematopoetic progrenitor Cell	Longitudinal analysis DFSO Child population of non granulocytes - 2|5 shape	0.0118571	0.0941372	Mild
Hematopoetic progrenitor Cell	Longitudinal analysis DFSO Child population of non granulocytes - 4|5 shape	0.0225428	0.148138	Mild
ILC	Longitudinal analysis DFSO Child population of non granulocytes - 1|5 shape	0.00252415	0.0290278	Severe
ILC	Longitudinal analysis DFSO Child population of non granulocytes - 2|4 average	0.0495458	0.189421	Severe
ILC	Longitudinal analysis DFSO Child population of non granulocytes - 2|5 shape	1.705e-12	7.84299e-11	Severe
ILC	Longitudinal analysis DFSO Child population of non granulocytes - 3|5 shape	4.44579e-05	0.00204506	Severe
ILC	Longitudinal analysis DFSO Child population of non granulocytes - 4|5 shape	0.00118256	0.0505561	Severe
Monocytes (CD14+CD16-)	Longitudinal analysis DFSO Child population of non granulocytes - 1|2 average	0.00622761	0.167046	Severe
Monocytes (CD14+CD16-)	Longitudinal analysis DFSO Child population of non granulocytes - 1|3 average	0.0275204	0.158242	Severe
Monocytes (CD14+CD16-)	Longitudinal analysis DFSO Child population of non granulocytes - 1|4 average	1.1163e-05	0.000256749	Severe
Monocytes (CD14+CD16-)	Longitudinal analysis DFSO Child population of non granulocytes - 1|5 average	0.000189507	0.00871734	Severe
Monocytes (CD14+CD16-)	Longitudinal analysis DFSO Child population of non granulocytes - 2|4 average	0.0173052	0.098101	Severe
Monocytes (CD14+CD16-)	Longitudinal analysis DFSO Child population of non granulocytes - 2|5 average	0.00601787	0.193111	Severe
Monocytes (CD14+CD16-)	Longitudinal analysis DFSO Child population of non granulocytes - 3|4 average	0.0366798	0.335586	Severe
Monocytes (CD14+CD16-)	Longitudinal analysis DFSO Child population of non granulocytes - 3|5 average	0.0231888	0.564412	Severe
NK Cell (CD56hi CD16low)	Longitudinal analysis DFSO Child population of non granulocytes - 1|3 average	0.007914	0.0891789	Mild
NK Cell (CD56hi CD16low)	Longitudinal analysis DFSO Child population of non granulocytes - 2|4 average	0.0191937	0.098101	Mild
NK Cell (CD56low CD16hi CD57hi)	Longitudinal analysis DFSO Child population of non granulocytes - 1|2 average	0.0160211	0.223421	Mild
NK Cell (CD56low CD16hi CD57hi)	Longitudinal analysis DFSO Child population of non granulocytes - 1|2 shape	0.0498724	0.257986	Severe
NK Cell (CD56low CD16hi CD57hi)	Longitudinal analysis DFSO Child population of non granulocytes - 1|4 average	0.0102415	0.0588885	Mild
NK Cell (CD56low CD16hi CD57hi)	Longitudinal analysis DFSO Child population of non granulocytes - 1|4 shape	0.0161206	0.0823942	Severe
NK Cell (CD56low CD16hi CD57hi)	Longitudinal analysis DFSO Child population of non granulocytes - 1|5 average	0.0304458	0.161211	Mild
NK Cell (CD56low CD16hi CD57low)	Longitudinal analysis DFSO Child population of non granulocytes - 1|2 shape	0.00212145	0.0243967	Mild
NK Cell (CD56low CD16hi CD57low)	Longitudinal analysis DFSO Child population of non granulocytes - 1|3 shape	0.00169692	0.039029	Mild
NK Cell (CD56low CD16hi CD57low)	Longitudinal analysis DFSO Child population of non granulocytes - 1|4 average	0.000865619	0.00663641	Mild
NK Cell (CD56low CD16hi CD57low)	Longitudinal analysis DFSO Child population of non granulocytes - 1|4 shape	0.00110691	0.0101836	Mild
NK Cell (CD56low CD16hi CD57low)	Longitudinal analysis DFSO Child population of non granulocytes - 1|5 shape	0.0117354	0.0899713	Mild
NK Cell (CD56low CD16hi CD57low)	Longitudinal analysis DFSO Child population of non granulocytes - 2|4 average	0.0112486	0.0739191	Mild
NK Cell (CD56low CD16hi CD57low)	Longitudinal analysis DFSO Child population of non granulocytes - 3|4 average	0.0203111	0.253862	Mild
NK Cell (CD56low CD16hi CD57low)	Longitudinal analysis DFSO Child population of non granulocytes - 3|5 shape	0.0279631	0.151038	Mild
NK Cell (CD56low CD16hi CD57low)	Longitudinal analysis DFSO Child population of non granulocytes - 4|5 shape	0.0327518	0.188323	Mild
Plasmacytoid DC	Longitudinal analysis DFSO Child population of non granulocytes - 1|3 average	0.00451183	0.0891789	Mild
Plasmacytoid DC	Longitudinal analysis DFSO Child population of non granulocytes - 1|4 average	1.1021e-12	5.06968e-11	Mild
Plasmacytoid DC	Longitudinal analysis DFSO Child population of non granulocytes - 2|4 average	2.01423e-06	9.26544e-05	Mild
Plasmacytoid DC	Longitudinal analysis DFSO Child population of non granulocytes - 3|4 average	8.12739e-06	0.00037386	Mild
Tier4_Treg_Undefined	Longitudinal analysis DFSO Child population of non granulocytes - 1|2 shape	0.0255961	0.196237	Mild
Tier4_Treg_Undefined	Longitudinal analysis DFSO Child population of non granulocytes - 1|4 average	0.00162988	0.0107106	Severe
Tier4_Treg_Undefined	Longitudinal analysis DFSO Child population of non granulocytes - 1|4 shape	0.0030199	0.0231525	Mild
Tier4_Treg_Undefined	Longitudinal analysis DFSO Child population of non granulocytes - 1|5 average	0.0129003	0.135128	Mild
Tier4_Treg_Undefined	Longitudinal analysis DFSO Child population of non granulocytes - 2|4 average	0.000791619	0.0121382	Mild
B Cell (CD27+ switched memory)	Longitudinal analysis DFSO Child to parent ratio - overall shape	0.0171258	0.0808701	Mild
B Cell (CD71+ activated)	Longitudinal analysis DFSO Child to parent ratio - overall shape	0.000145945	0.00209188	Mild
B Cell (Plasmablast)	Longitudinal analysis DFSO Child to parent ratio - overall shape	0.0420126	0.129039	Mild
CD4+ T Cell (CM)	Longitudinal analysis DFSO Child to parent ratio - overall average	0.00680976	0.0998903	Mild
CD4+ T Cell (EM CD27hi)	Longitudinal analysis DFSO Child to parent ratio - overall average	0.0176846	0.190109	Severe
CD4+ T Cell (EM CD27low)	Longitudinal analysis DFSO Child to parent ratio - overall shape	0.0206877	0.0808701	Mild
CD8+ NKT Cell	Longitudinal analysis DFSO Child to parent ratio - overall shape	0.000489318	0.00526016	Severe
CD8+ T Cell (activated)	Longitudinal analysis DFSO Child to parent ratio - overall shape	0.037599	0.124366	Severe
CD8+ T Cell (CD161+ MAIT)	Longitudinal analysis DFSO Child to parent ratio - overall shape	0.0203239	0.0808701	Mild
CD8+ T Cell (CM)	Longitudinal analysis DFSO Child to parent ratio - overall shape	0.0499008	0.139559	Mild
CD8+ T Cell (EM CD27hi)	Longitudinal analysis DFSO Child to parent ratio - overall shape	0.0190228	0.0808701	Severe
CD8+ T Cell (EMRA CD57low)	Longitudinal analysis DFSO Child to parent ratio - overall shape	0.0120665	0.0808701	Mild
Monocytes (CD14+CD16-)	Longitudinal analysis DFSO Child to parent ratio - overall average	0.00240473	0.0998903	Severe
Monocytes (CD14+CD16+)	Longitudinal analysis DFSO Child to parent ratio - overall shape	0.0286673	0.102725	Mild
Monocytes (CD14+CD16+)	Longitudinal analysis DFSO Child to parent ratio - overall average	0.00696909	0.0998903	Mild
NK Cell (CD56hi CD16low)	Longitudinal analysis DFSO Child to parent ratio - overall shape	0.0147981	0.0808701	Severe
NK Cell (CD56low CD16hi CD57hi)	Longitudinal analysis DFSO Child to parent ratio - overall shape	1.64426e-05	0.000707034	Severe
NK Cell (CD56low CD16hi CD57low)	Longitudinal analysis DFSO Child to parent ratio - overall shape	0.00010689	0.00209188	Mild
Tier2_Bcell_Undefined	Longitudinal analysis DFSO Child to parent ratio - overall shape	0.0130301	0.0808701	Mild
B Cell (CD27+ switched memory)	Longitudinal analysis DFSO Child to parent ratio - 2|4 shape	0.0226949	0.162647	Mild
B Cell (CD71+ activated)	Longitudinal analysis DFSO Child to parent ratio - 2|5 shape	0.000171166	0.00736013	Mild
B Cell (CD71+ activated)	Longitudinal analysis DFSO Child to parent ratio - 4|5 shape	0.00986911	0.141457	Mild
B Cell (Plasmablast)	Longitudinal analysis DFSO Child to parent ratio - 1|4 shape	0.00468003	0.100621	Severe
B Cell (Plasmablast)	Longitudinal analysis DFSO Child to parent ratio - 2|4 shape	0.00822638	0.117912	Severe
B Cell (Plasmablast)	Longitudinal analysis DFSO Child to parent ratio - 3|4 shape	0.026581	0.163283	Severe
CD4+ T Cell (CM)	Longitudinal analysis DFSO Child to parent ratio - 1|3 average	0.004389	0.0943635	Mild
CD4+ T Cell (CM)	Longitudinal analysis DFSO Child to parent ratio - 2|4 shape	0.0316039	0.194138	Mild
CD4+ T Cell (CM)	Longitudinal analysis DFSO Child to parent ratio - 3|4 average	0.00433975	0.186609	Severe
CD4+ T Cell (CM)	Longitudinal analysis DFSO Child to parent ratio - 3|4 shape	0.045484	0.205124	Mild
CD4+ T Cell (CM)	Longitudinal analysis DFSO Child to parent ratio - 3|5 average	0.0123845	0.245569	Mild
CD4+ T Cell (CM)	Longitudinal analysis DFSO Child to parent ratio - 3|5 shape	0.0110693	0.0793302	Severe
CD4+ T Cell (CM)	Longitudinal analysis DFSO Child to parent ratio - 4|5 shape	0.0163104	0.175337	Severe
CD4+ T Cell (EM CD27hi)	Longitudinal analysis DFSO Child to parent ratio - 1|4 average	0.0358295	0.192583	Mild
CD4+ T Cell (EM CD27hi)	Longitudinal analysis DFSO Child to parent ratio - 1|5 average	0.0148121	0.330088	Mild
CD4+ T Cell (EM CD27hi)	Longitudinal analysis DFSO Child to parent ratio - 2|4 average	0.0189796	0.20403	Mild
CD4+ T Cell (EM CD27low)	Longitudinal analysis DFSO Child to parent ratio - 1|3 shape	0.0280219	0.133882	Severe
CD4+ T Cell (EM CD27low)	Longitudinal analysis DFSO Child to parent ratio - 1|5 average	0.0245248	0.330088	Severe
CD4+ T Cell (EM CD27low)	Longitudinal analysis DFSO Child to parent ratio - 1|5 shape	0.0031352	0.0452615	Mild
CD4+ T Cell (EM CD27low)	Longitudinal analysis DFSO Child to parent ratio - 2|5 average	0.0435414	0.567823	Severe
CD4+ T Cell (EM CD27low)	Longitudinal analysis DFSO Child to parent ratio - 3|5 shape	5.24005e-05	0.00225322	Mild
CD8+ NKT Cell	Longitudinal analysis DFSO Child to parent ratio - 1|2 average	0.0085032	0.315285	Mild
CD8+ NKT Cell	Longitudinal analysis DFSO Child to parent ratio - 1|3 average	0.000175231	0.00753495	Mild
CD8+ NKT Cell	Longitudinal analysis DFSO Child to parent ratio - 1|4 average	0.00123624	0.0531584	Mild
CD8+ NKT Cell	Longitudinal analysis DFSO Child to parent ratio - 2|5 shape	0.0343393	0.261424	Severe
CD8+ NKT Cell	Longitudinal analysis DFSO Child to parent ratio - 3|5 shape	0.00742956	0.0638942	Severe
CD8+ NKT Cell	Longitudinal analysis DFSO Child to parent ratio - 4|5 shape	0.00526355	0.141457	Severe
CD8+ T Cell (activated)	Longitudinal analysis DFSO Child to parent ratio - 1|3 shape	0.0403435	0.159582	Severe
CD8+ T Cell (activated)	Longitudinal analysis DFSO Child to parent ratio - 1|4 shape	0.00824198	0.118135	Severe
CD8+ T Cell (activated)	Longitudinal analysis DFSO Child to parent ratio - 2|4 shape	0.00206592	0.0444172	Severe
CD8+ T Cell (activated)	Longitudinal analysis DFSO Child to parent ratio - 3|4 average	0.0353516	0.38003	Mild
CD8+ T Cell (activated)	Longitudinal analysis DFSO Child to parent ratio - 3|4 shape	0.0124999	0.131875	Severe
CD8+ T Cell (activated)	Longitudinal analysis DFSO Child to parent ratio - 3|5 average	0.0275221	0.295862	Severe
CD8+ T Cell (CD161+ MAIT)	Longitudinal analysis DFSO Child to parent ratio - 1|3 shape	0.0270749	0.133882	Mild
CD8+ T Cell (CM)	Longitudinal analysis DFSO Child to parent ratio - 1|4 shape	0.0470298	0.288898	Mild
CD8+ T Cell (CM)	Longitudinal analysis DFSO Child to parent ratio - 2|4 shape	0.0414282	0.222676	Mild
CD8+ T Cell (EM CD27hi)	Longitudinal analysis DFSO Child to parent ratio - 1|5 shape	0.00315778	0.0452615	Severe
CD8+ T Cell (EM CD27hi)	Longitudinal analysis DFSO Child to parent ratio - 3|5 shape	0.00494373	0.0531451	Severe
CD8+ T Cell (EMRA CD57low)	Longitudinal analysis DFSO Child to parent ratio - 1|3 shape	0.00642627	0.083507	Severe
CD8+ T Cell (EMRA CD57low)	Longitudinal analysis DFSO Child to parent ratio - 2|3 shape	0.0235299	0.505892	Severe
Monocytes (CD14+CD16-)	Longitudinal analysis DFSO Child to parent ratio - 1|4 average	0.0045884	0.0986505	Severe
Monocytes (CD14+CD16-)	Longitudinal analysis DFSO Child to parent ratio - 1|5 average	0.0394081	0.330088	Severe
Monocytes (CD14+CD16-)	Longitudinal analysis DFSO Child to parent ratio - 2|4 average	0.00318301	0.119746	Severe
Monocytes (CD14+CD16-)	Longitudinal analysis DFSO Child to parent ratio - 3|4 average	0.0146174	0.314273	Severe
Monocytes (CD14+CD16-)	Longitudinal analysis DFSO Child to parent ratio - 3|4 shape	0.00183411	0.0788666	Mild
Monocytes (CD14+CD16+)	Longitudinal analysis DFSO Child to parent ratio - 1|4 average	0.0231243	0.142049	Mild
Monocytes (CD14+CD16+)	Longitudinal analysis DFSO Child to parent ratio - 1|4 shape	3.63633e-06	0.000156362	Severe
Monocytes (CD14+CD16+)	Longitudinal analysis DFSO Child to parent ratio - 2|4 average	0.0055696	0.119746	Mild
Monocytes (CD14+CD16+)	Longitudinal analysis DFSO Child to parent ratio - 2|4 shape	0.000930761	0.0400227	Severe
Monocytes (CD14+CD16+)	Longitudinal analysis DFSO Child to parent ratio - 3|4 average	0.0344006	0.38003	Mild
Monocytes (CD14+CD16+)	Longitudinal analysis DFSO Child to parent ratio - 3|4 shape	0.00741435	0.131875	Severe
Monocytes (CD14+CD16+)	Longitudinal analysis DFSO Child to parent ratio - 4|5 shape	0.0347182	0.298576	Mild
NK Cell (CD56hi CD16low)	Longitudinal analysis DFSO Child to parent ratio - 1|2 shape	0.00378057	0.0541881	Severe
NK Cell (CD56hi CD16low)	Longitudinal analysis DFSO Child to parent ratio - 2|3 shape	0.00837154	0.359976	Mild
NK Cell (CD56hi CD16low)	Longitudinal analysis DFSO Child to parent ratio - 2|4 shape	0.0149364	0.12927	Mild
NK Cell (CD56low CD16hi CD57hi)	Longitudinal analysis DFSO Child to parent ratio - 1|2 shape	0.001178	0.0253269	Severe
NK Cell (CD56low CD16hi CD57hi)	Longitudinal analysis DFSO Child to parent ratio - 1|3 shape	0.00860364	0.083507	Severe
NK Cell (CD56low CD16hi CD57hi)	Longitudinal analysis DFSO Child to parent ratio - 1|4 shape	0.0113515	0.122029	Severe
NK Cell (CD56low CD16hi CD57low)	Longitudinal analysis DFSO Child to parent ratio - 1|2 shape	0.000189183	0.00813488	Mild
NK Cell (CD56low CD16hi CD57low)	Longitudinal analysis DFSO Child to parent ratio - 1|3 shape	0.00440339	0.083507	Mild
NK Cell (CD56low CD16hi CD57low)	Longitudinal analysis DFSO Child to parent ratio - 1|4 shape	0.0360128	0.258092	Mild
Tier2_Bcell_Undefined	Longitudinal analysis DFSO Child to parent ratio - 2|5 shape	0.0171619	0.245987	Mild
Tier2_Bcell_Undefined	Longitudinal analysis DFSO Child to parent ratio - 4|5 shape	0.00693784	0.141457	Mild
