# Supplementary material for: Multi-omic longitudinal study reveals immune correlates of clinical course among hospitalized COVID-19 patients
Source: Cell Rep Med. 2023 May 23;4(6):101079. doi: 10.1016/j.xcrm.2023.101079 (PMC10203880; doi:10.1016/j.xcrm.2023.101079)
Supplement: Table S9. PBMC transcriptomics modules and association with clinical outcome, related to Figure 6 [file mmc10.xlsx]

## Sheet: PBMC Transcriptomics Modules
Table S9: PBMC Transcriptomics Modules with corresponding features, Related to Figure 6.
Module	Feature
mod0	ENSG00000002726
mod0	ENSG00000002933
mod0	ENSG00000003096
mod0	ENSG00000003393
mod0	ENSG00000003987
mod0	ENSG00000004142
mod0	ENSG00000004777
mod0	ENSG00000004838
mod0	ENSG00000005100
mod0	ENSG00000005175
mod0	ENSG00000005882
mod0	ENSG00000006042
mod0	ENSG00000006118
mod0	ENSG00000006282
mod0	ENSG00000006757
mod0	ENSG00000007038
mod0	ENSG00000007520
mod0	ENSG00000008226
mod0	ENSG00000008282
mod0	ENSG00000008735
mod0	ENSG00000009694
mod0	ENSG00000009830
mod0	ENSG00000010361
mod0	ENSG00000011114
mod0	ENSG00000011243
mod0	ENSG00000011258
mod0	ENSG00000011405
mod0	ENSG00000011451
mod0	ENSG00000012817
mod0	ENSG00000013288
mod0	ENSG00000013503
mod0	ENSG00000013573
mod0	ENSG00000013619
mod0	ENSG00000015532
mod0	ENSG00000021776
mod0	ENSG00000023041
mod0	ENSG00000023171
mod0	ENSG00000023608
mod0	ENSG00000023892
mod0	ENSG00000025423
mod0	ENSG00000026508
mod0	ENSG00000026652
mod0	ENSG00000031698
mod0	ENSG00000031823
mod0	ENSG00000032742
mod0	ENSG00000033030
mod0	ENSG00000035681
mod0	ENSG00000036448
mod0	ENSG00000040199
mod0	ENSG00000041515
mod0	ENSG00000042445
mod0	ENSG00000044090
mod0	ENSG00000046604
mod0	ENSG00000047230
mod0	ENSG00000048140
mod0	ENSG00000048471
mod0	ENSG00000049167
mod0	ENSG00000049247
mod0	ENSG00000049249
mod0	ENSG00000050555
mod0	ENSG00000052802
mod0	ENSG00000053328
mod0	ENSG00000054219
mod0	ENSG00000054611
mod0	ENSG00000054690
mod0	ENSG00000055955
mod0	ENSG00000056736
mod0	ENSG00000056972
mod0	ENSG00000058335
mod0	ENSG00000058668
mod0	ENSG00000059915
mod0	ENSG00000060566
mod0	ENSG00000060656
mod0	ENSG00000060709
mod0	ENSG00000063322
mod0	ENSG00000063438
mod0	ENSG00000064199
mod0	ENSG00000065054
mod0	ENSG00000065060
mod0	ENSG00000065457
mod0	ENSG00000065802
mod0	ENSG00000066056
mod0	ENSG00000066427
mod0	ENSG00000066735
mod0	ENSG00000066739
mod0	ENSG00000066827
mod0	ENSG00000066855
mod0	ENSG00000067048
mod0	ENSG00000067141
mod0	ENSG00000067606
mod0	ENSG00000067646
mod0	ENSG00000068394
mod0	ENSG00000069509
mod0	ENSG00000070018
mod0	ENSG00000070761
mod0	ENSG00000070770
mod0	ENSG00000072121
mod0	ENSG00000072134
mod0	ENSG00000072310
mod0	ENSG00000072694
mod0	ENSG00000073282
mod0	ENSG00000073670
mod0	ENSG00000073711
mod0	ENSG00000073712
mod0	ENSG00000073803
mod0	ENSG00000074054
mod0	ENSG00000075073
mod0	ENSG00000075290
mod0	ENSG00000075643
mod0	ENSG00000075884
mod0	ENSG00000075975
mod0	ENSG00000076706
mod0	ENSG00000076826
mod0	ENSG00000076924
mod0	ENSG00000076984
mod0	ENSG00000077063
mod0	ENSG00000077092
mod0	ENSG00000077254
mod0	ENSG00000078043
mod0	ENSG00000078053
mod0	ENSG00000078061
mod0	ENSG00000078114
mod0	ENSG00000078269
mod0	ENSG00000078795
mod0	ENSG00000079387
mod0	ENSG00000080007
mod0	ENSG00000080298
mod0	ENSG00000080503
mod0	ENSG00000080546
mod0	ENSG00000080823
mod0	ENSG00000081148
mod0	ENSG00000081760
mod0	ENSG00000082213
mod0	ENSG00000083457
mod0	ENSG00000083750
mod0	ENSG00000084444
mod0	ENSG00000085276
mod0	ENSG00000085382
mod0	ENSG00000086570
mod0	ENSG00000087095
mod0	ENSG00000087245
mod0	ENSG00000087301
mod0	ENSG00000087884
mod0	ENSG00000088256
mod0	ENSG00000088280
mod0	ENSG00000088356
mod0	ENSG00000089050
mod0	ENSG00000089057
mod0	ENSG00000089234
mod0	ENSG00000089558
mod0	ENSG00000089723
mod0	ENSG00000089820
mod0	ENSG00000089876
mod0	ENSG00000090565
mod0	ENSG00000090661
mod0	ENSG00000090686
mod0	ENSG00000090857
mod0	ENSG00000090924
mod0	ENSG00000091009
mod0	ENSG00000091436
mod0	ENSG00000091513
mod0	ENSG00000091536
mod0	ENSG00000091542
mod0	ENSG00000091622
mod0	ENSG00000091844
mod0	ENSG00000091986
mod0	ENSG00000092068
mod0	ENSG00000092421
mod0	ENSG00000092445
mod0	ENSG00000092820
mod0	ENSG00000092850
mod0	ENSG00000092931
mod0	ENSG00000093183
mod0	ENSG00000094631
mod0	ENSG00000095139
mod0	ENSG00000095970
mod0	ENSG00000096070
mod0	ENSG00000096093
mod0	ENSG00000096696
mod0	ENSG00000099290
mod0	ENSG00000099364
mod0	ENSG00000099365
mod0	ENSG00000099769
mod0	ENSG00000099834
mod0	ENSG00000099937
mod0	ENSG00000099942
mod0	ENSG00000099954
mod0	ENSG00000099974
mod0	ENSG00000099977
mod0	ENSG00000099994
mod0	ENSG00000099998
mod0	ENSG00000099999
mod0	ENSG00000100003
mod0	ENSG00000100014
mod0	ENSG00000100038
mod0	ENSG00000100139
mod0	ENSG00000100151
mod0	ENSG00000100156
mod0	ENSG00000100239
mod0	ENSG00000100246
mod0	ENSG00000100288
mod0	ENSG00000100294
mod0	ENSG00000100298
mod0	ENSG00000100321
mod0	ENSG00000100336
mod0	ENSG00000100350
mod0	ENSG00000100359
mod0	ENSG00000100376
mod0	ENSG00000100427
mod0	ENSG00000100429
mod0	ENSG00000100583
mod0	ENSG00000100890
mod0	ENSG00000100916
mod0	ENSG00000100926
mod0	ENSG00000101079
mod0	ENSG00000101190
mod0	ENSG00000101266
mod0	ENSG00000101350
mod0	ENSG00000101638
mod0	ENSG00000101751
mod0	ENSG00000101974
mod0	ENSG00000101977
mod0	ENSG00000102003
mod0	ENSG00000102048
mod0	ENSG00000102078
mod0	ENSG00000102096
mod0	ENSG00000102125
mod0	ENSG00000102172
mod0	ENSG00000102189
mod0	ENSG00000102221
mod0	ENSG00000102547
mod0	ENSG00000102595
mod0	ENSG00000102763
mod0	ENSG00000102780
mod0	ENSG00000102794
mod0	ENSG00000102854
mod0	ENSG00000102870
mod0	ENSG00000102878
mod0	ENSG00000102890
mod0	ENSG00000102910
mod0	ENSG00000102981
mod0	ENSG00000103044
mod0	ENSG00000103091
mod0	ENSG00000103121
mod0	ENSG00000103226
mod0	ENSG00000103269
mod0	ENSG00000103353
mod0	ENSG00000103429
mod0	ENSG00000103485
mod0	ENSG00000103855
mod0	ENSG00000103978
mod0	ENSG00000104131
mod0	ENSG00000104381
mod0	ENSG00000104643
mod0	ENSG00000104671
mod0	ENSG00000104756
mod0	ENSG00000104879
mod0	ENSG00000104883
mod0	ENSG00000104884
mod0	ENSG00000104899
mod0	ENSG00000104960
mod0	ENSG00000105048
mod0	ENSG00000105131
mod0	ENSG00000105146
mod0	ENSG00000105205
mod0	ENSG00000105219
mod0	ENSG00000105229
mod0	ENSG00000105245
mod0	ENSG00000105246
mod0	ENSG00000105376
mod0	ENSG00000105404
mod0	ENSG00000105419
mod0	ENSG00000105429
mod0	ENSG00000105538
mod0	ENSG00000105576
mod0	ENSG00000105609
mod0	ENSG00000105613
mod0	ENSG00000105649
mod0	ENSG00000105672
mod0	ENSG00000105717
mod0	ENSG00000105732
mod0	ENSG00000105737
mod0	ENSG00000105784
mod0	ENSG00000105854
mod0	ENSG00000105982
mod0	ENSG00000105991
mod0	ENSG00000106009
mod0	ENSG00000106144
mod0	ENSG00000106263
mod0	ENSG00000106266
mod0	ENSG00000106336
mod0	ENSG00000106404
mod0	ENSG00000106459
mod0	ENSG00000106526
mod0	ENSG00000106565
mod0	ENSG00000106588
mod0	ENSG00000106733
mod0	ENSG00000106804
mod0	ENSG00000106809
mod0	ENSG00000106819
mod0	ENSG00000106823
mod0	ENSG00000106992
mod0	ENSG00000107020
mod0	ENSG00000107036
mod0	ENSG00000107130
mod0	ENSG00000107185
mod0	ENSG00000107249
mod0	ENSG00000107338
mod0	ENSG00000107554
mod0	ENSG00000107593
mod0	ENSG00000107614
mod0	ENSG00000107731
mod0	ENSG00000107736
mod0	ENSG00000107789
mod0	ENSG00000107796
mod0	ENSG00000107821
mod0	ENSG00000107854
mod0	ENSG00000107897
mod0	ENSG00000107960
mod0	ENSG00000108370
mod0	ENSG00000108379
mod0	ENSG00000108604
mod0	ENSG00000108786
mod0	ENSG00000108819
mod0	ENSG00000108821
mod0	ENSG00000108961
mod0	ENSG00000109062
mod0	ENSG00000109320
mod0	ENSG00000109472
mod0	ENSG00000109790
mod0	ENSG00000109819
mod0	ENSG00000110042
mod0	ENSG00000110048
mod0	ENSG00000110090
mod0	ENSG00000110344
mod0	ENSG00000110436
mod0	ENSG00000110492
mod0	ENSG00000110665
mod0	ENSG00000110713
mod0	ENSG00000110906
mod0	ENSG00000110921
mod0	ENSG00000111269
mod0	ENSG00000111319
mod0	ENSG00000111325
mod0	ENSG00000111341
mod0	ENSG00000111481
mod0	ENSG00000111554
mod0	ENSG00000111674
mod0	ENSG00000111732
mod0	ENSG00000111834
mod0	ENSG00000111843
mod0	ENSG00000111846
mod0	ENSG00000111880
mod0	ENSG00000111907
mod0	ENSG00000112139
mod0	ENSG00000112200
mod0	ENSG00000112308
mod0	ENSG00000112425
mod0	ENSG00000112599
mod0	ENSG00000112759
mod0	ENSG00000112874
mod0	ENSG00000112972
mod0	ENSG00000113119
mod0	ENSG00000113141
mod0	ENSG00000113312
mod0	ENSG00000113318
mod0	ENSG00000114026
mod0	ENSG00000114374
mod0	ENSG00000114405
mod0	ENSG00000114446
mod0	ENSG00000114541
mod0	ENSG00000114742
mod0	ENSG00000114790
mod0	ENSG00000114999
mod0	ENSG00000115112
mod0	ENSG00000115138
mod0	ENSG00000115274
mod0	ENSG00000115306
mod0	ENSG00000115317
mod0	ENSG00000115459
mod0	ENSG00000115474
mod0	ENSG00000115556
mod0	ENSG00000115657
mod0	ENSG00000115705
mod0	ENSG00000115839
mod0	ENSG00000116014
mod0	ENSG00000116016
mod0	ENSG00000116032
mod0	ENSG00000116095
mod0	ENSG00000116117
mod0	ENSG00000116128
mod0	ENSG00000116157
mod0	ENSG00000116285
mod0	ENSG00000116525
mod0	ENSG00000116544
mod0	ENSG00000116704
mod0	ENSG00000116761
mod0	ENSG00000116819
mod0	ENSG00000116830
mod0	ENSG00000116857
mod0	ENSG00000116962
mod0	ENSG00000117013
mod0	ENSG00000117480
mod0	ENSG00000117481
mod0	ENSG00000117533
mod0	ENSG00000117595
mod0	ENSG00000117877
mod0	ENSG00000118260
mod0	ENSG00000118276
mod0	ENSG00000118369
mod0	ENSG00000118432
mod0	ENSG00000118496
mod0	ENSG00000118557
mod0	ENSG00000118690
mod0	ENSG00000118762
mod0	ENSG00000119042
mod0	ENSG00000119559
mod0	ENSG00000119630
mod0	ENSG00000119689
mod0	ENSG00000119698
mod0	ENSG00000119711
mod0	ENSG00000119787
mod0	ENSG00000119865
mod0	ENSG00000119946
mod0	ENSG00000120158
mod0	ENSG00000120162
mod0	ENSG00000120215
mod0	ENSG00000120256
mod0	ENSG00000120262
mod0	ENSG00000120314
mod0	ENSG00000120451
mod0	ENSG00000120500
mod0	ENSG00000120645
mod0	ENSG00000120685
mod0	ENSG00000120738
mod0	ENSG00000121039
mod0	ENSG00000121053
mod0	ENSG00000121410
mod0	ENSG00000121594
mod0	ENSG00000121764
mod0	ENSG00000121769
mod0	ENSG00000121775
mod0	ENSG00000121851
mod0	ENSG00000122012
mod0	ENSG00000122335
mod0	ENSG00000122481
mod0	ENSG00000122483
mod0	ENSG00000122545
mod0	ENSG00000122674
mod0	ENSG00000122692
mod0	ENSG00000122711
mod0	ENSG00000122779
mod0	ENSG00000122870
mod0	ENSG00000122970
mod0	ENSG00000123179
mod0	ENSG00000123219
mod0	ENSG00000123562
mod0	ENSG00000123570
mod0	ENSG00000123575
mod0	ENSG00000123595
mod0	ENSG00000123892
mod0	ENSG00000124006
mod0	ENSG00000124019
mod0	ENSG00000124074
mod0	ENSG00000124151
mod0	ENSG00000124171
mod0	ENSG00000124194
mod0	ENSG00000124391
mod0	ENSG00000124406
mod0	ENSG00000124422
mod0	ENSG00000124486
mod0	ENSG00000124575
mod0	ENSG00000124587
mod0	ENSG00000124593
mod0	ENSG00000124596
mod0	ENSG00000124610
mod0	ENSG00000124701
mod0	ENSG00000124702
mod0	ENSG00000124802
mod0	ENSG00000125107
mod0	ENSG00000125170
mod0	ENSG00000125434
mod0	ENSG00000125447
mod0	ENSG00000125482
mod0	ENSG00000125531
mod0	ENSG00000125618
mod0	ENSG00000125637
mod0	ENSG00000125726
mod0	ENSG00000125733
mod0	ENSG00000125740
mod0	ENSG00000125755
mod0	ENSG00000125814
mod0	ENSG00000125868
mod0	ENSG00000125898
mod0	ENSG00000125991
mod0	ENSG00000126010
mod0	ENSG00000126215
mod0	ENSG00000126351
mod0	ENSG00000126391
mod0	ENSG00000126460
mod0	ENSG00000126461
mod0	ENSG00000126653
mod0	ENSG00000126947
mod0	ENSG00000127080
mod0	ENSG00000127083
mod0	ENSG00000127337
mod0	ENSG00000127481
mod0	ENSG00000127952
mod0	ENSG00000127955
mod0	ENSG00000128253
mod0	ENSG00000128268
mod0	ENSG00000128274
mod0	ENSG00000128283
mod0	ENSG00000128298
mod0	ENSG00000128342
mod0	ENSG00000128482
mod0	ENSG00000128607
mod0	ENSG00000128617
mod0	ENSG00000128833
mod0	ENSG00000128973
mod0	ENSG00000129473
mod0	ENSG00000129535
mod0	ENSG00000129596
mod0	ENSG00000129646
mod0	ENSG00000129824
mod0	ENSG00000129990
mod0	ENSG00000130119
mod0	ENSG00000130158
mod0	ENSG00000130182
mod0	ENSG00000130203
mod0	ENSG00000130508
mod0	ENSG00000130517
mod0	ENSG00000130544
mod0	ENSG00000130695
mod0	ENSG00000130717
mod0	ENSG00000130943
mod0	ENSG00000130962
mod0	ENSG00000131015
mod0	ENSG00000131018
mod0	ENSG00000131019
mod0	ENSG00000131080
mod0	ENSG00000131097
mod0	ENSG00000131183
mod0	ENSG00000131203
mod0	ENSG00000131323
mod0	ENSG00000131351
mod0	ENSG00000131370
mod0	ENSG00000131374
mod0	ENSG00000131697
mod0	ENSG00000131778
mod0	ENSG00000131831
mod0	ENSG00000131899
mod0	ENSG00000131931
mod0	ENSG00000131944
mod0	ENSG00000132000
mod0	ENSG00000132016
mod0	ENSG00000132122
mod0	ENSG00000132141
mod0	ENSG00000132275
mod0	ENSG00000132383
mod0	ENSG00000132507
mod0	ENSG00000132518
mod0	ENSG00000132535
mod0	ENSG00000132541
mod0	ENSG00000132612
mod0	ENSG00000132613
mod0	ENSG00000132681
mod0	ENSG00000132716
mod0	ENSG00000132740
mod0	ENSG00000132744
mod0	ENSG00000132837
mod0	ENSG00000132874
mod0	ENSG00000132881
mod0	ENSG00000132915
mod0	ENSG00000132972
mod0	ENSG00000133019
mod0	ENSG00000133121
mod0	ENSG00000133247
mod0	ENSG00000133454
mod0	ENSG00000133657
mod0	ENSG00000133687
mod0	ENSG00000133789
mod0	ENSG00000133943
mod0	ENSG00000133958
mod0	ENSG00000134028
mod0	ENSG00000134184
mod0	ENSG00000134201
mod0	ENSG00000134253
mod0	ENSG00000134352
mod0	ENSG00000134369
mod0	ENSG00000134532
mod0	ENSG00000134594
mod0	ENSG00000134716
mod0	ENSG00000134769
mod0	ENSG00000134809
mod0	ENSG00000134824
mod0	ENSG00000134871
mod0	ENSG00000134897
mod0	ENSG00000135116
mod0	ENSG00000135205
mod0	ENSG00000135269
mod0	ENSG00000135298
mod0	ENSG00000135392
mod0	ENSG00000135452
mod0	ENSG00000135519
mod0	ENSG00000135540
mod0	ENSG00000135547
mod0	ENSG00000135587
mod0	ENSG00000135625
mod0	ENSG00000135801
mod0	ENSG00000135914
mod0	ENSG00000135931
mod0	ENSG00000135951
mod0	ENSG00000136068
mod0	ENSG00000136206
mod0	ENSG00000136235
mod0	ENSG00000136244
mod0	ENSG00000136274
mod0	ENSG00000136379
mod0	ENSG00000136381
mod0	ENSG00000136490
mod0	ENSG00000136738
mod0	ENSG00000136770
mod0	ENSG00000136813
mod0	ENSG00000136848
mod0	ENSG00000136854
mod0	ENSG00000136861
mod0	ENSG00000136940
mod0	ENSG00000136986
mod0	ENSG00000137073
mod0	ENSG00000137094
mod0	ENSG00000137185
mod0	ENSG00000137210
mod0	ENSG00000137285
mod0	ENSG00000137434
mod0	ENSG00000137709
mod0	ENSG00000137710
mod0	ENSG00000137824
mod0	ENSG00000137871
mod0	ENSG00000137968
mod0	ENSG00000138028
mod0	ENSG00000138131
mod0	ENSG00000138135
mod0	ENSG00000138166
mod0	ENSG00000138182
mod0	ENSG00000138207
mod0	ENSG00000138381
mod0	ENSG00000138398
mod0	ENSG00000138617
mod0	ENSG00000138623
mod0	ENSG00000138640
mod0	ENSG00000138755
mod0	ENSG00000139055
mod0	ENSG00000139174
mod0	ENSG00000139190
mod0	ENSG00000139192
mod0	ENSG00000139194
mod0	ENSG00000139344
mod0	ENSG00000139410
mod0	ENSG00000139438
mod0	ENSG00000139610
mod0	ENSG00000139725
mod0	ENSG00000139726
mod0	ENSG00000139908
mod0	ENSG00000139914
mod0	ENSG00000139977
mod0	ENSG00000139988
mod0	ENSG00000140092
mod0	ENSG00000140323
mod0	ENSG00000140365
mod0	ENSG00000140386
mod0	ENSG00000140398
mod0	ENSG00000140406
mod0	ENSG00000140807
mod0	ENSG00000140931
mod0	ENSG00000140987
mod0	ENSG00000141013
mod0	ENSG00000141068
mod0	ENSG00000141127
mod0	ENSG00000141294
mod0	ENSG00000141376
mod0	ENSG00000141425
mod0	ENSG00000141441
mod0	ENSG00000141449
mod0	ENSG00000141519
mod0	ENSG00000141527
mod0	ENSG00000141568
mod0	ENSG00000141627
mod0	ENSG00000141644
mod0	ENSG00000141655
mod0	ENSG00000141744
mod0	ENSG00000141858
mod0	ENSG00000141965
mod0	ENSG00000142082
mod0	ENSG00000142178
mod0	ENSG00000142208
mod0	ENSG00000142494
mod0	ENSG00000142751
mod0	ENSG00000142794
mod0	ENSG00000143013
mod0	ENSG00000143033
mod0	ENSG00000143067
mod0	ENSG00000143155
mod0	ENSG00000143294
mod0	ENSG00000143318
mod0	ENSG00000143322
mod0	ENSG00000143333
mod0	ENSG00000143379
mod0	ENSG00000143393
mod0	ENSG00000143552
mod0	ENSG00000143569
mod0	ENSG00000143633
mod0	ENSG00000143674
mod0	ENSG00000143819
mod0	ENSG00000143850
mod0	ENSG00000143851
mod0	ENSG00000143878
mod0	ENSG00000143919
mod0	ENSG00000144031
mod0	ENSG00000144043
mod0	ENSG00000144115
mod0	ENSG00000144214
mod0	ENSG00000144233
mod0	ENSG00000144357
mod0	ENSG00000144369
mod0	ENSG00000144401
mod0	ENSG00000144426
mod0	ENSG00000144476
mod0	ENSG00000144488
mod0	ENSG00000144550
mod0	ENSG00000144647
mod0	ENSG00000144648
mod0	ENSG00000144681
mod0	ENSG00000144792
mod0	ENSG00000144852
mod0	ENSG00000144959
mod0	ENSG00000145216
mod0	ENSG00000145246
mod0	ENSG00000145287
mod0	ENSG00000145685
mod0	ENSG00000145687
mod0	ENSG00000145736
mod0	ENSG00000145949
mod0	ENSG00000146005
mod0	ENSG00000146006
mod0	ENSG00000146063
mod0	ENSG00000146215
mod0	ENSG00000146242
mod0	ENSG00000146409
mod0	ENSG00000146453
mod0	ENSG00000146530
mod0	ENSG00000146574
mod0	ENSG00000146707
mod0	ENSG00000146809
mod0	ENSG00000147166
mod0	ENSG00000147174
mod0	ENSG00000147421
mod0	ENSG00000147437
mod0	ENSG00000147485
mod0	ENSG00000147548
mod0	ENSG00000147570
mod0	ENSG00000147647
mod0	ENSG00000147804
mod0	ENSG00000147853
mod0	ENSG00000147996
mod0	ENSG00000148057
mod0	ENSG00000148143
mod0	ENSG00000148204
mod0	ENSG00000148225
mod0	ENSG00000148339
mod0	ENSG00000148396
mod0	ENSG00000148429
mod0	ENSG00000148488
mod0	ENSG00000148700
mod0	ENSG00000148737
mod0	ENSG00000148935
mod0	ENSG00000148943
mod0	ENSG00000149346
mod0	ENSG00000149403
mod0	ENSG00000149485
mod0	ENSG00000149573
mod0	ENSG00000149679
mod0	ENSG00000149792
mod0	ENSG00000149823
mod0	ENSG00000149922
mod0	ENSG00000149927
mod0	ENSG00000149930
mod0	ENSG00000150401
mod0	ENSG00000150510
mod0	ENSG00000150712
mod0	ENSG00000150756
mod0	ENSG00000150764
mod0	ENSG00000151012
mod0	ENSG00000151148
mod0	ENSG00000151164
mod0	ENSG00000151233
mod0	ENSG00000151502
mod0	ENSG00000151692
mod0	ENSG00000151849
mod0	ENSG00000151923
mod0	ENSG00000152061
mod0	ENSG00000152082
mod0	ENSG00000152102
mod0	ENSG00000152127
mod0	ENSG00000152223
mod0	ENSG00000152256
mod0	ENSG00000152348
mod0	ENSG00000152433
mod0	ENSG00000152457
mod0	ENSG00000152601
mod0	ENSG00000152705
mod0	ENSG00000152763
mod0	ENSG00000152782
mod0	ENSG00000152939
mod0	ENSG00000153006
mod0	ENSG00000153012
mod0	ENSG00000153046
mod0	ENSG00000153132
mod0	ENSG00000153391
mod0	ENSG00000153395
mod0	ENSG00000153495
mod0	ENSG00000153558
mod0	ENSG00000153774
mod0	ENSG00000153904
mod0	ENSG00000153936
mod0	ENSG00000153975
mod0	ENSG00000154079
mod0	ENSG00000154127
mod0	ENSG00000154262
mod0	ENSG00000154265
mod0	ENSG00000154479
mod0	ENSG00000154620
mod0	ENSG00000154721
mod0	ENSG00000154760
mod0	ENSG00000154914
mod0	ENSG00000154978
mod0	ENSG00000155008
mod0	ENSG00000155085
mod0	ENSG00000155287
mod0	ENSG00000155329
mod0	ENSG00000155366
mod0	ENSG00000155506
mod0	ENSG00000155508
mod0	ENSG00000155530
mod0	ENSG00000155542
mod0	ENSG00000155719
mod0	ENSG00000155729
mod0	ENSG00000155760
mod0	ENSG00000155761
mod0	ENSG00000155792
mod0	ENSG00000155858
mod0	ENSG00000155876
mod0	ENSG00000155961
mod0	ENSG00000156042
mod0	ENSG00000156113
mod0	ENSG00000156136
mod0	ENSG00000156234
mod0	ENSG00000156384
mod0	ENSG00000156453
mod0	ENSG00000156500
mod0	ENSG00000156869
mod0	ENSG00000156873
mod0	ENSG00000156886
mod0	ENSG00000156968
mod0	ENSG00000157064
mod0	ENSG00000157181
mod0	ENSG00000157193
mod0	ENSG00000157216
mod0	ENSG00000157315
mod0	ENSG00000157379
mod0	ENSG00000157404
mod0	ENSG00000157653
mod0	ENSG00000157741
mod0	ENSG00000157764
mod0	ENSG00000157927
mod0	ENSG00000157999
mod0	ENSG00000158161
mod0	ENSG00000158423
mod0	ENSG00000158571
mod0	ENSG00000158623
mod0	ENSG00000158669
mod0	ENSG00000158773
mod0	ENSG00000158865
mod0	ENSG00000158966
mod0	ENSG00000159164
mod0	ENSG00000159214
mod0	ENSG00000159307
mod0	ENSG00000159459
mod0	ENSG00000159648
mod0	ENSG00000159723
mod0	ENSG00000159761
mod0	ENSG00000159871
mod0	ENSG00000159873
mod0	ENSG00000160051
mod0	ENSG00000160113
mod0	ENSG00000160124
mod0	ENSG00000160201
mod0	ENSG00000160216
mod0	ENSG00000160219
mod0	ENSG00000160221
mod0	ENSG00000160223
mod0	ENSG00000160284
mod0	ENSG00000160310
mod0	ENSG00000160345
mod0	ENSG00000160352
mod0	ENSG00000160392
mod0	ENSG00000160447
mod0	ENSG00000160460
mod0	ENSG00000160469
mod0	ENSG00000160633
mod0	ENSG00000160695
mod0	ENSG00000160813
mod0	ENSG00000160867
mod0	ENSG00000161180
mod0	ENSG00000161267
mod0	ENSG00000161281
mod0	ENSG00000161513
mod0	ENSG00000161647
mod0	ENSG00000161664
mod0	ENSG00000161682
mod0	ENSG00000161860
mod0	ENSG00000161904
mod0	ENSG00000161956
mod0	ENSG00000162032
mod0	ENSG00000162066
mod0	ENSG00000162148
mod0	ENSG00000162174
mod0	ENSG00000162461
mod0	ENSG00000162520
mod0	ENSG00000162522
mod0	ENSG00000162543
mod0	ENSG00000162599
mod0	ENSG00000162616
mod0	ENSG00000162627
mod0	ENSG00000162630
mod0	ENSG00000162639
mod0	ENSG00000162692
mod0	ENSG00000162755
mod0	ENSG00000162885
mod0	ENSG00000162944
mod0	ENSG00000162994
mod0	ENSG00000163026
mod0	ENSG00000163050
mod0	ENSG00000163082
mod0	ENSG00000163349
mod0	ENSG00000163380
mod0	ENSG00000163406
mod0	ENSG00000163576
mod0	ENSG00000163606
mod0	ENSG00000163624
mod0	ENSG00000163684
mod0	ENSG00000163746
mod0	ENSG00000163814
mod0	ENSG00000163866
mod0	ENSG00000163930
mod0	ENSG00000163975
mod0	ENSG00000164008
mod0	ENSG00000164050
mod0	ENSG00000164053
mod0	ENSG00000164078
mod0	ENSG00000164106
mod0	ENSG00000164112
mod0	ENSG00000164118
mod0	ENSG00000164120
mod0	ENSG00000164142
mod0	ENSG00000164169
mod0	ENSG00000164220
mod0	ENSG00000164221
mod0	ENSG00000164265
mod0	ENSG00000164283
mod0	ENSG00000164292
mod0	ENSG00000164308
mod0	ENSG00000164309
mod0	ENSG00000164404
mod0	ENSG00000164542
mod0	ENSG00000164615
mod0	ENSG00000164663
mod0	ENSG00000164692
mod0	ENSG00000164741
mod0	ENSG00000164776
mod0	ENSG00000164855
mod0	ENSG00000164898
mod0	ENSG00000164920
mod0	ENSG00000164929
mod0	ENSG00000164930
mod0	ENSG00000164935
mod0	ENSG00000164944
mod0	ENSG00000164978
mod0	ENSG00000165097
mod0	ENSG00000165113
mod0	ENSG00000165125
mod0	ENSG00000165171
mod0	ENSG00000165240
mod0	ENSG00000165246
mod0	ENSG00000165300
mod0	ENSG00000165392
mod0	ENSG00000165416
mod0	ENSG00000165487
mod0	ENSG00000165568
mod0	ENSG00000165617
mod0	ENSG00000165633
mod0	ENSG00000165669
mod0	ENSG00000165671
mod0	ENSG00000165699
mod0	ENSG00000165730
mod0	ENSG00000165804
mod0	ENSG00000165898
mod0	ENSG00000165912
mod0	ENSG00000165917
mod0	ENSG00000166033
mod0	ENSG00000166167
mod0	ENSG00000166189
mod0	ENSG00000166257
mod0	ENSG00000166295
mod0	ENSG00000166343
mod0	ENSG00000166359
mod0	ENSG00000166394
mod0	ENSG00000166435
mod0	ENSG00000166452
mod0	ENSG00000166478
mod0	ENSG00000166482
mod0	ENSG00000166503
mod0	ENSG00000166510
mod0	ENSG00000166664
mod0	ENSG00000166682
mod0	ENSG00000166716
mod0	ENSG00000166743
mod0	ENSG00000166796
mod0	ENSG00000166855
mod0	ENSG00000166866
mod0	ENSG00000166887
mod0	ENSG00000166979
mod0	ENSG00000167182
mod0	ENSG00000167202
mod0	ENSG00000167258
mod0	ENSG00000167291
mod0	ENSG00000167323
mod0	ENSG00000167377
mod0	ENSG00000167393
mod0	ENSG00000167394
mod0	ENSG00000167447
mod0	ENSG00000167461
mod0	ENSG00000167523
mod0	ENSG00000167524
mod0	ENSG00000167525
mod0	ENSG00000167578
mod0	ENSG00000167614
mod0	ENSG00000167632
mod0	ENSG00000167695
mod0	ENSG00000167720
mod0	ENSG00000167748
mod0	ENSG00000167767
mod0	ENSG00000167772
mod0	ENSG00000167880
mod0	ENSG00000167914
mod0	ENSG00000167930
mod0	ENSG00000167964
mod0	ENSG00000167968
mod0	ENSG00000168004
mod0	ENSG00000168014
mod0	ENSG00000168070
mod0	ENSG00000168152
mod0	ENSG00000168237
mod0	ENSG00000168255
mod0	ENSG00000168282
mod0	ENSG00000168286
mod0	ENSG00000168298
mod0	ENSG00000168306
mod0	ENSG00000168386
mod0	ENSG00000168389
mod0	ENSG00000168397
mod0	ENSG00000168411
mod0	ENSG00000168427
mod0	ENSG00000168502
mod0	ENSG00000168517
mod0	ENSG00000168612
mod0	ENSG00000168765
mod0	ENSG00000168811
mod0	ENSG00000168826
mod0	ENSG00000168874
mod0	ENSG00000168952
mod0	ENSG00000169016
mod0	ENSG00000169047
mod0	ENSG00000169071
mod0	ENSG00000169105
mod0	ENSG00000169184
mod0	ENSG00000169203
mod0	ENSG00000169217
mod0	ENSG00000169242
mod0	ENSG00000169246
mod0	ENSG00000169255
mod0	ENSG00000169258
mod0	ENSG00000169282
mod0	ENSG00000169570
mod0	ENSG00000169621
mod0	ENSG00000169627
mod0	ENSG00000169629
mod0	ENSG00000169715
mod0	ENSG00000169762
mod0	ENSG00000169814
mod0	ENSG00000169855
mod0	ENSG00000169955
mod0	ENSG00000169981
mod0	ENSG00000170075
mod0	ENSG00000170088
mod0	ENSG00000170092
mod0	ENSG00000170142
mod0	ENSG00000170153
mod0	ENSG00000170160
mod0	ENSG00000170242
mod0	ENSG00000170323
mod0	ENSG00000170379
mod0	ENSG00000170382
mod0	ENSG00000170396
mod0	ENSG00000170448
mod0	ENSG00000170464
mod0	ENSG00000170469
mod0	ENSG00000170634
mod0	ENSG00000170684
mod0	ENSG00000170807
mod0	ENSG00000170891
mod0	ENSG00000171119
mod0	ENSG00000171121
mod0	ENSG00000171136
mod0	ENSG00000171148
mod0	ENSG00000171160
mod0	ENSG00000171169
mod0	ENSG00000171189
mod0	ENSG00000171227
mod0	ENSG00000171295
mod0	ENSG00000171444
mod0	ENSG00000171448
mod0	ENSG00000171659
mod0	ENSG00000171714
mod0	ENSG00000171794
mod0	ENSG00000171847
mod0	ENSG00000171916
mod0	ENSG00000171943
mod0	ENSG00000172014
mod0	ENSG00000172046
mod0	ENSG00000172209
mod0	ENSG00000172236
mod0	ENSG00000172247
mod0	ENSG00000172260
mod0	ENSG00000172315
mod0	ENSG00000172345
mod0	ENSG00000172361
mod0	ENSG00000172375
mod0	ENSG00000172403
mod0	ENSG00000172404
mod0	ENSG00000172534
mod0	ENSG00000172568
mod0	ENSG00000172578
mod0	ENSG00000172602
mod0	ENSG00000172638
mod0	ENSG00000172687
mod0	ENSG00000172828
mod0	ENSG00000172869
mod0	ENSG00000172954
mod0	ENSG00000173013
mod0	ENSG00000173065
mod0	ENSG00000173080
mod0	ENSG00000173175
mod0	ENSG00000173262
mod0	ENSG00000173456
mod0	ENSG00000173531
mod0	ENSG00000173567
mod0	ENSG00000173588
mod0	ENSG00000173599
mod0	ENSG00000173621
mod0	ENSG00000173678
mod0	ENSG00000173898
mod0	ENSG00000173988
mod0	ENSG00000173991
mod0	ENSG00000174038
mod0	ENSG00000174109
mod0	ENSG00000174151
mod0	ENSG00000174243
mod0	ENSG00000174428
mod0	ENSG00000174437
mod0	ENSG00000174485
mod0	ENSG00000174564
mod0	ENSG00000174720
mod0	ENSG00000174837
mod0	ENSG00000174891
mod0	ENSG00000174944
mod0	ENSG00000175040
mod0	ENSG00000175084
mod0	ENSG00000175087
mod0	ENSG00000175182
mod0	ENSG00000175206
mod0	ENSG00000175220
mod0	ENSG00000175224
mod0	ENSG00000175309
mod0	ENSG00000175344
mod0	ENSG00000175482
mod0	ENSG00000175518
mod0	ENSG00000175548
mod0	ENSG00000175600
mod0	ENSG00000175606
mod0	ENSG00000175768
mod0	ENSG00000175826
mod0	ENSG00000175874
mod0	ENSG00000176058
mod0	ENSG00000176092
mod0	ENSG00000176095
mod0	ENSG00000176148
mod0	ENSG00000176358
mod0	ENSG00000176386
mod0	ENSG00000176387
mod0	ENSG00000176422
mod0	ENSG00000176473
mod0	ENSG00000176623
mod0	ENSG00000176681
mod0	ENSG00000176973
mod0	ENSG00000177042
mod0	ENSG00000177084
mod0	ENSG00000177303
mod0	ENSG00000177359
mod0	ENSG00000177453
mod0	ENSG00000177535
mod0	ENSG00000177565
mod0	ENSG00000177613
mod0	ENSG00000177675
mod0	ENSG00000177688
mod0	ENSG00000177692
mod0	ENSG00000177710
mod0	ENSG00000177951
mod0	ENSG00000177963
mod0	ENSG00000177990
mod0	ENSG00000178035
mod0	ENSG00000178093
mod0	ENSG00000178163
mod0	ENSG00000178184
mod0	ENSG00000178409
mod0	ENSG00000178567
mod0	ENSG00000178691
mod0	ENSG00000178764
mod0	ENSG00000178878
mod0	ENSG00000178917
mod0	ENSG00000178950
mod0	ENSG00000178974
mod0	ENSG00000179010
mod0	ENSG00000179029
mod0	ENSG00000179097
mod0	ENSG00000179242
mod0	ENSG00000179295
mod0	ENSG00000179528
mod0	ENSG00000179593
mod0	ENSG00000179598
mod0	ENSG00000179630
mod0	ENSG00000179776
mod0	ENSG00000179889
mod0	ENSG00000179943
mod0	ENSG00000180182
mod0	ENSG00000180209
mod0	ENSG00000180332
mod0	ENSG00000180336
mod0	ENSG00000180389
mod0	ENSG00000180423
mod0	ENSG00000180574
mod0	ENSG00000180767
mod0	ENSG00000180834
mod0	ENSG00000180921
mod0	ENSG00000180957
mod0	ENSG00000181004
mod0	ENSG00000181019
mod0	ENSG00000181074
mod0	ENSG00000181218
mod0	ENSG00000181333
mod0	ENSG00000181404
mod0	ENSG00000181541
mod0	ENSG00000181690
mod0	ENSG00000181885
mod0	ENSG00000181963
mod0	ENSG00000182175
mod0	ENSG00000182185
mod0	ENSG00000182240
mod0	ENSG00000182257
mod0	ENSG00000182326
mod0	ENSG00000182327
mod0	ENSG00000182362
mod0	ENSG00000182372
mod0	ENSG00000182378
mod0	ENSG00000182393
mod0	ENSG00000182405
mod0	ENSG00000182473
mod0	ENSG00000182534
mod0	ENSG00000182544
mod0	ENSG00000182636
mod0	ENSG00000182685
mod0	ENSG00000182749
mod0	ENSG00000182768
mod0	ENSG00000182890
mod0	ENSG00000182901
mod0	ENSG00000183091
mod0	ENSG00000183092
mod0	ENSG00000183281
mod0	ENSG00000183496
mod0	ENSG00000183624
mod0	ENSG00000183765
mod0	ENSG00000183793
mod0	ENSG00000183801
mod0	ENSG00000183878
mod0	ENSG00000184058
mod0	ENSG00000184209
mod0	ENSG00000184343
mod0	ENSG00000184361
mod0	ENSG00000184368
mod0	ENSG00000184402
mod0	ENSG00000184428
mod0	ENSG00000184434
mod0	ENSG00000184489
mod0	ENSG00000184719
mod0	ENSG00000184828
mod0	ENSG00000184897
mod0	ENSG00000184898
mod0	ENSG00000184956
mod0	ENSG00000184984
mod0	ENSG00000185010
mod0	ENSG00000185040
mod0	ENSG00000185046
mod0	ENSG00000185112
mod0	ENSG00000185250
mod0	ENSG00000185304
mod0	ENSG00000185332
mod0	ENSG00000185437
mod0	ENSG00000185453
mod0	ENSG00000185483
mod0	ENSG00000185499
mod0	ENSG00000185527
mod0	ENSG00000185561
mod0	ENSG00000185674
mod0	ENSG00000185798
mod0	ENSG00000185811
mod0	ENSG00000185829
mod0	ENSG00000185838
mod0	ENSG00000185864
mod0	ENSG00000185899
mod0	ENSG00000185900
mod0	ENSG00000185989
mod0	ENSG00000186047
mod0	ENSG00000186118
mod0	ENSG00000186141
mod0	ENSG00000186204
mod0	ENSG00000186281
mod0	ENSG00000186340
mod0	ENSG00000186399
mod0	ENSG00000186522
mod0	ENSG00000186567
mod0	ENSG00000186625
mod0	ENSG00000186628
mod0	ENSG00000186654
mod0	ENSG00000186767
mod0	ENSG00000186919
mod0	ENSG00000186976
mod0	ENSG00000187017
mod0	ENSG00000187122
mod0	ENSG00000187144
mod0	ENSG00000187239
mod0	ENSG00000187555
mod0	ENSG00000187624
mod0	ENSG00000187735
mod0	ENSG00000187742
mod0	ENSG00000187860
mod0	ENSG00000187980
mod0	ENSG00000187994
mod0	ENSG00000188015
mod0	ENSG00000188033
mod0	ENSG00000188037
mod0	ENSG00000188152
mod0	ENSG00000188211
mod0	ENSG00000188277
mod0	ENSG00000188343
mod0	ENSG00000188368
mod0	ENSG00000188385
mod0	ENSG00000188566
mod0	ENSG00000188690
mod0	ENSG00000188706
mod0	ENSG00000188707
mod0	ENSG00000188710
mod0	ENSG00000188820
mod0	ENSG00000188827
mod0	ENSG00000189013
mod0	ENSG00000189171
mod0	ENSG00000189269
mod0	ENSG00000189292
mod0	ENSG00000189377
mod0	ENSG00000189420
mod0	ENSG00000196081
mod0	ENSG00000196242
mod0	ENSG00000196247
mod0	ENSG00000196263
mod0	ENSG00000196275
mod0	ENSG00000196323
mod0	ENSG00000196369
mod0	ENSG00000196391
mod0	ENSG00000196420
mod0	ENSG00000196421
mod0	ENSG00000196433
mod0	ENSG00000196436
mod0	ENSG00000196459
mod0	ENSG00000196476
mod0	ENSG00000196511
mod0	ENSG00000196655
mod0	ENSG00000196704
mod0	ENSG00000196754
mod0	ENSG00000196776
mod0	ENSG00000196781
mod0	ENSG00000196792
mod0	ENSG00000196814
mod0	ENSG00000196865
mod0	ENSG00000196943
mod0	ENSG00000197119
mod0	ENSG00000197121
mod0	ENSG00000197147
mod0	ENSG00000197165
mod0	ENSG00000197168
mod0	ENSG00000197253
mod0	ENSG00000197279
mod0	ENSG00000197375
mod0	ENSG00000197417
mod0	ENSG00000197520
mod0	ENSG00000197557
mod0	ENSG00000197558
mod0	ENSG00000197580
mod0	ENSG00000197608
mod0	ENSG00000197712
mod0	ENSG00000197837
mod0	ENSG00000198064
mod0	ENSG00000198087
mod0	ENSG00000198146
mod0	ENSG00000198178
mod0	ENSG00000198185
mod0	ENSG00000198315
mod0	ENSG00000198435
mod0	ENSG00000198483
mod0	ENSG00000198523
mod0	ENSG00000198553
mod0	ENSG00000198576
mod0	ENSG00000198642
mod0	ENSG00000198680
mod0	ENSG00000198682
mod0	ENSG00000198692
mod0	ENSG00000198695
mod0	ENSG00000198712
mod0	ENSG00000198727
mod0	ENSG00000198728
mod0	ENSG00000198729
mod0	ENSG00000198763
mod0	ENSG00000198768
mod0	ENSG00000198786
mod0	ENSG00000198795
mod0	ENSG00000198804
mod0	ENSG00000198840
mod0	ENSG00000198855
mod0	ENSG00000198886
mod0	ENSG00000198892
mod0	ENSG00000198894
mod0	ENSG00000198899
mod0	ENSG00000198938
mod0	ENSG00000203667
mod0	ENSG00000203668
mod0	ENSG00000203747
mod0	ENSG00000203880
mod0	ENSG00000204001
mod0	ENSG00000204086
mod0	ENSG00000204099
mod0	ENSG00000204161
mod0	ENSG00000204356
mod0	ENSG00000204406
mod0	ENSG00000204410
mod0	ENSG00000204514
mod0	ENSG00000204644
mod0	ENSG00000204681
mod0	ENSG00000204764
mod0	ENSG00000204822
mod0	ENSG00000204851
mod0	ENSG00000204920
mod0	ENSG00000205129
mod0	ENSG00000205213
mod0	ENSG00000205238
mod0	ENSG00000205356
mod0	ENSG00000205364
mod0	ENSG00000205502
mod0	ENSG00000205542
mod0	ENSG00000205560
mod0	ENSG00000205571
mod0	ENSG00000205707
mod0	ENSG00000205927
mod0	ENSG00000205978
mod0	ENSG00000206113
mod0	ENSG00000206127
mod0	ENSG00000206140
mod0	ENSG00000206418
mod0	ENSG00000206557
mod0	ENSG00000211452
mod0	ENSG00000212124
mod0	ENSG00000212719
mod0	ENSG00000212907
mod0	ENSG00000212916
mod0	ENSG00000213047
mod0	ENSG00000213077
mod0	ENSG00000213160
mod0	ENSG00000213316
mod0	ENSG00000213366
mod0	ENSG00000213398
mod0	ENSG00000213533
mod0	ENSG00000213793
mod0	ENSG00000213865
mod0	ENSG00000213901
mod0	ENSG00000213918
mod0	ENSG00000213949
mod0	ENSG00000213988
mod0	ENSG00000214078
mod0	ENSG00000214140
mod0	ENSG00000214193
mod0	ENSG00000214309
mod0	ENSG00000214753
mod0	ENSG00000214776
mod0	ENSG00000214960
mod0	ENSG00000215045
mod0	ENSG00000215375
mod0	ENSG00000215845
mod0	ENSG00000218739
mod0	ENSG00000221843
mod0	ENSG00000221955
mod0	ENSG00000221988
mod0	ENSG00000221995
mod0	ENSG00000222046
mod0	ENSG00000223547
mod0	ENSG00000224051
mod0	ENSG00000225830
mod0	ENSG00000225921
mod0	ENSG00000226174
mod0	ENSG00000226742
mod0	ENSG00000226763
mod0	ENSG00000228253
mod0	ENSG00000228594
mod0	ENSG00000228696
mod0	ENSG00000228727
mod0	ENSG00000229676
mod0	ENSG00000230510
mod0	ENSG00000232112
mod0	ENSG00000232388
mod0	ENSG00000232629
mod0	ENSG00000232653
mod0	ENSG00000232838
mod0	ENSG00000234719
mod0	ENSG00000235109
mod0	ENSG00000236287
mod0	ENSG00000236383
mod0	ENSG00000236699
mod0	ENSG00000237541
mod0	ENSG00000238083
mod0	ENSG00000239605
mod0	ENSG00000239704
mod0	ENSG00000239900
mod0	ENSG00000240184
mod0	ENSG00000240563
mod0	ENSG00000241484
mod0	ENSG00000241945
mod0	ENSG00000241962
mod0	ENSG00000242028
mod0	ENSG00000242259
mod0	ENSG00000242802
mod0	ENSG00000243056
mod0	ENSG00000243156
mod0	ENSG00000243678
mod0	ENSG00000243696
mod0	ENSG00000243708
mod0	ENSG00000243716
mod0	ENSG00000243789
mod0	ENSG00000244274
mod0	ENSG00000244476
mod0	ENSG00000244731
mod0	ENSG00000247595
mod0	ENSG00000248098
mod0	ENSG00000248592
mod0	ENSG00000248905
mod0	ENSG00000249222
mod0	ENSG00000249242
mod0	ENSG00000249884
mod0	ENSG00000250305
mod0	ENSG00000250312
mod0	ENSG00000250506
mod0	ENSG00000250673
mod0	ENSG00000251287
mod0	ENSG00000253293
mod0	ENSG00000253309
mod0	ENSG00000253626
mod0	ENSG00000253846
mod0	ENSG00000254206
mod0	ENSG00000254521
mod0	ENSG00000254827
mod0	ENSG00000254995
mod0	ENSG00000255374
mod0	ENSG00000255823
mod0	ENSG00000256045
mod0	ENSG00000256053
mod0	ENSG00000256222
mod0	ENSG00000256436
mod0	ENSG00000256537
mod0	ENSG00000256574
mod0	ENSG00000256618
mod0	ENSG00000256713
mod0	ENSG00000257103
mod0	ENSG00000257108
mod0	ENSG00000257390
mod0	ENSG00000257950
mod0	ENSG00000258366
mod0	ENSG00000258472
mod0	ENSG00000258484
mod0	ENSG00000258539
mod0	ENSG00000259075
mod0	ENSG00000260097
mod0	ENSG00000260286
mod0	ENSG00000260300
mod0	ENSG00000261150
mod0	ENSG00000261408
mod0	ENSG00000261701
mod0	ENSG00000261740
mod0	ENSG00000261794
mod0	ENSG00000262180
mod0	ENSG00000262576
mod0	ENSG00000262874
mod0	ENSG00000264230
mod0	ENSG00000264343
mod0	ENSG00000264364
mod0	ENSG00000265190
mod0	ENSG00000265354
mod0	ENSG00000265491
mod0	ENSG00000265681
mod0	ENSG00000266714
mod0	ENSG00000267041
mod0	ENSG00000267216
mod0	ENSG00000267855
mod0	ENSG00000268350
mod0	ENSG00000269028
mod0	ENSG00000269343
mod0	ENSG00000269693
mod0	ENSG00000269743
mod0	ENSG00000272602
mod0	ENSG00000272899
mod0	ENSG00000273604
mod0	ENSG00000273748
mod0	ENSG00000273820
mod0	ENSG00000273899
mod0	ENSG00000274386
mod0	ENSG00000274512
mod0	ENSG00000274736
mod0	ENSG00000275052
mod0	ENSG00000275074
mod0	ENSG00000275183
mod0	ENSG00000275302
mod0	ENSG00000275464
mod0	ENSG00000275895
mod0	ENSG00000276045
mod0	ENSG00000276070
mod0	ENSG00000276345
mod0	ENSG00000276547
mod0	ENSG00000276600
mod0	ENSG00000276747
mod0	ENSG00000277203
mod0	ENSG00000277462
mod0	ENSG00000277632
mod0	ENSG00000278023
mod0	ENSG00000278540
mod0	ENSG00000278558
mod0	ENSG00000278817
mod0	ENSG00000280071
mod0	ENSG00000280433
mod0	ENSG00000282034
mod0	ENSG00000282608
mod0	ENSG00000283761
mod0	ENSG00000284024
mod1	ENSG00000000003
mod1	ENSG00000001460
mod1	ENSG00000001461
mod1	ENSG00000004139
mod1	ENSG00000005102
mod1	ENSG00000005436
mod1	ENSG00000005448
mod1	ENSG00000005469
mod1	ENSG00000005513
mod1	ENSG00000005801
mod1	ENSG00000005810
mod1	ENSG00000005884
mod1	ENSG00000006062
mod1	ENSG00000006432
mod1	ENSG00000007392
mod1	ENSG00000008283
mod1	ENSG00000008300
mod1	ENSG00000008311
mod1	ENSG00000008405
mod1	ENSG00000008710
mod1	ENSG00000009780
mod1	ENSG00000010626
mod1	ENSG00000010803
mod1	ENSG00000010818
mod1	ENSG00000011523
mod1	ENSG00000013523
mod1	ENSG00000013725
mod1	ENSG00000015171
mod1	ENSG00000019485
mod1	ENSG00000021300
mod1	ENSG00000022556
mod1	ENSG00000023516
mod1	ENSG00000029725
mod1	ENSG00000030066
mod1	ENSG00000030419
mod1	ENSG00000033867
mod1	ENSG00000034053
mod1	ENSG00000034533
mod1	ENSG00000035115
mod1	ENSG00000035928
mod1	ENSG00000036549
mod1	ENSG00000037280
mod1	ENSG00000039600
mod1	ENSG00000040608
mod1	ENSG00000042088
mod1	ENSG00000043143
mod1	ENSG00000046651
mod1	ENSG00000046653
mod1	ENSG00000047188
mod1	ENSG00000048707
mod1	ENSG00000049246
mod1	ENSG00000049618
mod1	ENSG00000049768
mod1	ENSG00000049769
mod1	ENSG00000050165
mod1	ENSG00000050405
mod1	ENSG00000050426
mod1	ENSG00000051825
mod1	ENSG00000053702
mod1	ENSG00000054392
mod1	ENSG00000055044
mod1	ENSG00000055732
mod1	ENSG00000056277
mod1	ENSG00000056558
mod1	ENSG00000057935
mod1	ENSG00000058056
mod1	ENSG00000058453
mod1	ENSG00000059588
mod1	ENSG00000062524
mod1	ENSG00000063127
mod1	ENSG00000063180
mod1	ENSG00000063587
mod1	ENSG00000063660
mod1	ENSG00000064886
mod1	ENSG00000064933
mod1	ENSG00000065357
mod1	ENSG00000065675
mod1	ENSG00000065717
mod1	ENSG00000066651
mod1	ENSG00000066933
mod1	ENSG00000067113
mod1	ENSG00000067191
mod1	ENSG00000067369
mod1	ENSG00000067445
mod1	ENSG00000067533
mod1	ENSG00000068097
mod1	ENSG00000068885
mod1	ENSG00000069020
mod1	ENSG00000069493
mod1	ENSG00000070087
mod1	ENSG00000070526
mod1	ENSG00000070718
mod1	ENSG00000071575
mod1	ENSG00000072071
mod1	ENSG00000072858
mod1	ENSG00000073536
mod1	ENSG00000073605
mod1	ENSG00000074266
mod1	ENSG00000074527
mod1	ENSG00000074621
mod1	ENSG00000074657
mod1	ENSG00000074855
mod1	ENSG00000074935
mod1	ENSG00000074966
mod1	ENSG00000075886
mod1	ENSG00000076321
mod1	ENSG00000076604
mod1	ENSG00000078177
mod1	ENSG00000078246
mod1	ENSG00000078589
mod1	ENSG00000078687
mod1	ENSG00000078967
mod1	ENSG00000079134
mod1	ENSG00000079335
mod1	ENSG00000079691
mod1	ENSG00000079974
mod1	ENSG00000080345
mod1	ENSG00000080561
mod1	ENSG00000080573
mod1	ENSG00000080822
mod1	ENSG00000080839
mod1	ENSG00000080854
mod1	ENSG00000081026
mod1	ENSG00000081059
mod1	ENSG00000081665
mod1	ENSG00000082196
mod1	ENSG00000082512
mod1	ENSG00000083097
mod1	ENSG00000083123
mod1	ENSG00000083535
mod1	ENSG00000083544
mod1	ENSG00000083807
mod1	ENSG00000083817
mod1	ENSG00000083844
mod1	ENSG00000085465
mod1	ENSG00000085511
mod1	ENSG00000085721
mod1	ENSG00000085788
mod1	ENSG00000086102
mod1	ENSG00000086712
mod1	ENSG00000086848
mod1	ENSG00000087076
mod1	ENSG00000087299
mod1	ENSG00000088002
mod1	ENSG00000088387
mod1	ENSG00000088543
mod1	ENSG00000088808
mod1	ENSG00000089012
mod1	ENSG00000089048
mod1	ENSG00000089094
mod1	ENSG00000089123
mod1	ENSG00000089177
mod1	ENSG00000089335
mod1	ENSG00000089775
mod1	ENSG00000090447
mod1	ENSG00000090554
mod1	ENSG00000090905
mod1	ENSG00000090932
mod1	ENSG00000091409
mod1	ENSG00000091879
mod1	ENSG00000092096
mod1	ENSG00000092439
mod1	ENSG00000092978
mod1	ENSG00000094841
mod1	ENSG00000096092
mod1	ENSG00000096433
mod1	ENSG00000096654
mod1	ENSG00000096872
mod1	ENSG00000097096
mod1	ENSG00000099204
mod1	ENSG00000099282
mod1	ENSG00000099284
mod1	ENSG00000099822
mod1	ENSG00000099992
mod1	ENSG00000100105
mod1	ENSG00000100150
mod1	ENSG00000100154
mod1	ENSG00000100197
mod1	ENSG00000100271
mod1	ENSG00000100285
mod1	ENSG00000100346
mod1	ENSG00000100403
mod1	ENSG00000100478
mod1	ENSG00000100523
mod1	ENSG00000100578
mod1	ENSG00000100814
mod1	ENSG00000100852
mod1	ENSG00000101230
mod1	ENSG00000101298
mod1	ENSG00000101400
mod1	ENSG00000101445
mod1	ENSG00000101452
mod1	ENSG00000101546
mod1	ENSG00000101695
mod1	ENSG00000101842
mod1	ENSG00000102043
mod1	ENSG00000102053
mod1	ENSG00000102226
mod1	ENSG00000102245
mod1	ENSG00000102302
mod1	ENSG00000102349
mod1	ENSG00000102383
mod1	ENSG00000102743
mod1	ENSG00000103037
mod1	ENSG00000103047
mod1	ENSG00000103064
mod1	ENSG00000103067
mod1	ENSG00000103264
mod1	ENSG00000103319
mod1	ENSG00000103351
mod1	ENSG00000103494
mod1	ENSG00000103522
mod1	ENSG00000103550
mod1	ENSG00000104154
mod1	ENSG00000104177
mod1	ENSG00000104218
mod1	ENSG00000104290
mod1	ENSG00000104432
mod1	ENSG00000104833
mod1	ENSG00000104835
mod1	ENSG00000104863
mod1	ENSG00000104866
mod1	ENSG00000104936
mod1	ENSG00000105072
mod1	ENSG00000105278
mod1	ENSG00000105289
mod1	ENSG00000105519
mod1	ENSG00000105559
mod1	ENSG00000105641
mod1	ENSG00000105655
mod1	ENSG00000105662
mod1	ENSG00000105699
mod1	ENSG00000105750
mod1	ENSG00000105865
mod1	ENSG00000105866
mod1	ENSG00000105926
mod1	ENSG00000105928
mod1	ENSG00000106351
mod1	ENSG00000106443
mod1	ENSG00000106479
mod1	ENSG00000106608
mod1	ENSG00000106633
mod1	ENSG00000106686
mod1	ENSG00000106688
mod1	ENSG00000107014
mod1	ENSG00000107018
mod1	ENSG00000107104
mod1	ENSG00000107281
mod1	ENSG00000107485
mod1	ENSG00000107611
mod1	ENSG00000107625
mod1	ENSG00000107679
mod1	ENSG00000107742
mod1	ENSG00000107779
mod1	ENSG00000107890
mod1	ENSG00000107957
mod1	ENSG00000108021
mod1	ENSG00000108375
mod1	ENSG00000108395
mod1	ENSG00000108474
mod1	ENSG00000108515
mod1	ENSG00000108852
mod1	ENSG00000109063
mod1	ENSG00000109184
mod1	ENSG00000109189
mod1	ENSG00000109452
mod1	ENSG00000109618
mod1	ENSG00000109680
mod1	ENSG00000109689
mod1	ENSG00000109771
mod1	ENSG00000109920
mod1	ENSG00000109944
mod1	ENSG00000110092
mod1	ENSG00000110318
mod1	ENSG00000110448
mod1	ENSG00000110723
mod1	ENSG00000110811
mod1	ENSG00000110844
mod1	ENSG00000110888
mod1	ENSG00000110944
mod1	ENSG00000111215
mod1	ENSG00000111254
mod1	ENSG00000111300
mod1	ENSG00000111344
mod1	ENSG00000111371
mod1	ENSG00000111676
mod1	ENSG00000111678
mod1	ENSG00000111716
mod1	ENSG00000111752
mod1	ENSG00000111785
mod1	ENSG00000111863
mod1	ENSG00000111879
mod1	ENSG00000111962
mod1	ENSG00000112033
mod1	ENSG00000112159
mod1	ENSG00000112208
mod1	ENSG00000112249
mod1	ENSG00000112357
mod1	ENSG00000112394
mod1	ENSG00000112486
mod1	ENSG00000112592
mod1	ENSG00000112782
mod1	ENSG00000112877
mod1	ENSG00000112941
mod1	ENSG00000113249
mod1	ENSG00000113263
mod1	ENSG00000113319
mod1	ENSG00000113360
mod1	ENSG00000113456
mod1	ENSG00000113658
mod1	ENSG00000113971
mod1	ENSG00000114107
mod1	ENSG00000114544
mod1	ENSG00000114554
mod1	ENSG00000114631
mod1	ENSG00000114735
mod1	ENSG00000114739
mod1	ENSG00000114854
mod1	ENSG00000114948
mod1	ENSG00000114993
mod1	ENSG00000115255
mod1	ENSG00000115257
[truncated: 12,172 more rows]

## Sheet: PBMC modules and association
Table S9: PBMC Transcriptomics modules and association with clinical outcome, Related to Figure 6.
Module	Analysis	P value	Adj. p value	Direction
mod1	Visit 1 analysis - overall	5.43723e-06	5.43723e-05	Mild
mod11	Visit 1 analysis - overall	0.000152779	0.000763896	Severe
mod12	Visit 1 analysis - overall	9.96243e-08	1.99249e-06	Severe
mod14	Visit 1 analysis - overall	4.45774e-10	1.7831e-08	Mild
mod15	Visit 1 analysis - overall	0.000293481	0.00119912	Mild
mod16	Visit 1 analysis - overall	0.00991726	0.0233347	Severe
mod17	Visit 1 analysis - overall	0.0139594	0.031021	Severe
mod18	Visit 1 analysis - overall	0.000666019	0.00242189	Severe
mod19	Visit 1 analysis - overall	9.01e-05	0.000514857	Severe
mod2	Visit 1 analysis - overall	0.00299876	0.0079967	Severe
mod22	Visit 1 analysis - overall	0.000878732	0.00292911	Mild
mod26	Visit 1 analysis - overall	0.00175318	0.00539439	Mild
mod29	Visit 1 analysis - overall	2.69719e-06	3.59626e-05	Mild
mod3	Visit 1 analysis - overall	0.0235237	0.044807	Severe
mod30	Visit 1 analysis - overall	0.00294087	0.0079967	Severe
mod33	Visit 1 analysis - overall	0.0034385	0.00859626	Severe
mod39	Visit 1 analysis - overall	0.0216272	0.0432545	Severe
mod6	Visit 1 analysis - overall	4.34731e-05	0.000289821	Severe
mod7	Visit 1 analysis - overall	0.0162876	0.0342897	Mild
mod8	Visit 1 analysis - overall	3.45974e-05	0.000276779	Mild
mod9	Visit 1 analysis - overall	0.000299779	0.00119912	Mild
mod1	Visit 1 analysis - 1|4	0.00118864	0.018873	Mild
mod1	Visit 1 analysis - 1|5	0.00107186	0.0183022	Mild
mod1	Visit 1 analysis - 2|4	0.001372	0.0203259	Mild
mod1	Visit 1 analysis - 2|5	0.000167469	0.0063346	Mild
mod1	Visit 1 analysis - 3|4	0.0484181	0.18445	Mild
mod11	Visit 1 analysis - 1|4	0.000621791	0.0138176	Severe
mod11	Visit 1 analysis - 1|5	0.00727073	0.052878	Severe
mod11	Visit 1 analysis - 2|4	0.00286176	0.0332848	Severe
mod11	Visit 1 analysis - 2|5	0.0136988	0.0794134	Severe
mod12	Visit 1 analysis - 1|4	1.38067e-06	0.000184089	Severe
mod12	Visit 1 analysis - 1|5	0.000190038	0.0063346	Severe
mod12	Visit 1 analysis - 2|4	9.3845e-06	0.00093845	Severe
mod12	Visit 1 analysis - 2|5	0.000277206	0.00852943	Severe
mod12	Visit 1 analysis - 3|4	0.00109813	0.0183022	Severe
mod14	Visit 1 analysis - 1|3	0.0149681	0.0820171	Mild
mod14	Visit 1 analysis - 1|4	4.99683e-07	0.000184089	Mild
mod14	Visit 1 analysis - 1|5	1.14938e-06	0.000184089	Mild
mod14	Visit 1 analysis - 2|4	3.28999e-05	0.00219333	Mild
mod14	Visit 1 analysis - 2|5	2.33141e-05	0.00186513	Mild
mod14	Visit 1 analysis - 3|4	0.00299563	0.0332848	Mild
mod14	Visit 1 analysis - 3|5	0.0140088	0.08005	Mild
mod15	Visit 1 analysis - 1|2	0.0315743	0.14033	Mild
mod15	Visit 1 analysis - 1|4	0.00149019	0.0205543	Mild
mod15	Visit 1 analysis - 2|4	0.00404713	0.0389158	Mild
mod15	Visit 1 analysis - 3|4	0.0095501	0.0616136	Mild
mod16	Visit 1 analysis - 2|4	0.0245595	0.117044	Severe
mod17	Visit 1 analysis - 1|4	0.00740602	0.0529001	Severe
mod17	Visit 1 analysis - 2|4	0.00542738	0.043242	Severe
mod17	Visit 1 analysis - 2|5	0.044342	0.17389	Severe
mod18	Visit 1 analysis - 1|2	0.0364436	0.155079	Severe
mod18	Visit 1 analysis - 1|4	5.12231e-05	0.00292703	Severe
mod18	Visit 1 analysis - 1|5	0.0079823	0.0550503	Severe
mod18	Visit 1 analysis - 3|4	0.0349943	0.150513	Severe
mod19	Visit 1 analysis - 1|2	0.0119239	0.0711875	Severe
mod19	Visit 1 analysis - 1|4	0.000174826	0.0063346	Severe
mod19	Visit 1 analysis - 2|4	0.00348692	0.0357633	Severe
mod19	Visit 1 analysis - 3|4	0.000730017	0.0145739	Severe
mod19	Visit 1 analysis - 4|5	0.00579514	0.044578	Mild
mod2	Visit 1 analysis - 1|4	0.00460654	0.0400569	Severe
mod2	Visit 1 analysis - 2|4	0.000791839	0.0145739	Severe
mod2	Visit 1 analysis - 2|5	0.0345653	0.150284	Severe
mod2	Visit 1 analysis - 3|4	0.0258372	0.120173	Severe
mod22	Visit 1 analysis - 1|4	0.00456651	0.0400569	Mild
mod22	Visit 1 analysis - 2|4	0.000177999	0.0063346	Mild
mod22	Visit 1 analysis - 2|5	0.0292642	0.133019	Mild
mod26	Visit 1 analysis - 1|5	0.0462399	0.179572	Mild
mod29	Visit 1 analysis - 1|4	0.000801565	0.0145739	Mild
mod29	Visit 1 analysis - 1|5	0.000779309	0.0145739	Mild
mod29	Visit 1 analysis - 2|4	0.00146984	0.0205543	Mild
mod29	Visit 1 analysis - 2|5	0.000405367	0.0115498	Mild
mod29	Visit 1 analysis - 3|4	0.00122675	0.018873	Mild
mod29	Visit 1 analysis - 3|5	0.00481358	0.0401132	Mild
mod3	Visit 1 analysis - 1|2	0.00778601	0.0546387	Severe
mod3	Visit 1 analysis - 1|4	0.0146634	0.0818042	Severe
mod30	Visit 1 analysis - 1|4	0.00377081	0.0377081	Severe
mod30	Visit 1 analysis - 2|4	0.00231474	0.0289343	Severe
mod30	Visit 1 analysis - 3|4	0.00538592	0.043242	Severe
mod30	Visit 1 analysis - 4|5	0.0177167	0.0932457	Mild
mod33	Visit 1 analysis - 1|4	0.0028205	0.0332848	Severe
mod33	Visit 1 analysis - 2|4	0.000433117	0.0115498	Severe
mod33	Visit 1 analysis - 2|5	0.0403425	0.165455	Severe
mod33	Visit 1 analysis - 3|4	0.00862594	0.0575063	Severe
mod39	Visit 1 analysis - 1|4	0.0436699	0.17389	Severe
mod39	Visit 1 analysis - 2|4	0.00335814	0.035623	Severe
mod39	Visit 1 analysis - 3|4	0.00475741	0.0401132	Severe
mod6	Visit 1 analysis - 1|4	0.0147248	0.0818042	Severe
mod6	Visit 1 analysis - 1|5	0.000578593	0.0136139	Severe
mod6	Visit 1 analysis - 2|4	0.0282007	0.129659	Severe
mod6	Visit 1 analysis - 2|5	6.40223e-05	0.00320111	Severe
mod6	Visit 1 analysis - 3|4	0.0405365	0.165455	Severe
mod6	Visit 1 analysis - 3|5	0.00196559	0.0253625	Severe
mod6	Visit 1 analysis - 4|5	0.0469711	0.180658	Severe
mod7	Visit 1 analysis - 2|4	0.00451041	0.0400569	Mild
mod7	Visit 1 analysis - 2|5	0.00662745	0.0490922	Mild
mod8	Visit 1 analysis - 1|3	0.0493108	0.186078	Mild
mod8	Visit 1 analysis - 1|4	0.00338418	0.035623	Mild
mod8	Visit 1 analysis - 1|5	0.0103713	0.0658495	Mild
mod8	Visit 1 analysis - 2|4	0.00816356	0.0553462	Mild
mod8	Visit 1 analysis - 2|5	0.00408616	0.0389158	Mild
mod8	Visit 1 analysis - 3|4	0.0186262	0.0967596	Mild
mod9	Visit 1 analysis - 1|5	0.038049	0.160206	Mild
mod9	Visit 1 analysis - 2|3	0.021959	0.10844	Mild
mod9	Visit 1 analysis - 2|4	0.000484294	0.0121074	Mild
mod9	Visit 1 analysis - 2|5	0.00174842	0.0233123	Mild
mod1	Longitudinal analysis - overall shape	2.538e-05	0.000145029	Mild
mod1	Longitudinal analysis - overall average	3.73965e-24	7.47931e-23	Mild
mod10	Longitudinal analysis - overall shape	0.0128276	0.0256552	Mild
mod10	Longitudinal analysis - overall average	1.29183e-08	2.58366e-08	Mild
mod11	Longitudinal analysis - overall shape	1.09475e-06	7.29836e-06	Severe
mod11	Longitudinal analysis - overall average	3.61652e-12	1.20551e-11	Severe
mod12	Longitudinal analysis - overall shape	9.34274e-07	7.29836e-06	Severe
mod12	Longitudinal analysis - overall average	1.64864e-29	6.59457e-28	Severe
mod13	Longitudinal analysis - overall shape	4.82756e-10	1.93102e-08	Severe
mod13	Longitudinal analysis - overall average	0.00038034	0.0006339	Severe
mod14	Longitudinal analysis - overall shape	8.19523e-09	1.63905e-07	Mild
mod14	Longitudinal analysis - overall average	2.08124e-21	2.77499e-20	Mild
mod15	Longitudinal analysis - overall shape	0.00590887	0.0181812	Mild
mod15	Longitudinal analysis - overall average	2.12716e-14	1.06358e-13	Mild
mod16	Longitudinal analysis - overall average	5.72832e-05	0.000101028	Severe
mod17	Longitudinal analysis - overall shape	0.0118434	0.0256552	Severe
mod17	Longitudinal analysis - overall average	4.03247e-14	1.79221e-13	Severe
mod18	Longitudinal analysis - overall shape	0.0121752	0.0256552	Severe
mod18	Longitudinal analysis - overall average	1.67435e-14	9.56772e-14	Severe
mod19	Longitudinal analysis - overall shape	0.00939754	0.0256552	Severe
mod19	Longitudinal analysis - overall average	2.86392e-10	7.1598e-10	Severe
mod2	Longitudinal analysis - overall shape	0.0115331	0.0256552	Severe
mod2	Longitudinal analysis - overall average	4.63808e-11	1.32517e-10	Severe
mod21	Longitudinal analysis - overall shape	0.0102559	0.0256552	Mild
mod21	Longitudinal analysis - overall average	0.0213898	0.0329074	Severe
mod22	Longitudinal analysis - overall shape	0.0220653	0.0383744	Mild
mod22	Longitudinal analysis - overall average	6.62657e-11	1.76708e-10	Mild
mod25	Longitudinal analysis - overall shape	0.004071	0.0163111	Mild
mod25	Longitudinal analysis - overall average	0.000664318	0.00106291	Severe
mod26	Longitudinal analysis - overall shape	0.0122425	0.0256552	Mild
mod26	Longitudinal analysis - overall average	1.46428e-13	5.32466e-13	Mild
mod27	Longitudinal analysis - overall shape	0.0167438	0.0304433	Mild
mod29	Longitudinal analysis - overall shape	2.84418e-07	2.84418e-06	Mild
mod29	Longitudinal analysis - overall average	1.3245e-17	1.3245e-16	Mild
mod3	Longitudinal analysis - overall shape	0.00407777	0.0163111	Severe
mod3	Longitudinal analysis - overall average	5.80909e-05	0.000101028	Severe
mod30	Longitudinal analysis - overall shape	0.00563352	0.0181812	Severe
mod30	Longitudinal analysis - overall average	2.28572e-09	5.07938e-09	Severe
mod33	Longitudinal analysis - overall shape	0.00550114	0.0181812	Severe
mod33	Longitudinal analysis - overall average	2.78381e-09	5.86065e-09	Severe
mod34	Longitudinal analysis - overall average	1.00912e-05	1.92214e-05	Mild
mod4	Longitudinal analysis - overall shape	0.0408534	0.0628514	Mild
mod4	Longitudinal analysis - overall average	2.38125e-11	7.32692e-11	Mild
mod5	Longitudinal analysis - overall shape	0.0308074	0.0513457	Severe
mod6	Longitudinal analysis - overall shape	2.44029e-08	3.25373e-07	Severe
mod6	Longitudinal analysis - overall average	3.23278e-16	2.58623e-15	Severe
mod7	Longitudinal analysis - overall shape	0.00134714	0.00673571	Mild
mod7	Longitudinal analysis - overall average	7.25211e-14	2.90084e-13	Mild
mod8	Longitudinal analysis - overall shape	0.0160292	0.0304433	Mild
mod8	Longitudinal analysis - overall average	5.90918e-10	1.3904e-09	Mild
mod9	Longitudinal analysis - overall shape	0.0355652	0.0569043	Mild
mod9	Longitudinal analysis - overall average	2.2367e-15	1.49114e-14	Mild
mod1	Longitudinal analysis - 1|2 average	0.00121657	0.00979788	Mild
mod1	Longitudinal analysis - 1|3 average	4.74599e-05	0.000619043	Mild
mod1	Longitudinal analysis - 1|4 average	1.81948e-13	4.36674e-11	Mild
mod1	Longitudinal analysis - 1|5 average	7.59992e-15	3.03997e-12	Mild
mod1	Longitudinal analysis - 1|5 shape	3.27815e-06	9.15471e-05	Mild
mod1	Longitudinal analysis - 2|4 average	8.32439e-09	3.12165e-07	Mild
mod1	Longitudinal analysis - 2|5 average	2.44935e-11	2.44935e-09	Mild
mod1	Longitudinal analysis - 2|5 shape	1.39142e-08	1.85522e-06	Mild
mod1	Longitudinal analysis - 3|4 average	8.07445e-08	2.20212e-06	Mild
mod1	Longitudinal analysis - 3|5 average	1.96841e-09	1.027e-07	Mild
mod1	Longitudinal analysis - 3|5 shape	9.62128e-07	3.94806e-05	Mild
mod1	Longitudinal analysis - 4|5 average	0.000800271	0.00681082	Severe
mod1	Longitudinal analysis - 4|5 shape	1.15017e-05	0.00021908	Mild
mod10	Longitudinal analysis - 1|2 average	0.049874	0.166277	Mild
mod10	Longitudinal analysis - 1|3 average	0.0173027	0.0814243	Mild
mod10	Longitudinal analysis - 1|3 shape	0.0201461	0.0774851	Severe
mod10	Longitudinal analysis - 1|4 average	0.000132913	0.00154902	Mild
mod10	Longitudinal analysis - 1|5 average	5.58269e-06	9.30448e-05	Mild
mod10	Longitudinal analysis - 1|5 shape	0.0230909	0.0871355	Mild
mod10	Longitudinal analysis - 2|4 average	3.86135e-05	0.000521213	Mild
mod10	Longitudinal analysis - 2|5 average	1.33569e-05	0.000202889	Mild
mod10	Longitudinal analysis - 2|5 shape	0.00697634	0.0332288	Mild
mod10	Longitudinal analysis - 3|4 average	0.00304989	0.021656	Mild
mod10	Longitudinal analysis - 3|4 shape	0.00980704	0.0435868	Mild
mod10	Longitudinal analysis - 3|5 average	0.00879173	0.0490701	Severe
mod10	Longitudinal analysis - 3|5 shape	0.00355853	0.0209326	Mild
mod11	Longitudinal analysis - 1|3 average	0.0307893	0.118656	Severe
mod11	Longitudinal analysis - 1|4 average	8.95947e-08	2.38919e-06	Severe
mod11	Longitudinal analysis - 1|4 shape	0.00925107	0.0420503	Severe
mod11	Longitudinal analysis - 1|5 average	1.04278e-08	3.6804e-07	Severe
mod11	Longitudinal analysis - 1|5 shape	2.1581e-06	7.19368e-05	Severe
mod11	Longitudinal analysis - 2|4 average	7.7957e-07	1.70088e-05	Severe
mod11	Longitudinal analysis - 2|4 shape	0.0180647	0.0701544	Severe
mod11	Longitudinal analysis - 2|5 average	1.85049e-06	3.5816e-05	Severe
mod11	Longitudinal analysis - 2|5 shape	4.52457e-06	0.00010646	Severe
mod11	Longitudinal analysis - 3|4 average	8.6196e-06	0.000136099	Severe
mod11	Longitudinal analysis - 3|5 average	0.000132958	0.00154902	Severe
mod11	Longitudinal analysis - 3|5 shape	5.93144e-05	0.000878733	Severe
mod11	Longitudinal analysis - 4|5 average	0.0223295	0.0975372	Mild
mod11	Longitudinal analysis - 4|5 shape	0.00208439	0.0142277	Severe
mod12	Longitudinal analysis - 1|2 average	0.00215937	0.0161953	Severe
mod12	Longitudinal analysis - 1|3 average	0.000289613	0.00294522	Severe
mod12	Longitudinal analysis - 1|4 average	6.89463e-17	8.27356e-14	Severe
mod12	Longitudinal analysis - 1|5 average	5.77695e-15	3.03997e-12	Severe
mod12	Longitudinal analysis - 1|5 shape	6.45364e-07	3.22682e-05	Severe
mod12	Longitudinal analysis - 2|4 average	1.60343e-12	2.74874e-10	Severe
mod12	Longitudinal analysis - 2|4 shape	0.0414945	0.134941	Severe
mod12	Longitudinal analysis - 2|5 average	1.03518e-13	3.10555e-11	Severe
mod12	Longitudinal analysis - 2|5 shape	1.22853e-10	4.91411e-08	Severe
mod12	Longitudinal analysis - 3|4 average	4.0981e-11	3.78286e-09	Severe
mod12	Longitudinal analysis - 3|5 average	1.0145e-10	8.11596e-09	Severe
mod12	Longitudinal analysis - 3|5 shape	6.26006e-08	6.26006e-06	Severe
mod12	Longitudinal analysis - 4|5 average	0.00144131	0.011231	Mild
mod12	Longitudinal analysis - 4|5 shape	4.18958e-06	0.00010474	Severe
mod13	Longitudinal analysis - 1|3 shape	0.0330003	0.110001	Severe
mod13	Longitudinal analysis - 1|4 average	0.0434899	0.154296	Mild
mod13	Longitudinal analysis - 1|4 shape	9.54015e-06	0.000190803	Severe
mod13	Longitudinal analysis - 1|5 average	0.000869955	0.00730032	Severe
mod13	Longitudinal analysis - 1|5 shape	2.00623e-07	1.33748e-05	Severe
mod13	Longitudinal analysis - 2|4 shape	2.38394e-06	7.3352e-05	Severe
mod13	Longitudinal analysis - 2|5 average	0.0152816	0.0742427	Mild
mod13	Longitudinal analysis - 2|5 shape	0.000368957	0.00378417	Severe
mod13	Longitudinal analysis - 3|4 average	0.0245958	0.104569	Mild
mod13	Longitudinal analysis - 3|4 shape	0.00113561	0.00890677	Severe
mod13	Longitudinal analysis - 3|5 average	0.000567546	0.00512072	Severe
mod13	Longitudinal analysis - 3|5 shape	0.00657875	0.0326919	Severe
mod13	Longitudinal analysis - 4|5 average	0.0163386	0.0774953	Severe
mod14	Longitudinal analysis - 1|2 average	0.00019756	0.00211671	Mild
mod14	Longitudinal analysis - 1|2 shape	1.21472e-05	0.000220857	Severe
mod14	Longitudinal analysis - 1|3 average	0.00013555	0.00155515	Mild
mod14	Longitudinal analysis - 1|4 average	2.07731e-12	2.88223e-10	Mild
mod14	Longitudinal analysis - 1|4 shape	0.045459	0.141699	Severe
mod14	Longitudinal analysis - 1|5 average	1.16911e-11	1.2754e-09	Mild
mod14	Longitudinal analysis - 1|5 shape	1.02777e-06	3.94806e-05	Mild
mod14	Longitudinal analysis - 2|4 average	2.40145e-09	1.20073e-07	Mild
mod14	Longitudinal analysis - 2|5 average	1.98471e-10	1.48853e-08	Mild
mod14	Longitudinal analysis - 2|5 shape	1.4539e-07	1.16312e-05	Mild
mod14	Longitudinal analysis - 3|4 average	6.83426e-08	2.00027e-06	Mild
mod14	Longitudinal analysis - 3|4 shape	0.0365128	0.119714	Mild
mod14	Longitudinal analysis - 3|5 average	6.05323e-08	1.81597e-06	Mild
mod14	Longitudinal analysis - 3|5 shape	2.72945e-07	1.55969e-05	Mild
mod14	Longitudinal analysis - 4|5 average	0.0113509	0.0608084	Severe
mod14	Longitudinal analysis - 4|5 shape	0.00072616	0.00622558	Mild
mod15	Longitudinal analysis - 1|2 average	0.00355996	0.0241354	Mild
mod15	Longitudinal analysis - 1|3 average	0.000136075	0.00155515	Mild
mod15	Longitudinal analysis - 1|4 average	4.14911e-09	1.83337e-07	Mild
mod15	Longitudinal analysis - 1|5 average	3.99813e-10	2.66542e-08	Mild
mod15	Longitudinal analysis - 1|5 shape	0.00199269	0.0139838	Mild
mod15	Longitudinal analysis - 2|4 average	1.54888e-05	0.000232333	Mild
mod15	Longitudinal analysis - 2|4 shape	0.0287832	0.100994	Mild
mod15	Longitudinal analysis - 2|5 average	5.36642e-06	9.11987e-05	Mild
mod15	Longitudinal analysis - 2|5 shape	9.62379e-05	0.00128317	Mild
mod15	Longitudinal analysis - 3|4 average	1.63957e-05	0.000242899	Mild
mod15	Longitudinal analysis - 3|5 average	4.56604e-06	8.05772e-05	Mild
mod15	Longitudinal analysis - 3|5 shape	0.00100436	0.00819887	Mild
mod15	Longitudinal analysis - 4|5 shape	0.00383358	0.0222237	Mild
mod16	Longitudinal analysis - 1|2 average	0.0156479	0.0753381	Severe
mod16	Longitudinal analysis - 1|3 average	0.00504268	0.0308735	Severe
mod16	Longitudinal analysis - 1|4 average	0.00037651	0.00367327	Severe
mod16	Longitudinal analysis - 1|5 average	6.08642e-06	0.000100051	Severe
mod16	Longitudinal analysis - 2|4 average	0.0308504	0.118656	Severe
mod16	Longitudinal analysis - 2|5 average	0.0138242	0.0702444	Severe
mod16	Longitudinal analysis - 3|4 average	0.0137153	0.0702444	Severe
mod16	Longitudinal analysis - 3|5 average	0.0331831	0.125207	Severe
mod17	Longitudinal analysis - 1|2 average	0.00047806	0.00444707	Severe
mod17	Longitudinal analysis - 1|3 average	0.000104678	0.00126882	Severe
mod17	Longitudinal analysis - 1|4 average	9.41441e-13	1.88288e-10	Severe
mod17	Longitudinal analysis - 1|5 average	9.52046e-10	6.01292e-08	Severe
mod17	Longitudinal analysis - 1|5 shape	0.0295603	0.101932	Severe
mod17	Longitudinal analysis - 2|4 average	7.39475e-08	2.06365e-06	Severe
mod17	Longitudinal analysis - 2|5 average	2.87873e-07	6.64323e-06	Severe
mod17	Longitudinal analysis - 2|5 shape	0.00327821	0.0198679	Severe
mod17	Longitudinal analysis - 3|4 average	5.30991e-05	0.00067786	Severe
mod17	Longitudinal analysis - 3|5 average	0.00224212	0.0167114	Severe
mod17	Longitudinal analysis - 3|5 shape	0.0111734	0.0485801	Severe
mod17	Longitudinal analysis - 4|5 shape	0.00776889	0.0359975	Severe
mod18	Longitudinal analysis - 1|2 average	0.000427053	0.00403515	Severe
mod18	Longitudinal analysis - 1|2 shape	0.0480208	0.145518	Mild
mod18	Longitudinal analysis - 1|3 average	0.0267456	0.109913	Severe
mod18	Longitudinal analysis - 1|4 average	9.034e-09	3.28509e-07	Severe
mod18	Longitudinal analysis - 1|5 average	4.54985e-09	1.8827e-07	Severe
mod18	Longitudinal analysis - 1|5 shape	0.0272445	0.0981782	Severe
mod18	Longitudinal analysis - 2|4 average	2.03664e-06	3.84701e-05	Severe
mod18	Longitudinal analysis - 2|5 average	9.16757e-07	1.96448e-05	Severe
mod18	Longitudinal analysis - 2|5 shape	0.00104609	0.00836871	Severe
mod18	Longitudinal analysis - 3|4 average	2.72142e-05	0.0003842	Severe
mod18	Longitudinal analysis - 3|5 average	2.88551e-05	0.000402629	Severe
mod18	Longitudinal analysis - 3|5 shape	0.00697805	0.0332288	Severe
mod18	Longitudinal analysis - 4|5 average	0.043574	0.154296	Mild
mod18	Longitudinal analysis - 4|5 shape	0.00314862	0.0193761	Severe
mod19	Longitudinal analysis - 1|2 average	0.00320246	0.0226056	Severe
mod19	Longitudinal analysis - 1|3 average	0.00859803	0.0482592	Severe
mod19	Longitudinal analysis - 1|4 average	7.3029e-05	0.000894233	Severe
mod19	Longitudinal analysis - 1|5 average	3.80911e-09	1.75805e-07	Severe
mod19	Longitudinal analysis - 1|5 shape	0.00145037	0.0109462	Severe
mod19	Longitudinal analysis - 2|4 average	0.00363666	0.0245168	Severe
mod19	Longitudinal analysis - 2|5 average	2.56041e-05	0.000365773	Severe
mod19	Longitudinal analysis - 2|5 shape	0.000138444	0.0016781	Severe
mod19	Longitudinal analysis - 3|4 average	0.000697371	0.00607071	Severe
mod19	Longitudinal analysis - 3|5 average	5.66277e-05	0.000715297	Severe
mod19	Longitudinal analysis - 3|5 shape	0.012031	0.0506569	Severe
mod19	Longitudinal analysis - 4|5 shape	0.000478293	0.00466628	Severe
mod2	Longitudinal analysis - 1|2 average	0.000831747	0.00702885	Severe
mod2	Longitudinal analysis - 1|3 average	4.26009e-05	0.000568013	Severe
mod2	Longitudinal analysis - 1|4 average	4.92209e-06	8.56016e-05	Severe
mod2	Longitudinal analysis - 1|5 average	1.7008e-09	9.27708e-08	Severe
mod2	Longitudinal analysis - 1|5 shape	0.0028079	0.0175494	Severe
mod2	Longitudinal analysis - 2|4 average	3.71639e-05	0.000512606	Severe
mod2	Longitudinal analysis - 2|5 average	1.83997e-05	0.000268672	Severe
mod2	Longitudinal analysis - 2|5 shape	0.000166799	0.00196234	Severe
mod2	Longitudinal analysis - 3|4 average	0.000181839	0.0020019	Severe
mod2	Longitudinal analysis - 3|5 average	0.00327486	0.0229815	Severe
mod2	Longitudinal analysis - 3|5 shape	0.00776601	0.0359975	Severe
mod2	Longitudinal analysis - 4|5 shape	0.00218693	0.0145796	Severe
mod21	Longitudinal analysis - 1|2 average	0.00482609	0.029699	Severe
mod21	Longitudinal analysis - 1|3 average	0.0191352	0.0866498	Severe
mod21	Longitudinal analysis - 1|4 average	0.000110195	0.00130925	Severe
mod21	Longitudinal analysis - 1|5 shape	0.0467033	0.142659	Mild
mod22	Longitudinal analysis - 1|3 average	0.00771042	0.0440595	Mild
mod22	Longitudinal analysis - 1|4 average	0.00047798	0.00444707	Mild
mod22	Longitudinal analysis - 1|5 average	7.64204e-09	2.95821e-07	Mild
mod22	Longitudinal analysis - 1|5 shape	0.00262687	0.0166785	Mild
mod22	Longitudinal analysis - 2|4 average	1.61681e-06	3.23361e-05	Mild
mod22	Longitudinal analysis - 2|5 average	1.67347e-06	3.29207e-05	Mild
mod22	Longitudinal analysis - 2|5 shape	0.000425927	0.00425927	Mild
mod22	Longitudinal analysis - 3|4 average	0.000583743	0.00522755	Mild
mod22	Longitudinal analysis - 3|5 average	0.00105477	0.00872911	Mild
mod22	Longitudinal analysis - 3|5 shape	0.00427805	0.024446	Mild
mod22	Longitudinal analysis - 4|5 shape	0.00351436	0.0209326	Mild
mod25	Longitudinal analysis - 1|5 average	0.00276575	0.0199934	Mild
mod25	Longitudinal analysis - 1|5 shape	0.00209858	0.0142277	Mild
mod25	Longitudinal analysis - 2|5 average	0.000519555	0.00475928	Mild
mod25	Longitudinal analysis - 2|5 shape	0.000962351	0.00801959	Mild
mod25	Longitudinal analysis - 3|5 average	0.00270673	0.0198053	Mild
mod25	Longitudinal analysis - 3|5 shape	0.0115156	0.0495296	Mild
mod25	Longitudinal analysis - 4|5 shape	0.0264435	0.0961581	Mild
mod26	Longitudinal analysis - 1|2 average	0.0289313	0.114959	Mild
mod26	Longitudinal analysis - 1|3 average	0.0158826	0.075933	Mild
mod26	Longitudinal analysis - 1|4 average	2.31048e-08	7.49344e-07	Mild
mod26	Longitudinal analysis - 1|4 shape	0.00663359	0.0326919	Mild
mod26	Longitudinal analysis - 1|5 average	4.52518e-07	1.02457e-05	Mild
mod26	Longitudinal analysis - 1|5 shape	0.0177968	0.0698742	Mild
mod26	Longitudinal analysis - 2|3 shape	0.0467209	0.142659	Mild
mod26	Longitudinal analysis - 2|4 average	1.12489e-05	0.000173061	Mild
mod26	Longitudinal analysis - 2|4 shape	0.000195533	0.00223466	Mild
mod26	Longitudinal analysis - 2|5 average	2.83257e-06	5.19419e-05	Mild
mod26	Longitudinal analysis - 2|5 shape	0.0129287	0.0533144	Mild
mod26	Longitudinal analysis - 3|4 average	7.96248e-06	0.0001274	Mild
mod26	Longitudinal analysis - 3|4 shape	0.0302323	0.103358	Mild
mod26	Longitudinal analysis - 3|5 average	1.63121e-07	3.99479e-06	Mild
mod26	Longitudinal analysis - 3|5 shape	0.00670185	0.0326919	Mild
mod27	Longitudinal analysis - 1|2 average	0.0263005	0.108821	Severe
mod27	Longitudinal analysis - 1|2 shape	1.57854e-05	0.000260578	Mild
mod27	Longitudinal analysis - 1|3 average	0.0247925	0.104569	Severe
mod27	Longitudinal analysis - 2|5 average	0.0470532	0.16272	Mild
mod29	Longitudinal analysis - 1|4 average	0.00348374	0.0240258	Mild
mod29	Longitudinal analysis - 1|5 average	6.86448e-11	5.88384e-09	Mild
mod29	Longitudinal analysis - 1|5 shape	5.71291e-06	0.000126954	Mild
mod29	Longitudinal analysis - 2|4 average	7.51185e-06	0.000121814	Mild
mod29	Longitudinal analysis - 2|5 average	8.17263e-12	9.80716e-10	Mild
mod29	Longitudinal analysis - 2|5 shape	5.10364e-10	1.02073e-07	Mild
mod29	Longitudinal analysis - 3|4 average	1.85832e-05	0.000268672	Mild
mod29	Longitudinal analysis - 3|5 average	1.44329e-09	8.24735e-08	Mild
mod29	Longitudinal analysis - 3|5 shape	3.43301e-06	9.15471e-05	Mild
mod29	Longitudinal analysis - 4|5 average	0.0028311	0.0203433	Severe
mod29	Longitudinal analysis - 4|5 shape	9.11875e-06	0.000190803	Mild
mod3	Longitudinal analysis - 1|4 average	0.00381217	0.0249978	Severe
mod3	Longitudinal analysis - 1|4 shape	0.00937496	0.0421346	Severe
mod3	Longitudinal analysis - 1|5 average	0.013305	0.0697205	Severe
mod3	Longitudinal analysis - 1|5 shape	0.0210369	0.0801405	Severe
mod3	Longitudinal analysis - 2|4 average	0.000173949	0.00195083	Severe
mod3	Longitudinal analysis - 2|4 shape	0.00118202	0.00909248	Severe
mod3	Longitudinal analysis - 2|5 shape	0.0109188	0.0479946	Severe
mod3	Longitudinal analysis - 3|4 average	0.00377513	0.0249978	Severe
mod3	Longitudinal analysis - 3|4 shape	0.0430751	0.13784	Severe
mod3	Longitudinal analysis - 3|5 shape	0.0119214	0.0506569	Severe
mod30	Longitudinal analysis - 1|2 average	0.00128247	0.0101918	Severe
mod30	Longitudinal analysis - 1|3 average	0.00380703	0.0249978	Severe
mod30	Longitudinal analysis - 1|4 average	1.33952e-09	8.03711e-08	Severe
mod30	Longitudinal analysis - 1|4 shape	0.0494685	0.148777	Mild
mod30	Longitudinal analysis - 1|5 average	1.12864e-06	2.37608e-05	Severe
mod30	Longitudinal analysis - 1|5 shape	0.00524625	0.02798	Severe
mod30	Longitudinal analysis - 2|4 average	0.000246518	0.00255019	Severe
mod30	Longitudinal analysis - 2|5 average	0.000214255	0.00227528	Severe
mod30	Longitudinal analysis - 2|5 shape	0.000681652	0.00615082	Severe
mod30	Longitudinal analysis - 3|4 average	0.000394223	0.00378454	Severe
mod30	Longitudinal analysis - 3|5 average	0.00267752	0.0197118	Severe
mod30	Longitudinal analysis - 3|5 shape	0.0283015	0.100182	Severe
mod30	Longitudinal analysis - 4|5 shape	0.000691967	0.00615082	Severe
mod33	Longitudinal analysis - 1|2 average	0.00472989	0.0296683	Severe
mod33	Longitudinal analysis - 1|2 shape	0.00480534	0.0259748	Mild
mod33	Longitudinal analysis - 1|3 average	0.0349401	0.129808	Severe
mod33	Longitudinal analysis - 1|4 average	0.0103787	0.05617	Severe
mod33	Longitudinal analysis - 1|5 average	4.27787e-09	1.83337e-07	Severe
mod33	Longitudinal analysis - 1|5 shape	0.000339543	0.00358007	Severe
mod33	Longitudinal analysis - 2|4 average	0.000231251	0.00241305	Severe
mod33	Longitudinal analysis - 2|5 average	9.96046e-08	2.59838e-06	Severe
mod33	Longitudinal analysis - 2|5 shape	1.08572e-06	3.94806e-05	Severe
mod33	Longitudinal analysis - 3|4 average	0.017885	0.0825459	Severe
mod33	Longitudinal analysis - 3|5 average	0.000939304	0.00782753	Severe
mod33	Longitudinal analysis - 3|5 shape	0.000677113	0.00615082	Severe
mod33	Longitudinal analysis - 4|5 average	0.0180944	0.0828751	Mild
mod33	Longitudinal analysis - 4|5 shape	0.00053	0.00504762	Severe
mod34	Longitudinal analysis - 1|3 average	0.0138503	0.0702444	Mild
mod34	Longitudinal analysis - 1|4 average	0.0176714	0.0818753	Mild
mod34	Longitudinal analysis - 1|5 average	0.00056002	0.00509109	Mild
mod34	Longitudinal analysis - 2|5 average	2.8568e-06	5.19419e-05	Mild
mod34	Longitudinal analysis - 2|5 shape	0.0253224	0.0937866	Mild
mod34	Longitudinal analysis - 3|5 average	0.00137049	0.0107489	Mild
mod34	Longitudinal analysis - 3|5 shape	0.0455744	0.141699	Mild
mod34	Longitudinal analysis - 4|5 average	0.013539	0.0700293	Mild
mod34	Longitudinal analysis - 4|5 shape	0.0291593	0.101424	Mild
mod4	Longitudinal analysis - 1|3 average	0.0335489	0.125416	Mild
mod4	Longitudinal analysis - 1|4 average	1.26576e-07	3.19082e-06	Mild
mod4	Longitudinal analysis - 1|5 average	2.05174e-06	3.84701e-05	Mild
mod4	Longitudinal analysis - 1|5 shape	0.0162063	0.0654801	Mild
mod4	Longitudinal analysis - 2|4 average	1.28949e-06	2.66791e-05	Mild
mod4	Longitudinal analysis - 2|5 average	3.29066e-06	5.89372e-05	Mild
mod4	Longitudinal analysis - 2|5 shape	0.00194616	0.0139011	Mild
mod4	Longitudinal analysis - 3|4 average	4.74452e-05	0.000619043	Mild
mod4	Longitudinal analysis - 3|5 average	0.000507211	0.00468195	Mild
mod4	Longitudinal analysis - 3|5 shape	0.00549337	0.0289125	Mild
mod4	Longitudinal analysis - 4|5 average	0.0382755	0.139395	Severe
mod4	Longitudinal analysis - 4|5 shape	0.00259915	0.0166785	Mild
mod5	Longitudinal analysis - 1|3 shape	0.0327486	0.110001	Mild
mod5	Longitudinal analysis - 1|5 average	0.00196663	0.0149364	Severe
mod5	Longitudinal analysis - 2|3 shape	0.0421889	0.136093	Mild
mod5	Longitudinal analysis - 2|4 average	0.047334	0.162794	Severe
mod6	Longitudinal analysis - 1|4 average	0.000107826	0.00129391	Severe
mod6	Longitudinal analysis - 1|4 shape	1.48326e-05	0.000257958	Severe
mod6	Longitudinal analysis - 1|5 average	0.000759726	0.00651194	Severe
mod6	Longitudinal analysis - 1|5 shape	0.00155027	0.0114834	Severe
mod6	Longitudinal analysis - 2|4 average	5.57354e-09	2.22942e-07	Severe
mod6	Longitudinal analysis - 2|4 shape	6.88889e-05	0.000965617	Severe
mod6	Longitudinal analysis - 2|5 average	2.59528e-09	1.24573e-07	Severe
mod6	Longitudinal analysis - 2|5 shape	5.74733e-05	0.000878733	Severe
mod6	Longitudinal analysis - 3|4 average	2.01924e-08	6.8722e-07	Severe
mod6	Longitudinal analysis - 3|4 shape	1.62861e-05	0.000260578	Severe
mod6	Longitudinal analysis - 3|5 average	1.27633e-07	3.19082e-06	Severe
mod6	Longitudinal analysis - 3|5 shape	0.00179423	0.013049	Severe
mod6	Longitudinal analysis - 4|5 average	0.0044935	0.02838	Severe
mod7	Longitudinal analysis - 1|2 average	0.0353404	0.130488	Mild
mod7	Longitudinal analysis - 1|3 average	4.96954e-05	0.000641231	Mild
mod7	Longitudinal analysis - 1|4 average	7.18641e-05	0.000889041	Mild
mod7	Longitudinal analysis - 1|5 average	2.46407e-10	1.73934e-08	Mild
mod7	Longitudinal analysis - 1|5 shape	0.000333717	0.00358007	Mild
mod7	Longitudinal analysis - 2|4 average	2.35355e-07	5.61387e-06	Mild
mod7	Longitudinal analysis - 2|5 average	3.6946e-08	1.1368e-06	Mild
mod7	Longitudinal analysis - 2|5 shape	7.00072e-05	0.000965617	Mild
mod7	Longitudinal analysis - 3|4 average	0.000307378	0.00307378	Mild
mod7	Longitudinal analysis - 3|5 average	0.00152956	0.0118418	Severe
mod7	Longitudinal analysis - 3|5 shape	0.000113242	0.00141553	Mild
mod7	Longitudinal analysis - 4|5 shape	0.00470568	0.0257846	Mild
mod8	Longitudinal analysis - 1|2 average	0.0435885	0.154296	Mild
mod8	Longitudinal analysis - 1|3 average	0.0125873	0.0665405	Mild
mod8	Longitudinal analysis - 1|4 average	0.000301076	0.00303606	Mild
mod8	Longitudinal analysis - 1|5 average	2.06166e-08	6.8722e-07	Mild
mod8	Longitudinal analysis - 1|5 shape	0.000731506	0.00622558	Mild
mod8	Longitudinal analysis - 2|3 shape	0.0349374	0.115495	Mild
mod8	Longitudinal analysis - 2|4 average	0.00366838	0.0245925	Mild
mod8	Longitudinal analysis - 2|5 average	5.39592e-06	9.11987e-05	Mild
mod8	Longitudinal analysis - 2|5 shape	0.00010167	0.00131187	Mild
mod8	Longitudinal analysis - 3|4 average	0.000698131	0.00607071	Mild
mod8	Longitudinal analysis - 3|5 average	3.86566e-05	0.000521213	Mild
mod8	Longitudinal analysis - 3|5 shape	0.00632182	0.0320092	Mild
mod8	Longitudinal analysis - 4|5 shape	0.0173962	0.0695849	Mild
mod9	Longitudinal analysis - 1|2 average	0.00389766	0.0253758	Mild
mod9	Longitudinal analysis - 1|3 average	9.29783e-06	0.000144901	Mild
mod9	Longitudinal analysis - 1|4 average	7.22449e-08	2.06365e-06	Mild
mod9	Longitudinal analysis - 1|5 average	2.16167e-12	2.88223e-10	Mild
mod9	Longitudinal analysis - 1|5 shape	0.00559382	0.0290588	Mild
mod9	Longitudinal analysis - 2|4 average	6.8012e-07	1.51138e-05	Mild
mod9	Longitudinal analysis - 2|5 average	3.2772e-08	1.03491e-06	Mild
mod9	Longitudinal analysis - 2|5 shape	0.000340106	0.00358007	Mild
mod9	Longitudinal analysis - 3|4 average	0.000260978	0.0026767	Mild
mod9	Longitudinal analysis - 3|5 average	0.000226912	0.00238855	Mild
mod9	Longitudinal analysis - 3|5 shape	0.00466126	0.0257846	Mild
mod9	Longitudinal analysis - 4|5 shape	0.0121933	0.0508053	Mild
mod1	Longitudinal analysis DFSO - overall shape	2.538e-05	0.000145029	Mild
mod1	Longitudinal analysis DFSO- overall average	3.73965e-24	7.47931e-23	Mild
mod10	Longitudinal analysis DFSO - overall shape	0.0128276	0.0256552	Mild
mod10	Longitudinal analysis DFSO- overall average	1.29183e-08	2.58366e-08	Mild
mod11	Longitudinal analysis DFSO - overall shape	1.09475e-06	7.29836e-06	Severe
mod11	Longitudinal analysis DFSO- overall average	3.61652e-12	1.20551e-11	Severe
mod12	Longitudinal analysis DFSO - overall shape	9.34274e-07	7.29836e-06	Severe
mod12	Longitudinal analysis DFSO- overall average	1.64864e-29	6.59457e-28	Severe
mod13	Longitudinal analysis DFSO - overall shape	4.82756e-10	1.93102e-08	Severe
mod13	Longitudinal analysis DFSO- overall average	0.00038034	0.0006339	Severe
mod14	Longitudinal analysis DFSO - overall shape	8.19523e-09	1.63905e-07	Mild
mod14	Longitudinal analysis DFSO- overall average	2.08124e-21	2.77499e-20	Mild
mod15	Longitudinal analysis DFSO - overall shape	0.00590887	0.0181812	Mild
mod15	Longitudinal analysis DFSO- overall average	2.12716e-14	1.06358e-13	Mild
mod16	Longitudinal analysis DFSO- overall average	5.72832e-05	0.000101028	Severe
mod17	Longitudinal analysis DFSO - overall shape	0.0118434	0.0256552	Severe
mod17	Longitudinal analysis DFSO- overall average	4.03247e-14	1.79221e-13	Severe
mod18	Longitudinal analysis DFSO - overall shape	0.0121752	0.0256552	Severe
mod18	Longitudinal analysis DFSO- overall average	1.67435e-14	9.56772e-14	Severe
mod19	Longitudinal analysis DFSO - overall shape	0.00939754	0.0256552	Severe
mod19	Longitudinal analysis DFSO- overall average	2.86392e-10	7.1598e-10	Severe
mod2	Longitudinal analysis DFSO - overall shape	0.0115331	0.0256552	Severe
mod2	Longitudinal analysis DFSO- overall average	4.63808e-11	1.32517e-10	Severe
mod21	Longitudinal analysis DFSO - overall shape	0.0102559	0.0256552	Mild
mod21	Longitudinal analysis DFSO- overall average	0.0213898	0.0329074	Severe
mod22	Longitudinal analysis DFSO - overall shape	0.0220653	0.0383744	Mild
mod22	Longitudinal analysis DFSO- overall average	6.62657e-11	1.76708e-10	Mild
mod25	Longitudinal analysis DFSO - overall shape	0.004071	0.0163111	Mild
mod25	Longitudinal analysis DFSO- overall average	0.000664318	0.00106291	Severe
mod26	Longitudinal analysis DFSO - overall shape	0.0122425	0.0256552	Mild
mod26	Longitudinal analysis DFSO- overall average	1.46428e-13	5.32466e-13	Mild
mod27	Longitudinal analysis DFSO - overall shape	0.0167438	0.0304433	Mild
mod29	Longitudinal analysis DFSO - overall shape	2.84418e-07	2.84418e-06	Mild
mod29	Longitudinal analysis DFSO- overall average	1.3245e-17	1.3245e-16	Mild
mod3	Longitudinal analysis DFSO - overall shape	0.00407777	0.0163111	Severe
mod3	Longitudinal analysis DFSO- overall average	5.80909e-05	0.000101028	Severe
mod30	Longitudinal analysis DFSO - overall shape	0.00563352	0.0181812	Severe
mod30	Longitudinal analysis DFSO- overall average	2.28572e-09	5.07938e-09	Severe
mod33	Longitudinal analysis DFSO - overall shape	0.00550114	0.0181812	Severe
mod33	Longitudinal analysis DFSO- overall average	2.78381e-09	5.86065e-09	Severe
mod34	Longitudinal analysis DFSO- overall average	1.00912e-05	1.92214e-05	Mild
mod4	Longitudinal analysis DFSO - overall shape	0.0408534	0.0628514	Mild
mod4	Longitudinal analysis DFSO- overall average	2.38125e-11	7.32692e-11	Mild
mod5	Longitudinal analysis DFSO - overall shape	0.0308074	0.0513457	Severe
mod6	Longitudinal analysis DFSO - overall shape	2.44029e-08	3.25373e-07	Severe
mod6	Longitudinal analysis DFSO- overall average	3.23278e-16	2.58623e-15	Severe
mod7	Longitudinal analysis DFSO - overall shape	0.00134714	0.00673571	Mild
mod7	Longitudinal analysis DFSO- overall average	7.25211e-14	2.90084e-13	Mild
mod8	Longitudinal analysis DFSO - overall shape	0.0160292	0.0304433	Mild
mod8	Longitudinal analysis DFSO- overall average	5.90918e-10	1.3904e-09	Mild
mod9	Longitudinal analysis DFSO - overall shape	0.0355652	0.0569043	Mild
mod9	Longitudinal analysis DFSO- overall average	2.2367e-15	1.49114e-14	Mild

## Sheet: PBMC Modules and Annotation
Table S9: PBMC Transcriptomics modules and annotation, Related to Figure 6.
module_name	enrichment_category	Term	Overlap	genesinpath	totalpathgenes	P.value	Adjusted.P.value	Old.P.value	Old.Adjusted.P.value	Odds.Ratio	Combined.Score	Genes	GeneRatio
PBMC_mod1	GO_Biological_Process_2021	regulation of transcription, DNA-templated (GO:0006355)	270/2244	270	2244	4.38756e-18	1.60892e-14	0	0	1.91964	76.7238	TRRAP;IKZF2;IKZF3;ELK4;ZNF609;MYC;ZNF605;ZNF846;SOX8;ZNF169;ZNF287;MED1;ZNF19;ZFP1;SFMBT1;SFMBT2;ZFP2;ZNF10;SOX12;ZNF16;DKK3;ZNF717;RFX7;THAP7;ZNF837;HOXB3;PRKCQ;HOXB2;CLOCK;ZNF157;L3MBTL1;ZNF275;L3MBTL3;ZNF395;ZNF391;TSHZ1;TSHZ2;ZNF22;GATA3;PRDM11;ZBTB4;ZNF26;POU5F1B;ZNF829;ZNF707;ZNHIT3;ZSCAN12;HIVEP2;TP53BP1;PATZ1;ZNF266;ZSCAN18;ZNF264;CDK18;PHC1;ZNF141;ZNF383;ZNF382;BCL11B;NFATC1;SOX30;POU6F1…	0.120321
PBMC_mod1	GO_Biological_Process_2021	regulation of transcription by RNA polymerase II (GO:0006357)	251/2206	251	2206	6.9737e-14	1.27863e-10	0	0	1.7754	53.7841	GABPB2;MAML2;IKZF2;IKZF3;DCAF1;ELK4;ZNF609;MYC;ZNF605;ZNF846;SOX8;ZNF169;ZNF287;MED1;ZNF19;ZFP1;ZFP2;ZNF10;SOX12;ZNF16;ZNF717;RFX7;THAP7;ZNF837;HOXB3;HOXB2;CLOCK;ZNF157;ZNF275;ZNF395;ZNF391;TXK;TSHZ1;TSHZ2;ZNF22;GATA3;ZBTB4;RPAP2;ZNF26;POU5F1B;ZNF829;ZNF707;ZNF827;ZBED2;ZSCAN12;HIVEP2;TP53BP1;PATZ1;ZNF266;ZSCAN18;ZNF264;ZNF141;ZNF383;ZNF382;BCL11B;NFATC1;PARP15;SOX30;POU6F1;MC1R;ZNF30;ZNF813;ID3;…	0.113781
PBMC_mod1	GO_Biological_Process_2021	cilium assembly (GO:0060271)	51/314	51	314	4.58338e-08	5.60242e-05	0	0	2.53282	42.8003	SPAG16;CEP126;TRAF3IP1;GORAB;IFT172;PKD1;PTPDC1;CDC14A;TBC1D32;TCTN2;BBS9;NEK1;BBS5;CEP290;BBS4;CFAP44;OFD1;DNAI2;IFT140;IFT80;HAUS6;RPGRIP1L;WDR35;LZTFL1;IFT43;FAM161A;SFI1;FBF1;IFT74;ABLIM1;KIF3A;HAUS7;TMEM67;TTC21B;CEP70;CEP72;NPHP3;JHY;PIBF1;BBS2;CCDC57;RABL2B;TTC39C;TUBB4A;AHI1;IFT22;TMEM237;KIAA0586;ALMS1;CCDC66;CLUAP1	0.16242
PBMC_mod1	GO_Biological_Process_2021	negative regulation of transcription, DNA-templated (GO:0045892)	111/948	111	948	3.06566e-07	0.000281044	0	0	1.75291	26.2899	RIF1;ATN1;RORC;LOXL2;DCAF1;ELK4;CCND1;MYC;SCMH1;ZNF846;ZNF568;SOX8;ZNF566;TNFRSF4;ZNF202;ZNF169;ZFP37;MED1;ZNF19;TLE2;KDM2B;SFMBT1;SFMBT2;ZNF10;FOXP3;DKK3;ZNF91;THAP7;ZNF439;ZNF558;ZNF555;CLOCK;ZNF675;ZNF554;ZNF431;L3MBTL1;ZNF550;L3MBTL3;ZNF391;GATA3;PRDM11;ZBTB4;ZBED2;PATZ1;ZNF266;ZNF541;ZNF540;PHC1;ZNF141;PARP15;POU6F1;SOX30;RIOX1;ID3;MAP3K10;RBAK;ZNF253;ZNF891;RARG;KDM8;ZC3H8;CHD3;BMI1;LBH;SCM…	0.117089
PBMC_mod1	GO_Biological_Process_2021	cilium organization (GO:0044782)	39/228	39	228	4.45942e-07	0.000327054	0	0	2.68312	39.2355	SPAG16;CEP126;TRAF3IP1;IFT172;FBF1;PKD1;PTPDC1;CDC14A;IFT74;ABLIM1;KIF3A;TCTN2;TMEM67;BBS9;NEK1;NPHP3;RTTN;BBS5;PIBF1;CEP290;BBS4;CFAP44;BBS2;OFD1;DNAI2;IFT140;CCDC57;RABL2B;IFT80;TTC39C;WDR35;LZTFL1;AHI1;IFT43;FAM161A;TMEM237;KIAA0586;CCDC66;CLUAP1	0.171053
PBMC_mod1	GO_Biological_Process_2021	plasma membrane bounded cell projection assembly (GO:0120031)	42/278	42	278	4.70129e-06	0.00287327	0	0	2.31305	28.3758	SPAG16;CEP126;TRAF3IP1;IFT172;FBF1;PKD1;PTPDC1;FGD1;CDC14A;IFT74;ABLIM1;KIF3A;TCTN2;TMEM67;S1PR1;BBS9;NEK1;NPHP3;S1PR2;BBS5;PIBF1;CEP290;BBS4;CFAP44;BBS2;OFD1;CARMIL1;DNAI2;IFT140;CCDC57;RABL2B;IFT80;TTC39C;WDR35;LZTFL1;AHI1;IFT43;FAM161A;TMEM237;KIAA0586;CCDC66;CLUAP1	0.151079
PBMC_mod1	GO_Biological_Process_2021	intraciliary transport involved in cilium assembly (GO:0035735)	11/40	11	40	9.1486e-05	0.0479256	0	0	4.87835	45.3654	IFT74;IFT22;IFT43;TRAF3IP1;KIF3A;IFT140;IFT172;TTC21B;IFT80;WDR35;CLUAP1	0.275
PBMC_mod1	KEGG_2021_Human	Herpes simplex virus 1 infection	109/498	109	498	4.21261e-26	1.23851e-23	0	0	3.79175	221.549	ZNF573;ZNF571;ZNF570;ZFP30;ZNF83;ZNF605;ZNF84;AKT3;ZNF208;ZNF846;ZNF85;ZNF569;ZNF568;ZNF567;ZNF566;ZNF169;ZFP37;ZNF565;ZNF563;ZNF682;ZNF19;ZFP1;ZNF10;ZNF91;ZNF717;ZNF439;ZNF558;ZNF677;ZNF555;ZNF554;ZNF675;ZNF157;ZNF432;ZNF431;ZNF793;ZNF275;ZNF550;ZNF792;ZNF26;ZNF829;ZNF707;ZNF549;ZNF548;ZNF302;ZNF544;ZNF665;HLA-DQA1;ZNF300;ZNF420;ZNF783;ZNF540;ZNF782;ZNF141;ZNF383;ZNF382;ZNF30;ZNF813;BCL2;ZNF416;…	0.218876
PBMC_mod1	Reactome_2016	Generic Transcription Pathway Homo sapiens R-HSA-212436	131/812	131	812	1.62213e-18	1.61402e-15	0	0	2.60391	106.663	ZNF573;MDC1;ZNF571;ZNF570;MAML2;RORC;NR3C2;ZFP30;MYC;ZNF605;AKT3;ZNF208;ZNF569;ZNF568;ZNF567;ZNF566;ZNF202;ZNF169;ZNF565;ZFP37;ZNF563;ZNF287;ZNF682;MED1;ZNF19;ZNF681;ZFP1;IGFBP3;ZFP2;ZNF10;ZNF717;ZNF439;ZNF558;ZNF678;ZNF677;ZNF555;ZNF675;ZNF554;ZNF432;ZNF157;ZNF431;L3MBTL1;ZNF793;ZNF792;ZNF550;HKR1;COX16;KRBA1;ZNF26;ZNF707;ZNF549;ZNF548;ZNF665;ZNF302;ZNF544;ZNF664;ZNF300;ZNF266;ZNF420;NR2C2AP;ZNF…	0.16133
PBMC_mod1	Reactome_2016	Gene Expression Homo sapiens R-HSA-74160	176/1631	176	1631	3.62517e-08	1.80352e-05	0	0	1.62175	27.785	TDRKH;EIF4A2;ZNF573;MDC1;ZNF571;ZNF570;ICE1;MAML2;RORC;ADARB1;TSEN2;ALKBH8;NR3C2;ZFP30;MYC;ZNF605;AKT3;ZNF208;ZNF569;ZNF568;ZNF567;TRMT44;ZNF566;ZNF202;ZNF169;ZFP37;ZNF565;ZNF563;ZNF287;ZNF682;MED1;ZNF19;ZNF681;ZFP1;IGFBP3;ZFP2;THOC1;ZNF10;CDKAL1;PRKCA;ZNF717;ZNF439;RPP21;ZNF558;ZNF678;ZNF677;ZNF555;ZNF675;ZNF554;ZNF432;ZNF157;ZNF431;L3MBTL1;ZNF793;ZNF792;ZNF550;HKR1;COX16;KRBA1;GSPT2;RPAP2;ZNF26…	0.107909
PBMC_mod1	Reactome_2016	Assembly of the primary cilium Homo sapiens R-HSA-5617833	35/187	35	187	1.87209e-07	6.20909e-05	0	0	2.99163	46.3435	TRAF3IP1;IFT172;FBF1;PKD1;IFT74;KIF3A;HAUS7;TTC21B;TCTN2;TMEM67;TCTEX1D2;CEP70;NPHP3;CEP72;BBS9;CEP290;BBS5;BBS4;BBS2;OFD1;IFT140;IFT80;HAUS6;RPGRIP1L;TCTE3;WDR35;TUBB4A;LZTFL1;AHI1;IFT22;IFT43;WDR60;ALMS1;SFI1;CLUAP1	0.187166
PBMC_mod1	Reactome_2016	Intraflagellar transport Homo sapiens R-HSA-5620924	14/41	14	41	5.74502e-07	0.000142907	0	0	6.68337	96.0384	TRAF3IP1;IFT140;IFT172;IFT80;TCTE3;WDR35;IFT74;IFT22;IFT43;KIF3A;WDR60;TTC21B;TCTEX1D2;CLUAP1	0.341463
PBMC_mod1	Reactome_2016	Organelle biogenesis and maintenance Homo sapiens R-HSA-1852241	42/326	42	326	0.000206446	0.0410827	0	0	1.91708	16.2673	TRAF3IP1;IFT172;FBF1;MRPL38;PKD1;IFT74;KIF3A;HAUS7;TCTN2;TMEM67;TTC21B;TGS1;CEP70;TCTEX1D2;CEP72;BBS9;NPHP3;BBS5;CEP290;BBS4;BBS2;OFD1;PTCD3;MED1;IFT140;IFT80;HAUS6;RPGRIP1L;TCTE3;WDR35;MRPS6;TUBB4A;LZTFL1;AHI1;MAPK11;IFT22;IFT43;POLG2;WDR60;ALMS1;SFI1;CLUAP1	0.128834
PBMC_mod10	GO_Biological_Process_2021	regulation of transcription, DNA-templated (GO:0006355)	117/2244	117	2244	6.55705e-24	8.62253e-21	0	0	3.471	185.287	ZNF572;ZNF175;ZNF692;ZNF691;ZNF607;ZSCAN30;ZNF606;ZNF449;ZNF721;ZNF322;ZNF442;ZNF17;ZNF320;ZNF441;ZNF561;ZNF285;ZNF284;ZNF680;ZNF283;ZNF160;ZFP3;ZFP69B;ZSCAN20;ZSCAN22;ZNF836;ZSCAN21;ZNF835;ZNF559;ZSCAN26;ZSCAN29;ZNF28;ZNF671;ZNF324B;ZNF790;ZKSCAN3;ZNF823;ZNF426;ZNF304;ZNF546;ZNF786;ZNF268;ZNF543;ZNF785;ZKSCAN1;HSPA8;EGR2;MTERF3;ZNF140;ZNF260;ATP8B1;SMAD9;TADA2A;ZNF816;ZNF419;RFXAP;ZNF658;ZNF772;…	0.052139
PBMC_mod10	GO_Biological_Process_2021	regulation of transcription by RNA polymerase II (GO:0006357)	113/2206	113	2206	2.2216e-22	1.46071e-19	0	0	3.36483	167.766	ZNF572;ZNF175;ZNF692;ZNF691;ABRA;ZNF607;ZSCAN30;ZNF606;ZNF449;ZNF721;ZNF322;ZNF442;ZNF17;ZNF320;ZNF441;ZNF561;ZNF285;ZNF283;ZNF160;ZFP3;ZFP69B;THAP3;ZSCAN20;ZSCAN22;ZNF836;ZSCAN21;ZNF835;ZNF559;ZSCAN26;ZSCAN29;ZNF28;ZNF671;ZNF324B;ZNF790;ZKSCAN3;ZNF823;ZNF426;ZNF304;ZNF546;ZNF786;ZNF268;ZNF543;ZNF785;ZKSCAN1;EGR2;ZNF140;ZNF260;SMAD9;TADA2A;ZNF816;ZNF419;RFXAP;ZNF658;ZNF772;ZNF133;ZNF132;MED19;CTC…	0.0512239
PBMC_mod10	GO_Biological_Process_2021	tRNA modification (GO:0006400)	10/65	10	65	5.35692e-07	0.000234812	0	0	9.2571	133.67	PUS3;DTWD1;CTU1;TRMT5;TRMT12;BCDIN3D;TRMT13;LCMT2;MTO1;ADAT3	0.153846
PBMC_mod10	GO_Biological_Process_2021	RNA methylation (GO:0001510)	9/60	9	60	2.48226e-06	0.000816044	0	0	8.96333	115.684	METTL14;TRMT5;TRMT12;BCDIN3D;TRMT13;LCMT2;TFB1M;ZC3H13;MTO1	0.15
PBMC_mod10	GO_Biological_Process_2021	RNA modification (GO:0009451)	8/58	8	58	1.71248e-05	0.00450382	0	0	8.10611	88.9645	PUS3;DTWD1;CTU1;BCDIN3D;LCMT2;TFB1M;PUS7L;ADAT3	0.137931
PBMC_mod10	GO_Biological_Process_2021	tRNA methylation (GO:0030488)	6/34	6	34	4.74349e-05	0.0103961	0	0	10.8126	107.652	TRMT5;TRMT12;BCDIN3D;TRMT13;LCMT2;MTO1	0.176471
PBMC_mod10	KEGG_2021_Human	Herpes simplex virus 1 infection	73/498	73	498	2.03043e-42	3.57356e-40	0	0	10.2636	985.31	ZNF133;ZNF132;ZNF175;ZNF45;IKBKB;ZNF607;ZNF606;ZNF41;ZNF404;ZNF721;ZNF442;ZNF761;ZNF17;ZNF320;ZNF441;ZNF561;ZNF285;ZNF284;ZNF680;ZNF283;ZNF160;ZFP69B;ZNF836;ZNF879;ZNF559;ZNF514;ZNF780B;ZNF510;ZNF234;ZNF112;ZNF473;ZNF671;ZNF324B;ZNF790;ZNF470;ZNF2;ZNF627;ZNF823;ZNF426;ZNF624;ZNF227;ZNF304;ZNF546;ZNF623;ZNF226;ZNF347;ZNF225;ZNF786;ZNF621;ZNF585B;ZNF268;ZNF543;ZNF785;ZNF620;ZNF223;ZNF343;ZNF585A;ZN…	0.146586
PBMC_mod10	Reactome_2016	Generic Transcription Pathway Homo sapiens R-HSA-212436	82/812	82	812	2.04116e-35	1.08386e-32	0	0	6.79589	542.835	ZNF133;ZNF175;ZNF692;ZNF691;CHM;ZNF45;GLS;ZNF607;ZNF606;ZNF41;ZNF721;ZNF720;ZNF442;ZNF761;ZNF17;ZNF320;ZNF441;ZNF561;ZNF285;ZNF680;TGIF2;ZNF160;ZFP69B;ZNF75D;RAD51D;ZNF559;ZNF514;ZNF510;ZNF234;ZNF112;ZNF28;ZNF473;ZNF671;ZNF324B;ZNF197;ZNF790;ZNF470;ZNF2;KRBOX4;ZNF627;ZNF626;ZKSCAN3;ZNF426;ZNF624;ZNF227;ZNF304;ZNF546;ZNF226;ZNF347;ZNF225;ZNF786;ZNF500;ZNF621;ZNF585B;ZNF268;ZNF543;ZNF785;ZNF620;ZNF…	0.100985
PBMC_mod10	Reactome_2016	Gene Expression Homo sapiens R-HSA-74160	107/1631	107	1631	8.41127e-30	2.23319e-27	0	0	4.42347	296.143	N6AMT1;ZNF175;ZNF692;ZNF691;POP1;PARS2;GEMIN2;GLS;ZNF607;ZNF606;MTERF1;ZNF721;ZNF720;RPP38;ZNF442;ZNF17;ZNF320;ZNF441;ZNF561;ZNF285;ZNF680;ZNF160;ZFP69B;ZNF559;GEMIN5;ZNF28;ZNF671;ZNF324B;ZNF790;CSTF3;KRBOX4;ZKSCAN3;ZNF426;ZNF304;ZNF546;ZNF786;ZNF268;ZNF543;ZNF785;ZKSCAN1;HSPA8;ZNF140;INTS2;ZNF419;ZNF658;TRMT12;INTS5;TRMT13;ZNF772;DCP1B;ZNF133;CHM;SMG9;ZNF45;MTO1;METTL14;ZNF41;ZNF761;TGIF2;ZNF75D…	0.0656039
PBMC_mod10	Reactome_2016	tRNA processing Homo sapiens R-HSA-72306	10/103	10	103	3.63585e-05	0.00643546	0	0	5.46399	55.8534	CTU1;POP1;TRMT5;TRMT12;TRMT13;NUP43;LCMT2;MTO1;RPP38;ADAT3	0.0970874
PBMC_mod10	Reactome_2016	tRNA modification in the nucleus and cytosol Homo sapiens R-HSA-6782315	6/39	6	39	0.000105904	0.0140588	0	0	9.17198	83.9509	CTU1;TRMT5;TRMT12;TRMT13;LCMT2;ADAT3	0.153846
PBMC_mod10	Reactome_2016	Synthesis of wybutosine at G37 of tRNA(Phe) Homo sapiens R-HSA-6782861	3/6	3	6	0.000145189	0.0154191	0	0	50.1355	443.072	TRMT5;TRMT12;LCMT2	0.5
PBMC_mod11	GO_Biological_Process_2021	neutrophil degranulation (GO:0043312)	51/481	51	481	4.71323e-23	6.73557e-20	0	0	6.67038	342.918	GPI;ORM1;MS4A3;CRISP3;HP;SLC2A5;ABCA13;ORM2;MPO;RAB44;PLAU;STBD1;CLEC5A;OLR1;CPNE3;CTSG;ENPP4;PGLYRP1;CAMP;ARG1;ANXA3;RNASE3;AMPD3;OLFM4;MMP8;CHIT1;CEACAM1;SLPI;CEACAM6;CHI3L1;BPI;PRTN3;CEACAM8;SLC27A2;LTF;SERPINB10;RETN;PLD1;STOM;ELANE;VAT1;ATP8B4;AGL;DEFA4;AZU1;SVIP;NFASC;TCN1;TARM1;LCN2;PTX3	0.106029
PBMC_mod11	GO_Biological_Process_2021	neutrophil activation involved in immune response (GO:0002283)	51/485	51	485	6.87157e-23	6.73557e-20	0	0	6.60752	337.196	GPI;ORM1;MS4A3;CRISP3;HP;SLC2A5;ABCA13;ORM2;MPO;RAB44;PLAU;STBD1;CLEC5A;OLR1;CPNE3;CTSG;ENPP4;PGLYRP1;CAMP;ARG1;ANXA3;RNASE3;AMPD3;OLFM4;MMP8;CHIT1;CEACAM1;SLPI;CEACAM6;CHI3L1;BPI;PRTN3;CEACAM8;SLC27A2;LTF;SERPINB10;RETN;PLD1;STOM;ELANE;VAT1;ATP8B4;AGL;DEFA4;AZU1;SVIP;NFASC;TCN1;TARM1;LCN2;PTX3	0.105155
PBMC_mod11	GO_Biological_Process_2021	neutrophil mediated immunity (GO:0002446)	51/488	51	488	9.09392e-23	6.73557e-20	0	0	6.56114	332.99	GPI;ORM1;MS4A3;CRISP3;HP;SLC2A5;ABCA13;ORM2;MPO;RAB44;PLAU;STBD1;CLEC5A;OLR1;CPNE3;CTSG;ENPP4;PGLYRP1;CAMP;ARG1;ANXA3;RNASE3;AMPD3;OLFM4;MMP8;CHIT1;CEACAM1;SLPI;CEACAM6;CHI3L1;BPI;PRTN3;CEACAM8;SLC27A2;LTF;SERPINB10;RETN;PLD1;STOM;ELANE;VAT1;ATP8B4;AGL;DEFA4;AZU1;SVIP;NFASC;TCN1;TARM1;LCN2;PTX3	0.104508
PBMC_mod11	GO_Biological_Process_2021	defense response to bacterium (GO:0042742)	19/176	19	176	1.93291e-09	1.07373e-06	0	0	6.31084	126.622	ANXA3;DEFA4;STAB2;DEFA3;LPO;RNASE3;AZU1;MPO;LYPD8;MAVS;SLPI;IGLL1;LCN2;CTSG;BPI;PGLYRP1;ELANE;CAMP;LTF	0.107955
PBMC_mod11	GO_Biological_Process_2021	defense response to Gram-negative bacterium (GO:0050829)	10/73	10	73	1.54422e-06	0.000686252	0	0	8.12142	108.673	DEFA4;DEFA3;CTSG;BPI;RNASE3;AZU1;CAMP;ELANE;LTF;LYPD8	0.136986
PBMC_mod11	GO_Biological_Process_2021	antibacterial humoral response (GO:0019731)	7/44	7	44	2.15962e-05	0.00799779	0	0	9.6172	103.318	SLPI;DEFA4;DEFA3;CTSG;RNASE3;CAMP;LTF	0.159091
PBMC_mod11	GO_Biological_Process_2021	antimicrobial humoral immune response mediated by antimicrobial peptide (GO:0061844)	8/64	8	64	3.4416e-05	0.0109246	0	0	7.27381	74.7529	CXCL6;DEFA4;DEFA3;RNASE3;HMGN2;PGLYRP1;CAMP;LTF	0.125
PBMC_mod11	GO_Biological_Process_2021	innate immune response in mucosa (GO:0002227)	5/21	5	21	4.42872e-05	0.0123008	0	0	15.8204	158.597	DEFA4;DEFA3;RNASE3;CAMP;LTF	0.238095
PBMC_mod11	GO_Biological_Process_2021	negative regulation of locomotion (GO:0040013)	4/13	4	13	9.03187e-05	0.0222987	0	0	22.4502	209.06	CCDC125;TACSTD2;SPINT2;ELANE	0.307692
PBMC_mod11	GO_Biological_Process_2021	positive regulation of interleukin-1 beta production (GO:0032731)	7/56	7	56	0.000106822	0.0237358	0	0	7.25751	66.3652	APP;ORM1;LPL;TRIM16;AZU1;ORM2;INAVA	0.125
PBMC_mod11	GO_Biological_Process_2021	regulation of tumor necrosis factor production (GO:0032680)	10/124	10	124	0.000167525	0.03384	0	0	4.47644	38.9199	APP;MAVS;ORM1;LPL;BPI;AZU1;MMP8;ORM2;CD34;LTF	0.0806452
PBMC_mod11	GO_Biological_Process_2021	mucosal immune response (GO:0002385)	5/28	5	28	0.000191069	0.0350115	0	0	11.0016	94.2051	DEFA4;DEFA3;RNASE3;CAMP;LTF	0.178571
PBMC_mod11	GO_Biological_Process_2021	positive regulation of interleukin-1 production (GO:0032732)	7/62	7	62	0.000204838	0.0350115	0	0	6.4638	54.899	APP;ORM1;LPL;TRIM16;AZU1;ORM2;INAVA	0.112903
PBMC_mod11	GO_Biological_Process_2021	iron coordination entity transport (GO:1901678)	3/7	3	7	0.000246639	0.0365354	0	0	37.7969	314.001	FLVCR1;LCN2;LTF	0.428571
PBMC_mod11	GO_Biological_Process_2021	vascular wound healing (GO:0061042)	3/7	3	7	0.000246639	0.0365354	0	0	37.7969	314.001	ADIPOR2;CD34;VEGFA	0.428571
PBMC_mod11	GO_Biological_Process_2021	regulation of osteoblast proliferation (GO:0033688)	4/17	4	17	0.000282524	0.0392355	0	0	15.5393	126.983	BMP2;SFRP1;NPR3;LTF	0.235294
PBMC_mod11	GO_Biological_Process_2021	innate immune response (GO:0045087)	16/302	16	302	0.000329674	0.0430904	0	0	2.87487	23.049	APP;DEFA4;CRISP3;DEFA3;RNASE3;INAVA;MAVS;SLPI;IGLL1;CLEC5A;LCN2;BPI;PTX3;PGLYRP1;CAMP;LTF	0.0529801
PBMC_mod11	MSigDB_Hallmark_2020	Angiogenesis	8/36	8	36	3.79629e-07	1.59444e-05	0	0	14.5685	215.381	APP;CXCL6;JAG1;LPL;OLR1;PGLYRP1;VEGFA;FGFR1	0.222222
PBMC_mod11	MSigDB_Hallmark_2020	TNF-alpha Signaling via NF-kB	10/200	10	200	0.006257	0.043799	0	0	2.67539	13.5751	CXCL6;BMP2;JAG1;PLAU;OLR1;PTX3;INHBA;PLPP3;FUT4;VEGFA	0.05
PBMC_mod11	MSigDB_Hallmark_2020	Hypoxia	10/200	10	200	0.006257	0.043799	0	0	2.67539	13.5751	GPI;GYS1;CAVIN1;GBE1;STBD1;NOCT;AMPD3;SLC2A5;PPFIA4;VEGFA	0.05
PBMC_mod11	MSigDB_Hallmark_2020	Estrogen Response Early	10/200	10	200	0.006257	0.043799	0	0	2.67539	13.5751	KCNK5;UGCG;RPS6KA2;MYB;TFF3;DHCR7;NAV2;SLC27A2;PTGES;SLC19A2	0.05
PBMC_mod11	MSigDB_Hallmark_2020	Epithelial Mesenchymal Transition	10/200	10	200	0.006257	0.043799	0	0	2.67539	13.5751	CXCL6;SFRP1;NNMT;PCOLCE2;PTX3;INHBA;MATN2;FSTL3;VEGFA;FBN1	0.05
PBMC_mod11	MSigDB_Hallmark_2020	KRAS Signaling Up	10/200	10	200	0.006257	0.043799	0	0	2.67539	13.5751	BMP2;MYCN;CDADC1;SLPI;ARG1;PLAU;BTBD3;MAP7;INHBA;RETN	0.05
PBMC_mod12	GO_Biological_Process_2021	neutrophil degranulation (GO:0043312)	55/481	55	481	3.36107e-27	5.4912e-24	0	0	7.64885	466.255	ITGAM;FCAR;HK3;QSOX1;CAPN1;GYG1;PGM1;CD177;CAP1;SERPINB1;DBNL;MCEMP1;MMP9;UNC13D;CKAP4;OSCAR;FGR;VAMP7;CLEC4D;RAB31;BIN2;DNAJC5;CAT;TMBIM1;S100A9;S100A8;DNASE1L1;RAB5B;VCP;CLEC12A;GPR84;TRPM2;CREG1;S100A12;MAPK1;CD59;ATP6V1D;ATP6V0A1;AP1M1;GSN;RAB27A;PDAP1;ARPC5;TUBB4B;GALNS;BST1;VNN1;TOLLIP;P2RX1;CYSTM1;DEGS1;S100P;LAMTOR1;FOLR3;ACTR10	0.114345
PBMC_mod12	GO_Biological_Process_2021	neutrophil activation involved in immune response (GO:0002283)	55/485	55	485	5.10273e-27	5.4912e-24	0	0	7.57612	458.658	ITGAM;FCAR;HK3;QSOX1;CAPN1;GYG1;PGM1;CD177;CAP1;SERPINB1;DBNL;MCEMP1;MMP9;UNC13D;CKAP4;OSCAR;FGR;VAMP7;CLEC4D;RAB31;BIN2;DNAJC5;CAT;TMBIM1;S100A9;S100A8;DNASE1L1;RAB5B;VCP;CLEC12A;GPR84;TRPM2;CREG1;S100A12;MAPK1;CD59;ATP6V1D;ATP6V0A1;AP1M1;GSN;RAB27A;PDAP1;ARPC5;TUBB4B;GALNS;BST1;VNN1;TOLLIP;P2RX1;CYSTM1;DEGS1;S100P;LAMTOR1;FOLR3;ACTR10	0.113402
PBMC_mod12	GO_Biological_Process_2021	neutrophil mediated immunity (GO:0002446)	55/488	55	488	6.9597e-27	5.4912e-24	0	0	7.52245	453.075	ITGAM;FCAR;HK3;QSOX1;CAPN1;GYG1;PGM1;CD177;CAP1;SERPINB1;DBNL;MCEMP1;MMP9;UNC13D;CKAP4;OSCAR;FGR;VAMP7;CLEC4D;RAB31;BIN2;DNAJC5;CAT;TMBIM1;S100A9;S100A8;DNASE1L1;RAB5B;VCP;CLEC12A;GPR84;TRPM2;CREG1;S100A12;MAPK1;CD59;ATP6V1D;ATP6V0A1;AP1M1;GSN;RAB27A;PDAP1;ARPC5;TUBB4B;GALNS;BST1;VNN1;TOLLIP;P2RX1;CYSTM1;DEGS1;S100P;LAMTOR1;FOLR3;ACTR10	0.112705
PBMC_mod12	GO_Biological_Process_2021	regulation of macroautophagy (GO:0016241)	13/112	13	112	2.06902e-07	0.000122434	0	0	7.00408	107.8	GBA;PRKAB1;RHEB;RRAGD;QSOX1;CAPN1;IKBKG;LAMTOR1;ATP6V1E1;ATP6V1D;GAPDH;ATP6V0A1;LAMTOR5	0.116071
PBMC_mod12	GO_Biological_Process_2021	establishment of vesicle localization (GO:0051650)	6/18	6	18	6.81504e-07	0.000322624	0	0	26.2855	373.227	TOR1A;KIF5B;RAB27A;IKBKG;RAB11A;DNM2	0.333333
PBMC_mod12	GO_Biological_Process_2021	regulated exocytosis (GO:0045055)	14/180	14	180	9.03283e-06	0.00304374	0	0	4.4953	52.2113	SRGN;WDR1;ACTN1;ACTN4;THBS1;TUBA4A;PPP3CB;RAB31;VAMP7;DNAJC5;PHACTR2;MYH9;QSOX1;FERMT3	0.0777778
PBMC_mod12	GO_Biological_Process_2021	regulation of autophagy (GO:0010506)	16/231	16	231	9.22694e-06	0.00304374	0	0	3.97842	46.1234	GSK3A;FZD5;GBA;PIK3CB;PRKAB1;RHEB;RRAGD;TAB3;LAMTOR1;CAPN1;ATP6V1E1;ATP6V1D;EIF4G3;GAPDH;ATP6V0A1;LAMTOR5	0.0692641
PBMC_mod12	GO_Biological_Process_2021	cellular response to starvation (GO:0009267)	13/158	13	158	1.02873e-05	0.00304374	0	0	4.77083	54.7911	PCSK9;WIPI1;MAP1LC3B;MAP1LC3A;RHEB;RRAGD;MAPK1;LAMTOR1;ATP6V1E1;ATP6V1D;XPR1;CPEB4;LAMTOR5	0.0822785
PBMC_mod12	GO_Biological_Process_2021	membrane organization (GO:0061024)	16/242	16	242	1.64886e-05	0.00433651	0	0	3.78264	41.6576	NAPA;TOR1A;DYSF;ARPC5;ARRB2;MOSPD3;ACTG1;CORO1C;DNM2;SNX3;RABIF;VAMP7;LPCAT2;CHMP2A;MFN2;AGFG1	0.0661157
PBMC_mod12	GO_Biological_Process_2021	mitochondrion organization (GO:0007005)	13/175	13	175	3.06007e-05	0.00724318	0	0	4.26646	44.3477	AGTPBP1;ALAS1;MTX1;BIK;GBA;HIGD1A;MFF;DNM2;RAB32;TMEM11;TIMM17B;TSPO;MFN2	0.0742857
PBMC_mod12	GO_Biological_Process_2021	synaptic vesicle transport (GO:0048489)	4/11	4	11	3.76955e-05	0.0080045	0	0	29.888	304.438	TOR1A;KIF5B;RAB27A;DNM2	0.363636
PBMC_mod12	GO_Biological_Process_2021	post-Golgi vesicle-mediated transport (GO:0006892)	9/89	9	89	4.79168e-05	0.0080045	0	0	5.94152	59.0946	NAPA;ARF1;RABIF;VAMP7;BLOC1S1;SORT1;CHMP2A;DNM2;AP1M1	0.101124
PBMC_mod12	GO_Biological_Process_2021	platelet aggregation (GO:0070527)	6/36	6	36	5.35977e-05	0.0080045	0	0	10.5046	103.302	ACTN1;MYH9;PIK3CB;MYL12A;ACTG1;FERMT3	0.166667
PBMC_mod12	GO_Biological_Process_2021	endoplasmic reticulum to Golgi vesicle-mediated transport (GO:0006888)	13/185	13	185	5.45416e-05	0.0080045	0	0	4.01635	39.4266	NAPA;TRAPPC3;ARF4;DCTN2;PEF1;DCTN4;RAB1B;ACTR1A;VAMP7;STX5;CD59;ACTR10;CNIH4	0.0702703
PBMC_mod12	GO_Biological_Process_2021	glucose 6-phosphate metabolic process (GO:0051156)	5/23	5	23	6.04422e-05	0.0080045	0	0	14.5596	141.429	HK3;G6PD;TALDO1;PGD;TKT	0.217391
PBMC_mod12	GO_Biological_Process_2021	phagocytosis, engulfment (GO:0006911)	6/37	6	37	6.29581e-05	0.0080045	0	0	10.1652	98.3282	ITGAM;GSN;VAMP7;BIN2;MYH9;THBS1	0.162162
PBMC_mod12	GO_Biological_Process_2021	phagosome maturation (GO:0090382)	6/37	6	37	6.29581e-05	0.0080045	0	0	10.1652	98.3282	RAB32;RAB31;ATP6V1E1;CORO1A;ATP6V1D;ATP6V0A1	0.162162
PBMC_mod12	GO_Biological_Process_2021	chronic inflammatory response (GO:0002544)	3/5	3	5	6.56293e-05	0.0080045	0	0	78.2673	753.83	VNN1;S100A9;THBS1	0.6
PBMC_mod12	GO_Biological_Process_2021	peptidyl-cysteine S-nitrosylation (GO:0018119)	3/5	3	5	6.56293e-05	0.0080045	0	0	78.2673	753.83	GAPDH;S100A9;S100A8	0.6
PBMC_mod12	GO_Biological_Process_2021	positive regulation of protein metabolic process (GO:0051247)	10/115	10	115	6.76342e-05	0.0080045	0	0	5.03704	48.3626	MTPN;SLC25A37;VCP;GSK3A;RAB1B;GBA;IL18;STX5;RANBP9;OAZ1	0.0869565
PBMC_mod12	GO_Biological_Process_2021	defense response to fungus (GO:0050832)	5/24	5	24	7.51672e-05	0.00815614	0	0	13.7926	130.971	CLEC4D;S100A12;GAPDH;S100A9;S100A8	0.208333
PBMC_mod12	GO_Biological_Process_2021	synaptic vesicle localization (GO:0097479)	4/13	4	13	7.92527e-05	0.00815614	0	0	23.2439	219.489	TOR1A;KIF5B;RAB27A;DNM2	0.307692
PBMC_mod12	GO_Biological_Process_2021	pentose-phosphate shunt (GO:0006098)	4/13	4	13	7.92527e-05	0.00815614	0	0	23.2439	219.489	G6PD;TALDO1;PGD;TKT	0.307692
PBMC_mod12	GO_Biological_Process_2021	macroautophagy (GO:0016236)	10/120	10	120	9.68743e-05	0.00955423	0	0	4.80685	44.4254	VCP;MAP1LC3B;TSG101;MAP1LC3A;VAMP7;CHMP2A;VPS37C;MFN2;WIPI1;PRKAB1	0.0833333
PBMC_mod12	GO_Biological_Process_2021	protein targeting (GO:0006605)	10/125	10	125	0.000136181	0.0128936	0	0	4.59668	40.9174	ZFAND2B;VPS37C;ZDHHC12;TIMM17B;TSPO;KATNB1;MFN2;MAN1A1;MFF;ZDHHC3	0.08
PBMC_mod12	GO_Biological_Process_2021	homotypic cell-cell adhesion (GO:0034109)	6/44	6	44	0.000170978	0.0155656	0	0	8.28969	71.9045	ACTN1;MYH9;PIK3CB;MYL12A;ACTG1;FERMT3	0.136364
PBMC_mod12	GO_Biological_Process_2021	mitotic cell cycle phase transition (GO:0044772)	13/209	13	209	0.000186512	0.015858	0	0	3.5202	30.228	CDKN2D;CDKN2C;DCTN2;TUBB4B;ACVR1B;TUBA4A;DNM2;CCNA1;ACTR1A;CCND3;UBE2S;ENSA;CHMP2A	0.062201
PBMC_mod12	GO_Biological_Process_2021	organelle assembly (GO:0070925)	20/425	20	425	0.000192736	0.015858	0	0	2.64328	22.6111	ARF4;DBNL;GSN;TSG101;RAB1B;VPS37C;WIPI1;CORO1A;RAB11A;RAB32;IFT20;MAP1LC3B;MAP1LC3A;NCOR1;BIN2;NME8;TMEM216;CHMP2A;EXOC3;ATP6V1D	0.0470588
PBMC_mod12	GO_Biological_Process_2021	glycolytic process (GO:0006096)	5/29	5	29	0.000194288	0.015858	0	0	10.9163	93.2928	PFKFB2;HK3;LDHA;GAPDH;PGM1	0.172414
PBMC_mod12	GO_Biological_Process_2021	plasma membrane invagination (GO:0099024)	5/30	5	30	0.00022955	0.0181115	0	0	10.4791	87.8088	ITGAM;GSN;VAMP7;BIN2;MYH9	0.166667
PBMC_mod12	GO_Biological_Process_2021	regulation of Golgi organization (GO:1903358)	4/17	4	17	0.000248426	0.0189685	0	0	16.0886	133.541	MAP2K2;PDCD10;MAPK1;STX5	0.235294
PBMC_mod12	GO_Biological_Process_2021	multivesicular body organization (GO:0036257)	5/31	5	31	0.000269474	0.0199326	0	0	10.0756	82.8116	TSG101;VPS37C;CHMP2A;RAB27A;RAB11A	0.16129
PBMC_mod12	GO_Biological_Process_2021	cysteine metabolic process (GO:0006534)	3/8	3	8	0.00035224	0.0252652	0	0	31.3021	248.889	MPST;TST;GGT1	0.375
PBMC_mod12	GO_Biological_Process_2021	regulation of TOR signaling (GO:0032006)	7/71	7	71	0.000389486	0.0271151	0	0	5.75013	45.1424	GSK3A;RHEB;RRAGD;TBC1D7;GBA;LAMTOR1;LAMTOR5	0.0985915
PBMC_mod12	GO_Biological_Process_2021	autophagosome maturation (GO:0097352)	5/34	5	34	0.000421223	0.0284867	0	0	9.0319	70.1991	VCP;MAP1LC3B;TSG101;MAP1LC3A;VAMP7	0.147059
PBMC_mod12	GO_Biological_Process_2021	cellular response to amino acid starvation (GO:0034198)	7/74	7	74	0.000502118	0.0330142	0	0	5.49182	41.7195	RHEB;RRAGD;MAPK1;LAMTOR1;ATP6V1E1;ATP6V1D;LAMTOR5	0.0945946
PBMC_mod12	GO_Biological_Process_2021	response to amino acid starvation (GO:1990928)	7/75	7	75	0.000544939	0.0348614	0	0	5.41078	40.6611	RHEB;RRAGD;MAPK1;LAMTOR1;ATP6V1E1;ATP6V1D;LAMTOR5	0.0933333
PBMC_mod12	GO_Biological_Process_2021	purinergic nucleotide receptor signaling pathway (GO:0035590)	4/21	4	21	0.000588382	0.03665	0	0	12.3005	91.4931	ENTPD1;PSTPIP1;IL18;TXN	0.190476
PBMC_mod12	GO_Biological_Process_2021	platelet degranulation (GO:0002576)	9/125	9	125	0.000635305	0.0384562	0	0	4.09005	30.1085	SRGN;WDR1;ACTN1;PHACTR2;QSOX1;ACTN4;THBS1;TUBA4A;FERMT3	0.072
PBMC_mod12	GO_Biological_Process_2021	protein-containing complex disassembly (GO:0032984)	6/56	6	56	0.000649872	0.0384562	0	0	6.2963	46.2069	MAP1LC3B;VCP;MAP1LC3A;VAMP7;TSG101;FZD5	0.107143
PBMC_mod12	GO_Biological_Process_2021	natural killer cell mediated cytotoxicity (GO:0042267)	4/22	4	22	0.000708457	0.0405514	0	0	11.6166	84.2484	VAMP7;KIF5B;TUBB4B;CORO1A	0.181818
PBMC_mod12	GO_Biological_Process_2021	regulation of protein catabolic process (GO:0042176)	8/102	8	102	0.000719543	0.0405514	0	0	4.47944	32.4172	SNX3;VCP;GSK3A;STX5;IRAK3;FURIN;OAZ1;AZIN1	0.0784314
PBMC_mod12	GO_Biological_Process_2021	positive regulation of mitochondrion organization (GO:0010822)	6/58	6	58	0.00078485	0.0432032	0	0	6.05352	43.2828	GSK3A;RALBP1;BIK;MFF;MMP9;CAMKK2	0.103448
PBMC_mod12	GO_Biological_Process_2021	regulation of protein targeting to mitochondrion (GO:1903214)	5/39	5	39	0.000806597	0.0433913	0	0	7.70171	54.8569	UBL5;GSK3A;LEPROT;BAG4;FZD5	0.128205
PBMC_mod12	GO_Biological_Process_2021	response to reactive oxygen species (GO:0000302)	6/59	6	59	0.000859966	0.0452342	0	0	5.939	41.9211	PRDX5;PDCD10;CAT;MAPK1;MMP9;CAMKK2	0.101695
PBMC_mod12	GO_Biological_Process_2021	actin filament depolymerization (GO:0030042)	3/11	3	11	0.000994802	0.0481859	0	0	19.5608	135.223	GSN;WDR1;MICAL1	0.272727
PBMC_mod12	GO_Biological_Process_2021	ER-associated misfolded protein catabolic process (GO:0071712)	3/11	3	11	0.000994802	0.0481859	0	0	19.5608	135.223	VCP;TOR1A;UFD1	0.272727
PBMC_mod12	GO_Biological_Process_2021	positive regulation of cellular response to transforming growth factor beta stimulus (GO:1903846)	4/24	4	24	0.000998826	0.0481859	0	0	10.4539	72.225	ING2;CITED2;THBS1;HIPK2	0.166667
PBMC_mod12	GO_Biological_Process_2021	positive regulation of transforming growth factor beta receptor signaling pathway (GO:0030511)	4/24	4	24	0.000998826	0.0481859	0	0	10.4539	72.225	ING2;CITED2;THBS1;HIPK2	0.166667
PBMC_mod12	GO_Biological_Process_2021	carbohydrate catabolic process (GO:0016052)	5/41	5	41	0.00101787	0.0481859	0	0	7.2731	50.112	PFKFB2;HK3;LDHA;GAPDH;PGM1	0.121951
PBMC_mod12	KEGG_2021_Human	Salmonella infection	22/249	22	249	2.46216e-09	6.30313e-07	0	0	5.26497	104.363	ARF1;RAB5B;MAP2K2;DCTN2;DCTN4;IL18;TXN;ARPC5;PIK3CB;TUBB4B;MYL12A;TUBA4A;ACTG1;DNM2;ACTR1A;KIF5B;TAB3;MAPK1;IKBKG;DYNLRB1;ACTR10;GAPDH	0.0883534
PBMC_mod12	KEGG_2021_Human	Shigellosis	17/246	17	246	5.01204e-06	0.000573355	0	0	3.97674	48.5308	ARF1;GSK3A;IL1R1;ACTN1;IL18;WIPI1;ACTN4;ARPC5;PIK3CB;MYL12A;ACTG1;HK3;RRAGD;TAB3;MAPK1;IKBKG;CAPN1	0.0691057
PBMC_mod12	KEGG_2021_Human	Endocytosis	17/252	17	252	6.90489e-06	0.000573355	0	0	3.87401	46.0359	SMAD2;ARF4;ARF1;RAB5B;TSG101;VPS37C;ARPC5;ARRB2;RAB11A;DNM2;SNX3;RAB31;KIF5B;GRK6;CHMP2A;FOLR3;SH3GL1	0.0674603
PBMC_mod12	KEGG_2021_Human	Cellular senescence	13/156	13	156	8.95867e-06	0.000573355	0	0	4.83805	56.2321	SMAD2;MAP2K2;GADD45A;PIK3CB;GADD45G;HIPK2;CCNA1;CCND3;PPP3R1;PPP3CB;RHEB;MAPK1;CAPN1	0.0833333
PBMC_mod12	KEGG_2021_Human	Amyotrophic lateral sclerosis	20/364	20	364	2.29845e-05	0.00117681	0	0	3.12188	33.3439	VCP;DCTN2;DCTN4;NDUFB3;ANXA11;WIPI1;TUBB4B;TUBA4A;ACTG1;COX6B1;CASP9;PPP3R1;ACTR1A;PPP3CB;PSMD4;KIF5B;CAT;ANXA7;RAE1;ACTR10	0.0549451
PBMC_mod12	KEGG_2021_Human	mTOR signaling pathway	12/154	12	154	3.85698e-05	0.00153281	0	0	4.48532	45.5845	MAP2K2;FZD5;RHEB;RRAGD;TBC1D7;GRB10;MAPK1;PIK3CB;LAMTOR1;ATP6V1E1;ATP6V1D;LAMTOR5	0.0779221
PBMC_mod12	KEGG_2021_Human	Pathways of neurodegeneration	23/475	23	475	4.19128e-05	0.00153281	0	0	2.73993	27.6182	VCP;MAP2K2;FZD5;DCTN2;DCTN4;NDUFB3;WIPI1;TUBB4B;TUBA4A;UBE2J1;COX6B1;CASP9;PPP3R1;PPP3CB;ACTR1A;PSMD4;KIF5B;CAT;MFN2;MAPK1;UBA1;CAPN1;ACTR10	0.0484211
PBMC_mod12	KEGG_2021_Human	Pancreatic cancer	8/76	8	76	9.4704e-05	0.00294337	0	0	6.20041	57.4453	CASP9;SMAD2;RALBP1;GADD45A;MAPK1;PIK3CB;IKBKG;GADD45G	0.105263
PBMC_mod12	KEGG_2021_Human	Pathogenic Escherichia coli infection	13/197	13	197	0.000103478	0.00294337	0	0	3.75209	34.4298	ARF1;IL1R1;IL18;ARPC5;TUBB4B;TUBA4A;ACTG1;CASP9;TAB3;MYH9;MAPK1;IKBKG;GAPDH	0.0659898
PBMC_mod12	KEGG_2021_Human	Phagosome	11/152	11	152	0.000156249	0.00399998	0	0	4.12966	36.1926	RAB5B;ITGAM;ATP6V1E1;TUBB4B;CORO1A;ATP6V1D;THBS1;TUBA4A;FCAR;ACTG1;ATP6V0A1	0.0723684
PBMC_mod12	KEGG_2021_Human	Pentose phosphate pathway	5/30	5	30	0.00022955	0.00534225	0	0	10.4791	87.8088	G6PD;TALDO1;PGD;TKT;PGM1	0.166667
PBMC_mod12	KEGG_2021_Human	Acute myeloid leukemia	7/67	7	67	0.000271708	0.00579643	0	0	6.13472	50.3709	CCNA1;ITGAM;MAP2K2;ZBTB16;MAPK1;PIK3CB;IKBKG	0.104478
PBMC_mod12	KEGG_2021_Human	Vibrio cholerae infection	6/50	6	50	0.000349848	0.00688932	0	0	7.15708	56.9561	ERO1A;ARF1;ATP6V1E1;ATP6V1D;ACTG1;ATP6V0A1	0.12
PBMC_mod12	KEGG_2021_Human	Apoptosis	10/142	10	142	0.000384155	0.00702454	0	0	4.00119	31.4672	CASP9;MAP2K2;GADD45A;MAPK1;CAPN1;PIK3CB;IKBKG;TUBA4A;ACTG1;GADD45G	0.0704225
PBMC_mod12	KEGG_2021_Human	Non-small cell lung cancer	7/72	7	72	0.000424517	0.00724509	0	0	5.66137	43.9581	CASP9;MAP2K2;GADD45A;KIF5B;MAPK1;PIK3CB;GADD45G	0.0972222
PBMC_mod12	KEGG_2021_Human	p53 signaling pathway	7/73	7	73	0.00046202	0.00739231	0	0	5.57531	42.8178	CASP9;CCND3;TP53I3;GADD45A;RCHY1;THBS1;GADD45G	0.0958904
PBMC_mod12	KEGG_2021_Human	Legionellosis	6/57	6	57	0.000714901	0.0104359	0	0	6.17253	44.7099	CASP9;ARF1;VCP;ITGAM;RAB1B;IL18	0.105263
PBMC_mod12	KEGG_2021_Human	Sulfur metabolism	3/10	3	10	0.000733772	0.0104359	0	0	22.3564	161.353	MPST;TST;SQOR	0.3
PBMC_mod12	KEGG_2021_Human	Endometrial cancer	6/58	6	58	0.00078485	0.0105748	0	0	6.05352	43.2828	CASP9;MAP2K2;GADD45A;MAPK1;PIK3CB;GADD45G	0.103448
PBMC_mod12	KEGG_2021_Human	VEGF signaling pathway	6/59	6	59	0.000859966	0.0110076	0	0	5.939	41.9211	CASP9;PPP3CB;PPP3R1;MAP2K2;MAPK1;PIK3CB	0.101695
PBMC_mod12	KEGG_2021_Human	Regulation of actin cytoskeleton	12/218	12	218	0.000968683	0.0117269	0	0	3.08166	21.3854	GSN;MAP2K2;ITGAM;ACTN1;ITGA7;MYH9;MAPK1;ACTN4;ARPC5;PIK3CB;MYL12A;ACTG1	0.0550459
PBMC_mod12	KEGG_2021_Human	Human T-cell leukemia virus 1 infection	12/219	12	219	0.00100778	0.0117269	0	0	3.06662	21.1597	SMAD2;CCNA1;PPP3R1;PPP3CB;CCND3;CDKN2C;MAP2K2;IL1R1;TSPO;MAPK1;IKBKG;PIK3CB	0.0547945
PBMC_mod12	KEGG_2021_Human	Yersinia infection	9/137	9	137	0.00122147	0.0131799	0	0	3.70433	24.8475	MAP2K2;IL18;MAPK1;PTK2B;ARPC5;PIK3CB;IKBKG;ACTG1;SKAP2	0.0656934
PBMC_mod12	KEGG_2021_Human	Colorectal cancer	7/86	7	86	0.00123562	0.0131799	0	0	4.65476	31.1691	CASP9;SMAD2;MAP2K2;GADD45A;MAPK1;PIK3CB;GADD45G	0.0813953
PBMC_mod12	KEGG_2021_Human	Vasopressin-regulated water reabsorption	5/44	5	44	0.00140825	0.0144205	0	0	6.7126	44.071	RAB5B;DCTN2;DCTN4;ARHGDIB;RAB11A	0.113636
PBMC_mod12	KEGG_2021_Human	Leukocyte transendothelial migration	8/114	8	114	0.0014849	0.0146206	0	0	3.96989	25.8536	ITGAM;ACTN1;PTK2B;ACTN4;PIK3CB;MMP9;MYL12A;ACTG1	0.0701754
PBMC_mod12	KEGG_2021_Human	Focal adhesion	11/201	11	201	0.00163167	0.0153705	0	0	3.05694	19.6199	CCND3;ACTN1;ZYX;ITGA7;MAPK1;COL9A3;ACTN4;PIK3CB;THBS1;MYL12A;ACTG1	0.0547264
PBMC_mod12	KEGG_2021_Human	Influenza A	10/172	10	172	0.00168115	0.0153705	0	0	3.25521	20.7952	CASP9;CCND3;MAP2K2;IL18;MAPK1;PIK3CB;IKBKG;RAE1;RAB11A;ACTG1	0.0581395
PBMC_mod12	KEGG_2021_Human	Alzheimer disease	16/369	16	369	0.00192365	0.0169812	0	0	2.40589	15.0453	MAP2K2;FZD5;NDUFB3;WIPI1;PIK3CB;TUBB4B;TUBA4A;COX6B1;CASP9;PPP3R1;PPP3CB;PSMD4;KIF5B;MAPK1;CAPN1;GAPDH	0.0433604
PBMC_mod12	KEGG_2021_Human	Central carbon metabolism in cancer	6/70	6	70	0.00210301	0.0178905	0	0	4.91547	30.3008	HK3;G6PD;LDHA;MAP2K2;MAPK1;PIK3CB	0.0857143
PBMC_mod12	KEGG_2021_Human	Thyroid hormone signaling pathway	8/121	8	121	0.00216642	0.0178905	0	0	3.72263	22.8372	PFKFB2;CASP9;MAP2K2;NCOR1;RHEB;MAPK1;PIK3CB;ACTG1	0.0661157
PBMC_mod12	KEGG_2021_Human	Tuberculosis	10/180	10	180	0.00234848	0.0187879	0	0	3.10075	18.7719	CASP9;RAB5B;PPP3R1;PPP3CB;ITGAM;IL18;MAPK1;RFXANK;CORO1A;ATP6V0A1	0.0555556
PBMC_mod12	KEGG_2021_Human	Oxytocin signaling pathway	9/154	9	154	0.00272859	0.0211673	0	0	3.26718	19.2893	TRPM2;MYL6;PPP3R1;PPP3CB;MAP2K2;MAPK1;PRKAB1;ACTG1;CAMKK2	0.0584416
PBMC_mod12	KEGG_2021_Human	Parkinson disease	12/249	12	249	0.00295432	0.0222443	0	0	2.6743	15.5764	CASP9;PSMD4;MAOA;KIF5B;NDUFB3;MFN2;UBA1;TXN;TUBB4B;TUBA4A;UBE2J1;COX6B1	0.0481928
PBMC_mod12	KEGG_2021_Human	Chronic myeloid leukemia	6/76	6	76	0.00319012	0.0233335	0	0	4.49276	25.823	MAP2K2;GADD45A;MAPK1;PIK3CB;IKBKG;GADD45G	0.0789474
PBMC_mod12	KEGG_2021_Human	FoxO signaling pathway	8/131	8	131	0.0035411	0.0251811	0	0	3.41823	19.2901	CDKN2D;MAP2K2;GADD45A;CAT;MAPK1;PIK3CB;PRKAB1;GADD45G	0.0610687
PBMC_mod12	KEGG_2021_Human	Human cytomegalovirus infection	11/225	11	225	0.00390091	0.0269901	0	0	2.71075	15.0353	CASP9;PPP3R1;PPP3CB;MAP2K2;IL1R1;RHEB;GNB2;MAPK1;PTK2B;IKBKG;PIK3CB	0.0488889
PBMC_mod12	KEGG_2021_Human	B cell receptor signaling pathway	6/81	6	81	0.00437764	0.0287081	0	0	4.19217	22.7687	PPP3CB;PPP3R1;MAP2K2;MAPK1;PIK3CB;IKBKG	0.0740741
PBMC_mod12	KEGG_2021_Human	Glutathione metabolism	5/57	5	57	0.00444484	0.0287081	0	0	5.03111	27.2485	G6PD;GSR;OPLAH;GGT1;PGD	0.0877193
PBMC_mod12	KEGG_2021_Human	Human papillomavirus infection	14/331	14	331	0.00448564	0.0287081	0	0	2.33573	12.629	MAP2K2;FZD5;PIK3CB;THBS1;CCNA1;CCND3;RHEB;ITGA7;MAPK1;COL9A3;IKBKG;ATP6V1E1;ATP6V1D;ATP6V0A1	0.0422961
PBMC_mod12	KEGG_2021_Human	Tight junction	9/169	9	169	0.00503443	0.0311888	0	0	2.9586	15.6553	MYL6;ACTN1;MYH9;ACTN4;ARPC5;PRKAB1;TUBA4A;MYL12A;ACTG1	0.0532544
PBMC_mod12	KEGG_2021_Human	Thyroid cancer	4/37	4	37	0.00511691	0.0311888	0	0	6.33147	33.3998	MAP2K2;GADD45A;MAPK1;GADD45G	0.108108
PBMC_mod12	KEGG_2021_Human	Epstein-Barr virus infection	10/202	10	202	0.00532264	0.0315975	0	0	2.74235	14.3584	CASP9;CCNA1;ENTPD1;CCND3;PSMD4;GADD45A;IKBKG;PIK3CB;GADD45G;SAP30	0.049505
PBMC_mod12	KEGG_2021_Human	Protein processing in endoplasmic reticulum	9/171	9	171	0.00543081	0.0315975	0	0	2.92177	15.239	ERO1A;VCP;DNAJC5;UFD1;MAN1A1;CAPN1;RAD23B;CKAP4;UBE2J1	0.0526316
PBMC_mod12	KEGG_2021_Human	Huntington disease	13/306	13	306	0.00584581	0.0332562	0	0	2.34305	12.048	DCTN2;DCTN4;NDUFB3;WIPI1;TUBB4B;TUBA4A;COX6B1;CASP9;ACTR1A;PSMD4;KIF5B;ACTR10;RCOR1	0.0424837
PBMC_mod12	KEGG_2021_Human	PD-L1 expression and PD-1 checkpoint pathway in cancer	6/89	6	89	0.00691405	0.0384782	0	0	3.78656	18.8351	PPP3CB;PPP3R1;MAP2K2;MAPK1;PIK3CB;IKBKG	0.0674157
PBMC_mod12	KEGG_2021_Human	Phospholipase D signaling pathway	8/148	8	148	0.00732367	0.0386611	0	0	3.00054	14.7526	ARF1;DGKD;MAP2K2;RHEB;MAPK1;PTK2B;PIK3CB;DNM2	0.0540541
PBMC_mod12	KEGG_2021_Human	Bladder cancer	4/41	4	41	0.00739544	0.0386611	0	0	5.64584	27.7035	MAP2K2;MAPK1;THBS1;MMP9	0.097561
PBMC_mod12	KEGG_2021_Human	Human immunodeficiency virus 1 infection	10/212	10	212	0.00739997	0.0386611	0	0	2.60525	12.7821	CASP9;PPP3R1;PPP3CB;MAP2K2;GNB2;MAPK1;PTK2B;IKBKG;PIK3CB;AP1M1	0.0471698
PBMC_mod12	KEGG_2021_Human	IL-17 signaling pathway	6/94	6	94	0.00895875	0.0458688	0	0	3.5705	16.8353	MAPK1;TAB3;IKBKG;MMP9;S100A9;S100A8	0.0638298
PBMC_mod12	KEGG_2021_Human	Sulfur relay system	2/8	2	8	0.00929862	0.046411	0	0	17.3431	81.1289	MPST;TST	0.25
PBMC_mod12	KEGG_2021_Human	Cell cycle	7/124	7	124	0.00942723	0.046411	0	0	3.13684	14.6307	SMAD2;CDKN2D;CCNA1;CCND3;CDKN2C;GADD45A;GADD45G	0.0564516
PBMC_mod12	Reactome_2016	Cellular responses to stress Homo sapiens R-HSA-2262752	25/367	25	367	3.957e-08	3.10625e-05	0	0	3.98103	67.8574	VCP;CITED2;HIST1H2BK;TXN;HIST2H2AC;PRDX5;MAP1LC3B;BAG4;MAP1LC3A;MAPK1;RAE1;HIST1H1C;CDKN2D;CDKN2C;H2AFZ;GSR;WIPI1;PRKAB1;CCNA1;RHEB;RRAGD;CAT;CHMP2A;LAMTOR1;LAMTOR5	0.0681199
PBMC_mod12	Reactome_2016	Membrane Trafficking Homo sapiens R-HSA-199991	24/420	24	420	1.78748e-06	0.000701585	0	0	3.28212	43.4378	NAPA;ARF4;TRAPPC3;ARF1;TSG101;DCTN2;SORT1;DCTN4;RAB1B;VPS37C;PRKAB1;RAB11A;DNM2;VAMP7;MAN2A2;BLOC1S1;KIF5B;CHMP2A;EXOC3;STX5;CD59;MAN1A1;AP3S1;AP1M1	0.0571429
PBMC_mod12	Reactome_2016	TP53 Regulates Metabolic Genes Homo sapiens R-HSA-5628897	10/84	10	84	4.21054e-06	0.000841735	0	0	7.1585	88.6073	G6PD;PRDX5;RHEB;RRAGD;GSR;TXN;LAMTOR1;PRKAB1;COX6B1;LAMTOR5	0.119048
PBMC_mod12	Reactome_2016	Macroautophagy Homo sapiens R-HSA-1632852	9/67	9	67	4.6473e-06	0.000841735	0	0	8.20443	100.744	MAP1LC3B;MAP1LC3A;RHEB;RRAGD;CHMP2A;WIPI1;LAMTOR1;PRKAB1;LAMTOR5	0.134328
PBMC_mod12	Reactome_2016	trans-Golgi Network Vesicle Budding Homo sapiens R-HSA-199992	9/70	9	70	6.72391e-06	0.000841735	0	0	7.79973	92.8936	NAPA;ARF1;VAMP7;BLOC1S1;SORT1;CHMP2A;AP3S1;DNM2;AP1M1	0.128571
PBMC_mod12	Reactome_2016	Clathrin derived vesicle budding Homo sapiens R-HSA-421837	9/70	9	70	6.72391e-06	0.000841735	0	0	7.79973	92.8936	NAPA;ARF1;VAMP7;BLOC1S1;SORT1;CHMP2A;AP3S1;DNM2;AP1M1	0.128571
PBMC_mod12	Reactome_2016	Golgi Associated Vesicle Biogenesis Homo sapiens R-HSA-432722	8/54	8	54	7.50592e-06	0.000841735	0	0	9.17614	108.277	NAPA;ARF1;VAMP7;BLOC1S1;SORT1;AP3S1;DNM2;AP1M1	0.148148
PBMC_mod12	Reactome_2016	Pentose phosphate pathway (hexose monophosphate shunt) Homo sapiens R-HSA-71336	4/9	4	9	1.4833e-05	0.00145549	0	0	41.8475	465.288	G6PD;TALDO1;PGD;TKT	0.444444
PBMC_mod12	Reactome_2016	Vesicle-mediated transport Homo sapiens R-HSA-5653656	24/492	24	492	2.53815e-05	0.00221383	0	0	2.76678	29.2766	NAPA;ARF4;TRAPPC3;ARF1;TSG101;DCTN2;SORT1;DCTN4;RAB1B;VPS37C;PRKAB1;RAB11A;DNM2;VAMP7;MAN2A2;BLOC1S1;KIF5B;CHMP2A;EXOC3;STX5;CD59;MAN1A1;AP3S1;AP1M1	0.0487805
PBMC_mod12	Reactome_2016	Lysosome Vesicle Biogenesis Homo sapiens R-HSA-432720	6/35	6	35	4.53838e-05	0.00356263	0	0	10.8673	108.677	ARF1;VAMP7;BLOC1S1;CHMP2A;AP1M1;DNM2	0.171429
PBMC_mod12	Reactome_2016	Hemostasis Homo sapiens R-HSA-109582	25/552	25	552	5.81402e-05	0.00413814	0	0	2.55872	24.9543	DGKD;ITGAM;WDR1;PIK3CB;ARRB2;THBS1;KIF5B;MFN2;PHACTR2;MAPK1;QSOX1;CD177;CAP1;SRGN;NFE2;SERPINB2;ACTN1;F12;ACTN4;TUBA4A;FGR;GNB2;MAFG;P2RX1;RCOR1	0.0452899
PBMC_mod12	Reactome_2016	Transport to the Golgi and subsequent modification Homo sapiens R-HSA-948021	12/162	12	162	6.32582e-05	0.00413814	0	0	4.24436	41.0357	NAPA;TRAPPC3;ARF4;ARF1;MAN2A2;DCTN2;RAB1B;DCTN4;STX5;MAN1A1;CD59;B4GALT5	0.0740741
PBMC_mod12	Reactome_2016	Metabolism of proteins Homo sapiens R-HSA-392499	39/1074	39	1074	7.90835e-05	0.00477543	0	0	2.05983	19.4551	NAPA;ARF4;ARF1;GSK3A;DCTN2;DCTN4;RAB1B;GBA;HIST1H2BK;FURIN;TXN;NPL;THBS1;HIST2H2AC;PCMT1;MAN2A2;KIF5B;STX5;TIMM17B;CD59;MAN1A1;RAE1;TRAPPC3;GSN;GALNT4;MTX1;H2AFZ;NSMCE2;IGFBP2;RAB27A;WIPI1;TUBB4B;FBXW2;TUBA4A;CKAP4;GNB2;EXOC3;ST6GALNAC3;B4GALT5	0.0363128
PBMC_mod12	Reactome_2016	COPI-mediated anterograde transport Homo sapiens R-HSA-6807878	8/78	8	78	0.000113958	0.00638981	0	0	6.02264	54.6836	NAPA;ARF4;ARF1;DCTN2;RAB1B;DCTN4;STX5;CD59	0.102564
PBMC_mod12	Reactome_2016	Energy dependent regulation of mTOR by LKB1-AMPK Homo sapiens R-HSA-380972	5/28	5	28	0.000163311	0.00852495	0	0	11.3915	99.3326	RHEB;RRAGD;LAMTOR1;PRKAB1;LAMTOR5	0.178571
PBMC_mod12	Reactome_2016	Platelet degranulation Homo sapiens R-HSA-114608	9/105	9	105	0.000173757	0.00852495	0	0	4.94721	42.8322	SRGN;CAP1;WDR1;ACTN1;PHACTR2;QSOX1;ACTN4;THBS1;TUBA4A	0.0857143
PBMC_mod12	Reactome_2016	Response to elevated platelet cytosolic Ca2+ Homo sapiens R-HSA-76005	9/110	9	110	0.000247166	0.0114133	0	0	4.7011	39.0447	SRGN;CAP1;WDR1;ACTN1;PHACTR2;QSOX1;ACTN4;THBS1;TUBA4A	0.0818182
PBMC_mod12	Reactome_2016	Platelet activation, signaling and aggregation Homo sapiens R-HSA-76002	14/253	14	253	0.000356845	0.0155624	0	0	3.11054	24.6921	CAP1;SRGN;DGKD;WDR1;ACTN1;ACTN4;PIK3CB;ARRB2;THBS1;TUBA4A;GNB2;PHACTR2;MAPK1;QSOX1	0.055336
PBMC_mod12	Reactome_2016	Asparagine N-linked glycosylation Homo sapiens R-HSA-446203	14/259	14	259	0.000451382	0.0186492	0	0	3.03342	23.3671	NAPA;ARF4;TRAPPC3;ARF1;DCTN2;RAB1B;DCTN4;NPL;MAN2A2;STX5;CD59;MAN1A1;ST6GALNAC3;B4GALT5	0.0540541
PBMC_mod12	Reactome_2016	Senescence-Associated Secretory Phenotype (SASP) Homo sapiens R-HSA-2559582	7/77	7	77	0.000639281	0.0250918	0	0	5.25565	38.6561	CDKN2D;CCNA1;CDKN2C;H2AFZ;HIST1H2BK;MAPK1;HIST2H2AC	0.0909091
PBMC_mod12	Reactome_2016	mTORC1-mediated signalling Homo sapiens R-HSA-166208	4/22	4	22	0.000708457	0.0264828	0	0	11.6166	84.2484	RHEB;RRAGD;LAMTOR1;LAMTOR5	0.181818
PBMC_mod12	Reactome_2016	mTOR signalling Homo sapiens R-HSA-165159	5/39	5	39	0.000806597	0.0287809	0	0	7.70171	54.8569	RHEB;RRAGD;LAMTOR1;PRKAB1;LAMTOR5	0.128205
PBMC_mod12	Reactome_2016	ER to Golgi Anterograde Transport Homo sapiens R-HSA-199977	9/131	9	131	0.000889773	0.0292239	0	0	3.8877	27.3094	NAPA;TRAPPC3;ARF4;ARF1;DCTN2;RAB1B;DCTN4;STX5;CD59	0.0687023
PBMC_mod12	Reactome_2016	PKB-mediated events Homo sapiens R-HSA-109703	5/40	5	40	0.00090767	0.0292239	0	0	7.48128	52.4036	RHEB;RRAGD;LAMTOR1;PRKAB1;LAMTOR5	0.125
PBMC_mod12	Reactome_2016	Signaling by Insulin receptor Homo sapiens R-HSA-74752	15/311	15	311	0.000930698	0.0292239	0	0	2.69041	18.7779	MAP2K2;PIK3CB;ARRB2;PRKAB1;PSMD4;RHEB;RRAGD;GRB10;MAPK1;LAMTOR1;ATP6V1E1;KBTBD7;ATP6V1D;ATP6V0A1;LAMTOR5	0.0482315
PBMC_mod12	Reactome_2016	Transcriptional Regulation by TP53 Homo sapiens R-HSA-3700989	16/348	16	348	0.00105508	0.0318553	0	0	2.56085	17.5525	G6PD;CRADD;GADD45A;GSR;ARID3A;TXN;PRKAB1;HIPK2;COX6B1;CCNA1;PRDX5;TP53I3;RHEB;RRAGD;LAMTOR1;LAMTOR5	0.045977
PBMC_mod12	Reactome_2016	Iron uptake and transport Homo sapiens R-HSA-917937	5/43	5	43	0.00126765	0.0368557	0	0	6.8896	45.9577	SLC40A1;CYBRD1;ATP6V1E1;ATP6V1D;ATP6V0A1	0.116279
PBMC_mod12	Reactome_2016	Intra-Golgi traffic Homo sapiens R-HSA-6811438	5/44	5	44	0.00140825	0.0381198	0	0	6.7126	44.071	NAPA;ARF1;MAN2A2;STX5;MAN1A1	0.113636
PBMC_mod12	Reactome_2016	Interleukin-1 signaling Homo sapiens R-HSA-446652	5/44	5	44	0.00140825	0.0381198	0	0	6.7126	44.071	IL1R1;TOLLIP;TAB3;IRAK3;IKBKG	0.113636
PBMC_mod12	Reactome_2016	Immune System Homo sapiens R-HSA-168256	46/1547	46	1547	0.00157069	0.0410996	0	0	1.6676	10.7664	ARF1;GSK3A;ITGAM;DCTN2;DCTN4;TXN;PIK3CB;ARRB2;RCHY1;UBE2J1;ACTG1;CASP9;PPP3R1;PPP3CB;ACTR1A;PSTPIP1;PSMD4;KIF5B;S100A12;MAPK1;PTK2B;CD59;IKBKG;ATP6V1E1;RAE1;ATP6V1D;ATP6V0A1;AP1M1;MAP2K2;IL1R1;ZBTB16;IL18;IRAK3;ARPC5;OSCAR;DNM2;FGR;CLEC4D;UBE2S;TOLLIP;TAB3;MYH9;UBA1;KBTBD7;EIF4G3;UBE2M	0.029735
PBMC_mod12	Reactome_2016	Assembly Of The HIV Virion Homo sapiens R-HSA-175474	3/13	3	13	0.00167642	0.0421334	0	0	15.6471	100.002	TSG101;VPS37C;FURIN	0.230769
PBMC_mod12	Reactome_2016	Oxidative Stress Induced Senescence Homo sapiens R-HSA-2559580	7/91	7	91	0.00171754	0.0421334	0	0	4.37657	27.865	CDKN2D;CDKN2C;H2AFZ;HIST1H2BK;MAPK1;TXN;HIST2H2AC	0.0769231
PBMC_mod12	Reactome_2016	Nucleotide-binding domain, leucine rich repeat containing receptor (NLR) signaling pathways Homo sapiens R-HSA-168643	5/47	5	47	0.00189911	0.0451758	0	0	6.23217	39.0531	CASP9;PSTPIP1;TAB3;TXN;IKBKG	0.106383
PBMC_mod12	MSigDB_Hallmark_2020	UV Response Up	13/158	13	158	1.02873e-05	0.000289421	0	0	4.77083	54.7911	ALAS1;MAOA;IGFBP2;RAB27A;PDAP1;FURIN;ARRB2;TUBA4A;SULT1A1;CCND3;TST;CREG1;GRINA	0.0822785
PBMC_mod12	MSigDB_Hallmark_2020	Coagulation	12/138	12	138	1.28632e-05	0.000289421	0	0	5.05904	56.9705	CASP9;ARF4;RABIF;SERPINB2;GSN;WDR1;PEF1;GNB2;F12;FURIN;MMP9;THBS1	0.0869565
PBMC_mod12	MSigDB_Hallmark_2020	Reactive Oxygen Species Pathway	7/49	7	49	3.59336e-05	0.000539004	0	0	8.77195	89.7708	CDKN2D;G6PD;FES;CAT;GSR;TXN;LAMTOR5	0.142857
PBMC_mod12	MSigDB_Hallmark_2020	Hypoxia	12/200	12	200	0.000453067	0.00407761	0	0	3.37985	26.023	ERO1A;NDST1;LDHA;PRDX5;LXN;CITED2;RRAGD;MYH9;PAM;GAPDH;PGM1;SAP30	0.06
PBMC_mod12	MSigDB_Hallmark_2020	Adipogenesis	12/200	12	200	0.000453067	0.00407761	0	0	3.37985	26.023	SULT1A1;ARL4A;CDKN2C;TST;GADD45A;SQOR;CAT;TALDO1;ITGA7;GHITM;TKT;PGM1	0.06
PBMC_mod12	MSigDB_Hallmark_2020	Apoptosis	10/161	10	161	0.00102259	0.00766944	0	0	3.49432	24.0598	CASP9;CCNA1;PPP3R1;GSN;GADD45A;BIK;GSR;HMGB2;IL18;TSPO	0.0621118
PBMC_mod12	MSigDB_Hallmark_2020	mTORC1 Signaling	11/200	11	200	0.0015683	0.00882169	0	0	3.07327	19.8464	ERO1A;LDHA;G6PD;GSR;PDAP1;CORO1A;ATP6V1D;GAPDH;TUBA4A;PGM1;SKAP2	0.055
PBMC_mod12	MSigDB_Hallmark_2020	Glycolysis	11/200	11	200	0.0015683	0.00882169	0	0	3.07327	19.8464	ERO1A;LDHA;G6PD;CITED2;BIK;RRAGD;TALDO1;QSOX1;TXN;PAM;SAP30	0.055
PBMC_mod12	MSigDB_Hallmark_2020	Protein Secretion	7/96	7	96	0.0023342	0.011671	0	0	4.12964	25.026	NAPA;ARF1;VAMP7;TSG101;MAPK1;AP3S1;PAM	0.0729167
PBMC_mod12	MSigDB_Hallmark_2020	Androgen Response	7/100	7	100	0.00294017	0.0132308	0	0	3.95121	23.0327	CCND3;ACTN1;GSR;PTK2B;MYL12A;UBE2J1;CAMKK2	0.07
PBMC_mod12	MSigDB_Hallmark_2020	Apical Junction	10/200	10	200	0.00496846	0.0203255	0	0	2.7715	14.7018	CAP1;ACTN1;ZYX;MYH9;ACTN4;IKBKG;PIK3CB;MMP9;SKAP2;ACTG1	0.05
PBMC_mod12	MSigDB_Hallmark_2020	Complement	9/200	9	200	0.0143174	0.0495601	0	0	2.47446	10.5072	CASP9;RABIF;SERPINB2;ITGAM;GNB2;S100A12;PCSK9;CD59;S100A9	0.045
PBMC_mod12	MSigDB_Hallmark_2020	Oxidative Phosphorylation	9/200	9	200	0.0143174	0.0495601	0	0	2.47446	10.5072	LDHA;NQO2;OAT;ALAS1;NDUFB3;MFN2;ATP6V1E1;ATP6V1D;COX6B1	0.045
PBMC_mod13	GO_Biological_Process_2021	microtubule cytoskeleton organization involved in mitosis (GO:1902850)	52/128	52	128	3.82738e-57	4.89522e-54	0	0	43.3178	5627.21	ERCC6L;ZWILCH;BUB1B;KIF11;CDC20;STMN1;NUF2;NUSAP1;RCC1;KNTC1;SPDL1;DLGAP5;KNL1;TUBG1;SGO1;SGO2;ESPL1;INCENP;BIRC5;KIF2C;ITGB3BP;CDCA8;TTK;WDR62;CENPA;SKA1;AURKB;SKA2;AURKA;CCNB1;DSN1;BUB1;CENPU;STIL;PLK1;NDC80;ZWINT;CENPE;KIF18A;CENPF;CENPH;CENPI;KIF4A;CENPL;CENPM;CENPN;CENPO;CENPP;SPC24;CENPS;MAD2L1;SPC25	0.40625
PBMC_mod13	GO_Biological_Process_2021	mitotic spindle organization (GO:0007052)	54/157	54	157	1.23504e-54	7.89808e-52	0	0	33.3621	4141.19	ERCC6L;ZWILCH;BUB1B;KIF11;CDC20;STMN1;NUF2;RCC1;KNTC1;SPDL1;DLGAP5;KIF23;KNL1;TUBG1;SGO1;SGO2;INCENP;KIFC1;BIRC5;KIF2C;ITGB3BP;CDCA8;TTK;WDR62;CENPA;SKA1;AURKB;SKA2;AURKA;CCNB1;DSN1;BUB1;CENPU;STIL;PLK1;NDC80;ZWINT;TPX2;CENPE;KIF18A;CENPF;CENPH;CENPI;PRC1;KIF4A;CENPL;CENPM;CENPN;CENPO;CENPP;SPC24;CENPS;MAD2L1;SPC25	0.343949
PBMC_mod13	GO_Biological_Process_2021	DNA metabolic process (GO:0006259)	59/277	59	277	4.26479e-46	1.81822e-43	0	0	17.4044	1818.22	TOP2A;FEN1;MCM7;MCM8;GMNN;HMGB3;MCM10;BRCA1;EXO1;CHEK1;TOPBP1;KPNA2;GEN1;RFC5;WDHD1;HELLS;RMI2;RFC3;RFC4;LIG1;LIG3;NEIL3;RAD51C;DMC1;TIMELESS;MCM4;DNA2;MCM6;MCM2;BLM;PCNA;UHRF1;TYMS;RECQL4;RAD51AP1;ORC6;CDC45;ORC1;RBBP8;RAD54L;BARD1;CDT1;POLQ;XRCC2;FANCA;CDC7;CDC6;FANCG;TICRR;POLA1;POLA2;RAD51;RPA3;UBE2T;POLE2;CDK2;CDK1;RAD18;CENPS	0.212996
PBMC_mod13	GO_Biological_Process_2021	DNA replication (GO:0006260)	41/108	41	108	1.20742e-43	3.86073e-41	0	0	37.4278	3698.72	PIF1;BLM;FEN1;MCM7;MCM8;MCM10;BRCA1;RECQL4;BRIP1;ORC6;CDC45;ORC1;EXO1;CHEK1;PCLAF;RBBP8;CLSPN;TOPBP1;BARD1;RFC5;WDHD1;TIPIN;RFC3;RMI2;DUT;RFC4;DONSON;CDC7;CDC6;TICRR;POLA1;POLA2;POLE2;RPA3;CDK2;TIMELESS;CDK1;MCM4;DNA2;MCM6;MCM2	0.37963
PBMC_mod13	GO_Biological_Process_2021	mitotic sister chromatid segregation (GO:0000070)	34/102	34	102	4.76976e-34	1.2201e-31	0	0	29.9251	2296.02	CDCA5;NCAPG2;KIF14;CDCA8;NCAPG;SMC4;NCAPH;SMC2;CCNB1;DSN1;NUSAP1;SPDL1;CEP55;DLGAP5;SPAG5;PLK1;KIF23;HASPIN;TUBG1;KNSTRN;NDC80;ZWINT;SGO1;SGO2;CENPE;KIF18A;KIF18B;ESPL1;KIFC1;PRC1;CDK1;KIF2C;NCAPD2;NCAPD3	0.333333
PBMC_mod13	GO_Biological_Process_2021	DNA repair (GO:0006281)	50/298	50	298	9.33157e-34	1.98918e-31	0	0	12.5707	956.055	FEN1;BRCA1;BRCA2;EME1;EXO1;CHEK1;TOPBP1;KPNA2;RFC5;WDHD1;RMI2;RFC3;RFC4;LIG1;LIG3;TRAIP;NEIL3;RAD51C;FANCD2;TIMELESS;DNA2;BLM;PCNA;CDCA5;RECQL4;RAD51AP1;BRIP1;NSD2;USP1;RBBP8;RAD54L;BARD1;FANCI;POLQ;XRCC2;FANCA;FANCB;FANCE;FANCG;TICRR;POLA1;RAD51;RPA3;UBE2T;POLE2;CDK1;TRIP13;RAD18;TP73;CENPS	0.167785
PBMC_mod13	GO_Biological_Process_2021	double-strand break repair via homologous recombination (GO:0000724)	29/97	29	97	1.28019e-27	2.33909e-25	0	0	25.1399	1556.73	BLM;FEN1;MCM7;MCM8;TONSL;BRCA1;BRCA2;RAD54B;RAD51AP1;RECQL4;CDC45;RBBP8;RAD54L;GEN1;GINS2;POLQ;XRCC2;GINS4;LIG3;CDC7;FANCB;MMS22L;RAD51C;RAD51;RPA3;MCM4;AUNIP;MCM6;MCM2	0.298969
PBMC_mod13	GO_Biological_Process_2021	DNA-dependent DNA replication (GO:0006261)	31/129	31	129	3.18943e-26	5.09911e-24	0	0	18.7313	1099.67	BLM;MCM7;MCM8;GMNN;MCM10;RECQL4;ORC6;CDC45;ORC1;TOPBP1;RFC5;GINS1;WDHD1;CDT1;GINS2;RFC3;RFC4;GINS3;GINS4;CDC7;CDC6;POLA1;POLA2;RAD51;POLE2;RPA3;CDK2;MCM4;DNA2;MCM6;MCM2	0.24031
PBMC_mod13	GO_Biological_Process_2021	cellular macromolecule biosynthetic process (GO:0034645)	42/314	42	314	2.08719e-24	2.96612e-22	0	0	9.37459	511.161	PIF1;HBS1L;FEN1;BLM;MCM7;MCM8;MCM10;BRCA1;TYMS;RECQL4;BRIP1;ORC6;CDC45;ORC1;EXO1;CHEK1;PCLAF;RBBP8;CLSPN;TOPBP1;BARD1;RFC5;TIPIN;RMI2;RFC3;DUT;RFC4;DONSON;CDC7;CDC6;TICRR;POLA1;POLA2;RPA3;POLE2;CDK2;TIMELESS;CDK1;MCM4;DNA2;MCM6;MCM2	0.133758
PBMC_mod13	GO_Biological_Process_2021	centromere complex assembly (GO:0034508)	19/37	19	37	6.10941e-24	7.81394e-22	0	0	60.5586	3236.99	CENPU;HELLS;CENPW;HJURP;KNL1;CENPA;CENPE;CENPF;CENPH;CENPI;CENPL;CENPM;OIP5;CENPN;CENPO;CENPP;DLGAP5;ITGB3BP;CENPS	0.513514
PBMC_mod13	GO_Biological_Process_2021	DNA replication initiation (GO:0006270)	19/38	19	38	1.20205e-23	1.39766e-21	0	0	57.3684	3027.64	CDT1;MCM7;MCM8;GMNN;MCM10;CDC7;CDC6;POLA1;POLA2;CDC45;ORC6;ORC1;POLE2;RPA3;CDK2;MCM4;TOPBP1;MCM6;MCM2	0.5
PBMC_mod13	GO_Biological_Process_2021	cellular response to DNA damage stimulus (GO:0006974)	43/350	43	350	1.80005e-23	1.91856e-21	0	0	8.5149	445.939	TOP2A;FEN1;BLM;MCM7;MCM8;SUV39H1;MCM10;BRCA1;RECQL4;RAD51AP1;EXO1;CHEK1;PCLAF;RBBP8;RAD54L;TOPBP1;BARD1;RFC5;WDHD1;POLQ;RMI2;RFC3;CBX5;RFC4;LIG1;XRCC2;FANCA;WDR76;FANCG;MAPK12;TRAIP;TICRR;POLA1;RAD51C;RAD51;UBE2T;POLE2;TIMELESS;CDK1;DTL;RAD18;TP73;CENPS	0.122857
PBMC_mod13	GO_Biological_Process_2021	sister chromatid segregation (GO:0000819)	18/34	18	34	4.58696e-23	4.51287e-21	0	0	64.3612	3310.5	TOP2A;SPAG5;NCAPG2;PLK1;CDCA8;TUBG1;SMC4;KNSTRN;NDC80;ZWINT;SGO1;SGO2;DSN1;KIF18A;KIF18B;ESPL1;KIFC1;NUSAP1	0.529412
PBMC_mod13	GO_Biological_Process_2021	chromatin remodeling at centromere (GO:0031055)	16/32	16	32	4.21175e-20	3.84773e-18	0	0	56.8783	2537.56	CENPU;HELLS;CENPW;HJURP;KNL1;CENPA;CENPH;CENPI;CENPL;CENPM;OIP5;CENPN;CENPO;CENPP;ITGB3BP;CENPS	0.5
PBMC_mod13	GO_Biological_Process_2021	double-strand break repair (GO:0006302)	28/164	28	164	1.70355e-19	1.45256e-17	0	0	12.058	521.105	BLM;FEN1;MCM8;CDCA5;TONSL;BRCA1;BRCA2;RAD54B;RAD51AP1;RECQL4;BRIP1;EME1;NSD2;RBBP8;KPNA2;GEN1;BARD1;POLQ;XRCC2;LIG3;POLA1;MMS22L;RAD51C;RAD51;RPA3;AUNIP;DNA2;TRIP13	0.170732
PBMC_mod13	GO_Biological_Process_2021	CENP-A containing chromatin organization (GO:0061641)	15/30	15	30	6.38412e-19	4.80312e-17	0	0	56.7168	2376.17	CENPU;CENPW;HJURP;KNL1;CENPA;CENPH;CENPI;CENPL;CENPM;OIP5;CENPN;CENPO;CENPP;ITGB3BP;CENPS	0.5
PBMC_mod13	GO_Biological_Process_2021	CENP-A containing nucleosome assembly (GO:0034080)	15/30	15	30	6.38412e-19	4.80312e-17	0	0	56.7168	2376.17	CENPU;CENPW;HJURP;KNL1;CENPA;CENPH;CENPI;CENPL;CENPM;OIP5;CENPN;CENPO;CENPP;ITGB3BP;CENPS	0.5
PBMC_mod13	GO_Biological_Process_2021	regulation of cell cycle process (GO:0010564)	23/106	23	106	1.13292e-18	8.05005e-17	0	0	16.0329	662.509	PLK4;TIPIN;RMI2;SPAG5;PLK1;KIF11;DBF4B;MKI67;CDC25C;FBXO43;PKMYT1;KNSTRN;AURKB;AURKA;RACGAP1;PRC1;CHEK1;RCC1;NEK2;FBXO5;KIF20A;ECT2;BUB1	0.216981
PBMC_mod13	GO_Biological_Process_2021	histone exchange (GO:0043486)	16/38	16	38	1.41269e-18	9.50965e-17	0	0	41.3534	1699.67	CENPU;CENPW;HJURP;KNL1;CENPA;CENPH;CENPI;ANP32E;CENPL;CENPM;OIP5;CENPN;CENPO;CENPP;ITGB3BP;CENPS	0.421053
PBMC_mod13	GO_Biological_Process_2021	mitotic nuclear division (GO:0140014)	20/74	20	74	1.93287e-18	1.23607e-16	0	0	21.2719	867.626	SPAG5;UBE2C;NCAPG2;PLK1;CDCA8;KIF11;TUBG1;SMC4;KNSTRN;NDC80;ZWINT;SGO1;SGO2;TPX2;DSN1;KIF18A;KIF18B;ESPL1;KIFC1;NUSAP1	0.27027
PBMC_mod13	GO_Biological_Process_2021	DNA replication-independent nucleosome assembly (GO:0006336)	16/39	16	39	2.35657e-18	1.43526e-16	0	0	39.5534	1605.44	CENPU;CENPW;HJURP;KNL1;CENPA;CENPH;CENPI;CENPL;CENPM;OIP5;CENPN;CENPO;CENPP;ITGB3BP;ASF1B;CENPS	0.410256
PBMC_mod13	GO_Biological_Process_2021	DNA strand elongation involved in DNA replication (GO:0006271)	12/18	12	18	1.67853e-17	9.75839e-16	0	0	112.51	4345.82	GINS1;GINS2;POLA1;RFC3;PCNA;RFC4;LIG1;MCM7;GINS3;GINS4;MCM4;LIG3	0.666667
PBMC_mod13	GO_Biological_Process_2021	recombinational repair (GO:0000725)	19/79	19	79	1.53565e-16	8.53955e-15	0	0	18.1287	660.11	GEN1;POLQ;FEN1;BLM;MCM8;XRCC2;TONSL;LIG3;BRCA1;BRCA2;RAD54B;RAD51AP1;RECQL4;MMS22L;RAD51C;RAD51;RPA3;RBBP8;AUNIP	0.240506
PBMC_mod13	GO_Biological_Process_2021	positive regulation of cell cycle process (GO:0090068)	20/101	20	101	1.40901e-15	7.50886e-14	0	0	14.1617	484.272	GEN1;PLK4;FEN1;SPAG5;KIF14;CDC7;KIF23;CDC6;DBF4B;NDC80;AURKB;CIT;AURKA;CCNB1;RACGAP1;NUSAP1;ECT2;E2F7;E2F8;MAD2L1	0.19802
PBMC_mod13	GO_Biological_Process_2021	mitotic cytokinesis (GO:0000281)	15/49	15	49	4.75392e-15	2.4321e-13	0	0	24.9979	824.425	PLK1;CKAP2;KIF23;CENPA;CIT;ANLN;ESPL1;RACGAP1;INCENP;KIF4A;STMN1;NUSAP1;KIF20A;ECT2;CEP55	0.306122
PBMC_mod13	GO_Biological_Process_2021	mitotic cell cycle phase transition (GO:0044772)	26/209	26	209	9.80344e-15	4.82254e-13	0	0	8.25146	266.16	CCNF;PKMYT1;FOXM1;AURKA;CCNB2;CCNB1;RCC1;NEK2;CEP76;EIF4E;PLK4;UBE2C;TUBB;PLK1;CDC7;TUBG1;CDC25C;CDC25A;CCNA2;WEE1;MELK;CCNE2;CCNE1;CDK2;CDK1;CDKN3	0.124402
PBMC_mod13	GO_Biological_Process_2021	G1/S transition of mitotic cell cycle (GO:0000082)	18/85	18	85	1.08898e-14	5.15855e-13	0	0	15.3299	492.87	CDT1;PCNA;RRM2;CDC7;CDC6;TYMS;CDC25A;DHFR;POLA1;CDC45;CCNE2;ORC1;CCNE1;CDK2;RCC1;FBXO5;EIF4E;CDKN3	0.211765
PBMC_mod13	GO_Biological_Process_2021	mitotic chromosome condensation (GO:0007076)	12/27	12	27	1.35839e-14	6.20494e-13	0	0	44.9834	1436.31	CCNB1;CDCA5;NCAPG2;PLK1;NUSAP1;CDK1;NCAPG;NCAPD2;NCAPD3;SMC4;NCAPH;SMC2	0.444444
PBMC_mod13	GO_Biological_Process_2021	chromosome condensation (GO:0030261)	14/45	14	45	3.04867e-14	1.34457e-12	0	0	25.5194	794.201	TOP2A;CDCA5;NCAPG2;PLK1;NCAPG;SMC4;NCAPH;SMC2;CCNB1;INCENP;NUSAP1;CDK1;NCAPD2;NCAPD3	0.311111
PBMC_mod13	GO_Biological_Process_2021	interstrand cross-link repair (GO:0036297)	15/55	15	55	3.25509e-14	1.38713e-12	0	0	21.2417	659.681	FANCI;MCM8;FANCA;FANCB;FANCE;FANCG;RAD51AP1;NEIL3;RAD51;EME1;FANCD2;RPA3;UBE2T;USP1;CENPS	0.272727
PBMC_mod13	GO_Biological_Process_2021	negative regulation of mitotic metaphase/anaphase transition (GO:0045841)	11/22	11	22	3.36208e-14	1.38713e-12	0	0	56.08	1739.81	CDC20;CENPF;PLK1;BUB1B;TTK;KNTC1;FBXO5;TRIP13;BUB1;ZWINT;MAD2L1	0.5
PBMC_mod13	GO_Biological_Process_2021	DNA replication checkpoint signaling (GO:0000076)	10/17	10	17	5.63518e-14	2.25231e-12	0	0	79.9023	2437.59	CDT1;TIPIN;CDC45;ORC1;TIMELESS;CDC6;CLSPN;DNA2;TOPBP1;TICRR	0.588235
PBMC_mod13	GO_Biological_Process_2021	kinetochore organization (GO:0051383)	9/13	9	13	1.23538e-13	4.78804e-12	0	0	125.508	3730.37	CDT1;CENPE;CENPF;CENPW;CENPH;NUF2;CENPA;NDC80;DLGAP5	0.692308
PBMC_mod13	GO_Biological_Process_2021	cytoskeleton-dependent cytokinesis (GO:0061640)	16/72	16	72	1.49903e-13	5.63902e-12	0	0	16.2178	478.892	PLK1;CKAP2;KIF23;CENPA;AURKB;CIT;ANLN;ESPL1;RACGAP1;INCENP;KIF4A;STMN1;NUSAP1;KIF20A;ECT2;CEP55	0.222222
PBMC_mod13	GO_Biological_Process_2021	regulation of transcription involved in G1/S transition of mitotic cell cycle (GO:0000083)	12/32	12	32	1.62693e-13	5.94527e-12	0	0	33.7289	993.213	DHFR;CDT1;POLA1;PCNA;CDC45;RRM2;ORC1;CCNE1;FBXO5;CDC6;TYMS;E2F7	0.375
PBMC_mod13	GO_Biological_Process_2021	regulation of G2/M transition of mitotic cell cycle (GO:0010389)	21/149	21	149	3.22143e-13	1.1445e-11	0	0	9.41477	270.805	PLK4;TUBB;PLK1;KIF14;CDC7;HMMR;DBF4B;CDC25C;TUBG1;CDC25A;AURKA;TPX2;CCNB1;CENPF;RAD51C;CDK2;CDK1;NEK2;FBXO5;CEP76;DTL	0.14094
PBMC_mod13	GO_Biological_Process_2021	negative regulation of cell cycle process (GO:0010948)	15/64	15	64	3.76674e-13	1.30207e-11	0	0	17.3322	495.829	CBX5;RRM2;CDC7;BRCA1;FBXO43;AURKB;RAD51;ESPL1;CHEK1;RBBP8;NEK2;FBXO5;E2F7;E2F8;EZH2	0.234375
PBMC_mod13	GO_Biological_Process_2021	mitotic DNA replication (GO:1902969)	8/10	8	10	4.54789e-13	1.53073e-11	0	0	222.516	6323.66	GINS1;POLA1;CDC45;LIG1;GINS3;MCM4;MCM6;MCM2	0.8
PBMC_mod13	GO_Biological_Process_2021	regulation of mitotic cell cycle phase transition (GO:1901990)	23/188	23	188	5.06043e-13	1.65956e-11	0	0	8.03124	227.382	PLK4;UBE2C;TUBB;PLK1;KIF14;BUB1B;HMMR;CDC6;TUBG1;AURKA;CDC20;ANLN;TPX2;CENPE;CCNB1;CENPF;CDK2;CDK1;KNTC1;NEK2;FBXO5;CEP76;MAD2L1	0.12234
PBMC_mod13	GO_Biological_Process_2021	spindle assembly checkpoint signaling (GO:0071173)	10/21	10	21	9.5843e-13	2.91865e-11	0	0	50.8366	1406.82	CDC20;CENPF;PLK1;BUB1B;TTK;KNTC1;TRIP13;BUB1;ZWINT;MAD2L1	0.47619
PBMC_mod13	GO_Biological_Process_2021	mitotic spindle assembly checkpoint signaling (GO:0007094)	10/21	10	21	9.5843e-13	2.91865e-11	0	0	50.8366	1406.82	CDC20;CENPF;PLK1;BUB1B;TTK;KNTC1;TRIP13;BUB1;ZWINT;MAD2L1	0.47619
PBMC_mod13	GO_Biological_Process_2021	mitotic spindle checkpoint signaling (GO:0071174)	10/21	10	21	9.5843e-13	2.91865e-11	0	0	50.8366	1406.82	CDC20;CENPF;PLK1;BUB1B;TTK;KNTC1;TRIP13;BUB1;ZWINT;MAD2L1	0.47619
PBMC_mod13	GO_Biological_Process_2021	mitotic DNA damage checkpoint signaling (GO:0044773)	14/59	14	59	1.93357e-12	5.75124e-11	0	0	17.5675	473.824	TIPIN;BLM;PLK1;DONSON;BRCA1;TICRR;EME1;FANCD2;CHEK1;CDK2;CDK1;TOPBP1;CLSPN;DTL	0.237288
PBMC_mod13	GO_Biological_Process_2021	replication fork processing (GO:0031297)	12/39	12	39	2.51547e-12	7.31203e-11	0	0	24.9755	667.059	GEN1;MMS22L;BLM;PCNA;RAD51;EME1;ZGRF1;TONSL;DNA2;BRCA2;TRAIP;CENPS	0.307692
PBMC_mod13	GO_Biological_Process_2021	positive regulation of cell cycle G2/M phase transition (GO:1902751)	10/23	10	23	3.01049e-12	8.55648e-11	0	0	43.0112	1141.04	CCNB1;RAD51C;ATAD5;CDK1;CDC7;DBF4B;FBXO5;CDC25C;DTL;CDC25A	0.434783
PBMC_mod13	GO_Biological_Process_2021	mitotic metaphase plate congression (GO:0007080)	13/51	13	51	4.46541e-12	1.24158e-10	0	0	19.269	503.588	CDT1;CDCA5;KIF14;CDCA8;NDC80;CENPE;CCNB1;KIF18A;KIFC1;NUF2;KIF2C;SPDL1;CEP55	0.254902
PBMC_mod13	GO_Biological_Process_2021	double-strand break repair via break-induced replication (GO:0000727)	8/12	8	12	4.84724e-12	1.31907e-10	0	0	111.246	2898.26	GINS2;CDC45;MCM7;GINS4;MCM4;CDC7;MCM6;MCM2	0.666667
PBMC_mod13	GO_Biological_Process_2021	regulation of signal transduction by p53 class mediator (GO:1901796)	20/156	20	156	7.18106e-12	1.91345e-10	0	0	8.41082	215.818	BARD1;RFC5;BLM;RFC3;RMI2;RFC4;BRCA1;AURKB;AURKA;TPX2;BRIP1;EXO1;RPA3;CHEK1;CDK2;CDK1;RBBP8;DNA2;TOPBP1;TP73	0.128205
PBMC_mod13	GO_Biological_Process_2021	DNA strand elongation (GO:0022616)	9/18	9	18	7.75702e-12	2.02474e-10	0	0	55.767	1426.66	GINS1;GINS2;POLA1;RFC3;RFC4;MCM7;GINS3;GINS4;MCM4	0.5
PBMC_mod13	GO_Biological_Process_2021	DNA-dependent DNA replication maintenance of fidelity (GO:0045005)	12/43	12	43	9.24642e-12	2.36523e-10	0	0	21.7484	552.557	GEN1;MMS22L;BLM;TIPIN;PCNA;RAD51;EME1;TONSL;DONSON;TIMELESS;TRAIP;CENPS	0.27907
PBMC_mod13	GO_Biological_Process_2021	mitotic G2/M transition checkpoint (GO:0044818)	12/45	12	45	1.67839e-11	4.20913e-10	0	0	20.4282	506.837	BLM;ORC1;CHEK1;PLK1;DONSON;CDK1;BRCA1;CLSPN;TOPBP1;CDC6;DTL;TICRR	0.266667
PBMC_mod13	GO_Biological_Process_2021	G2/M transition of mitotic cell cycle (GO:0000086)	18/130	18	130	2.20865e-11	5.43242e-10	0	0	9.14947	224.492	PLK4;TUBB;PLK1;CDC25C;PKMYT1;FOXM1;TUBG1;CDC25A;AURKA;CCNA2;CCNB2;CCNB1;WEE1;MELK;CDK2;CDK1;NEK2;CEP76	0.138462
PBMC_mod13	GO_Biological_Process_2021	cell cycle G2/M phase transition (GO:0044839)	18/131	18	131	2.51885e-11	6.0785e-10	0	0	9.06804	221.302	PLK4;TUBB;PLK1;CDC25C;PKMYT1;FOXM1;TUBG1;CDC25A;AURKA;CCNA2;CCNB2;CCNB1;WEE1;MELK;CDK2;CDK1;NEK2;CEP76	0.137405
PBMC_mod13	GO_Biological_Process_2021	positive regulation of G2/M transition of mitotic cell cycle (GO:0010971)	9/20	9	20	2.59561e-11	6.13981e-10	0	0	45.6229	1112.04	CCNB1;RAD51C;CDK1;CDC7;DBF4B;FBXO5;CDC25C;DTL;CDC25A	0.45
PBMC_mod13	GO_Biological_Process_2021	positive regulation of mitotic cell cycle phase transition (GO:1901992)	13/58	13	58	2.64026e-11	6.13981e-10	0	0	16.2658	396.194	UBE2C;CDCA5;CDC7;DBF4B;CDC25C;CDC25A;CCNB1;RAD51C;ESPL1;CDK1;FBXO5;DTL;DLGAP5	0.224138
PBMC_mod13	GO_Biological_Process_2021	regulation of cell cycle G2/M phase transition (GO:1902749)	15/85	15	85	3.01332e-11	6.88222e-10	0	0	12.1195	293.6	PLK4;ATAD5;TUBB;PLK1;KIF14;HMMR;TUBG1;AURKA;TPX2;CENPF;CDK2;CDK1;NEK2;GTSE1;CEP76	0.176471
PBMC_mod13	GO_Biological_Process_2021	DNA recombination (GO:0006310)	11/39	11	39	6.07051e-11	1.36214e-09	0	0	22.0123	517.84	RECQL4;GEN1;BLM;RAD51;RAD51C;EXO1;XRCC2;DMC1;HMGB3;RAD54L;RAD54B	0.282051
PBMC_mod13	GO_Biological_Process_2021	regulation of cyclin-dependent protein kinase activity (GO:1904029)	12/54	12	54	1.73001e-10	3.81497e-09	0	0	16.0434	360.619	CCNA2;CCNB2;BLM;CCNB1;CCNE2;CCNE1;CCNF;CDC6;CDC25C;PKMYT1;CDC25A;CDKN3	0.222222
PBMC_mod13	GO_Biological_Process_2021	mitotic G2 DNA damage checkpoint signaling (GO:0007095)	10/33	10	33	2.07437e-10	4.49682e-09	0	0	24.2983	541.759	BLM;CHEK1;PLK1;DONSON;CDK1;BRCA1;CLSPN;TOPBP1;DTL;TICRR	0.30303
PBMC_mod13	GO_Biological_Process_2021	protein localization to chromosome, centromeric region (GO:0071459)	8/17	8	17	2.19985e-10	4.68934e-09	0	0	49.4303	1099.2	ZWILCH;CDK1;TTK;KNL1;SPDL1;HASPIN;CENPA;AURKB	0.470588
PBMC_mod13	GO_Biological_Process_2021	regulation of cytokinesis (GO:0032465)	14/84	14	84	3.06982e-10	6.43656e-09	0	0	11.279	247.057	PLK4;PLK1;KIF14;KIF23;CDC6;AURKB;CIT;AURKA;RACGAP1;PRC1;KIF20A;ECT2;E2F7;E2F8	0.166667
PBMC_mod13	GO_Biological_Process_2021	regulation of mitotic cell cycle (GO:0007346)	19/178	19	178	5.96342e-10	1.23019e-08	0	0	6.80643	144.57	UBE2C;PLK1;BUB1B;MKI67;CDC25C;FBXO43;PKMYT1;CKS1B;CDC20;CCNB1;CDK1;CKS2;RCC1;NEK2;FBXO5;EIF4E;DLGAP5;TP73;MAD2L1	0.106742
PBMC_mod13	GO_Biological_Process_2021	base-excision repair (GO:0006284)	11/48	11	48	7.07747e-10	1.43684e-08	0	0	16.6503	350.805	RFC5;POLQ;FEN1;RFC3;NEIL3;PCNA;RFC4;LIG1;RPA3;LIG3;DNA2	0.229167
PBMC_mod13	GO_Biological_Process_2021	negative regulation of DNA-dependent DNA replication (GO:2000104)	7/13	7	13	9.20748e-10	1.84006e-08	0	0	64.7039	1346.22	BLM;TIPIN;GMNN;DONSON;TIMELESS;LIG3;FBXO5	0.538462
PBMC_mod13	GO_Biological_Process_2021	regulation of cell cycle (GO:0051726)	24/296	24	296	9.78246e-10	1.92489e-08	0	0	5.07078	105.195	BARD1;PLK1;GMNN;DHCR24;BRCA1;LIN9;FOXM1;CDC25A;MAPK12;CKS1B;CCNB2;CENPF;CCNB1;CHEK1;PCLAF;CKS2;BIRC5;MYBL2;FBXO5;PRR11;DTL;DLGAP5;TP73;CDKN3	0.0810811
PBMC_mod13	GO_Biological_Process_2021	DNA integrity checkpoint signaling (GO:0031570)	10/39	10	39	1.29398e-09	2.50758e-08	0	0	19.2652	394.272	CDT1;BRIP1;TIPIN;CDC45;CHEK1;DONSON;TIMELESS;CLSPN;CDC6;DNA2	0.25641
PBMC_mod13	GO_Biological_Process_2021	regulation of DNA replication (GO:0006275)	11/53	11	53	2.20256e-09	4.20458e-08	0	0	14.6644	292.315	CCNA2;CDT1;BLM;PCNA;ATAD5;DSCC1;GMNN;FBXO5;ESCO2;DNA2;CDC6	0.207547
PBMC_mod13	GO_Biological_Process_2021	regulation of cyclin-dependent protein serine/threonine kinase activity (GO:0000079)	13/82	13	82	2.52679e-09	4.7526e-08	0	0	10.5951	209.744	BLM;CCNF;PLK1;CDC6;CDC25C;PKMYT1;CDC25A;CCNA2;CCNB2;CCNB1;CCNE2;CCNE1;CDKN3	0.158537
PBMC_mod13	GO_Biological_Process_2021	regulation of mitotic nuclear division (GO:0007088)	11/57	11	57	4.99854e-09	9.26542e-08	0	0	13.3865	255.872	CCNB1;CHEK1;NUSAP1;RCC1;NEK2;FBXO5;MKI67;CDC25C;FBXO43;PKMYT1;AURKA	0.192982
PBMC_mod13	GO_Biological_Process_2021	DNA unwinding involved in DNA replication (GO:0006268)	7/16	7	16	5.85802e-09	1.07034e-07	0	0	43.1293	817.536	RECQL4;BLM;RAD51;MCM7;MCM4;MCM6;MCM2	0.4375
PBMC_mod13	GO_Biological_Process_2021	regulation of attachment of spindle microtubules to kinetochore (GO:0051988)	6/10	6	10	6.55491e-09	1.18081e-07	0	0	82.9648	1563.31	CCNB1;RACGAP1;SPAG5;NEK2;ECT2;KNSTRN	0.6
PBMC_mod13	GO_Biological_Process_2021	regulation of intracellular signal transduction (GO:1902531)	28/437	28	437	7.77019e-09	1.38029e-07	0	0	3.95339	73.8216	ARHGAP11A;ARHGAP11B;BLM;BRCA1;AURKB;AURKA;BRIP1;RACGAP1;EXO1;CHEK1;RBBP8;TOPBP1;FAM83D;ECT2;BARD1;RFC5;RMI2;RFC3;RFC4;ARHGAP23;NET1;TPX2;DEPDC1B;RPA3;CDK2;CDK1;DNA2;TP73	0.0640732
PBMC_mod13	GO_Biological_Process_2021	regulation of mitotic metaphase/anaphase transition (GO:0030071)	8/26	8	26	1.22657e-08	2.14902e-07	0	0	24.7038	450.016	CENPE;CCNB1;ESPL1;UBE2C;PLK1;FBXO5;CDC6;DLGAP5	0.307692
PBMC_mod13	GO_Biological_Process_2021	regulation of protein serine/threonine kinase activity (GO:0071900)	14/111	14	111	1.30986e-08	2.26393e-07	0	0	8.12823	147.534	BLM;CCNF;CDC6;CDC25C;PKMYT1;CDC25A;CCNA2;CCNB2;CCNB1;CCNE2;CCNE1;INCENP;EZH2;CDKN3	0.126126
PBMC_mod13	GO_Biological_Process_2021	regulation of chromosome segregation (GO:0051983)	7/18	7	18	1.57962e-08	2.69378e-07	0	0	35.284	633.825	RMI2;KIF2C;CDC6;MKI67;BUB1;AURKB;RAD18	0.388889
PBMC_mod13	GO_Biological_Process_2021	protein localization to condensed chromosome (GO:1903083)	6/12	6	12	2.79722e-08	4.70742e-07	0	0	55.3042	961.854	ZWILCH;CDK1;TTK;KNL1;SPDL1;AURKB	0.5
PBMC_mod13	GO_Biological_Process_2021	anaphase-promoting complex-dependent catabolic process (GO:0031145)	12/84	12	84	3.50617e-08	5.82389e-07	0	0	9.34432	160.406	CDC20;CCNB1;PTTG1;UBE2C;PLK1;CDK2;CDK1;BUB1B;FBXO5;AURKB;AURKA;MAD2L1	0.142857
PBMC_mod13	GO_Biological_Process_2021	regulation of nuclear division (GO:0051783)	7/20	7	20	3.72982e-08	6.11595e-07	0	0	29.8527	510.61	RCC1;NEK2;FBXO5;CDC25C;FBXO43;MKI67;PKMYT1	0.35
PBMC_mod13	GO_Biological_Process_2021	protein-DNA complex assembly (GO:0065004)	15/143	15	143	4.96944e-08	8.04545e-07	0	0	6.60822	111.133	CDT1;MCM7;MCM8;GMNN;CDC6;CHAF1B;ORC6;CHAF1A;RAD51;ORC1;RPA3;DMC1;MCM4;MCM6;MCM2	0.104895
PBMC_mod13	GO_Biological_Process_2021	protein localization to kinetochore (GO:0034501)	6/14	6	14	8.81702e-08	1.40962e-06	0	0	41.4739	673.703	ZWILCH;CDK1;TTK;KNL1;SPDL1;AURKB	0.428571
PBMC_mod13	GO_Biological_Process_2021	mitotic spindle elongation (GO:0000022)	5/8	5	8	9.98133e-08	1.55684e-06	0	0	91.9288	1481.89	RACGAP1;PRC1;KIF4A;KIF23;AURKB	0.625
PBMC_mod13	GO_Biological_Process_2021	mitotic spindle midzone assembly (GO:0051256)	5/8	5	8	9.98133e-08	1.55684e-06	0	0	91.9288	1481.89	RACGAP1;PRC1;KIF4A;KIF23;AURKB	0.625
PBMC_mod13	GO_Biological_Process_2021	postreplication repair (GO:0006301)	9/46	9	46	1.12544e-07	1.71409e-06	0	0	13.5456	216.729	RFC5;RFC3;PCNA;RFC4;RPA3;PCLAF;BRCA1;DTL;RAD18	0.195652
PBMC_mod13	GO_Biological_Process_2021	mitotic cell cycle checkpoint signaling (GO:0007093)	7/23	7	23	1.12575e-07	1.71409e-06	0	0	24.2516	388.017	WEE1;ZWILCH;CHEK1;BUB1B;BUB1;AURKB;ZWINT	0.304348
PBMC_mod13	GO_Biological_Process_2021	nucleotide-excision repair, DNA gap filling (GO:0006297)	7/24	7	24	1.56476e-07	2.35451e-06	0	0	22.8239	357.658	RFC5;RFC3;PCNA;RFC4;LIG1;RPA3;LIG3	0.291667
PBMC_mod13	GO_Biological_Process_2021	base-excision repair, gap-filling (GO:0006287)	8/35	8	35	1.6035e-07	2.38474e-06	0	0	16.4617	257.557	RFC5;FEN1;RFC3;PCNA;RFC4;LIG1;RPA3;LIG3	0.228571
PBMC_mod13	GO_Biological_Process_2021	pre-replicative complex assembly (GO:0036388)	10/64	10	64	2.06541e-07	3.03639e-06	0	0	10.3329	159.052	CDT1;ORC6;MCM7;ORC1;MCM8;GMNN;MCM4;MCM6;CDC6;MCM2	0.15625
PBMC_mod13	GO_Biological_Process_2021	regulation of DNA-directed DNA polymerase activity (GO:1900262)	5/9	5	9	2.21254e-07	3.14427e-06	0	0	68.9431	1056.48	RFC5;RFC3;PCNA;RFC4;DSCC1	0.555556
PBMC_mod13	GO_Biological_Process_2021	positive regulation of DNA-directed DNA polymerase activity (GO:1900264)	5/9	5	9	2.21254e-07	3.14427e-06	0	0	68.9431	1056.48	RFC5;RFC3;PCNA;RFC4;DSCC1	0.555556
PBMC_mod13	GO_Biological_Process_2021	kinetochore assembly (GO:0051382)	5/9	5	9	2.21254e-07	3.14427e-06	0	0	68.9431	1056.48	CENPE;CENPF;CENPW;CENPA;DLGAP5	0.555556
PBMC_mod13	GO_Biological_Process_2021	negative regulation of G0 to G1 transition (GO:0070317)	8/38	8	38	3.17809e-07	4.46679e-06	0	0	14.8132	221.633	CBX5;RRM2;RAD51;CHEK1;RBBP8;CDC7;BRCA1;EZH2	0.210526
PBMC_mod13	GO_Biological_Process_2021	regulation of exit from mitosis (GO:0007096)	8/39	8	39	3.93581e-07	5.47163e-06	0	0	14.3346	211.407	CDC20;ANLN;UBE2C;CDCA5;BUB1B;KNTC1;NEK2;MAD2L1	0.205128
PBMC_mod13	GO_Biological_Process_2021	mitotic DNA replication checkpoint signaling (GO:0033314)	5/10	5	10	4.35957e-07	5.99559e-06	0	0	55.1517	807.736	ORC1;CDC6;CLSPN;TOPBP1;TICRR	0.5
PBMC_mod13	GO_Biological_Process_2021	microtubule depolymerization (GO:0007019)	6/18	6	18	5.12719e-07	6.97626e-06	0	0	27.6437	400.378	KIF18A;KIF18B;STMN1;KIF14;KIF24;KIF2C	0.333333
PBMC_mod13	GO_Biological_Process_2021	regulation of G0 to G1 transition (GO:0070316)	8/41	8	41	5.92307e-07	7.97432e-06	0	0	13.4645	193.071	CBX5;RRM2;RAD51;CHEK1;RBBP8;CDC7;BRCA1;EZH2	0.195122
PBMC_mod13	GO_Biological_Process_2021	establishment of mitotic spindle localization (GO:0040001)	7/29	7	29	6.52867e-07	8.69809e-06	0	0	17.6321	251.115	ESPL1;PLK1;NUSAP1;SPDL1;CENPA;NDC80;MAD2L1	0.241379
PBMC_mod13	GO_Biological_Process_2021	translesion synthesis (GO:0019985)	8/42	8	42	7.20253e-07	9.49695e-06	0	0	13.0678	184.827	RFC5;RFC3;PCNA;RFC4;POLE2;RPA3;PCLAF;DTL	0.190476
PBMC_mod13	GO_Biological_Process_2021	nuclear DNA replication (GO:0033260)	5/11	5	11	7.87426e-07	1.01729e-05	0	0	45.9574	645.908	MCM7;DONSON;MCM4;MCM6;MCM2	0.454545
PBMC_mod13	GO_Biological_Process_2021	positive regulation of DNA-dependent DNA replication (GO:2000105)	5/11	5	11	7.87426e-07	1.01729e-05	0	0	45.9574	645.908	CDT1;CDC7;DBF4B;E2F7;E2F8	0.454545
PBMC_mod13	GO_Biological_Process_2021	DNA synthesis involved in DNA repair (GO:0000731)	8/43	8	43	8.71074e-07	1.1141e-05	0	0	12.6938	177.124	RFC5;POLA1;RFC3;PCNA;RFC4;RPA3;PCLAF;DTL	0.186047
PBMC_mod13	GO_Biological_Process_2021	mitotic spindle assembly (GO:0090307)	8/44	8	44	1.04803e-06	1.32716e-05	0	0	12.3406	169.912	TPX2;RACGAP1;KIFC1;PRC1;KIF4A;KIF23;KIF11;AURKB	0.181818
PBMC_mod13	GO_Biological_Process_2021	negative regulation of cell division (GO:0051782)	5/12	5	12	1.3299e-06	1.60466e-05	0	0	39.39	532.963	BLM;ORC6;AURKB;E2F7;E2F8	0.416667
PBMC_mod13	GO_Biological_Process_2021	attachment of mitotic spindle microtubules to kinetochore (GO:0051315)	5/12	5	12	1.3299e-06	1.60466e-05	0	0	39.39	532.963	CDT1;CENPE;NUF2;KIF2C;NDC80	0.416667
PBMC_mod13	GO_Biological_Process_2021	cell cycle checkpoint signaling (GO:0000075)	5/12	5	12	1.3299e-06	1.60466e-05	0	0	39.39	532.963	WEE1;ZWILCH;BUB1B;BUB1;ZWINT	0.416667
PBMC_mod13	GO_Biological_Process_2021	regulation of DNA-dependent DNA replication (GO:0090329)	5/12	5	12	1.3299e-06	1.60466e-05	0	0	39.39	532.963	CDT1;BLM;TIPIN;GMNN;TICRR	0.416667
PBMC_mod13	GO_Biological_Process_2021	mitotic nuclear membrane disassembly (GO:0007077)	5/12	5	12	1.3299e-06	1.60466e-05	0	0	39.39	532.963	CCNB2;CCNB1;PLK1;CDK1;VRK1	0.416667
PBMC_mod13	GO_Biological_Process_2021	error-prone translesion synthesis (GO:0042276)	6/21	6	21	1.43159e-06	1.71122e-05	0	0	22.1115	297.549	RFC5;RFC3;PCNA;RFC4;POLE2;RPA3	0.285714
PBMC_mod13	GO_Biological_Process_2021	regulation of double-strand break repair via homologous recombination (GO:0010569)	8/46	8	46	1.49522e-06	1.76945e-05	0	0	11.6899	156.799	RAD51AP1;POLQ;RMI2;PARPBP;RAD51;CHEK1;TIMELESS;FANCB	0.173913
PBMC_mod13	GO_Biological_Process_2021	nuclear cell cycle DNA replication initiation (GO:1902315)	4/6	4	6	1.52181e-06	1.76945e-05	0	0	110.011	1473.67	POLA1;GINS3;MCM4;MCM2	0.666667
PBMC_mod13	GO_Biological_Process_2021	mitotic DNA replication initiation (GO:1902975)	4/6	4	6	1.52181e-06	1.76945e-05	0	0	110.011	1473.67	POLA1;GINS3;MCM4;MCM2	0.666667
PBMC_mod13	GO_Biological_Process_2021	cell cycle G1/S phase transition (GO:0044843)	9/63	9	63	1.84574e-06	2.12675e-05	0	0	9.2732	122.431	CCNA2;CCNE2;CCNE1;CDK2;RCC1;CDC7;EIF4E;CDC25A;CDKN3	0.142857
PBMC_mod13	GO_Biological_Process_2021	mitotic DNA integrity checkpoint signaling (GO:0044774)	5/13	5	13	2.12913e-06	2.43138e-05	0	0	34.4645	450.1	ORC1;CDC6;CLSPN;TOPBP1;TICRR	0.384615
PBMC_mod13	GO_Biological_Process_2021	mitotic G1 DNA damage checkpoint signaling (GO:0031571)	9/65	9	65	2.41511e-06	2.73356e-05	0	0	8.9411	115.642	CCNB1;PCNA;CDK2;CDK1;CDC25C;GTSE1;E2F7;AURKA;E2F8	0.138462
PBMC_mod13	GO_Biological_Process_2021	nuclear membrane disassembly (GO:0051081)	5/14	5	14	3.263e-06	3.66086e-05	0	0	30.6336	386.99	CCNB2;CCNB1;PLK1;CDK1;VRK1	0.357143
PBMC_mod13	GO_Biological_Process_2021	DNA duplex unwinding (GO:0032508)	8/51	8	51	3.37315e-06	3.75153e-05	0	0	10.328	130.129	RECQL4;PIF1;BLM;RAD51;MCM7;MCM4;MCM6;MCM2	0.156863
PBMC_mod13	GO_Biological_Process_2021	positive regulation of cytokinesis (GO:0032467)	7/37	7	37	3.80355e-06	4.19374e-05	0	0	12.925	161.298	RACGAP1;KIF14;KIF23;CDC6;ECT2;AURKB;CIT	0.189189
PBMC_mod13	GO_Biological_Process_2021	response to ionizing radiation (GO:0010212)	9/72	9	72	5.7551e-06	6.29126e-05	0	0	7.94481	95.8574	RAD51AP1;NET1;BLM;RAD51;FANCD2;BRCA1;TOPBP1;ECT2;TICRR	0.125
PBMC_mod13	GO_Biological_Process_2021	regulation of metaphase/anaphase transition of cell cycle (GO:1902099)	4/8	4	8	6.90075e-06	7.23394e-05	0	0	55	653.613	CENPE;UBE2C;PLK1;CDC6	0.5
PBMC_mod13	GO_Biological_Process_2021	replication fork protection (GO:0048478)	4/8	4	8	6.90075e-06	7.23394e-05	0	0	55	653.613	BLM;TIPIN;DONSON;TIMELESS	0.5
PBMC_mod13	GO_Biological_Process_2021	meiotic sister chromatid cohesion (GO:0051177)	4/8	4	8	6.90075e-06	7.23394e-05	0	0	55	653.613	SGO1;SGO2;BUB1B;BUB1	0.5
PBMC_mod13	GO_Biological_Process_2021	pre-replicative complex assembly involved in nuclear cell cycle DNA replication (GO:0006267)	4/8	4	8	6.90075e-06	7.23394e-05	0	0	55	653.613	MCM7;MCM4;MCM6;MCM2	0.5
PBMC_mod13	GO_Biological_Process_2021	regulation of mitotic sister chromatid separation (GO:0010965)	5/16	5	16	6.91043e-06	7.23394e-05	0	0	25.0613	297.79	CENPE;PTTG1;UBE2C;PLK1;CDC6	0.3125
PBMC_mod13	GO_Biological_Process_2021	DNA damage response, signal transduction by p53 class mediator resulting in cell cycle arrest (GO:0006977)	8/56	8	56	6.9568e-06	7.23394e-05	0	0	9.24976	109.848	CCNB1;PCNA;CDK1;CDC25C;GTSE1;E2F7;AURKA;E2F8	0.142857
PBMC_mod13	GO_Biological_Process_2021	microtubule polymerization or depolymerization (GO:0031109)	6/27	6	27	7.12628e-06	7.35041e-05	0	0	15.7891	187.128	KIF18A;KIF18B;STMN1;KIF14;KIF24;KIF2C	0.222222
PBMC_mod13	GO_Biological_Process_2021	DNA damage response, signal transduction by p53 class mediator (GO:0030330)	9/74	9	74	7.24031e-06	7.40829e-05	0	0	7.69956	91.1308	CCNB1;PCNA;CDK1;FOXM1;CDC25C;GTSE1;E2F7;AURKA;E2F8	0.121622
PBMC_mod13	GO_Biological_Process_2021	regulation of cell cycle phase transition (GO:1901987)	10/95	10	95	8.39689e-06	8.52351e-05	0	0	6.55405	76.6014	CDC20;CCNB1;UBE2C;PLK1;CDK1;BUB1B;FBXO5;DBF4B;GTSE1;MAD2L1	0.105263
PBMC_mod13	GO_Biological_Process_2021	protein depolymerization (GO:0051261)	6/28	6	28	8.93263e-06	8.99594e-05	0	0	15.0707	175.209	KIF18A;KIF18B;STMN1;KIF14;KIF24;KIF2C	0.214286
PBMC_mod13	GO_Biological_Process_2021	regulation of cell division (GO:0051302)	9/76	9	76	9.04192e-06	9.03485e-05	0	0	7.46896	86.7418	PLK4;BLM;ORC6;KIF18B;PRC1;PLK1;KIF20A;AURKB;AURKA	0.118421
PBMC_mod13	GO_Biological_Process_2021	positive regulation of cell division (GO:0051781)	7/44	7	44	1.27015e-05	0.000125932	0	0	10.476	118.104	RACGAP1;KIF14;KIF23;CDC6;ECT2;AURKB;CIT	0.159091
PBMC_mod13	GO_Biological_Process_2021	DNA double-strand break processing (GO:0000729)	5/19	5	19	1.75934e-05	0.000173092	0	0	19.688	215.544	BARD1;BLM;RBBP8;BRCA1;DNA2	0.263158
PBMC_mod13	GO_Biological_Process_2021	nucleotide-excision repair (GO:0006289)	10/105	10	105	2.04406e-05	0.000199569	0	0	5.86115	63.2886	RFC5;POLA1;BRIP1;RFC3;RFC4;PCNA;LIG1;RPA3;LIG3;BRCA2	0.0952381
PBMC_mod13	GO_Biological_Process_2021	negative regulation of mitotic cell cycle (GO:0045930)	7/48	7	48	2.29394e-05	0.000222269	0	0	9.45198	100.972	WEE1;ZWILCH;CHEK1;BUB1B;BUB1;ZWINT;MAD2L1	0.145833
PBMC_mod13	GO_Biological_Process_2021	regulation of ubiquitin protein ligase activity (GO:1904666)	5/21	5	21	2.98869e-05	0.000287408	0	0	17.2252	179.454	CDC20;UBE2C;PLK1;FBXO5;MAD2L1	0.238095
PBMC_mod13	GO_Biological_Process_2021	tetrahydrofolate metabolic process (GO:0046653)	4/11	4	11	3.11623e-05	0.000297437	0	0	31.4238	326.063	DHFR;MTHFD1L;SHMT1;TYMS	0.363636
PBMC_mod13	GO_Biological_Process_2021	error-free translesion synthesis (GO:0070987)	5/22	5	22	3.8107e-05	0.000361029	0	0	16.2112	164.95	RFC5;RFC3;PCNA;RFC4;RPA3	0.227273
PBMC_mod13	GO_Biological_Process_2021	regulation of sister chromatid cohesion (GO:0007063)	4/12	4	12	4.60786e-05	0.000433343	0	0	27.4944	274.536	FEN1;ESPL1;CDCA5;BUB1	0.333333
PBMC_mod13	GO_Biological_Process_2021	double-strand break repair via synthesis-dependent strand annealing (GO:0045003)	3/5	3	5	5.67705e-05	0.000526156	0	0	82.2779	804.39	RAD51;DMC1;RAD54L	0.6
PBMC_mod13	GO_Biological_Process_2021	trophoblast giant cell differentiation (GO:0060707)	3/5	3	5	5.67705e-05	0.000526156	0	0	82.2779	804.39	PLK4;E2F7;E2F8	0.6
PBMC_mod13	GO_Biological_Process_2021	establishment of mitotic spindle orientation (GO:0000132)	5/24	5	24	5.97073e-05	0.000549393	0	0	14.5033	141.059	PLK1;SPDL1;CENPA;NDC80;MAD2L1	0.208333
PBMC_mod13	GO_Biological_Process_2021	regulation of mitotic cell cycle spindle assembly checkpoint (GO:0090266)	4/13	4	13	6.56119e-05	0.000599412	0	0	24.4382	235.383	GEN1;CCNB1;NDC80;MAD2L1	0.307692
PBMC_mod13	GO_Biological_Process_2021	DNA geometric change (GO:0032392)	5/26	5	26	8.97039e-05	0.000813697	0	0	13.1207	122.271	RECQL4;PIF1;BLM;HMGB3;DNA2	0.192308
PBMC_mod13	GO_Biological_Process_2021	protein phosphorylation (GO:0006468)	22/496	22	496	0.000108056	0.000973263	0	0	2.62394	23.9641	PLK4;DYRK4;AMHR2;PLK1;CDC7;VRK1;TTK;HASPIN;AURKB;MAPK12;CIT;AURKA;CCNA2;MELK;INCENP;CCNE1;CHEK1;CDK2;CDK1;BIRC5;NEK2;CLSPN	0.0443548
PBMC_mod13	GO_Biological_Process_2021	positive regulation of DNA biosynthetic process (GO:2000573)	7/61	7	61	0.000111192	0.000988092	0	0	7.17174	65.2934	RFC5;RFC3;RFC4;PCNA;DSCC1;NEK2;AURKB	0.114754
PBMC_mod13	GO_Biological_Process_2021	negative regulation of cytokinesis (GO:0032466)	3/6	3	6	0.00011202	0.000988092	0	0	54.8492	498.954	AURKB;E2F7;E2F8	0.5
PBMC_mod13	GO_Biological_Process_2021	centromeric sister chromatid cohesion (GO:0070601)	3/6	3	6	0.00011202	0.000988092	0	0	54.8492	498.954	SGO1;BUB1B;BUB1	0.5
PBMC_mod13	GO_Biological_Process_2021	mitotic recombination (GO:0006312)	4/15	4	15	0.000121726	0.00106636	0	0	19.9929	180.21	GEN1;RAD51;DMC1;RAD54B	0.266667
PBMC_mod13	GO_Biological_Process_2021	chromosome organization (GO:0051276)	9/106	9	106	0.000129761	0.00112901	0	0	5.15107	46.1011	TOP2A;CDT1;CENPW;CENPH;SUV39H1;NUF2;CDCA8;NDC80;EZH2	0.0849057
PBMC_mod13	GO_Biological_Process_2021	retrograde vesicle-mediated transport, Golgi to endoplasmic reticulum (GO:0006890)	8/85	8	85	0.000149712	0.0012938	0	0	5.75755	50.7056	CENPE;KIF18A;RACGAP1;KIF4A;KIF23;KIF2C;KIF11;KIF15	0.0941176
PBMC_mod13	GO_Biological_Process_2021	mismatch repair (GO:0006298)	5/29	5	29	0.000154906	0.0013297	0	0	11.4788	100.7	PCNA;LIG1;EXO1;RPA3;TP73	0.172414
PBMC_mod13	GO_Biological_Process_2021	mitotic sister chromatid cohesion (GO:0007064)	4/16	4	16	0.000159999	0.00136426	0	0	18.3259	160.174	SGO1;CDCA5;DSCC1;HASPIN	0.25
PBMC_mod13	GO_Biological_Process_2021	establishment of spindle orientation (GO:0051294)	5/30	5	30	0.000183157	0.00155137	0	0	11.0191	94.8212	PLK1;SPDL1;CENPA;NDC80;MAD2L1	0.166667
PBMC_mod13	GO_Biological_Process_2021	negative regulation of meiotic nuclear division (GO:0045835)	3/7	3	7	0.00019341	0.00158572	0	0	41.1348	351.731	FBXO5;TRIP13;FBXO43	0.428571
PBMC_mod13	GO_Biological_Process_2021	DNA ligation (GO:0006266)	3/7	3	7	0.00019341	0.00158572	0	0	41.1348	351.731	TOP2A;LIG1;LIG3	0.428571
PBMC_mod13	GO_Biological_Process_2021	positive regulation of mitotic cell cycle spindle assembly checkpoint (GO:0090267)	3/7	3	7	0.00019341	0.00158572	0	0	41.1348	351.731	GEN1;NDC80;MAD2L1	0.428571
PBMC_mod13	GO_Biological_Process_2021	serine transport (GO:0032329)	3/7	3	7	0.00019341	0.00158572	0	0	41.1348	351.731	SFXN1;SLC1A4;SLC38A5	0.428571
PBMC_mod13	GO_Biological_Process_2021	positive regulation of spindle checkpoint (GO:0090232)	3/7	3	7	0.00019341	0.00158572	0	0	41.1348	351.731	GEN1;NDC80;MAD2L1	0.428571
PBMC_mod13	GO_Biological_Process_2021	positive regulation of DNA replication (GO:0045740)	4/17	4	17	0.000206262	0.00168031	0	0	16.9153	143.55	CDT1;PCNA;ATAD5;DNA2	0.235294
PBMC_mod13	GO_Biological_Process_2021	negative regulation of double-strand break repair (GO:2000780)	5/32	5	32	0.000251275	0.00203406	0	0	10.2018	84.5626	POLQ;RMI2;PARPBP;AUNIP;FANCB	0.15625
PBMC_mod13	GO_Biological_Process_2021	negative regulation of double-strand break repair via homologous recombination (GO:2000042)	4/18	4	18	0.000261434	0.00210299	0	0	15.7063	129.566	POLQ;RMI2;PARPBP;FANCB	0.222222
PBMC_mod13	GO_Biological_Process_2021	positive regulation of chromosome segregation (GO:0051984)	3/8	3	8	0.000305317	0.00244063	0	0	32.9061	266.348	CCNB1;CDC6;RAD18	0.375
PBMC_mod13	GO_Biological_Process_2021	ciliary basal body-plasma membrane docking (GO:0097711)	8/95	8	95	0.00032356	0.00257039	0	0	5.09316	40.9293	PLK4;TUBB;PLK1;CDK1;KIF24;NEK2;TUBG1;CEP76	0.0842105
PBMC_mod13	GO_Biological_Process_2021	regulation of centriole replication (GO:0046599)	4/19	4	19	0.000326459	0.00257742	0	0	14.6585	117.666	PLK4;STIL;BRCA1;CEP76	0.210526
PBMC_mod13	GO_Biological_Process_2021	transcription-coupled nucleotide-excision repair (GO:0006283)	7/73	7	73	0.000345202	0.00270867	0	0	5.86419	46.7457	RFC5;RFC3;RFC4;PCNA;LIG1;RPA3;LIG3	0.0958904
PBMC_mod13	GO_Biological_Process_2021	antigen processing and presentation of exogenous peptide antigen via MHC class II (GO:0019886)	8/98	8	98	0.000399786	0.00311784	0	0	4.92263	38.5175	CENPE;KIF18A;RACGAP1;KIF4A;KIF23;KIF2C;KIF11;KIF15	0.0816327
PBMC_mod13	GO_Biological_Process_2021	folic acid-containing compound metabolic process (GO:0006760)	4/20	4	20	0.000402297	0.00311841	0	0	13.7416	107.436	DHFR;MTHFD1L;SHMT1;GGH	0.2
PBMC_mod13	GO_Biological_Process_2021	nucleic acid phosphodiester bond hydrolysis (GO:0090305)	7/75	7	75	0.000407784	0.0031419	0	0	5.69113	44.418	RFC5;FEN1;RFC3;RFC4;PCNA;RPA3;DNA2	0.0933333
PBMC_mod13	GO_Biological_Process_2021	regulation of mitotic centrosome separation (GO:0046602)	3/9	3	9	0.000451854	0.00337966	0	0	27.4204	211.196	CHEK1;NEK2;KIF11	0.333333
PBMC_mod13	GO_Biological_Process_2021	regulation of nuclear cell cycle DNA replication (GO:0033262)	3/9	3	9	0.000451854	0.00337966	0	0	27.4204	211.196	TIPIN;CDC7;DBF4B	0.333333
PBMC_mod13	GO_Biological_Process_2021	histone phosphorylation (GO:0016572)	3/9	3	9	0.000451854	0.00337966	0	0	27.4204	211.196	CCNA2;INCENP;CDK2	0.333333
PBMC_mod13	GO_Biological_Process_2021	tetrahydrofolate interconversion (GO:0035999)	3/9	3	9	0.000451854	0.00337966	0	0	27.4204	211.196	MTHFD1L;SHMT1;TYMS	0.333333
PBMC_mod13	GO_Biological_Process_2021	protein K6-linked ubiquitination (GO:0085020)	3/9	3	9	0.000451854	0.00337966	0	0	27.4204	211.196	BARD1;UBE2T;BRCA1	0.333333
PBMC_mod13	GO_Biological_Process_2021	antigen processing and presentation of peptide antigen via MHC class II (GO:0002495)	8/100	8	100	0.000458269	0.00340771	0	0	4.81513	37.0189	CENPE;KIF18A;RACGAP1;KIF4A;KIF23;KIF2C;KIF11;KIF15	0.08
PBMC_mod13	GO_Biological_Process_2021	telomere maintenance (GO:0000723)	6/56	6	56	0.000503394	0.00371344	0	0	6.62163	50.2856	RECQL4;BLM;PCNA;RAD51;RPA3;DNA2	0.107143
PBMC_mod13	GO_Biological_Process_2021	nucleotide-excision repair, DNA incision, 5'-to lesion (GO:0006296)	5/37	5	37	0.00050519	0.00371344	0	0	8.6056	65.3215	RFC5;RFC3;PCNA;RFC4;RPA3	0.135135
PBMC_mod13	GO_Biological_Process_2021	peptidyl-serine phosphorylation (GO:0018105)	10/156	10	156	0.000552577	0.00402729	0	0	3.80381	28.5321	DYRK4;PLK1;CDK2;CDK1;VRK1;CDC7;TTK;CLSPN;MAPK12;AURKA	0.0641026
PBMC_mod13	GO_Biological_Process_2021	carboxylic acid transport (GO:0046942)	6/57	6	57	0.000554185	0.00402729	0	0	6.49147	48.6731	SLC16A1;SLC25A10;SLC1A4;SLC7A1;SLC38A5;SLC16A14	0.105263
PBMC_mod13	GO_Biological_Process_2021	antigen processing and presentation of exogenous peptide antigen (GO:0002478)	8/103	8	103	0.000558838	0.00403816	0	0	4.66235	34.9194	CENPE;KIF18A;RACGAP1;KIF4A;KIF23;KIF2C;KIF11;KIF15	0.0776699
PBMC_mod13	GO_Biological_Process_2021	regulation of chromosome organization (GO:0033044)	4/22	4	22	0.000590327	0.00421803	0	0	12.2135	90.8054	CDT1;PIF1;RMI2;BUB1	0.181818
PBMC_mod13	GO_Biological_Process_2021	homologous chromosome segregation (GO:0045143)	4/22	4	22	0.000590327	0.00421803	0	0	12.2135	90.8054	SGO1;SGO2;PTTG1;FANCD2	0.181818
PBMC_mod13	GO_Biological_Process_2021	DNA replication-dependent nucleosome assembly (GO:0006335)	3/10	3	10	0.000636886	0.00450043	0	0	23.502	172.949	CHAF1B;CHAF1A;ASF1B	0.3
PBMC_mod13	GO_Biological_Process_2021	DNA replication-dependent nucleosome organization (GO:0034723)	3/10	3	10	0.000636886	0.00450043	0	0	23.502	172.949	CHAF1B;CHAF1A;ASF1B	0.3
PBMC_mod13	GO_Biological_Process_2021	nucleotide-excision repair, DNA incision (GO:0033683)	5/39	5	39	0.00064789	0.00455303	0	0	8.09856	59.4579	RFC5;RFC3;PCNA;RFC4;RPA3	0.128205
PBMC_mod13	GO_Biological_Process_2021	proteasome-mediated ubiquitin-dependent protein catabolic process (GO:0043161)	15/321	15	321	0.00078441	0.0054823	0	0	2.73901	19.5855	UBE2C;EDEM1;CCNF;PLK1;KIF14;BUB1B;AURKB;AURKA;CDC20;CCNB1;PTTG1;CDK2;CDK1;FBXO5;MAD2L1	0.046729
PBMC_mod13	GO_Biological_Process_2021	negative regulation of nuclear division (GO:0051784)	3/11	3	11	0.000864034	0.00590962	0	0	20.5632	145.051	CHEK1;FBXO5;FBXO43	0.272727
PBMC_mod13	GO_Biological_Process_2021	formation of extrachromosomal circular DNA (GO:0001325)	3/11	3	11	0.000864034	0.00590962	0	0	20.5632	145.051	BLM;EXO1;DNA2	0.272727
PBMC_mod13	GO_Biological_Process_2021	t-circle formation (GO:0090656)	3/11	3	11	0.000864034	0.00590962	0	0	20.5632	145.051	BLM;EXO1;DNA2	0.272727
PBMC_mod13	GO_Biological_Process_2021	telomere maintenance via telomere trimming (GO:0090737)	3/11	3	11	0.000864034	0.00590962	0	0	20.5632	145.051	BLM;EXO1;DNA2	0.272727
PBMC_mod13	GO_Biological_Process_2021	double-strand break repair via nonhomologous end joining (GO:0006303)	6/62	6	62	0.000870617	0.00592297	0	0	5.91036	41.6462	BARD1;POLQ;POLA1;NSD2;LIG3;BRCA1	0.0967742
PBMC_mod13	GO_Biological_Process_2021	regulation of DNA recombination (GO:0000018)	5/42	5	42	0.000915862	0.0061652	0	0	7.44078	52.0531	RAD51AP1;BLM;RAD51;CHEK1;KPNA2	0.119048
PBMC_mod13	GO_Biological_Process_2021	regulation of double-strand break repair (GO:2000779)	5/42	5	42	0.000915862	0.0061652	0	0	7.44078	52.0531	RAD51AP1;RAD51;CHEK1;TIMELESS;FOXM1	0.119048
PBMC_mod13	GO_Biological_Process_2021	peptidyl-serine modification (GO:0018209)	10/169	10	169	0.00102529	0.00686571	0	0	3.49048	24.0242	DYRK4;PLK1;CDK2;CDK1;VRK1;CDC7;TTK;CLSPN;MAPK12;AURKA	0.0591716
PBMC_mod13	GO_Biological_Process_2021	chromatin assembly or disassembly (GO:0006333)	3/12	3	12	0.00113669	0.00753276	0	0	18.2775	123.915	SUV39H2;CHAF1B;CHAF1A	0.25
PBMC_mod13	GO_Biological_Process_2021	positive regulation of ubiquitin protein ligase activity (GO:1904668)	3/12	3	12	0.00113669	0.00753276	0	0	18.2775	123.915	CDC20;UBE2C;PLK1	0.25
PBMC_mod13	GO_Biological_Process_2021	cellular response to radiation (GO:0071478)	5/45	5	45	0.0012586	0.00829771	0	0	6.88167	45.9541	RAD51AP1;NET1;BLM;RAD51;ECT2	0.111111
PBMC_mod13	GO_Biological_Process_2021	nucleobase-containing small molecule interconversion (GO:0015949)	4/27	4	27	0.00131912	0.00865209	0	0	9.55596	63.3636	DUT;RRM1;RRM2;TYMS	0.148148
PBMC_mod13	GO_Biological_Process_2021	regulation of DNA metabolic process (GO:0051052)	5/46	5	46	0.00139149	0.00908019	0	0	6.71348	44.1571	PIF1;CDT1;USP1;KPNA2;TICRR	0.108696
PBMC_mod13	GO_Biological_Process_2021	regulation of microtubule polymerization or depolymerization (GO:0031110)	4/28	4	28	0.00151729	0.00980109	0	0	9.15733	59.4387	STMN1;SKA3;SKA1;SKA2	0.142857
PBMC_mod13	GO_Biological_Process_2021	L-amino acid transport (GO:0015807)	4/28	4	28	0.00151729	0.00980109	0	0	9.15733	59.4387	SLC1A4;SFXN1;SLC7A1;SLC38A5	0.142857
PBMC_mod13	GO_Biological_Process_2021	telomere organization (GO:0032200)	5/47	5	47	0.00153444	0.00986203	0	0	6.5533	42.4627	RECQL4;BLM;PCNA;RPA3;DNA2	0.106383
PBMC_mod13	GO_Biological_Process_2021	cellular response to ionizing radiation (GO:0071479)	5/48	5	48	0.00168789	0.0107941	0	0	6.40057	40.863	RAD51AP1;NET1;BLM;RAD51;ECT2	0.104167
PBMC_mod13	GO_Biological_Process_2021	response to UV (GO:0009411)	7/99	7	99	0.00211766	0.0134751	0	0	4.20133	25.8695	FEN1;PCNA;PCLAF;USP1;DTL;CDC25A;AURKB	0.0707071
PBMC_mod13	GO_Biological_Process_2021	mitotic nuclear membrane organization (GO:0101024)	5/51	5	51	0.00221587	0.0139611	0	0	5.98223	36.5641	CCNB2;CCNB1;CDK1;RCC1;VRK1	0.0980392
PBMC_mod13	GO_Biological_Process_2021	mitotic nuclear membrane reassembly (GO:0007084)	5/51	5	51	0.00221587	0.0139611	0	0	5.98223	36.5641	CCNB2;CCNB1;CDK1;RCC1;VRK1	0.0980392
PBMC_mod13	GO_Biological_Process_2021	positive regulation of double-strand break repair via homologous recombination (GO:1905168)	3/15	3	15	0.00225827	0.0140894	0	0	13.706	83.5129	RAD51AP1;TIMELESS;FANCB	0.2
PBMC_mod13	GO_Biological_Process_2021	mitotic intra-S DNA damage checkpoint signaling (GO:0031573)	3/15	3	15	0.00225827	0.0140894	0	0	13.706	83.5129	TIPIN;EME1;FANCD2	0.2
PBMC_mod13	GO_Biological_Process_2021	signal transduction in response to DNA damage (GO:0042770)	5/52	5	52	0.00241593	0.0149999	0	0	5.85465	35.2782	BRIP1;CHEK1;DONSON;CLSPN;E2F7	0.0961538
PBMC_mod13	GO_Biological_Process_2021	regulation of centrosome duplication (GO:0010824)	4/32	4	32	0.00251798	0.0154832	0	0	7.84754	46.962	GEN1;STIL;CCNF;CEP76	0.125
PBMC_mod13	GO_Biological_Process_2021	DNA damage checkpoint signaling (GO:0000077)	4/32	4	32	0.00251798	0.0154832	0	0	7.84754	46.962	BRIP1;CHEK1;DONSON;CLSPN	0.125
PBMC_mod13	GO_Biological_Process_2021	resolution of meiotic recombination intermediates (GO:0000712)	3/16	3	16	0.00274248	0.016783	0	0	12.6511	74.6272	TOP2A;EME1;CENPS	0.1875
PBMC_mod13	GO_Biological_Process_2021	nuclear membrane reassembly (GO:0031468)	5/54	5	54	0.00285492	0.0173878	0	0	5.61511	32.8973	CCNB2;CCNB1;CDK1;RCC1;VRK1	0.0925926
PBMC_mod13	GO_Biological_Process_2021	pyrimidine deoxyribonucleotide biosynthetic process (GO:0009221)	2/5	2	5	0.00313401	0.0186437	0	0	36.4643	210.232	DUT;TYMS	0.4
PBMC_mod13	GO_Biological_Process_2021	deoxyribonucleotide metabolic process (GO:0009262)	2/5	2	5	0.00313401	0.0186437	0	0	36.4643	210.232	RRM1;RRM2	0.4
PBMC_mod13	GO_Biological_Process_2021	DNA replication, synthesis of RNA primer (GO:0006269)	2/5	2	5	0.00313401	0.0186437	0	0	36.4643	210.232	POLA1;POLA2	0.4
PBMC_mod13	GO_Biological_Process_2021	meiotic sister chromatid segregation (GO:0045144)	2/5	2	5	0.00313401	0.0186437	0	0	36.4643	210.232	SGO1;SGO2	0.4
PBMC_mod13	GO_Biological_Process_2021	mitochondrial DNA repair (GO:0043504)	2/5	2	5	0.00313401	0.0186437	0	0	36.4643	210.232	LIG3;DNA2	0.4
PBMC_mod13	GO_Biological_Process_2021	protein localization to chromosome (GO:0034502)	4/34	4	34	0.00315677	0.0186922	0	0	7.32362	42.1709	MCM8;PLK1;HASPIN;CENPA	0.117647
PBMC_mod13	GO_Biological_Process_2021	DNA biosynthetic process (GO:0071897)	3/17	3	17	0.00328596	0.0193675	0	0	11.7468	67.1694	POLA1;RFC3;TYMS	0.176471
PBMC_mod13	GO_Biological_Process_2021	negative regulation of DNA recombination (GO:0045910)	5/57	5	57	0.00361756	0.0212241	0	0	5.29035	29.7421	POLQ;RMI2;BLM;PARPBP;FANCB	0.0877193
PBMC_mod13	GO_Biological_Process_2021	modification-dependent protein catabolic process (GO:0019941)	10/201	10	201	0.00366658	0.0214135	0	0	2.90091	16.2697	CDC20;PTTG1;UBE2C;UHRF1;PLK1;BUB1B;DTL;AURKB;MAD2L1;AURKA	0.0497512
PBMC_mod13	GO_Biological_Process_2021	positive regulation of cell cycle phase transition (GO:1901989)	3/18	3	18	0.00389087	0.0225586	0	0	10.9631	60.8357	ATAD5;FAM83D;EZH2	0.166667
PBMC_mod13	GO_Biological_Process_2021	positive regulation of mitotic nuclear division (GO:0045840)	4/36	4	36	0.00389793	0.0225586	0	0	6.8652	38.0834	ESPL1;NUSAP1;DLGAP5;AURKA	0.111111
PBMC_mod13	GO_Biological_Process_2021	regulation of small GTPase mediated signal transduction (GO:0051056)	8/141	8	141	0.0041319	0.0237296	0	0	3.32378	18.2443	NET1;ARHGAP11A;ARHGAP11B;DEPDC1B;RACGAP1;ECT2;FOXM1;ARHGAP23	0.0567376
PBMC_mod13	GO_Biological_Process_2021	vascular transport (GO:0010232)	6/84	6	84	0.00413738	0.0237296	0	0	4.23857	23.26	SLC12A2;SLC16A1;SLC44A1;SLC1A4;SLC7A1;SLC38A5	0.0714286
PBMC_mod13	GO_Biological_Process_2021	regulation of microtubule cytoskeleton organization (GO:0070507)	4/37	4	37	0.00430917	0.0246046	0	0	6.65682	36.2598	STMN1;SKA3;SKA1;SKA2	0.108108
PBMC_mod13	GO_Biological_Process_2021	folic acid metabolic process (GO:0046655)	3/19	3	19	0.0045592	0.0254978	0	0	10.2774	55.4015	DHFR;MTHFD1L;SHMT1	0.157895
PBMC_mod13	GO_Biological_Process_2021	transport across blood-brain barrier (GO:0150104)	6/86	6	86	0.00464454	0.0254978	0	0	4.13218	22.1984	SLC12A2;SLC16A1;SLC44A1;SLC1A4;SLC7A1;SLC38A5	0.0697674
PBMC_mod13	GO_Biological_Process_2021	negative regulation of histone H3-K9 methylation (GO:0051573)	2/6	2	6	0.00464502	0.0254978	0	0	27.3468	146.906	DNMT3B;BRCA1	0.333333
PBMC_mod13	GO_Biological_Process_2021	negative regulation of meiotic cell cycle (GO:0051447)	2/6	2	6	0.00464502	0.0254978	0	0	27.3468	146.906	FBXO5;FBXO43	0.333333
PBMC_mod13	GO_Biological_Process_2021	regulation of DNA-dependent DNA replication initiation (GO:0030174)	2/6	2	6	0.00464502	0.0254978	0	0	27.3468	146.906	CDT1;TICRR	0.333333
PBMC_mod13	GO_Biological_Process_2021	hepatocyte differentiation (GO:0070365)	2/6	2	6	0.00464502	0.0254978	0	0	27.3468	146.906	E2F7;E2F8	0.333333
PBMC_mod13	GO_Biological_Process_2021	histone-serine phosphorylation (GO:0035404)	2/6	2	6	0.00464502	0.0254978	0	0	27.3468	146.906	VRK1;AURKB	0.333333
PBMC_mod13	GO_Biological_Process_2021	positive regulation of nuclear cell cycle DNA replication (GO:0010571)	2/6	2	6	0.00464502	0.0254978	0	0	27.3468	146.906	CDC7;DBF4B	0.333333
PBMC_mod13	GO_Biological_Process_2021	maintenance of DNA methylation (GO:0010216)	2/6	2	6	0.00464502	0.0254978	0	0	27.3468	146.906	HELLS;UHRF1	0.333333
PBMC_mod13	GO_Biological_Process_2021	protein monoubiquitination (GO:0006513)	4/39	4	39	0.00521736	0.0285171	0	0	6.27579	32.9841	UHRF1;UBE2T;DTL;RAD18	0.102564
PBMC_mod13	GO_Biological_Process_2021	positive regulation of transferase activity (GO:0051347)	8/148	8	148	0.00551979	0.0300418	0	0	3.15645	16.4117	RFC5;RFC3;RFC4;PCNA;DSCC1;PLK1;NEK2;AURKB	0.0540541
PBMC_mod13	GO_Biological_Process_2021	positive regulation of double-strand break repair (GO:2000781)	4/40	4	40	0.005716	0.0309778	0	0	6.10115	31.5093	RAD51AP1;TIMELESS;FANCB;FOXM1	0.1
PBMC_mod13	GO_Biological_Process_2021	cellular response to inorganic substance (GO:0071241)	3/21	3	21	0.00609325	0.032883	0	0	9.13454	46.5914	BLM;CDK2;TIMELESS	0.142857
PBMC_mod13	GO_Biological_Process_2021	phosphorylation (GO:0016310)	15/400	15	400	0.00637414	0.0335446	0	0	2.16808	10.9607	PLK4;AMHR2;PLK1;VRK1;HASPIN;AURKB;AURKA;MELK;CCNE1;CHEK1;CDK2;CDK1;BIRC5;NEK2;XYLB	0.0375
PBMC_mod13	GO_Biological_Process_2021	G-quadruplex DNA unwinding (GO:0044806)	2/7	2	7	0.00642567	0.0335446	0	0	21.8763	110.42	BLM;DNA2	0.285714
PBMC_mod13	GO_Biological_Process_2021	glutamine transport (GO:0006868)	2/7	2	7	0.00642567	0.0335446	0	0	21.8763	110.42	SLC1A4;SLC38A5	0.285714
PBMC_mod13	GO_Biological_Process_2021	glutathione catabolic process (GO:0006751)	2/7	2	7	0.00642567	0.0335446	0	0	21.8763	110.42	CHAC2;CHAC1	0.285714
PBMC_mod13	GO_Biological_Process_2021	Golgi disassembly (GO:0090166)	2/7	2	7	0.00642567	0.0335446	0	0	21.8763	110.42	CDK1;VRK1	0.285714
PBMC_mod13	GO_Biological_Process_2021	histone H3-K9 methylation (GO:0051567)	2/7	2	7	0.00642567	0.0335446	0	0	21.8763	110.42	SUV39H2;SUV39H1	0.285714
PBMC_mod13	GO_Biological_Process_2021	L-alanine transport (GO:0015808)	2/7	2	7	0.00642567	0.0335446	0	0	21.8763	110.42	SLC1A4;SLC38A5	0.285714
PBMC_mod13	GO_Biological_Process_2021	mitochondrial DNA metabolic process (GO:0032042)	2/7	2	7	0.00642567	0.0335446	0	0	21.8763	110.42	LIG3;DNA2	0.285714
PBMC_mod13	GO_Biological_Process_2021	negative regulation of chromosome organization (GO:2001251)	2/8	2	8	0.00846579	0.043311	0	0	18.2293	86.9853	TOP2A;ESPL1	0.25
PBMC_mod13	GO_Biological_Process_2021	negative regulation of mitotic nuclear division (GO:0045839)	2/8	2	8	0.00846579	0.043311	0	0	18.2293	86.9853	CHEK1;FBXO5	0.25
PBMC_mod13	GO_Biological_Process_2021	regulation of meiotic nuclear division (GO:0040020)	2/8	2	8	0.00846579	0.043311	0	0	18.2293	86.9853	FBXO5;FBXO43	0.25
PBMC_mod13	GO_Biological_Process_2021	DNA damage induced protein phosphorylation (GO:0006975)	2/8	2	8	0.00846579	0.043311	0	0	18.2293	86.9853	CHEK1;MAPK12	0.25
PBMC_mod13	GO_Biological_Process_2021	telomeric D-loop disassembly (GO:0061820)	2/8	2	8	0.00846579	0.043311	0	0	18.2293	86.9853	RECQL4;BLM	0.25
PBMC_mod13	GO_Biological_Process_2021	positive regulation of cellular protein localization (GO:1903829)	5/71	5	71	0.00917331	0.0467437	0	0	4.16518	19.5408	CDT1;PLK1;CDK1;GTSE1;NDC80	0.0704225
PBMC_mod13	KEGG_2021_Human	Cell cycle	30/124	30	124	1.66588e-25	2.89864e-23	0	0	18.8452	1075.2	PCNA;MCM7;BUB1B;TTK;PKMYT1;CDC20;CCNB2;CCNB1;ORC6;CDC45;PTTG1;ORC1;CHEK1;BUB1;PLK1;CDC7;CDC6;CDC25C;CDC25A;CCNA2;WEE1;CCNE2;ESPL1;CCNE1;CDK2;CDK1;MCM4;MCM6;MCM2;MAD2L1	0.241935
PBMC_mod13	KEGG_2021_Human	Fanconi anemia pathway	18/54	18	54	1.45394e-18	1.26493e-16	0	0	28.5758	1173.67	FANCI;RMI2;BLM;FANCA;BRCA1;FANCB;BRCA2;FANCE;FANCG;BRIP1;RAD51C;RAD51;EME1;FANCD2;RPA3;UBE2T;USP1;CENPS	0.333333
PBMC_mod13	KEGG_2021_Human	DNA replication	15/36	15	36	2.0776e-17	1.20501e-15	0	0	40.4996	1555.7	RFC5;FEN1;RFC3;PCNA;RFC4;MCM7;LIG1;POLA1;POLA2;POLE2;RPA3;MCM4;DNA2;MCM6;MCM2	0.416667
PBMC_mod13	KEGG_2021_Human	Homologous recombination	14/41	14	41	6.87234e-15	2.98947e-13	0	0	29.306	955.706	BARD1;BLM;XRCC2;BRCA1;BRCA2;RAD54B;BRIP1;RAD51;RAD51C;EME1;RPA3;RBBP8;RAD54L;TOPBP1	0.341463
PBMC_mod13	KEGG_2021_Human	Oocyte meiosis	19/129	19	129	1.97104e-12	6.85922e-11	0	0	9.86313	265.836	PLK1;CDC25C;FBXO43;PKMYT1;MAPK12;AURKA;CDC20;SGO1;CCNB2;CCNB1;PTTG1;CCNE2;ESPL1;CCNE1;CDK2;CDK1;FBXO5;BUB1;MAD2L1	0.147287
PBMC_mod13	KEGG_2021_Human	Progesterone-mediated oocyte maturation	13/100	13	100	3.00662e-08	8.71921e-07	0	0	8.3953	145.405	PLK1;CDC25C;PKMYT1;CDC25A;MAPK12;AURKA;CCNA2;CCNB2;CCNB1;CDK2;CDK1;BUB1;MAD2L1	0.13
PBMC_mod13	KEGG_2021_Human	Mismatch repair	7/23	7	23	1.12575e-07	2.7983e-06	0	0	24.2516	388.017	RFC5;RFC3;PCNA;RFC4;LIG1;EXO1;RPA3	0.304348
PBMC_mod13	KEGG_2021_Human	p53 signaling pathway	10/73	10	73	7.33614e-07	1.59561e-05	0	0	8.85271	125.047	CCNB2;CCNB1;RRM2;CCNE2;CCNE1;CHEK1;CDK2;CDK1;GTSE1;TP73	0.136986
PBMC_mod13	KEGG_2021_Human	Cellular senescence	13/156	13	156	5.31108e-06	0.000102681	0	0	5.093	61.8581	LIN9;FOXM1;CDC25A;MAPK12;CCNA2;CCNB2;CCNB1;CCNE2;CCNE1;CHEK1;CDK2;CDK1;MYBL2	0.0833333
PBMC_mod13	KEGG_2021_Human	Nucleotide excision repair	7/47	7	47	1.98996e-05	0.000346254	0	0	9.68877	104.879	RFC5;RFC3;PCNA;RFC4;LIG1;POLE2;RPA3	0.148936
PBMC_mod13	KEGG_2021_Human	Base excision repair	6/33	6	33	2.43358e-05	0.000384947	0	0	12.2767	130.422	FEN1;NEIL3;PCNA;LIG1;POLE2;LIG3	0.181818
PBMC_mod13	KEGG_2021_Human	One carbon pool by folate	4/20	4	20	0.000402297	0.0058333	0	0	13.7416	107.436	DHFR;MTHFD1L;SHMT1;TYMS	0.2
PBMC_mod13	KEGG_2021_Human	Pyrimidine metabolism	6/56	6	56	0.000503394	0.00673774	0	0	6.62163	50.2856	DUT;RRM1;UCK2;RRM2;TK1;TYMS	0.107143
PBMC_mod13	KEGG_2021_Human	Human T-cell leukemia virus 1 infection	12/219	12	219	0.000661077	0.00821624	0	0	3.22777	23.6326	CDC20;CCNA2;CCNB2;PTTG1;CCNE2;ESPL1;CCNE1;CHEK1;CREB3L2;CDK2;BUB1B;MAD2L1	0.0547945
PBMC_mod13	Reactome_2016	Cell Cycle Homo sapiens R-HSA-1640170	128/566	128	566	3.64636e-107	1.62992e-104	0	0	24.0826	5902.24	ERCC6L;ZWILCH;GMNN;HJURP;BUB1B;SMC4;SMC2;CDC20;PTTG1;CHEK1;OIP5;NEK2;KNTC1;FBXO5;GTSE1;LIG1;HIST1H2AJ;VRK1;ESCO2;CDC25C;CDC25A;CCNE2;CCNE1;KIF20A;DNA2;BLM;CDCA5;NCAPG;CDCA8;HMMR;PKMYT1;NCAPH;SKA1;SKA2;CCNB2;BRIP1;DSN1;CCNB1;ORC6;ORC1;CLSPN;CEP76;BARD1;PLK4;CDT1;UBE2C;PLK1;CDC7;CDC6;ZWINT;NDC80;DHFR;TPX2;POLA1;POLA2;KIF18A;CDK2;CDK1;TOP2A;FEN1;MCM7;MCM8;NCAPG2;MCM10;BRCA1;BRCA2;FOXM1;CKS1B;EXO1;NU…	0.226148
PBMC_mod13	Reactome_2016	Cell Cycle, Mitotic Homo sapiens R-HSA-69278	109/462	109	462	2.8898e-92	6.4587e-90	0	0	23.6316	4980.99	ERCC6L;ZWILCH;GMNN;BUB1B;SMC4;SMC2;CDC20;PTTG1;NEK2;KNTC1;FBXO5;GTSE1;LIG1;HIST1H2AJ;VRK1;ESCO2;CDC25C;CDC25A;CCNE2;CCNE1;KIF20A;DNA2;CDCA5;NCAPG;CDCA8;HMMR;PKMYT1;NCAPH;SKA1;SKA2;CCNB2;DSN1;CCNB1;ORC6;ORC1;CEP76;PLK4;CDT1;UBE2C;PLK1;CDC7;CDC6;ZWINT;NDC80;DHFR;TPX2;POLA1;POLA2;KIF18A;CDK2;CDK1;TOP2A;FEN1;MCM7;MCM8;NCAPG2;MCM10;FOXM1;CKS1B;NUF2;MYBL2;SPDL1;RFC5;RFC3;RFC4;TUBB;H2AFX;KIF23;TUBG1;CCN…	0.235931
PBMC_mod13	Reactome_2016	Mitotic Prometaphase Homo sapiens R-HSA-68877	44/107	44	107	1.13309e-48	1.68831e-46	0	0	43.1297	4761.49	ERCC6L;ZWILCH;CDCA5;BUB1B;NCAPG;CDCA8;SMC4;CENPA;NCAPH;SKA1;AURKB;SMC2;SKA2;CDC20;CCNB2;CCNB1;DSN1;NUF2;KNTC1;SPDL1;BUB1;CENPU;PLK1;NDC80;ZWINT;CENPE;KIF18A;CENPF;CENPH;INCENP;CENPI;CDK1;CENPL;BIRC5;CENPM;KIF2C;CENPN;NCAPD2;CENPO;CENPP;ITGB3BP;SPC24;MAD2L1;SPC25	0.411215
PBMC_mod13	Reactome_2016	Resolution of Sister Chromatid Cohesion Homo sapiens R-HSA-2500257	39/99	39	99	2.62142e-42	2.92944e-40	0	0	39.5228	3784.11	ERCC6L;ZWILCH;CDCA5;BUB1B;CDCA8;CENPA;SKA1;AURKB;SKA2;CDC20;CCNB2;CCNB1;DSN1;NUF2;KNTC1;SPDL1;BUB1;CENPU;PLK1;NDC80;ZWINT;CENPE;KIF18A;CENPF;CENPH;INCENP;CENPI;CDK1;CENPL;BIRC5;CENPM;KIF2C;CENPN;CENPO;CENPP;ITGB3BP;SPC24;MAD2L1;SPC25	0.393939
PBMC_mod13	Reactome_2016	M Phase Homo sapiens R-HSA-68886	55/268	55	268	4.97561e-42	4.44819e-40	0	0	16.3925	1558.99	ERCC6L;ZWILCH;NCAPG2;BUB1B;SMC4;SMC2;CDC20;PTTG1;NUF2;KNTC1;FBXO5;SPDL1;HIST1H2AJ;H2AFX;KIF23;VRK1;ESPL1;INCENP;BIRC5;KIF2C;KIF20A;ITGB3BP;CDCA5;NCAPG;CDCA8;CENPA;NCAPH;SKA1;AURKB;SKA2;CCNB2;DSN1;CCNB1;BUB1;CENPU;UBE2C;PLK1;ZWINT;NDC80;CENPE;CENPF;KIF18A;CENPH;CENPI;CENPL;CDK1;CENPM;CENPN;NCAPD2;CENPO;NCAPD3;CENPP;SPC24;SPC25;MAD2L1	0.205224
PBMC_mod13	Reactome_2016	Cell Cycle Checkpoints Homo sapiens R-HSA-69620	43/182	43	182	1.05099e-35	7.82988e-34	0	0	18.9697	1527.84	BLM;MCM7;MCM8;BUB1B;MCM10;BRCA1;PKMYT1;CDC20;CCNB2;BRIP1;CCNB1;ORC6;CDC45;ORC1;EXO1;CHEK1;RBBP8;CLSPN;TOPBP1;GTSE1;BARD1;RFC5;RFC3;RMI2;RFC4;UBE2C;H2AFX;CDC7;CDC6;CDC25C;CDC25A;CCNA2;WEE1;CCNE2;CCNE1;RPA3;CDK2;CDK1;MCM4;DNA2;MCM6;MCM2;MAD2L1	0.236264
PBMC_mod13	Reactome_2016	RHO GTPases Activate Formins Homo sapiens R-HSA-5663220	36/114	36	114	5.02102e-35	3.20628e-33	0	0	27.7789	2193.89	ERCC6L;ZWILCH;BUB1B;CDCA8;CENPA;SKA1;AURKB;SKA2;CDC20;DSN1;NUF2;KNTC1;SPDL1;BUB1;CENPU;PLK1;NDC80;ZWINT;CENPE;KIF18A;CENPF;DIAPH3;CENPH;INCENP;CENPI;CENPL;BIRC5;CENPM;KIF2C;CENPN;CENPO;CENPP;ITGB3BP;SPC24;MAD2L1;SPC25	0.315789
PBMC_mod13	Reactome_2016	Mitotic Metaphase and Anaphase Homo sapiens R-HSA-2555396	41/174	41	174	5.05897e-34	2.8267e-32	0	0	18.791	1440.65	ERCC6L;ZWILCH;CDCA5;BUB1B;CDCA8;CENPA;SKA1;AURKB;SKA2;CDC20;DSN1;PTTG1;NUF2;KNTC1;FBXO5;SPDL1;BUB1;CENPU;UBE2C;PLK1;VRK1;NDC80;ZWINT;CENPE;KIF18A;CENPF;ESPL1;CENPH;INCENP;CENPI;CENPL;BIRC5;CENPM;KIF2C;CENPN;CENPO;CENPP;ITGB3BP;SPC24;MAD2L1;SPC25	0.235632
PBMC_mod13	Reactome_2016	Mitotic Anaphase Homo sapiens R-HSA-68882	40/173	40	173	7.37541e-33	3.66312e-31	0	0	18.2756	1352.16	ERCC6L;ZWILCH;CDCA5;BUB1B;CDCA8;CENPA;SKA1;AURKB;SKA2;CDC20;DSN1;PTTG1;NUF2;KNTC1;SPDL1;BUB1;CENPU;UBE2C;PLK1;VRK1;NDC80;ZWINT;CENPE;KIF18A;CENPF;ESPL1;CENPH;INCENP;CENPI;CENPL;BIRC5;CENPM;KIF2C;CENPN;CENPO;CENPP;ITGB3BP;SPC24;MAD2L1;SPC25	0.231214
PBMC_mod13	Reactome_2016	Separation of Sister Chromatids Homo sapiens R-HSA-2467813	39/162	39	162	8.70046e-33	3.88911e-31	0	0	19.2174	1418.66	ERCC6L;ZWILCH;CDCA5;BUB1B;CDCA8;CENPA;SKA1;AURKB;SKA2;CDC20;DSN1;PTTG1;NUF2;KNTC1;SPDL1;BUB1;CENPU;UBE2C;PLK1;NDC80;ZWINT;CENPE;KIF18A;CENPF;ESPL1;CENPH;INCENP;CENPI;CENPL;BIRC5;CENPM;KIF2C;CENPN;CENPO;CENPP;ITGB3BP;SPC24;MAD2L1;SPC25	0.240741
PBMC_mod13	Reactome_2016	S Phase Homo sapiens R-HSA-69242	34/124	34	124	8.76048e-31	3.55994e-29	0	0	22.5846	1563.08	FEN1;PCNA;MCM7;MCM8;CDCA5;CKS1B;ORC6;CDC45;ORC1;RFC5;GINS1;CDT1;GINS2;RFC3;RFC4;LIG1;GINS3;GINS4;ESCO2;CDC6;CDC25A;CCNA2;POLA1;POLA2;WEE1;CCNE2;CCNE1;POLE2;RPA3;CDK2;MCM4;DNA2;MCM6;MCM2	0.274194
PBMC_mod13	Reactome_2016	G2/M Checkpoints Homo sapiens R-HSA-69481	36/150	36	150	2.82255e-30	1.0514e-28	0	0	18.9717	1290.83	BLM;MCM7;MCM8;MCM10;BRCA1;PKMYT1;CCNB2;BRIP1;CCNB1;ORC6;CDC45;ORC1;EXO1;CHEK1;RBBP8;CLSPN;TOPBP1;GTSE1;BARD1;RFC5;RFC3;RMI2;RFC4;H2AFX;CDC7;CDC6;CDC25C;CDC25A;WEE1;RPA3;CDK2;CDK1;MCM4;DNA2;MCM6;MCM2	0.24
PBMC_mod13	Reactome_2016	Mitotic G1-G1/S phases Homo sapiens R-HSA-453279	34/136	34	136	2.71189e-29	9.32474e-28	0	0	19.9154	1309.98	TOP2A;PCNA;MCM7;MCM8;MCM10;LIN9;PKMYT1;TYMS;CKS1B;CCNB1;ORC6;CDC45;ORC1;MYBL2;FBXO5;CDT1;RRM2;CDC7;CDC6;CDC25A;DHFR;CCNA2;POLA1;POLA2;WEE1;CCNE2;CCNE1;POLE2;RPA3;CDK2;CDK1;MCM4;MCM6;MCM2	0.25
PBMC_mod13	Reactome_2016	Homology Directed Repair Homo sapiens R-HSA-5693538	32/118	32	118	7.34678e-29	2.34572e-27	0	0	22.1141	1432.57	BLM;FEN1;PCNA;BRCA1;BRCA2;RAD51AP1;BRIP1;EME1;EXO1;CHEK1;RBBP8;CLSPN;TOPBP1;GEN1;BARD1;RFC5;POLQ;TIPIN;RFC3;RMI2;RFC4;XRCC2;H2AFX;LIG3;CCNA2;RAD51C;RAD51;POLE2;RPA3;CDK2;TIMELESS;DNA2	0.271186
PBMC_mod13	Reactome_2016	Signaling by Rho GTPases Homo sapiens R-HSA-194315	49/367	49	367	2.44918e-28	7.29856e-27	0	0	9.5421	606.655	ARHGAP11A;ARHGAP11B;ERCC6L;ZWILCH;KIF14;BUB1B;CDC20;NUF2;KNTC1;SPDL1;HIST1H2AJ;H2AFX;CDC25C;CIT;DEPDC1B;INCENP;BIRC5;KIF2C;ITGB3BP;CDCA8;CENPA;SKA1;AURKB;SKA2;DSN1;RACGAP1;ECT2;BUB1;CENPU;PLK1;ZWINT;NDC80;ARHGAP23;NET1;CENPE;CENPF;KIF18A;DIAPH3;CENPH;CENPI;PRC1;CENPL;CENPM;CENPN;CENPO;CENPP;SPC24;SPC25;MAD2L1	0.133515
PBMC_mod13	Reactome_2016	G1/S Transition Homo sapiens R-HSA-69206	31/112	31	112	2.70989e-28	7.57076e-27	0	0	22.6823	1439.77	PCNA;MCM7;MCM8;MCM10;PKMYT1;TYMS;CKS1B;CCNB1;ORC6;CDC45;ORC1;FBXO5;CDT1;RRM2;CDC7;CDC6;CDC25A;DHFR;CCNA2;POLA1;POLA2;WEE1;CCNE2;CCNE1;POLE2;RPA3;CDK2;CDK1;MCM4;MCM6;MCM2	0.276786
PBMC_mod13	Reactome_2016	DNA Repair Homo sapiens R-HSA-73894	44/285	44	285	3.45902e-28	9.09519e-27	0	0	11.1721	706.425	FEN1;BLM;PCNA;BRCA1;BRCA2;RAD51AP1;BRIP1;EME1;EXO1;CHEK1;USP1;RBBP8;CLSPN;TOPBP1;KPNA2;BARD1;GEN1;FANCI;RFC5;POLQ;TIPIN;RMI2;RFC3;RFC4;LIG1;XRCC2;H2AFX;FANCA;LIG3;FANCB;FANCE;FANCG;CCNA2;RAD51C;RAD51;FANCD2;RPA3;UBE2T;POLE2;CDK2;TIMELESS;DNA2;DTL;RAD18	0.154386
PBMC_mod13	Reactome_2016	RHO GTPase Effectors Homo sapiens R-HSA-195258	42/255	42	255	4.20793e-28	1.04497e-26	0	0	12.0078	756.915	ERCC6L;ZWILCH;KIF14;CDCA8;BUB1B;CENPA;SKA1;AURKB;SKA2;CDC20;DSN1;NUF2;KNTC1;SPDL1;BUB1;CENPU;PLK1;HIST1H2AJ;H2AFX;CDC25C;ZWINT;NDC80;CIT;CENPE;CENPF;KIF18A;DIAPH3;CENPH;INCENP;CENPI;PRC1;CENPL;CENPM;BIRC5;KIF2C;CENPN;CENPO;CENPP;SPC24;ITGB3BP;SPC25;MAD2L1	0.164706
PBMC_mod13	Reactome_2016	DNA Replication Homo sapiens R-HSA-69306	30/105	30	105	7.13134e-28	1.67774e-26	0	0	23.6423	1477.83	FEN1;PCNA;MCM7;MCM8;GMNN;MCM10;ORC6;CDC45;ORC1;RFC5;GINS1;CDT1;GINS2;RFC3;RFC4;LIG1;GINS3;GINS4;CDC7;CDC6;CCNA2;POLA1;POLA2;POLE2;RPA3;CDK2;MCM4;DNA2;MCM6;MCM2	0.285714
PBMC_mod13	Reactome_2016	DNA strand elongation Homo sapiens R-HSA-69190	20/32	20	32	1.47357e-27	3.29344e-26	0	0	95.9286	5926.67	GINS1;RFC5;GINS2;FEN1;RFC3;PCNA;RFC4;MCM7;LIG1;MCM8;GINS3;GINS4;POLA1;POLA2;CDC45;RPA3;MCM4;MCM6;DNA2;MCM2	0.625
PBMC_mod13	Reactome_2016	DNA Double-Strand Break Repair Homo sapiens R-HSA-5693532	33/145	33	145	5.09978e-27	1.08553e-25	0	0	17.5411	1061.95	BLM;FEN1;PCNA;BRCA1;BRCA2;RAD51AP1;BRIP1;EME1;EXO1;CHEK1;RBBP8;CLSPN;TOPBP1;KPNA2;GEN1;BARD1;RFC5;POLQ;TIPIN;RFC3;RMI2;RFC4;XRCC2;H2AFX;LIG3;CCNA2;RAD51C;RAD51;POLE2;RPA3;CDK2;TIMELESS;DNA2	0.227586
PBMC_mod13	Reactome_2016	Activation of ATR in response to replication stress Homo sapiens R-HSA-176187	20/37	20	37	9.56572e-26	1.94358e-24	0	0	67.6971	3899.96	RFC5;RFC3;RFC4;MCM7;MCM8;MCM10;CDC7;CDC6;CDC25C;CDC25A;ORC6;CDC45;ORC1;RPA3;CHEK1;CDK2;MCM4;CLSPN;MCM6;MCM2	0.540541
PBMC_mod13	Reactome_2016	HDR through Homologous Recombination (HR) or Single Strand Annealing (SSA) Homo sapiens R-HSA-5693567	29/112	29	112	1.29504e-25	2.51689e-24	0	0	20.5808	1179.4	BLM;PCNA;BRCA1;BRCA2;RAD51AP1;BRIP1;EME1;EXO1;CHEK1;RBBP8;CLSPN;TOPBP1;GEN1;BARD1;RFC5;TIPIN;RFC3;RMI2;RFC4;XRCC2;H2AFX;CCNA2;RAD51C;RAD51;POLE2;RPA3;CDK2;TIMELESS;DNA2	0.258929
PBMC_mod13	Reactome_2016	Chromosome Maintenance Homo sapiens R-HSA-73886	26/86	26	86	5.1073e-25	9.51235e-24	0	0	25.3261	1416.59	FEN1;PCNA;HJURP;CENPA;OIP5;RFC5;CENPU;RFC3;RFC4;CENPW;LIG1;HIST1H2AJ;H2AFX;POLA1;POLA2;CENPH;CENPI;POLE2;RPA3;CENPL;CENPM;CENPN;DNA2;CENPO;CENPP;ITGB3BP	0.302326
PBMC_mod13	Reactome_2016	Synthesis of DNA Homo sapiens R-HSA-69239	27/97	27	97	7.44647e-25	1.33143e-23	0	0	22.5989	1255.53	FEN1;PCNA;MCM7;MCM8;ORC6;CDC45;ORC1;RFC5;GINS1;CDT1;GINS2;RFC3;RFC4;LIG1;GINS3;GINS4;CDC6;CCNA2;POLA1;POLA2;POLE2;RPA3;CDK2;MCM4;DNA2;MCM6;MCM2	0.278351
PBMC_mod13	Reactome_2016	HDR through Homologous Recombination (HRR) Homo sapiens R-HSA-5685942	23/64	23	64	2.93945e-24	5.05359e-23	0	0	32.5266	1762.42	GEN1;RFC5;BARD1;RFC3;RMI2;BLM;RFC4;PCNA;XRCC2;BRCA1;BRCA2;RAD51AP1;BRIP1;RAD51C;RAD51;EME1;EXO1;POLE2;RPA3;CHEK1;RBBP8;TOPBP1;DNA2	0.359375
PBMC_mod13	Reactome_2016	Homologous DNA Pairing and Strand Exchange Homo sapiens R-HSA-5693579	19/42	19	42	1.42315e-22	2.35611e-21	0	0	47.3816	2383.49	RFC5;BARD1;BLM;RFC3;RMI2;RFC4;XRCC2;BRCA1;BRCA2;RAD51AP1;BRIP1;RAD51C;RAD51;EXO1;RPA3;CHEK1;RBBP8;TOPBP1;DNA2	0.452381
PBMC_mod13	Reactome_2016	Activation of the pre-replicative complex Homo sapiens R-HSA-68962	17/30	17	30	1.52106e-22	2.42827e-21	0	0	74.6069	3748.06	CDT1;MCM7;MCM8;MCM10;CDC7;CDC6;POLA1;POLA2;ORC6;CDC45;ORC1;RPA3;POLE2;CDK2;MCM4;MCM6;MCM2	0.566667
PBMC_mod13	Reactome_2016	Presynaptic phase of homologous DNA pairing and strand exchange Homo sapiens R-HSA-5693616	18/39	18	39	1.19587e-21	1.84329e-20	0	0	49.0246	2361.78	RFC5;BARD1;BLM;RFC3;RMI2;RFC4;XRCC2;BRCA1;BRCA2;BRIP1;RAD51C;RAD51;EXO1;RPA3;CHEK1;RBBP8;TOPBP1;DNA2	0.461538
PBMC_mod13	Reactome_2016	E2F mediated regulation of DNA replication Homo sapiens R-HSA-113510	17/33	17	33	1.41099e-21	2.10237e-20	0	0	60.6088	2909.83	CDT1;PCNA;RRM2;MCM8;CDC6;TYMS;CDC25A;DHFR;POLA1;CCNB1;POLA2;ORC6;CDC45;ORC1;CCNE1;CDK1;FBXO5	0.515152
PBMC_mod13	Reactome_2016	G1/S-Specific Transcription Homo sapiens R-HSA-69205	13/17	13	17	3.87979e-20	5.5944e-19	0	0	183.373	8196.02	CDT1;PCNA;RRM2;CDC6;TYMS;CDC25A;DHFR;POLA1;CDC45;ORC1;CCNE1;CDK1;FBXO5	0.764706
PBMC_mod13	Reactome_2016	Resolution of D-loop Structures through Holliday Junction Intermediates Homo sapiens R-HSA-5693568	15/32	15	32	2.25349e-18	3.14785e-17	0	0	50.0391	2033.29	GEN1;BARD1;BLM;RMI2;XRCC2;BRCA1;BRCA2;RAD51AP1;BRIP1;RAD51C;RAD51;EME1;EXO1;RBBP8;DNA2	0.46875
PBMC_mod13	Reactome_2016	Resolution of D-Loop Structures Homo sapiens R-HSA-5693537	15/33	15	33	4.06446e-18	5.50549e-17	0	0	47.2567	1892.36	GEN1;BARD1;BLM;RMI2;XRCC2;BRCA1;BRCA2;RAD51AP1;BRIP1;RAD51C;RAD51;EME1;EXO1;RBBP8;DNA2	0.454545
PBMC_mod13	Reactome_2016	Processing of DNA double-strand break ends Homo sapiens R-HSA-5693607	20/81	20	81	1.37362e-17	1.80591e-16	0	0	18.8241	730.874	RFC5;BARD1;RFC3;RMI2;TIPIN;BLM;RFC4;H2AFX;BRCA1;CCNA2;BRIP1;EXO1;RPA3;CHEK1;CDK2;TIMELESS;RBBP8;TOPBP1;DNA2;CLSPN	0.246914
PBMC_mod13	Reactome_2016	G2/M DNA damage checkpoint Homo sapiens R-HSA-69473	19/78	19	78	1.18559e-16	1.51417e-15	0	0	18.4369	676.102	RFC5;BARD1;RFC3;RMI2;BLM;RFC4;H2AFX;BRCA1;CDC25C;BRIP1;CCNB1;WEE1;EXO1;RPA3;CHEK1;RBBP8;CDK1;TOPBP1;DNA2	0.24359
PBMC_mod13	Reactome_2016	Resolution of D-loop Structures through Synthesis-Dependent Strand Annealing (SDSA) Homo sapiens R-HSA-5693554	13/26	13	26	1.46466e-16	1.81862e-15	0	0	56.3966	2056.2	BARD1;BLM;RMI2;XRCC2;BRCA1;BRCA2;RAD51AP1;BRIP1;RAD51C;RAD51;EXO1;RBBP8;DNA2	0.5
PBMC_mod13	Reactome_2016	Unwinding of DNA Homo sapiens R-HSA-176974	10/12	10	12	2.07219e-16	2.50343e-15	0	0	279.729	10101.8	GINS1;GINS2;CDC45;MCM7;MCM8;GINS3;GINS4;MCM4;MCM6;MCM2	0.833333
PBMC_mod13	Reactome_2016	Polo-like kinase mediated events Homo sapiens R-HSA-156711	11/16	11	16	2.29355e-16	2.69794e-15	0	0	123.414	4444.28	CCNB2;CENPF;WEE1;CCNB1;PLK1;MYBL2;LIN9;PKMYT1;FOXM1;CDC25C;CDC25A	0.6875
PBMC_mod13	Reactome_2016	HDR through Single Strand Annealing (SSA) Homo sapiens R-HSA-5685938	14/37	14	37	1.27127e-15	1.45707e-14	0	0	34.4097	1180.21	RFC5;BARD1;BLM;RFC3;RMI2;RFC4;BRCA1;BRIP1;RAD51;EXO1;RPA3;RBBP8;TOPBP1;DNA2	0.378378
PBMC_mod13	Reactome_2016	Regulation of TP53 Activity through Phosphorylation Homo sapiens R-HSA-6804756	19/89	19	89	1.67084e-15	1.86716e-14	0	0	15.531	528.448	RFC5;BARD1;RFC3;RMI2;BLM;RFC4;BRCA1;AURKB;AURKA;CCNA2;TPX2;BRIP1;EXO1;RPA3;CHEK1;CDK2;RBBP8;TOPBP1;DNA2	0.213483
PBMC_mod13	Reactome_2016	DNA Replication Pre-Initiation Homo sapiens R-HSA-69002	18/82	18	82	5.54789e-15	5.90454e-14	0	0	16.0509	526.877	CDT1;MCM7;MCM8;GMNN;MCM10;CDC7;CDC6;POLA1;POLA2;ORC6;CDC45;ORC1;POLE2;RPA3;CDK2;MCM4;MCM6;MCM2	0.219512
PBMC_mod13	Reactome_2016	M/G1 Transition Homo sapiens R-HSA-68874	18/82	18	82	5.54789e-15	5.90454e-14	0	0	16.0509	526.877	CDT1;MCM7;MCM8;GMNN;MCM10;CDC7;CDC6;POLA1;POLA2;ORC6;CDC45;ORC1;POLE2;RPA3;CDK2;MCM4;MCM6;MCM2	0.219512
PBMC_mod13	Reactome_2016	Deposition of new CENPA-containing nucleosomes at the centromere Homo sapiens R-HSA-606279	15/52	15	52	1.28745e-14	1.30793e-13	0	0	22.9675	734.582	CENPU;CENPW;HIST1H2AJ;H2AFX;HJURP;CENPA;CENPH;CENPI;CENPL;CENPM;OIP5;CENPN;CENPO;CENPP;ITGB3BP	0.288462
PBMC_mod13	Reactome_2016	Nucleosome assembly Homo sapiens R-HSA-774815	15/52	15	52	1.28745e-14	1.30793e-13	0	0	22.9675	734.582	CENPU;CENPW;HIST1H2AJ;H2AFX;HJURP;CENPA;CENPH;CENPI;CENPL;CENPM;OIP5;CENPN;CENPO;CENPP;ITGB3BP	0.288462
PBMC_mod13	Reactome_2016	Telomere C-strand (Lagging Strand) Synthesis Homo sapiens R-HSA-174417	11/22	11	22	3.36208e-14	3.26707e-13	0	0	56.08	1739.81	RFC5;POLA1;FEN1;RFC3;POLA2;PCNA;RFC4;LIG1;RPA3;POLE2;DNA2	0.5
PBMC_mod13	Reactome_2016	Cyclin A/B1 associated events during G2/M transition Homo sapiens R-HSA-69273	11/22	11	22	3.36208e-14	3.26707e-13	0	0	56.08	1739.81	CCNA2;CCNB2;WEE1;CCNB1;PLK1;CDK2;CDK1;PKMYT1;FOXM1;CDC25C;CDC25A	0.5
PBMC_mod13	Reactome_2016	G2/M Transition Homo sapiens R-HSA-69275	23/173	23	173	8.41447e-14	8.0027e-13	0	0	8.84116	266.174	PLK4;TUBB;PLK1;HMMR;LIN9;CDC25C;PKMYT1;FOXM1;TUBG1;CDC25A;AURKA;CCNA2;CCNB2;TPX2;CCNB1;CENPF;WEE1;CDK2;CDK1;NEK2;MYBL2;GTSE1;CEP76	0.132948
PBMC_mod13	Reactome_2016	Mitotic G2-G2/M phases Homo sapiens R-HSA-453274	23/175	23	175	1.08035e-13	1.00607e-12	0	0	8.72394	260.465	PLK4;TUBB;PLK1;HMMR;LIN9;CDC25C;PKMYT1;FOXM1;TUBG1;CDC25A;AURKA;CCNA2;CCNB2;TPX2;CCNB1;CENPF;WEE1;CDK2;CDK1;NEK2;MYBL2;GTSE1;CEP76	0.131429
PBMC_mod13	Reactome_2016	G0 and Early G1 Homo sapiens R-HSA-1538133	11/25	11	25	2.02392e-13	1.84631e-12	0	0	44.0561	1287.7	TOP2A;CCNA2;PCNA;CCNE2;CCNE1;CDK2;CDK1;MYBL2;LIN9;CDC6;CDC25A	0.44
PBMC_mod13	Reactome_2016	Regulation of TP53 Activity Homo sapiens R-HSA-5633007	21/151	21	151	4.21058e-13	3.76426e-12	0	0	9.26898	264.129	BARD1;RFC5;BLM;RFC3;RMI2;RFC4;BRCA1;AURKB;AURKA;CCNA2;TPX2;BRIP1;EXO1;RPA3;CHEK1;CDK2;CDK1;RBBP8;DNA2;TOPBP1;TP73	0.139073
PBMC_mod13	Reactome_2016	Lagging Strand Synthesis Homo sapiens R-HSA-69186	10/20	10	20	5.10162e-13	4.47142e-12	0	0	55.9231	1582.85	RFC5;POLA1;FEN1;RFC3;POLA2;PCNA;RFC4;LIG1;RPA3;DNA2	0.5
PBMC_mod13	Reactome_2016	Extension of Telomeres Homo sapiens R-HSA-180786	11/28	11	28	9.28938e-13	7.9853e-12	0	0	36.276	1005.02	RFC5;POLA1;FEN1;RFC3;POLA2;PCNA;RFC4;LIG1;RPA3;POLE2;DNA2	0.392857
PBMC_mod13	Reactome_2016	Transcriptional Regulation by TP53 Homo sapiens R-HSA-3700989	30/348	30	348	1.53647e-12	1.29585e-11	0	0	5.50675	149.792	BLM;PCNA;BRCA1;AURKB;AURKA;BRIP1;CCNB1;EXO1;CHEK1;RBBP8;TOPBP1;E2F7;BARD1;FANCI;RFC5;RMI2;RFC3;RFC4;CDC25C;CCNA2;TPX2;CCNE2;CCNE1;FANCD2;RPA3;CDK2;CDK1;BIRC5;DNA2;TP73	0.0862069
PBMC_mod13	Reactome_2016	Condensation of Prometaphase Chromosomes Homo sapiens R-HSA-2514853	8/11	8	11	1.64145e-12	1.35876e-11	0	0	148.336	4025.17	CCNB2;CCNB1;CDK1;NCAPG;NCAPD2;SMC4;NCAPH;SMC2	0.727273
PBMC_mod13	Reactome_2016	Meiotic recombination Homo sapiens R-HSA-912446	13/54	13	54	9.89536e-12	8.04223e-11	0	0	17.8563	452.461	BLM;HIST1H2AJ;H2AFX;MND1;BRCA1;BRCA2;PSMC3IP;RAD51C;RAD51;RPA3;DMC1;CDK2;RBBP8	0.240741
PBMC_mod13	Reactome_2016	Telomere Maintenance Homo sapiens R-HSA-157579	13/59	13	59	3.33179e-11	2.65948e-10	0	0	15.9114	383.86	RFC5;FEN1;RFC3;RFC4;PCNA;LIG1;HIST1H2AJ;H2AFX;POLA1;POLA2;POLE2;RPA3;DNA2	0.220339
PBMC_mod13	Reactome_2016	Kinesins Homo sapiens R-HSA-983189	11/44	11	44	2.56241e-10	2.00947e-09	0	0	18.6724	412.378	CENPE;KIF18A;KIF18B;RACGAP1;KIFC1;KIF4A;KIF23;KIF2C;KIF11;KIF20A;KIF15	0.25
PBMC_mod13	Reactome_2016	APC/C-mediated degradation of cell cycle proteins Homo sapiens R-HSA-174143	14/85	14	85	3.61573e-10	2.73937e-09	0	0	11.1195	241.745	UBE2C;PLK1;BUB1B;AURKB;AURKA;CDC20;CCNA2;CCNB1;PTTG1;CDK2;CDK1;NEK2;FBXO5;MAD2L1	0.164706
PBMC_mod13	Reactome_2016	Regulation of mitotic cell cycle Homo sapiens R-HSA-453276	14/85	14	85	3.61573e-10	2.73937e-09	0	0	11.1195	241.745	UBE2C;PLK1;BUB1B;AURKB;AURKA;CDC20;CCNA2;CCNB1;PTTG1;CDK2;CDK1;NEK2;FBXO5;MAD2L1	0.164706
PBMC_mod13	Reactome_2016	Fanconi Anemia Pathway Homo sapiens R-HSA-6783310	10/35	10	35	3.98421e-10	2.96824e-09	0	0	22.3521	483.779	FANCI;EME1;FANCD2;RPA3;UBE2T;USP1;FANCA;FANCB;FANCE;FANCG	0.285714
PBMC_mod13	Reactome_2016	Removal of licensing factors from origins Homo sapiens R-HSA-69300	13/72	13	72	4.72498e-10	3.4624e-09	0	0	12.3972	266.206	CDT1;MCM7;MCM8;GMNN;MCM10;CDC6;CCNA2;ORC6;ORC1;CDK2;MCM4;MCM6;MCM2	0.180556
PBMC_mod13	Reactome_2016	PCNA-Dependent Long Patch Base Excision Repair Homo sapiens R-HSA-5651801	8/19	8	19	6.62697e-10	4.77783e-09	0	0	40.4388	854.663	RFC5;FEN1;RFC3;PCNA;RFC4;LIG1;RPA3;POLE2	0.421053
PBMC_mod13	Reactome_2016	Regulation of DNA replication Homo sapiens R-HSA-69304	13/75	13	75	8.03464e-10	5.70077e-09	0	0	11.7956	247.024	CDT1;MCM7;MCM8;GMNN;MCM10;CDC6;CCNA2;ORC6;ORC1;CDK2;MCM4;MCM6;MCM2	0.173333
PBMC_mod13	Reactome_2016	Recognition of DNA damage by PCNA-containing replication complex Homo sapiens R-HSA-110314	9/28	9	28	9.3961e-10	6.56259e-09	0	0	26.4025	548.791	RFC5;RFC3;PCNA;RFC4;RPA3;POLE2;USP1;DTL;RAD18	0.321429
PBMC_mod13	Reactome_2016	G2/M DNA replication checkpoint Homo sapiens R-HSA-69478	5/5	5	5	1.86397e-09	1.28184e-08	0	0	98195	1.97377e+06	CCNB2;WEE1;CCNB1;CDK1;PKMYT1	1
PBMC_mod13	Reactome_2016	Resolution of AP sites via the multiple-nucleotide patch replacement pathway Homo sapiens R-HSA-110373	8/22	8	22	2.67408e-09	1.81108e-08	0	0	31.7685	627.1	RFC5;FEN1;RFC3;PCNA;RFC4;LIG1;RPA3;POLE2	0.363636
PBMC_mod13	Reactome_2016	Processive synthesis on the lagging strand Homo sapiens R-HSA-69183	7/15	7	15	3.34687e-09	2.23291e-08	0	0	48.523	946.937	POLA1;FEN1;POLA2;PCNA;LIG1;RPA3;DNA2	0.466667
PBMC_mod13	Reactome_2016	Meiosis Homo sapiens R-HSA-1500620	13/85	13	85	3.98557e-09	2.61467e-08	0	0	10.1521	196.348	BLM;HIST1H2AJ;H2AFX;MND1;BRCA1;BRCA2;PSMC3IP;RAD51C;RAD51;RPA3;DMC1;CDK2;RBBP8	0.152941
PBMC_mod13	Reactome_2016	Gap-filling DNA repair synthesis and ligation in GG-NER Homo sapiens R-HSA-5696397	8/23	8	23	4.03607e-09	2.61467e-08	0	0	29.6491	573.058	RFC5;RFC3;PCNA;RFC4;LIG1;RPA3;POLE2;LIG3	0.347826
PBMC_mod13	Reactome_2016	Factors involved in megakaryocyte development and platelet production Homo sapiens R-HSA-983231	16/141	16	141	5.67714e-09	3.62526e-08	0	0	7.23998	137.464	CBX5;CABLES1;KIF23;KIF11;KIF15;CENPE;KIF18A;WEE1;KIF18B;RAD51C;RACGAP1;KIFC1;KIF4A;CDK2;KIF2C;KIF20A	0.113475
PBMC_mod13	Reactome_2016	E2F-enabled inhibition of pre-replication complex formation Homo sapiens R-HSA-113507	6/10	6	10	6.55491e-09	4.12682e-08	0	0	82.9648	1563.31	CCNB1;ORC6;ORC1;MCM8;CDK1;CDC25A	0.6
PBMC_mod13	Reactome_2016	Base Excision Repair Homo sapiens R-HSA-73884	9/35	9	35	8.59215e-09	5.26122e-08	0	0	19.2873	358.211	RFC5;FEN1;RFC3;PCNA;RFC4;LIG1;RPA3;POLE2;LIG3	0.257143
PBMC_mod13	Reactome_2016	Resolution of Abasic Sites (AP sites) Homo sapiens R-HSA-73933	9/35	9	35	8.59215e-09	5.26122e-08	0	0	19.2873	358.211	RFC5;FEN1;RFC3;PCNA;RFC4;LIG1;RPA3;POLE2;LIG3	0.257143
PBMC_mod13	Reactome_2016	Phosphorylation of Emi1 Homo sapiens R-HSA-176417	5/6	5	6	1.10182e-08	6.65561e-08	0	0	275.815	5053.95	CDC20;CCNB1;PLK1;CDK1;FBXO5	0.833333
PBMC_mod13	Reactome_2016	TP53 Regulates Transcription of Cell Cycle Genes Homo sapiens R-HSA-6791312	10/48	10	48	1.15237e-08	6.86811e-08	0	0	14.6956	268.619	CCNA2;CCNB1;PCNA;CCNE2;CCNE1;CDK2;CDK1;CDC25C;E2F7;AURKA	0.208333
PBMC_mod13	Reactome_2016	Condensation of Prophase Chromosomes Homo sapiens R-HSA-2299718	9/41	9	41	3.87507e-08	2.27915e-07	0	0	15.6661	267.36	CCNB1;NCAPG2;PLK1;HIST1H2AJ;H2AFX;CDK1;NCAPD3;SMC4;SMC2	0.219512
PBMC_mod13	Reactome_2016	Switching of origins to a post-replicative state Homo sapiens R-HSA-69052	11/70	11	70	4.75416e-08	2.7245e-07	0	0	10.43	175.868	CCNA2;CDT1;ORC6;MCM7;ORC1;MCM8;CDK2;MCM4;MCM6;CDC6;MCM2	0.157143
PBMC_mod13	Reactome_2016	Orc1 removal from chromatin Homo sapiens R-HSA-68949	11/70	11	70	4.75416e-08	2.7245e-07	0	0	10.43	175.868	CCNA2;CDT1;ORC6;MCM7;ORC1;MCM8;CDK2;MCM4;MCM6;CDC6;MCM2	0.157143
PBMC_mod13	Reactome_2016	Polymerase switching on the C-strand of the telomere Homo sapiens R-HSA-174411	6/14	6	14	8.81702e-08	4.80635e-07	0	0	41.4739	673.703	RFC5;POLA1;RFC3;POLA2;PCNA;RFC4	0.428571
PBMC_mod13	Reactome_2016	Polymerase switching Homo sapiens R-HSA-69091	6/14	6	14	8.81702e-08	4.80635e-07	0	0	41.4739	673.703	RFC5;POLA1;RFC3;POLA2;PCNA;RFC4	0.428571
PBMC_mod13	Reactome_2016	Leading Strand Synthesis Homo sapiens R-HSA-69109	6/14	6	14	8.81702e-08	4.80635e-07	0	0	41.4739	673.703	RFC5;POLA1;RFC3;POLA2;PCNA;RFC4	0.428571
PBMC_mod13	Reactome_2016	Removal of the Flap Intermediate Homo sapiens R-HSA-69166	6/14	6	14	8.81702e-08	4.80635e-07	0	0	41.4739	673.703	POLA1;FEN1;POLA2;PCNA;RPA3;DNA2	0.428571
PBMC_mod13	Reactome_2016	DNA Damage Bypass Homo sapiens R-HSA-73893	9/46	9	46	1.12544e-07	6.06111e-07	0	0	13.5456	216.729	RFC5;RFC3;PCNA;RFC4;RPA3;POLE2;USP1;DTL;RAD18	0.195652
PBMC_mod13	Reactome_2016	Assembly of the pre-replicative complex Homo sapiens R-HSA-68867	10/67	10	67	3.22304e-07	1.71512e-06	0	0	9.78757	146.302	CDT1;ORC6;MCM7;ORC1;MCM8;GMNN;MCM4;MCM6;CDC6;MCM2	0.149254
PBMC_mod13	Reactome_2016	Cyclin B2 mediated events Homo sapiens R-HSA-157881	4/5	4	5	5.14608e-07	2.70623e-06	0	0	220.034	3186.06	CCNB2;CDK1;CDC25C;CDC25A	0.8
PBMC_mod13	Reactome_2016	AURKA Activation by TPX2 Homo sapiens R-HSA-8854518	10/72	10	72	6.43323e-07	3.34378e-06	0	0	8.99596	128.252	PLK4;TPX2;TUBB;PLK1;CDK1;NEK2;HMMR;TUBG1;CEP76;AURKA	0.138889
PBMC_mod13	Reactome_2016	Processive synthesis on the C-strand of the telomere Homo sapiens R-HSA-174414	5/11	5	11	7.87426e-07	4.04574e-06	0	0	45.9574	645.908	FEN1;PCNA;LIG1;RPA3;DNA2	0.454545
PBMC_mod13	Reactome_2016	Activation of APC/C and APC/C:Cdc20 mediated degradation of mitotic proteins Homo sapiens R-HSA-176814	10/75	10	75	9.47942e-07	4.81511e-06	0	0	8.57944	118.988	CDC20;CCNA2;CCNB1;PTTG1;UBE2C;PLK1;CDK1;BUB1B;NEK2;MAD2L1	0.133333
PBMC_mod13	Reactome_2016	Chk1/Chk2(Cds1) mediated inactivation of Cyclin B:Cdk1 complex Homo sapiens R-HSA-75035	5/12	5	12	1.3299e-06	6.67939e-06	0	0	39.39	532.963	WEE1;CCNB1;CHEK1;CDK1;CDC25C	0.416667
PBMC_mod13	Reactome_2016	Regulation of APC/C activators between G1/S and early anaphase Homo sapiens R-HSA-176408	10/79	10	79	1.5455e-06	7.67599e-06	0	0	8.08043	108.117	CDC20;CCNA2;CCNB1;UBE2C;PLK1;CDK2;CDK1;BUB1B;FBXO5;MAD2L1	0.126582
PBMC_mod13	Reactome_2016	COPI-dependent Golgi-to-ER retrograde traffic Homo sapiens R-HSA-6811434	10/81	10	81	1.9517e-06	9.5869e-06	0	0	7.85201	103.229	CENPE;KIF18A;KIF18B;RACGAP1;KIF4A;KIF23;KIF2C;KIF11;KIF20A;KIF15	0.123457
PBMC_mod13	Reactome_2016	TP53 Regulates Transcription of Genes Involved in G1 Cell Cycle Arrest Homo sapiens R-HSA-6804116	5/13	5	13	2.12913e-06	1.03448e-05	0	0	34.4645	450.1	CCNA2;CCNE2;CCNE1;CDK2;E2F7	0.384615
PBMC_mod13	Reactome_2016	Activation of NIMA Kinases NEK9, NEK6, NEK7 Homo sapiens R-HSA-2980767	4/7	4	7	3.50026e-06	1.68238e-05	0	0	73.3371	921.31	CCNB2;CCNB1;PLK1;CDK1	0.571429
PBMC_mod13	Reactome_2016	Mitotic Prophase Homo sapiens R-HSA-68875	11/107	11	107	3.75503e-06	1.77723e-05	0	0	6.39801	79.9265	CCNB2;CCNB1;HIST1H2AJ;PLK1;NCAPG2;H2AFX;CDK1;VRK1;NCAPD3;SMC4;SMC2	0.102804
PBMC_mod13	Reactome_2016	Regulation of PLK1 Activity at G2/M Transition Homo sapiens R-HSA-2565942	10/87	10	87	3.7771e-06	1.77723e-05	0	0	7.23795	90.377	PLK4;CCNB2;CCNB1;TUBB;PLK1;CDK1;NEK2;TUBG1;CEP76;AURKA	0.114943
PBMC_mod13	Reactome_2016	Translesion synthesis by REV1 Homo sapiens R-HSA-110312	5/16	5	16	6.91043e-06	3.21767e-05	0	0	25.0613	297.79	RFC5;RFC3;PCNA;RFC4;RPA3	0.3125
PBMC_mod13	Reactome_2016	APC/C:Cdc20 mediated degradation of mitotic proteins Homo sapiens R-HSA-176409	9/74	9	74	7.24031e-06	3.33652e-05	0	0	7.69956	91.1308	CDC20;CCNA2;CCNB1;PTTG1;UBE2C;CDK1;BUB1B;NEK2;MAD2L1	0.121622
PBMC_mod13	Reactome_2016	SUMO E3 ligases SUMOylate target proteins Homo sapiens R-HSA-3108232	10/96	10	96	9.22499e-06	4.20772e-05	0	0	6.47751	75.0976	TOP2A;BLM;PCNA;INCENP;CBX2;BIRC5;CDCA8;BRCA1;AURKB;AURKA	0.104167
PBMC_mod13	Reactome_2016	Translesion synthesis by POLK Homo sapiens R-HSA-5655862	5/17	5	17	9.64519e-06	4.3114e-05	0	0	22.9717	265.301	RFC5;RFC3;PCNA;RFC4;RPA3	0.294118
PBMC_mod13	Reactome_2016	Translesion synthesis by POLI Homo sapiens R-HSA-5656121	5/17	5	17	9.64519e-06	4.3114e-05	0	0	22.9717	265.301	RFC5;RFC3;PCNA;RFC4;RPA3	0.294118
PBMC_mod13	Reactome_2016	SUMOylation of DNA replication proteins Homo sapiens R-HSA-4615885	7/44	7	44	1.27015e-05	5.62137e-05	0	0	10.476	118.104	TOP2A;PCNA;INCENP;CDCA8;BIRC5;AURKB;AURKA	0.159091
PBMC_mod13	Reactome_2016	TP53 Regulates Transcription of Genes Involved in G2 Cell Cycle Arrest Homo sapiens R-HSA-6804114	5/18	5	18	1.31577e-05	5.76617e-05	0	0	21.2035	238.296	CCNB1;PCNA;CDK1;CDC25C;AURKA	0.277778
PBMC_mod13	Reactome_2016	Termination of translesion DNA synthesis Homo sapiens R-HSA-5656169	6/30	6	30	1.36562e-05	5.92651e-05	0	0	13.8134	154.728	RFC5;RFC3;PCNA;RFC4;RPA3;POLE2	0.2
PBMC_mod13	Reactome_2016	SUMOylation Homo sapiens R-HSA-2990846	10/101	10	101	1.45088e-05	6.23598e-05	0	0	6.12003	68.1818	TOP2A;BLM;PCNA;INCENP;CBX2;CDCA8;BIRC5;BRCA1;AURKB;AURKA	0.0990099
PBMC_mod13	Reactome_2016	Gap-filling DNA repair synthesis and ligation in TC-NER Homo sapiens R-HSA-6782210	8/62	8	62	1.50717e-05	6.41625e-05	0	0	8.21949	91.2585	RFC5;RFC3;RFC4;PCNA;LIG1;POLE2;RPA3;LIG3	0.129032
PBMC_mod13	Reactome_2016	Translesion Synthesis by POLH Homo sapiens R-HSA-110320	5/19	5	19	1.75934e-05	7.41909e-05	0	0	19.688	215.544	RFC5;RFC3;PCNA;RFC4;RPA3	0.263158
PBMC_mod13	Reactome_2016	HDR through MMEJ (alt-NHEJ) Homo sapiens R-HSA-5685939	4/10	4	10	2.01168e-05	8.32613e-05	0	0	36.6629	396.471	POLQ;FEN1;RBBP8;LIG3	0.4
PBMC_mod13	Reactome_2016	Removal of the Flap Intermediate from the C-strand Homo sapiens R-HSA-174437	4/10	4	10	2.01168e-05	8.32613e-05	0	0	36.6629	396.471	FEN1;PCNA;RPA3;DNA2	0.4
PBMC_mod13	Reactome_2016	Cyclin E associated events during G1/S transition Homo sapiens R-HSA-69202	8/68	8	68	2.9995e-05	0.000123007	0	0	7.39528	77.018	CCNA2;WEE1;CCNE2;CCNE1;CDK2;PKMYT1;CDC25A;CKS1B	0.117647
PBMC_mod13	Reactome_2016	Golgi-to-ER retrograde transport Homo sapiens R-HSA-8856688	10/110	10	110	3.06865e-05	0.000124699	0	0	5.56667	57.8471	CENPE;KIF18A;KIF18B;RACGAP1;KIF4A;KIF23;KIF2C;KIF20A;KIF11;KIF15	0.0909091
PBMC_mod13	Reactome_2016	CDC6 association with the ORC:origin complex Homo sapiens R-HSA-68689	4/11	4	11	3.11623e-05	0.000125491	0	0	31.4238	326.063	ORC6;ORC1;MCM8;CDC6	0.363636
PBMC_mod13	Reactome_2016	Translesion synthesis by Y family DNA polymerases bypasses lesions on DNA template Homo sapiens R-HSA-110313	6/37	6	37	4.80665e-05	0.000191837	0	0	10.6904	106.294	RFC5;RFC3;PCNA;RFC4;RPA3;POLE2	0.162162
PBMC_mod13	Reactome_2016	Dual Incision in GG-NER Homo sapiens R-HSA-5696400	6/39	6	39	6.54383e-05	0.000258858	0	0	10.0415	96.7437	RFC5;RFC3;PCNA;RFC4;RPA3;POLE2	0.153846
PBMC_mod13	Reactome_2016	Transcription-Coupled Nucleotide Excision Repair (TC-NER) Homo sapiens R-HSA-6781827	8/76	8	76	6.7512e-05	0.000264718	0	0	6.52258	62.6377	RFC5;RFC3;RFC4;PCNA;LIG1;POLE2;RPA3;LIG3	0.105263
PBMC_mod13	Reactome_2016	APC-Cdc20 mediated degradation of Nek2A Homo sapiens R-HSA-179409	5/25	5	25	7.35353e-05	0.000285829	0	0	13.7774	131.13	CDC20;UBE2C;BUB1B;NEK2;MAD2L1	0.2
PBMC_mod13	Reactome_2016	Centrosome maturation Homo sapiens R-HSA-380287	8/79	8	79	8.91308e-05	0.000334518	0	0	6.24602	58.2467	PLK4;CCNB1;TUBB;PLK1;CDK1;NEK2;TUBG1;CEP76	0.101266
PBMC_mod13	Reactome_2016	Recruitment of mitotic centrosome proteins and complexes Homo sapiens R-HSA-380270	8/79	8	79	8.91308e-05	0.000334518	0	0	6.24602	58.2467	PLK4;CCNB1;TUBB;PLK1;CDK1;NEK2;TUBG1;CEP76	0.101266
PBMC_mod13	Reactome_2016	DNA Damage/Telomere Stress Induced Senescence Homo sapiens R-HSA-2559586	7/59	7	59	8.96727e-05	0.000334518	0	0	7.44834	69.4136	CCNA2;CCNE2;CCNE1;HIST1H2AJ;H2AFX;CDK2;HIST1H1B	0.118644
PBMC_mod13	Reactome_2016	Mismatch repair (MMR) directed by MSH2:MSH3 (MutSbeta) Homo sapiens R-HSA-5358606	4/14	4	14	9.05517e-05	0.000334518	0	0	21.9933	204.748	PCNA;LIG1;EXO1;RPA3	0.285714
PBMC_mod13	Reactome_2016	Mismatch repair (MMR) directed by MSH2:MSH6 (MutSalpha) Homo sapiens R-HSA-5358565	4/14	4	14	9.05517e-05	0.000334518	0	0	21.9933	204.748	PCNA;LIG1;EXO1;RPA3	0.285714
PBMC_mod13	Reactome_2016	Golgi Cisternae Pericentriolar Stack Reorganization Homo sapiens R-HSA-162658	4/14	4	14	9.05517e-05	0.000334518	0	0	21.9933	204.748	CCNB2;CCNB1;PLK1;CDK1	0.285714
PBMC_mod13	Reactome_2016	MHC class II antigen presentation Homo sapiens R-HSA-2132295	9/103	9	103	0.000103972	0.000380948	0	0	5.31628	48.7576	CENPE;KIF18A;RACGAP1;KIF4A;KIF23;KIF2C;KIF20A;KIF11;KIF15	0.0873786
PBMC_mod13	Reactome_2016	DNA replication initiation Homo sapiens R-HSA-68952	3/6	3	6	0.00011202	0.000403813	0	0	54.8492	498.954	POLA1;POLA2;POLE2	0.5
PBMC_mod13	Reactome_2016	Telomere C-strand synthesis initiation Homo sapiens R-HSA-174430	3/6	3	6	0.00011202	0.000403813	0	0	54.8492	498.954	POLA1;POLA2;POLE2	0.5
PBMC_mod13	Reactome_2016	Global Genome Nucleotide Excision Repair (GG-NER) Homo sapiens R-HSA-5696399	8/82	8	82	0.000116193	0.000415508	0	0	5.99188	54.288	RFC5;RFC3;RFC4;PCNA;LIG1;POLE2;RPA3;LIG3	0.097561
PBMC_mod13	Reactome_2016	Mismatch Repair Homo sapiens R-HSA-5358508	4/15	4	15	0.000121726	0.000428438	0	0	19.9929	180.21	PCNA;LIG1;EXO1;RPA3	0.266667
PBMC_mod13	Reactome_2016	Association of licensing factors with the pre-replicative complex Homo sapiens R-HSA-69298	4/15	4	15	0.000121726	0.000428438	0	0	19.9929	180.21	CDT1;ORC1;GMNN;CDC6	0.266667
PBMC_mod13	Reactome_2016	Generic Transcription Pathway Homo sapiens R-HSA-212436	30/812	30	812	0.000176707	0.000617092	0	0	2.18554	18.8853	BLM;PCNA;BRCA1;AURKB;AURKA;BRIP1;CCNB1;EXO1;CHEK1;RBBP8;TOPBP1;E2F7;BARD1;FANCI;RFC5;RMI2;RFC3;RFC4;CDC25C;CCNA2;TPX2;CCNE2;CCNE1;FANCD2;RPA3;CDK2;CDK1;BIRC5;DNA2;TP73	0.0369458
PBMC_mod13	Reactome_2016	Cyclin A:Cdk2-associated events at S phase entry Homo sapiens R-HSA-69656	7/69	7	69	0.000243088	0.000829469	0	0	6.2438	51.9615	CCNA2;WEE1;CCNE2;CCNE1;CDK2;CDC25A;CKS1B	0.101449
PBMC_mod13	Reactome_2016	Loss of Nlp from mitotic centrosomes Homo sapiens R-HSA-380259	7/69	7	69	0.000243088	0.000829469	0	0	6.2438	51.9615	PLK4;TUBB;PLK1;CDK1;NEK2;TUBG1;CEP76	0.101449
PBMC_mod13	Reactome_2016	Loss of proteins required for interphase microtubule organization?from the centrosome Homo sapiens R-HSA-380284	7/69	7	69	0.000243088	0.000829469	0	0	6.2438	51.9615	PLK4;TUBB;PLK1;CDK1;NEK2;TUBG1;CEP76	0.101449
PBMC_mod13	Reactome_2016	APC:Cdc20 mediated degradation of cell cycle proteins prior to satisfation of the cell cycle checkpoint Homo sapiens R-HSA-179419	7/72	7	72	0.000316937	0.00107326	0	0	5.95472	47.976	CDC20;CCNA2;UBE2C;CDK1;BUB1B;NEK2;MAD2L1	0.0972222
PBMC_mod13	Reactome_2016	Phosphorylation of the APC/C Homo sapiens R-HSA-176412	4/19	4	19	0.000326459	0.0010972	0	0	14.6585	117.666	CCNB1;UBE2C;PLK1;CDK1	0.210526
PBMC_mod13	Reactome_2016	Anchoring of the basal body to the plasma membrane Homo sapiens R-HSA-5620912	8/97	8	97	0.000372909	0.00124396	0	0	4.9782	39.2988	PLK4;TUBB;PLK1;CDK1;KIF24;NEK2;TUBG1;CEP76	0.0824742
PBMC_mod13	Reactome_2016	Inhibition of the proteolytic activity of APC/C required for the onset of anaphase by mitotic spindle checkpoint components Homo sapiens R-HSA-141405	4/20	4	20	0.000402297	0.00132225	0	0	13.7416	107.436	CDC20;UBE2C;BUB1B;MAD2L1	0.2
PBMC_mod13	Reactome_2016	Inactivation of APC/C via direct inhibition of the APC/C complex Homo sapiens R-HSA-141430	4/20	4	20	0.000402297	0.00132225	0	0	13.7416	107.436	CDC20;UBE2C;BUB1B;MAD2L1	0.2
PBMC_mod13	Reactome_2016	Mitotic Spindle Checkpoint Homo sapiens R-HSA-69618	4/21	4	21	0.000489923	0.00159851	0	0	12.9326	98.5628	CDC20;UBE2C;BUB1B;MAD2L1	0.190476
PBMC_mod13	Reactome_2016	CDT1 association with the CDC6:ORC:origin complex Homo sapiens R-HSA-68827	6/58	6	58	0.000608869	0.00197221	0	0	6.36631	47.1355	CDT1;ORC6;ORC1;MCM8;GMNN;CDC6	0.103448
PBMC_mod13	Reactome_2016	APC/C:Cdc20 mediated degradation of Cyclin B Homo sapiens R-HSA-174048	4/23	4	23	0.000704507	0.00225585	0	0	11.5701	83.9759	CDC20;CCNB1;UBE2C;CDK1	0.173913
PBMC_mod13	Reactome_2016	Cellular Senescence Homo sapiens R-HSA-2559583	10/161	10	161	0.000706531	0.00225585	0	0	3.67691	26.6765	CCNA2;CCNE2;CCNE1;UBE2C;CBX2;HIST1H2AJ;CDK2;H2AFX;HIST1H1B;EZH2	0.0621118
PBMC_mod13	Reactome_2016	Nucleotide Excision Repair Homo sapiens R-HSA-5696398	8/108	8	108	0.000765567	0.00242701	0	0	4.4281	31.7712	RFC5;RFC3;RFC4;PCNA;LIG1;POLE2;RPA3;LIG3	0.0740741
PBMC_mod13	Reactome_2016	Pyrimidine metabolism Homo sapiens R-HSA-73848	4/24	4	24	0.000833468	0.00262366	0	0	10.991	77.9255	DUT;UCK2;TK1;TYMS	0.166667
PBMC_mod13	Reactome_2016	Recruitment of NuMA to mitotic centrosomes Homo sapiens R-HSA-380320	3/11	3	11	0.000864034	0.00270086	0	0	20.5632	145.051	CCNB1;CDK1;TUBG1	0.272727
PBMC_mod13	Reactome_2016	Dual incision in TC-NER Homo sapiens R-HSA-6782135	6/63	6	63	0.000947868	0.00294234	0	0	5.80638	40.4199	RFC5;RFC3;RFC4;PCNA;POLE2;RPA3	0.0952381
PBMC_mod13	Reactome_2016	G1/S DNA Damage Checkpoints Homo sapiens R-HSA-69615	6/65	6	65	0.0011181	0.00344682	0	0	5.60898	38.1193	CCNA2;CCNE2;CCNE1;CHEK1;CDK2;CDC25A	0.0923077
PBMC_mod13	Reactome_2016	Mitotic Telophase/Cytokinesis Homo sapiens R-HSA-68884	3/13	3	13	0.00145801	0.00446391	0	0	16.4489	107.422	PLK1;KIF23;KIF20A	0.230769
PBMC_mod13	Reactome_2016	Intra-Golgi and retrograde Golgi-to-ER traffic Homo sapiens R-HSA-6811442	10/179	10	179	0.00158027	0.00480531	0	0	3.28225	21.1711	CENPE;KIF18A;KIF18B;RACGAP1;KIF4A;KIF23;KIF2C;KIF20A;KIF11;KIF15	0.0558659
PBMC_mod13	Reactome_2016	APC/C:Cdh1 mediated degradation of Cdc20 and other APC/C:Cdh1 targeted proteins in late mitosis/early G1 Homo sapiens R-HSA-174178	6/71	6	71	0.00177138	0.00531415	0	0	5.08966	32.2481	CDC20;PTTG1;UBE2C;PLK1;AURKB;AURKA	0.084507
PBMC_mod13	Reactome_2016	Cdc20:Phospho-APC/C mediated degradation of Cyclin A Homo sapiens R-HSA-174184	6/71	6	71	0.00177138	0.00531415	0	0	5.08966	32.2481	CDC20;CCNA2;UBE2C;CDK1;BUB1B;MAD2L1	0.084507
PBMC_mod13	Reactome_2016	Nuclear Envelope Breakdown Homo sapiens R-HSA-2980766	5/51	5	51	0.00221587	0.00660329	0	0	5.98223	36.5641	CCNB2;CCNB1;PLK1;CDK1;VRK1	0.0980392
PBMC_mod13	Reactome_2016	DNA methylation Homo sapiens R-HSA-5334118	4/32	4	32	0.00251798	0.00745389	0	0	7.84754	46.962	UHRF1;HIST1H2AJ;H2AFX;DNMT3B	0.125
PBMC_mod13	Reactome_2016	RHO GTPases activate CIT Homo sapiens R-HSA-5625900	3/16	3	16	0.00274248	0.00801236	0	0	12.6511	74.6272	PRC1;KIF14;CIT	0.1875
PBMC_mod13	Reactome_2016	Metabolism of folate and pterines Homo sapiens R-HSA-196757	3/16	3	16	0.00274248	0.00801236	0	0	12.6511	74.6272	DHFR;MTHFD1L;SHMT1	0.1875
PBMC_mod13	Reactome_2016	G2 Phase Homo sapiens R-HSA-68911	2/5	2	5	0.00313401	0.00909678	0	0	36.4643	210.232	CCNA2;CDK2	0.4
PBMC_mod13	Reactome_2016	The role of GTSE1 in G2/M progression after G2 checkpoint Homo sapiens R-HSA-8852276	5/59	5	59	0.00420083	0.012037	0	0	5.09389	27.8762	CCNB2;CCNB1;PLK1;CDK1;GTSE1	0.0847458
PBMC_mod13	Reactome_2016	SCF(Skp2)-mediated degradation of p27/p21 Homo sapiens R-HSA-187577	5/59	5	59	0.00420083	0.012037	0	0	5.09389	27.8762	CCNA2;CCNE2;CCNE1;CDK2;CKS1B	0.0847458
PBMC_mod13	Reactome_2016	Pyrimidine biosynthesis Homo sapiens R-HSA-500753	2/6	2	6	0.00464502	0.0130586	0	0	27.3468	146.906	DUT;TYMS	0.333333
PBMC_mod13	Reactome_2016	Assembly of the ORC complex at the origin of replication Homo sapiens R-HSA-68616	2/6	2	6	0.00464502	0.0130586	0	0	27.3468	146.906	ORC6;ORC1	0.333333
PBMC_mod13	Reactome_2016	PTK6 Regulates Cell Cycle Homo sapiens R-HSA-8849470	2/6	2	6	0.00464502	0.0130586	0	0	27.3468	146.906	CCNE1;CDK2	0.333333
PBMC_mod13	Reactome_2016	Metabolism of nucleotides Homo sapiens R-HSA-15869	6/87	6	87	0.0049146	0.0137302	0	0	4.08096	21.6925	DUT;RRM1;UCK2;RRM2;TK1;TYMS	0.0689655
PBMC_mod13	Reactome_2016	PRC2 methylates histones and DNA Homo sapiens R-HSA-212300	4/40	4	40	0.005716	0.0158699	0	0	6.10115	31.5093	HIST1H2AJ;H2AFX;DNMT3B;EZH2	0.1
PBMC_mod13	Reactome_2016	POLB-Dependent Long Patch Base Excision Repair Homo sapiens R-HSA-110362	2/7	2	7	0.00642567	0.0177301	0	0	21.8763	110.42	FEN1;LIG1	0.285714
PBMC_mod13	Reactome_2016	Rho GTPase cycle Homo sapiens R-HSA-194840	7/122	7	122	0.00671504	0.0184149	0	0	3.35711	16.797	NET1;ARHGAP11A;ARHGAP11B;DEPDC1B;RACGAP1;ECT2;ARHGAP23	0.057377
PBMC_mod13	Reactome_2016	Assembly of the primary cilium Homo sapiens R-HSA-5617833	9/187	9	187	0.00705516	0.0192296	0	0	2.79541	13.8484	PLK4;TUBB;PLK1;CDK1;KIF24;NEK2;TUBG1;WDR34;CEP76	0.0481283
PBMC_mod13	Reactome_2016	Pyrimidine salvage reactions Homo sapiens R-HSA-73614	2/9	2	9	0.0107555	0.0291376	0	0	15.6244	70.8149	UCK2;TK1	0.222222
PBMC_mod13	Reactome_2016	Amino acid and oligopeptide SLC transporters Homo sapiens R-HSA-425374	4/49	4	49	0.0116792	0.0314493	0	0	4.87868	21.7099	SLC25A10;SLC1A4;SLC7A1;SLC38A5	0.0816327
PBMC_mod13	Reactome_2016	Hemostasis Homo sapiens R-HSA-109582	18/552	18	552	0.0118887	0.0318219	0	0	1.87752	8.32147	SLC16A1;CBX5;CABLES1;KIF23;KIF11;KIF15;CENPE;KIF18A;WEE1;RAD51C;KIF18B;RACGAP1;KIFC1;KIF4A;CDK2;KIF2C;KIF20A;BCAR1	0.0326087
PBMC_mod13	Reactome_2016	Senescence-Associated Secretory Phenotype (SASP) Homo sapiens R-HSA-2559582	5/77	5	77	0.0127609	0.0339531	0	0	3.81691	16.647	CCNA2;UBE2C;HIST1H2AJ;H2AFX;CDK2	0.0649351
PBMC_mod13	Reactome_2016	Establishment of Sister Chromatid Cohesion Homo sapiens R-HSA-2468052	2/10	2	10	0.0132852	0.0349322	0	0	13.6706	59.0722	CDCA5;ESCO2	0.2
PBMC_mod13	Reactome_2016	MASTL Facilitates Mitotic Progression Homo sapiens R-HSA-2465910	2/10	2	10	0.0132852	0.0349322	0	0	13.6706	59.0722	CCNB1;CDK1	0.2
PBMC_mod13	Reactome_2016	Signal Transduction Homo sapiens R-HSA-162582	59/2465	59	2465	0.014147	0.0369807	0	0	1.3993	5.95857	ARHGAP11A;ARHGAP11B;ERCC6L;ZWILCH;KIF14;BUB1B;CDC20;CHEK1;NUF2;KNTC1;SPDL1;WNT5B;HIST1H2AJ;H2AFX;CDC25C;CIT;DEPDC1B;INCENP;CCNE1;BIRC5;KIF2C;ITGB3BP;CDCA8;CENPA;SKA1;AURKB;SKA2;DSN1;RACGAP1;NPW;ECT2;EIF4E;BUB1;CENPU;PDHA1;PLK1;ZWINT;NDC80;MAPK12;ARHGAP23;NET1;CENPE;CENPF;KIF18A;DIAPH3;CENPH;CENPI;PRC1;CDK2;CENPL;CDK1;CENPM;CENPN;CENPO;CENPP;SPC24;BCAR1;SPC25;MAD2L1	0.0239351
PBMC_mod13	Reactome_2016	Amino acid transport across the plasma membrane Homo sapiens R-HSA-352230	3/31	3	31	0.0180392	0.0466787	0	0	5.86921	23.5661	SLC1A4;SLC7A1;SLC38A5	0.0967742
PBMC_mod13	Reactome_2016	Epigenetic regulation of gene expression Homo sapiens R-HSA-212165	6/115	6	115	0.0180658	0.0466787	0	0	3.0283	12.1548	UHRF1;SUV39H1;HIST1H2AJ;H2AFX;DNMT3B;EZH2	0.0521739
PBMC_mod13	Reactome_2016	Inhibition of replication initiation of damaged DNA by RB1/E2F1 Homo sapiens R-HSA-113501	2/12	2	12	0.0190272	0.0488802	0	0	10.9354	43.3247	POLA1;POLA2	0.166667
PBMC_mod13	MSigDB_Hallmark_2020	E2F Targets	86/200	86	200	5.73649e-98	2.17987e-96	0	0	53.5614	11992.7	TOP2A;MCM7;SUV39H1;DSCC1;BUB1B;HMGB3;BRCA1;MKI67;BRCA2;SMC4;CKS1B;CDC20;PTTG1;CHEK1;STMN1;MYBL2;TK1;KPNA2;DLGAP5;TCF19;HELLS;TIPIN;RFC3;LIG1;TUBB;TUBG1;CDC25A;CIT;MMS22L;RAD51C;MELK;ESPL1;CCNE1;CKS2;DEPDC1;TIMELESS;MCM4;BIRC5;KIF2C;MCM6;ASF1B;MCM2;PCNA;CDCA3;SHMT1;CDCA8;HMMR;AURKB;AURKA;PSMC3IP;RAD51AP1;CCNB2;ORC6;RACGAP1;USP1;E2F8;PLK4;BARD1;GINS1;DUT;CBX5;RRM2;SPAG5;GINS3;PLK1;GINS4;ATAD2;DONSO…	0.43
PBMC_mod13	MSigDB_Hallmark_2020	G2-M Checkpoint	72/200	72	200	8.6206e-75	1.63791e-73	0	0	37.9756	6476.34	TOP2A;SUV39H1;CCNF;HMGB3;KIF11;MKI67;BRCA2;SMC4;SMC2;KIF15;CKS1B;CDC20;CHAF1A;PTTG1;EXO1;CHEK1;STMN1;PBK;NUSAP1;NEK2;MYBL2;FBXO5;KPNA2;KIF23;LIG3;KNL1;CDC25A;TRAIP;CCNA2;ESPL1;INCENP;CKS2;BIRC5;KIF2C;MCM6;MCM2;TROAP;TTK;HMMR;CENPA;SLC7A1;AURKB;AURKA;CCNB2;ORC6;CDC45;RACGAP1;NSD2;RAD54L;BUB1;PLK4;BARD1;SLC12A2;GINS2;POLQ;STIL;UBE2C;PLK1;CDC7;CDC6;NDC80;TPX2;CENPE;UCK2;POLA2;CENPF;PRC1;KIF4A;CDK1;E…	0.36
PBMC_mod13	MSigDB_Hallmark_2020	Mitotic Spindle	34/199	34	199	1.87871e-23	2.37969e-22	0	0	12.2716	642.161	TOP2A;PIF1;TTK;KIF11;BRCA2;SMC4;KIF15;AURKA;CCNB2;RACGAP1;NUSAP1;NEK2;KNTC1;FBXO5;ECT2;BUB1;DLGAP5;PLK1;KIF23;NDC80;NET1;ANLN;TPX2;CENPE;CENPF;ESPL1;INCENP;PRC1;KIF4A;SASS6;CDK1;BIRC5;KIF2C;BCAR1	0.170854
PBMC_mod13	MSigDB_Hallmark_2020	Spermatogenesis	15/135	15	135	2.27831e-08	2.1644e-07	0	0	7.05166	124.09	SLC12A2;RFC4;TTK;NCAPH;AURKA;CCNB2;DMC1;SCG5;CDK1;NEK2;KIF2C;TOPBP1;BUB1;EZH2;CDKN3	0.111111
PBMC_mod13	MSigDB_Hallmark_2020	Myc Targets V1	17/200	17	200	1.43849e-07	1.09325e-06	0	0	5.25403	82.7747	DUT;RRM1;PCNA;RFC4;MCM7;TYMS;CDC20;CCNA2;CDC45;CDK2;USP1;MCM4;MCM6;KPNA2;EIF4E;MAD2L1;MCM2	0.085
PBMC_mod13	MSigDB_Hallmark_2020	mTORC1 Signaling	16/200	16	200	7.6035e-07	4.81555e-06	0	0	4.90359	69.0891	RRM2;EDEM1;CCNF;PLK1;SLC1A4;DHCR24;TMEM97;TUBG1;CDC25A;AURKA;DHFR;EBP;PSAT1;MCM4;BUB1;MCM2	0.08
PBMC_mod13	MSigDB_Hallmark_2020	DNA Repair	13/150	13	150	3.4413e-06	1.86814e-05	0	0	5.31769	66.8947	RFC5;FEN1;RFC3;DUT;RFC4;PCNA;LIG1;TYMS;ZWINT;POLA1;POLA2;RAD51;RPA3	0.0866667
PBMC_mod13	MSigDB_Hallmark_2020	Estrogen Response Late	11/200	11	200	0.00106419	0.00449326	0	0	3.23432	22.1406	CDC20;PLK4;TOP2A;GINS2;STIL;SLC16A1;RBBP8;SLC1A4;KIF20A;CDC6;ASS1	0.055
PBMC_mod13	MSigDB_Hallmark_2020	Glycolysis	11/200	11	200	0.00106419	0.00449326	0	0	3.23432	22.1406	B4GALT2;STMN1;SPAG4;DEPDC1;HDLBP;CDK1;SLC25A10;KIF20A;HMMR;CENPA;AURKA	0.055
PBMC_mod14	GO_Biological_Process_2021	regulation of immune response (GO:0050776)	27/179	27	179	1.45655e-17	2.93641e-14	0	0	10.524	407.993	KLRB1;CD81;CD3G;KIR2DL1;ITGAL;KIR2DL3;FCRLB;KLRK1;LAIR2;SLAMF6;ITGB7;KLRC1;LAG3;CD160;CRTAM;SH2D1A;SH2D1B;KIR3DL1;KIR3DL2;NCR1;NCR3;CD8B;CD8A;KLRF1;KLRD1;CD247;PDCD1	0.150838
PBMC_mod14	GO_Biological_Process_2021	regulation of natural killer cell mediated cytotoxicity (GO:0042269)	9/30	9	30	1.6685e-09	1.68185e-06	0	0	24.2359	489.84	NCR1;NCR3;KLRK1;KLRC2;CD160;CRTAM;SLAMF6;KLRD1;KLRC1	0.3
PBMC_mod14	GO_Biological_Process_2021	positive regulation of natural killer cell mediated immunity (GO:0002717)	8/23	8	23	3.61816e-09	2.43141e-06	0	0	30.0828	584.728	NCR3;KLRK1;KLRC2;CD160;CRTAM;SH2D1B;KLRD1;SLAMF6	0.347826
PBMC_mod14	GO_Biological_Process_2021	positive regulation of natural killer cell mediated cytotoxicity (GO:0045954)	7/20	7	20	3.38984e-08	1.70848e-05	0	0	30.2881	520.952	NCR3;KLRK1;KLRC2;CD160;CRTAM;KLRD1;SLAMF6	0.35
PBMC_mod14	GO_Biological_Process_2021	positive regulation of leukocyte mediated cytotoxicity (GO:0001912)	9/43	9	43	5.3631e-08	2.1624e-05	0	0	14.9593	250.436	NCR3;KLRK1;KLRC2;CD160;CRTAM;XCL1;SLAMF6;KLRD1;IL12RB1	0.209302
PBMC_mod14	GO_Biological_Process_2021	cellular defense response (GO:0006968)	9/49	9	49	1.77852e-07	5.97581e-05	0	0	12.7115	197.567	NCR1;CX3CR1;KLRC2;GNLY;KLRC3;PRF1;KIR3DL2;CCR5;KLRG1	0.183673
PBMC_mod14	GO_Biological_Process_2021	regulation of T cell differentiation (GO:0045580)	8/39	8	39	3.54095e-07	9.11798e-05	0	0	14.5443	216.037	ZNF683;CD2;ZAP70;IFNG;TBX21;TNFRSF18;CRTAM;NFATC2	0.205128
PBMC_mod14	GO_Biological_Process_2021	regulation of interferon-gamma production (GO:0032649)	11/86	11	86	3.61825e-07	9.11798e-05	0	0	8.31919	123.391	CD2;BTN3A1;CRTAM;XCL1;SLAMF6;BTN3A2;IL12RB1;ZFPM1;TLR3;LGALS9B;IL12RB2	0.127907
PBMC_mod14	GO_Biological_Process_2021	positive regulation of interferon-gamma production (GO:0032729)	9/57	9	57	6.87121e-07	0.000153915	0	0	10.5886	150.26	CD2;BTN3A1;CRTAM;SLAMF6;BTN3A2;IL12RB1;ZFPM1;TLR3;IL12RB2	0.157895
PBMC_mod14	GO_Biological_Process_2021	lymphocyte mediated immunity (GO:0002449)	5/13	5	13	1.98828e-06	0.000400837	0	0	34.9644	459.021	KLRC2;CD8A;BTN3A3;KLRD1;BTN3A2	0.384615
PBMC_mod14	GO_Biological_Process_2021	T cell activation (GO:0042110)	10/92	10	92	5.56081e-06	0.00101914	0	0	6.89483	83.4258	CD2;ZAP70;CD8B;CD8A;CRTAM;CD7;RAB29;CD3G;NLRC3;ADA	0.108696
PBMC_mod14	GO_Biological_Process_2021	natural killer cell mediated immunity (GO:0002228)	5/20	5	20	2.16145e-05	0.00363124	0	0	18.641	200.245	KLRK1;KLRC2;GZMB;KIR3DL1;KLRD1	0.25
PBMC_mod14	GO_Biological_Process_2021	lymphocyte migration (GO:0072676)	6/40	6	40	7.02099e-05	0.0108879	0	0	9.88739	94.5632	ZAP70;CCL5;TBX21;CRTAM;XCL2;XCL1	0.15
PBMC_mod14	GO_Biological_Process_2021	positive regulation of T cell chemotaxis (GO:0010820)	4/14	4	14	8.57911e-05	0.0123539	0	0	22.3114	208.915	CCL5;STK39;XCL2;XCL1	0.285714
PBMC_mod14	GO_Biological_Process_2021	regulation of T cell chemotaxis (GO:0010819)	4/15	4	15	0.00011535	0.015503	0	0	20.282	183.908	CCL5;STK39;XCL2;XCL1	0.266667
PBMC_mod14	GO_Biological_Process_2021	T cell mediated immunity (GO:0002456)	4/16	4	16	0.000151648	0.0191076	0	0	18.5909	163.488	CD8A;CRTAM;BTN3A3;BTN3A2	0.25
PBMC_mod14	GO_Biological_Process_2021	regulation of natural killer cell chemotaxis (GO:2000501)	3/7	3	7	0.000185603	0.0220104	0	0	41.728	358.523	KLRK1;CCL5;XCL1	0.428571
PBMC_mod14	GO_Biological_Process_2021	protein localization to membrane (GO:0072657)	12/195	12	195	0.000204137	0.0228633	0	0	3.70968	31.5201	PLEKHF1;DLG3;NPC1;CD81;ABHD17A;PTCH1;RFTN1;DENND4C;RAB29;ITGB7;TNIK;ITGAL	0.0615385
PBMC_mod14	GO_Biological_Process_2021	positive regulation of lymphocyte chemotaxis (GO:0140131)	4/18	4	18	0.000247888	0.0263023	0	0	15.9334	132.288	CCL5;STK39;XCL2;XCL1	0.222222
PBMC_mod14	GO_Biological_Process_2021	negative regulation of immune response (GO:0050777)	11/178	11	178	0.000359677	0.0349688	0	0	3.7186	29.4896	FCRLB;VIPR2;YES1;GIPR;CD3G;NLRC3;FYN;CD247;PDCD1;LYAR;PTGDR	0.0617978
PBMC_mod14	GO_Biological_Process_2021	adaptive immune response based on somatic recombination of immune receptors built from immunoglobulin superfamily domains (GO:0002460)	4/20	4	20	0.000381604	0.0349688	0	0	13.9403	109.726	CD8A;BTN3A3;BTN3A2;IL18BP	0.2
PBMC_mod14	GO_Biological_Process_2021	regulation of lymphocyte differentiation (GO:0045619)	4/20	4	20	0.000381604	0.0349688	0	0	13.9403	109.726	ZNF683;CD2;TBX21;CRTAM	0.2
PBMC_mod14	KEGG_2021_Human	Natural killer cell mediated cytotoxicity	24/131	24	131	9.32678e-18	2.05189e-15	0	0	13.1992	517.588	KLRC2;KLRC3;SH2D1A;PRF1;SH2D1B;PIK3R3;NFATC2;GZMB;FASLG;KIR3DL1;KIR2DL1;KIR3DL2;ITGAL;KIR2DL3;NCR1;ZAP70;NCR3;KLRK1;IFNG;KLRC4-KLRK1;KLRD1;FYN;KLRC1;CD247	0.183206
PBMC_mod14	KEGG_2021_Human	Graft-versus-host disease	10/42	10	42	2.49656e-09	2.74622e-07	0	0	17.7132	350.868	IFNG;PRF1;GZMB;FASLG;KIR3DL1;KLRD1;KIR2DL1;KLRC1;KIR3DL2;KIR2DL3	0.238095
PBMC_mod14	KEGG_2021_Human	Antigen processing and presentation	12/78	12	78	1.27235e-08	9.33057e-07	0	0	10.3478	188.121	CD8B;IFNG;KLRC2;CD8A;KLRC3;KLRC4;KIR3DL1;KLRD1;KIR2DL1;KLRC1;KIR3DL2;KIR2DL3	0.153846
PBMC_mod14	KEGG_2021_Human	Th1 and Th2 cell differentiation	12/92	12	92	8.50286e-08	4.67657e-06	0	0	8.53081	138.884	ZAP70;MAF;IFNG;TBX21;IL2RB;STAT4;NFATC2;CD3G;CD247;IL12RB1;RUNX3;IL12RB2	0.130435
PBMC_mod14	KEGG_2021_Human	T cell receptor signaling pathway	12/104	12	104	3.34608e-07	1.47227e-05	0	0	7.41355	110.538	ZAP70;CD8B;IFNG;CD8A;PIK3R3;NFATC2;PAK6;CBLB;CD3G;FYN;CD247;PDCD1	0.115385
PBMC_mod14	KEGG_2021_Human	Th17 cell differentiation	9/107	9	107	0.000125576	0.00460446	0	0	5.17303	46.4672	ZAP70;IFNG;TBX21;IL2RB;NFATC2;RORA;CD3G;CD247;IL12RB1	0.0841121
PBMC_mod14	KEGG_2021_Human	Inflammatory bowel disease	7/65	7	65	0.000153117	0.00481224	0	0	6.77314	59.4974	MAF;IFNG;TBX21;STAT4;RORA;IL12RB1;IL12RB2	0.107692
PBMC_mod14	KEGG_2021_Human	Malaria	6/50	6	50	0.000250314	0.00688364	0	0	7.63636	63.3268	KLRK1;IFNG;KLRB1;CD81;KLRC4-KLRK1;ITGAL	0.12
PBMC_mod14	KEGG_2021_Human	Chagas disease	8/102	8	102	0.000477562	0.0116737	0	0	4.78112	36.5604	GNAL;IFNG;PPP2R2B;CCL5;PIK3R3;CD3G;FASLG;CD247	0.0784314
PBMC_mod14	KEGG_2021_Human	Cytokine-cytokine receptor interaction	14/295	14	295	0.000877383	0.0193024	0	0	2.82077	19.8542	IL32;CX3CR1;NGFR;TNFRSF18;FASLG;CXCR6;IFNG;CCL5;IL2RB;XCL2;XCL1;CCR5;IL12RB1;IL12RB2	0.0474576
PBMC_mod14	KEGG_2021_Human	PD-L1 expression and PD-1 checkpoint pathway in cancer	7/89	7	89	0.00105358	0.0210716	0	0	4.78489	32.8031	ZAP70;IFNG;PIK3R3;NFATC2;CD3G;CD247;PDCD1	0.0786517
PBMC_mod14	KEGG_2021_Human	Cell adhesion molecules	9/148	9	148	0.00136027	0.0249383	0	0	3.63952	24.0211	CD2;CD8B;CD8A;PTPRM;ITGB7;NCAM1;PDCD1;ITGAL;TIGIT	0.0608108
PBMC_mod14	Reactome_2016	Immunoregulatory interactions between a Lymphoid and a non-Lymphoid cell Homo sapiens R-HSA-198933	25/157	25	157	6.30944e-17	3.06639e-14	0	0	11.1645	416.458	KLRB1;CD81;CD3G;KIR2DL1;ITGAL;KIR2DL3;KLRK1;LAIR2;SLAMF6;ITGB7;KLRC1;KLRG1;CD160;CRTAM;SH2D1A;SH2D1B;KIR3DL1;KIR3DL2;NCR1;NCR3;CD8B;CD8A;KLRF1;KLRD1;CD247	0.159236
PBMC_mod14	Reactome_2016	Adaptive Immune System Homo sapiens R-HSA-1280218	35/762	35	762	3.17588e-07	7.71738e-05	0	0	2.83714	42.4507	KLRB1;CD81;PIK3R3;CBLB;CD3G;KIR2DL1;ITGAL;KIR2DL3;KLRK1;UBE2Q2;ERBB2;LAIR2;SLAMF6;ITGB7;FYN;KLRC1;KLRG1;PDGFRB;YES1;CD160;SH2D1A;CRTAM;SH2D1B;KIR3DL1;KIR3DL2;NCR1;ZAP70;NCR3;CD8B;CD8A;KLRF1;KLRD1;PDCD1;CD247;ASB2	0.0459318
PBMC_mod14	Reactome_2016	Immune System Homo sapiens R-HSA-168256	54/1547	54	1547	1.39947e-06	0.000226713	0	0	2.17384	29.3021	CD81;CBLB;CD3G;ITGAL;IL18BP;C8G;UBE2Q2;ITGB7;EDARADD;PDGFRB;TNFRSF18;SIGIRR;NCR1;ZAP70;NCR3;CD8B;IFNG;CD8A;KLRF1;TLR3;SPTBN5;CFH;KLRB1;PIK3R3;NOD1;KIR2DL1;KIR2DL3;KLRK1;ERBB2;LAIR2;SLAMF6;FYN;NCAM1;KLRC1;IL12RB1;IL12RB2;KLRG1;IL32;YES1;KLRC2;CD160;SH2D1A;CRTAM;SH2D1B;NFATC2;KIR3DL1;KIR3DL2;GZMM;PTPRA;IL2RB;KLRD1;PDCD1;CD247;ASB2	0.0349063
PBMC_mod14	MSigDB_Hallmark_2020	Allograft Rejection	22/200	22	200	1.07135e-11	4.17827e-10	0	0	7.20332	181.952	GZMA;CRTAM;PRF1;GZMB;CD3G;FASLG;ITGAL;NCR1;CD2;ZAP70;CD8B;IFNG;CD8A;CCL5;CD7;IL2RB;STAT4;KLRD1;CD247;CCR5;IL12RB1;TLR3	0.11
PBMC_mod14	MSigDB_Hallmark_2020	Interferon Gamma Response	12/200	12	200	0.000257863	0.00502832	0	0	3.61009	29.8305	KLRK1;CFH;AUTS2;CCL5;GZMA;IL2RB;STAT4;XCL1;ITGB7;NOD1;CMKLR1;IL18BP	0.06
PBMC_mod14	MSigDB_Hallmark_2020	IL-2/STAT5 Signaling	10/199	10	199	0.00309417	0.0402242	0	0	2.97504	17.1905	EOMES;PRKCH;ABCB1;CD81;SYT11;PTCH1;TNFRSF18;IL2RB;RORA;HOPX	0.0502513
PBMC_mod15	GO_Biological_Process_2021	SRP-dependent cotranslational protein targeting to membrane (GO:0006614)	72/90	72	90	9.89383e-113	1.39899e-109	0	0	288.794	74480.1	RPL4;RPL5;RPL30;RPL3;RPL32;RPL31;RPL34;RPLP1;RPLP0;RPL10A;RPL8;RPL9;RPL6;RPL7;RPS15;RPS4X;RPL7A;RPS14;RPS17;RPS16;RPL18A;RPS19;RPS18;RPL36;RPL35;RPLP2;RPL38;RPL37;RPS11;RPL39;RPS13;RPS12;RPL21;RPS7;RPS8;RPL23;RPS5;RPL22;RPS6;RPL13A;RPS3A;RPSA;RPL37A;RPL24;RPL27;RPL26;RPL29;RPL28;RPL10;RPL12;RPL11;RPS15A;RPL14;RPS3;RPL13;RPL15;RPS2;RPL18;RPS27A;RPL19;RPL41;RPL35A;RPL23A;RPS25;RPS28;RPS27;RPS29;RPL…	0.8
PBMC_mod15	GO_Biological_Process_2021	cotranslational protein targeting to membrane (GO:0006613)	72/94	72	94	3.9124e-110	2.76607e-107	0	0	236.238	59513.1	RPL4;RPL5;RPL30;RPL3;RPL32;RPL31;RPL34;RPLP1;RPLP0;RPL10A;RPL8;RPL9;RPL6;RPL7;RPS15;RPS4X;RPL7A;RPS14;RPS17;RPS16;RPL18A;RPS19;RPS18;RPL36;RPL35;RPLP2;RPL38;RPL37;RPS11;RPL39;RPS13;RPS12;RPL21;RPS7;RPS8;RPL23;RPS5;RPL22;RPS6;RPL13A;RPS3A;RPSA;RPL37A;RPL24;RPL27;RPL26;RPL29;RPL28;RPL10;RPL12;RPL11;RPS15A;RPL14;RPS3;RPL13;RPL15;RPS2;RPL18;RPS27A;RPL19;RPL41;RPL35A;RPL23A;RPS25;RPS28;RPS27;RPS29;RPL…	0.765957
PBMC_mod15	GO_Biological_Process_2021	cytoplasmic translation (GO:0002181)	71/93	71	93	2.18746e-108	1.03102e-105	0	0	232.104	57537.6	RPL4;RPL5;RPL30;RPL3;RPL32;RPL31;RPL34;RPLP1;RPLP0;RPL10A;RPL8;RPL9;RPL6;RPL7;RPS15;RPS4X;RPL7A;RPS14;RPS17;RPS16;RPL18A;RPS19;RPS18;RPL36;RPL35;RPL38;RPL37;RPS11;RPL39;RPS13;RPS12;RPL21;RPS7;RPS8;RPL23;RPS5;RPL22;RPS6;RPL13A;RPS3A;RPSA;RPL37A;RPL24;RPL27;RPL26;RPL29;RPL28;RPL10;RPL12;RPL11;RPS15A;RPL14;RPS3;RPL13;RPL15;RPS2;RPL18;RPS27A;RPL19;RPL41;RPL35A;RPL23A;RPS25;RPS28;RPS27;RPS29;RPL27A;RP…	0.763441
PBMC_mod15	GO_Biological_Process_2021	nuclear-transcribed mRNA catabolic process, nonsense-mediated decay (GO:0000184)	75/113	75	113	8.68198e-107	3.06908e-104	0	0	143.94	35152.2	RPL4;RPL5;RPL30;RPL3;RPL32;RPL31;RPL34;RPLP1;RPLP0;RPL10A;RPL8;RPL9;RPL6;RPL7;RPS15;RPS4X;RPS14;RPL7A;RPS17;RPS16;RPL18A;RPS19;RPS18;RPL36;RPL35;RPLP2;RPL38;RPL37;RPS11;RPL39;RPS13;RPS12;RPL21;RPS7;RPS8;RPL23;RPS5;RPL22;RPS6;RPL13A;RPSA;RPS3A;RPL37A;RPL24;RPL27;RPL26;PABPC1;RPL29;RPL28;RPL10;RPL12;RPL11;RPS15A;RPL14;RPS3;RPL13;RPL15;RPS2;RPL18;RPS27A;RPL19;RPL41;RPL35A;UPF3A;RPL23A;RPS25;RPS28;RP…	0.663717
PBMC_mod15	GO_Biological_Process_2021	protein targeting to ER (GO:0045047)	72/103	72	103	4.32231e-105	1.22235e-102	0	0	167.576	40269.8	RPL4;RPL5;RPL30;RPL3;RPL32;RPL31;RPL34;RPLP1;RPLP0;RPL10A;RPL8;RPL9;RPL6;RPL7;RPS15;RPS4X;RPS14;RPL7A;RPS17;RPS16;RPL18A;RPS19;RPS18;RPL36;RPL35;RPLP2;RPL38;RPL37;RPS11;RPL39;RPS13;RPS12;RPL21;RPS7;RPS8;RPL23;RPS5;RPL22;RPS6;RPL13A;RPSA;RPS3A;RPL37A;RPL24;RPL27;RPL26;RPL29;RPL28;RPL10;RPL12;RPL11;RPS15A;RPL14;RPS3;RPL13;RPL15;RPS2;RPL18;RPS27A;RPL19;RPL41;RPL35A;RPL23A;RPS25;RPS28;RPS27;RPS29;RPL…	0.699029
PBMC_mod15	GO_Biological_Process_2021	peptide biosynthetic process (GO:0043043)	78/162	78	162	2.20726e-95	5.20177e-93	0	0	68.3233	14891.3	RPL4;MRPS17;RPL5;RPL30;RPL3;RPL32;RPL31;RPL34;RPLP1;RPLP0;RPL10A;RPL8;RPL9;RPL6;RPL7;RPS15;RPS4X;RPS14;RPL7A;RPS17;RPS16;RPL18A;RPS19;RPS18;RPL36;RPL35;RPLP2;RPL38;RPL37;MRPL9;RPS11;RPL39;RPS13;RPS12;RPL21;RPS7;RPS8;RPL23;RPS5;PABPC4;RPL22;RPS6;MRPS21;RPL13A;RPSA;RPS3A;EEF1A1;RPL37A;RPL24;RPL27;RPL26;RPL29;RPL28;RPL10;RPL12;RPL11;MRPL55;RPS15A;RPL14;RPS3;RPL13;RPL15;RPS2;RPL18;RPS27A;RPL19;RPL41;…	0.481481
PBMC_mod15	GO_Biological_Process_2021	nuclear-transcribed mRNA catabolic process (GO:0000956)	78/171	78	171	5.66728e-93	1.14479e-90	0	0	61.683	13101.8	RPL4;RPL5;RPL30;RPL3;RPL32;RPL31;RPL34;RPLP1;RPLP0;RPL10A;RPL8;RPL9;RPL6;RPL7;RPS15;RPS4X;RPS14;RPL7A;RPS17;RPS16;RPL18A;RPS19;RPS18;RPL36;RPL35;RPLP2;RPL38;RPL37;RPS11;RPL39;RPS13;RPS12;RPL21;RPS7;RPS8;RPL23;RPS5;RPL22;RPS6;RPL13A;RPSA;RPS3A;RPL37A;RPL24;RPL27;RPL26;PABPC1;RPL29;RPL28;RPL10;RPL12;RPL11;EXOSC6;RPS15A;RPL14;RPS3;RPL13;RPL15;RPS2;RPL18;RPS27A;RPL19;RPL41;RPL35A;UPF3A;RPL23A;NBDY;RP…	0.45614
PBMC_mod15	GO_Biological_Process_2021	translation (GO:0006412)	81/214	81	214	2.11062e-88	3.73053e-86	0	0	45.2089	9126.8	RPL4;MRPS17;RPL5;RPL30;RPL3;RPL32;RPL31;RPL34;RPLP1;RPLP0;RPL8;RPL10A;RPL9;RPL6;RPL7;RPS15;EEF1B2;RPS4X;RPS14;RPL7A;RPS17;RPS16;RPL18A;RPS19;RPS18;RPL36;RPL35;RPLP2;RPL38;RPL37;MRPL9;RPS11;RPL39;RPS13;RPS12;RPL21;RPS7;RPS8;RPL23;PABPC4;RPS5;RPL22;RPS6;MRPS21;RPL13A;RPSA;RPS3A;EEF1A1;EEF1D;RPL37A;RPL24;RPL27;RPL26;RPL29;RPL28;RPL10;RPL12;RPL11;MRPL55;RPS15A;RPL14;RPS3;RPL13;RPL15;RPS2;RPL18;RPS27A…	0.378505
PBMC_mod15	GO_Biological_Process_2021	cellular macromolecule biosynthetic process (GO:0034645)	87/314	87	314	1.97514e-81	3.10317e-79	0	0	28.9742	5384.23	RPL4;MRPS17;RPL5;RPL30;RPL3;RPL32;RPL31;RPL34;RPLP1;RPLP0;RPL8;RPL10A;RPL9;RPL6;RPL7;RPS15;EEF1B2;RPS4X;RPS14;ING5;RPL7A;RPS17;RPS16;RPL18A;RPS19;RPS18;RPL36;RPL35;RPLP2;RPL38;RPL37;MRPL9;RPS11;RPL39;RPS13;RPS12;RPL21;RPS7;RPS8;RPL23;PABPC4;RPS5;RPL22;RPS6;MRPS21;RPL13A;RPSA;RPS3A;EEF1A1;EEF1D;RPL37A;RPL24;RPL27;RPL26;RPL29;RPL28;PTMA;RHNO1;SET;RPL10;RPL12;RPL11;MRPL55;RPS15A;RPL14;RPS3;RPL13;RPL…	0.27707
PBMC_mod15	GO_Biological_Process_2021	gene expression (GO:0010467)	85/356	85	356	2.021e-73	2.85769e-71	0	0	23.4755	3929.46	RPL4;MRPS17;RPL5;RPL30;RPL3;RPL32;RPL31;RPL34;RPLP1;RPLP0;RPL8;RPL10A;RPL9;RPL6;RPL7;RPS15;RPS4X;RPS14;RPL7A;RPS17;RPS16;RPS19;RPL18A;RPS18;RPL36;RPL35;RPLP2;RPL38;RPL37;MRPL9;RPS11;RPL39;RPS13;RPS12;RPL21;RPS7;RPS8;RPL23;PABPC4;RPS5;RPL22;RPS6;MRPS21;RPL13A;RPSA;RPS3A;EEF1A1;HNRNPH1;RPL37A;RPL24;RPL27;RPL26;RPL29;RPL28;PTMA;SRSF7;RPL10;RPL12;RPL11;MRPL55;RBM15B;RPS15A;RPS3;RPL14;RPL13;RPS2;RPL15…	0.238764
PBMC_mod15	GO_Biological_Process_2021	rRNA processing (GO:0006364)	62/173	62	173	1.74237e-65	2.23974e-63	0	0	38.7129	5772.58	RPL4;RPL5;RPL30;RPL3;RPL32;RPL31;RPL34;RPLP1;RPLP0;RPL10A;RPL8;RPL9;RPL6;RPL7;RPS15;FBL;RPS14;RPL7A;RPS17;RPS16;RPL18A;RPS19;RPL36;RPL35;RPLP2;RPL38;RPL37;RPL39;RPL21;RPS7;RPL23;RPL22;RPS6;WDR74;RPL13A;NSA2;RPL37A;RPL24;RPL27;RPL26;RPL29;RPL28;RPL10;RPL12;RPL11;EXOSC6;RPL14;RPL13;RPL15;RPS2;RPL18;RPL19;RPL41;RPL35A;RPL23A;RPS25;RSL1D1;RPS28;RPS27;RPL27A;NOP53;RPS24	0.358382
PBMC_mod15	GO_Biological_Process_2021	cellular protein metabolic process (GO:0044267)	83/417	83	417	1.24658e-64	1.46888e-62	0	0	18.3968	2707	RPL4;MRPS17;RPL5;RPL30;RPL3;RPL32;RPL31;RPL34;RPLP1;RPLP0;RPL8;RPL10A;RPL9;RPL6;RPL7;RPS15;RPS4X;RPS14;RPL7A;RPS17;RPS16;RPS19;RPL18A;RPS18;RPL36;RPL35;RPLP2;RPL38;RPL37;MRPL9;RPS11;RPL39;RPS13;RPS12;RPL21;RPS7;RPS8;RPL23;PABPC4;RPS5;RPL22;RPS6;MRPS21;RPL13A;RPSA;RPS3A;EEF1A1;AFG3L2;RPL37A;RPL24;RPL27;RPL26;RPL29;RPL28;RPL10;RPL12;RPL11;MRPL55;RPS15A;RPS3;RPL14;RPL13;RPS2;RPL15;RPL18;RPS27A;RPL19…	0.199041
PBMC_mod15	GO_Biological_Process_2021	rRNA metabolic process (GO:0016072)	60/162	60	162	2.23935e-64	2.43572e-62	0	0	40.5012	5935.83	RPL4;RPL5;RPL30;RPL3;RPL32;RPL31;RPL34;RPLP1;RPLP0;RPL10A;RPL8;RPL9;RPL6;RPL7;RPS15;FBL;RPS14;RPL7A;RPS17;RPS16;RPL18A;RPS19;RPL36;RPL35;RPLP2;RPL38;RPL37;RPL39;RPL21;RPS7;RPL23;RPL22;RPS6;WDR74;RPL13A;RPL37A;RPL24;RPL27;RPL26;RPL29;RPL28;RPL10;RPL12;RPL11;EXOSC6;RPL14;RPL13;RPL15;RPS2;RPL18;RPL19;RPL41;RPL35A;RPL23A;RPS25;RPS28;RPS27;RPL27A;NOP53;RPS24	0.37037
PBMC_mod15	GO_Biological_Process_2021	ribosome biogenesis (GO:0042254)	62/192	62	192	3.49713e-62	3.5321e-60	0	0	33.0227	4672.99	RPL4;RPL5;RPL30;RPL3;RPL32;RPL31;RPL34;RPLP1;RPLP0;RPL10A;RPL8;RPL9;RPL6;RPL7;RPS15;FBL;RPS14;RPL7A;RPS17;RPS16;RPL18A;RPS19;RPL36;RPL35;RPLP2;RPL38;RPL37;RPL39;RPL21;RPS7;RPL23;RPL22;RPS6;GTF3A;WDR74;RPL13A;RPL37A;RPL24;RPL27;RPL26;RPL29;RPL28;RPL10;RPL12;RPL11;EXOSC6;RPL14;RPL13;RPL15;RPS2;RPL18;RPL19;RPL41;NPM1;RPL35A;RPL23A;RPS25;RPS28;RPS27;RPL27A;NOP53;RPS24	0.322917
PBMC_mod15	GO_Biological_Process_2021	ncRNA processing (GO:0034470)	61/201	61	201	2.83019e-59	2.66793e-57	0	0	30.0473	4050.75	RPL4;RPL5;RPL30;RPL3;RPL32;RPL31;RPL34;RPLP1;RPLP0;RPL8;RPL10A;RPL9;RPL6;RPL7;RPS15;RPS14;FBL;RPL7A;RPS17;RPS16;RPL18A;RPS19;RPL36;RPL35;RPLP2;RPL38;RPL37;RPL39;RPL21;RPS7;RPL23;RPL22;RPS6;WDR74;RPL13A;RPL37A;RPL24;RPL27;RPL26;RPL29;RPL28;RPL10;RPL12;RPL11;EXOSC6;RPL14;RPL13;RPL15;RPS2;RPL18;RPL19;RPL41;RPL35A;RPL23A;RPS25;RPS28;RPS27;PRKRA;RPL27A;NOP53;RPS24	0.303483
PBMC_mod15	GO_Biological_Process_2021	ribosomal large subunit biogenesis (GO:0042273)	20/57	20	57	2.00637e-21	1.77313e-19	0	0	32.7311	1559.9	RPL5;NPM1;RPL3;RPL10;RPLP0;RPL11;GTF3A;WDR74;RPL35A;RPL23A;RPL10A;RPL6;RPL7;RPL7A;RSL1D1;NSA2;RPL14;RPL24;RPL26;NOP53	0.350877
PBMC_mod15	GO_Biological_Process_2021	ribonucleoprotein complex assembly (GO:0022618)	26/136	26	136	5.33646e-20	4.43868e-18	0	0	14.5282	644.719	RPL5;RPL3;RPL10;RPLP0;RPL11;RPL6;RPS15;RPS14;RPS19;EIF2D;RPL38;SRSF10;EIF4B;ZRSR2;CPSF6;SF3A2;RPS5;RPSA;RPL23A;LSM4;RPS28;EIF2S3;RPS27;RPL24;NOP53;LUC7L2	0.191176
PBMC_mod15	GO_Biological_Process_2021	ribonucleoprotein complex biogenesis (GO:0022613)	19/60	19	60	1.95805e-19	1.53816e-17	0	0	27.9689	1204.82	RPL5;NPM1;RPS7;RPS6;RPL11;GTF3A;WDR74;RPL35A;RPL7;RPS15;RPS25;RPS17;RPS28;RPS16;RPS19;RPL14;RPL38;RPL26;RPS24	0.316667
PBMC_mod15	GO_Biological_Process_2021	ribosome assembly (GO:0042255)	17/50	17	50	4.00126e-18	2.97778e-16	0	0	30.9138	1238.41	RPL5;NPM1;RPL3;RPL10;RPS5;RPLP0;RPL11;RPSA;RPL23A;RPL6;RPS15;RPS14;RPS28;RPS27;RPS19;RPL24;NOP53	0.34
PBMC_mod15	GO_Biological_Process_2021	ribosomal small subunit biogenesis (GO:0042274)	14/40	14	40	2.3606e-15	1.66894e-13	0	0	32.0303	1078.78	NPM1;RPS7;RPS5;RPS6;RPSA;RPS15;RPS14;RPS25;RPS17;RPS28;RPS16;RPS27;RPS19;RPS24	0.35
PBMC_mod15	GO_Biological_Process_2021	ribosomal large subunit assembly (GO:0000027)	10/25	10	25	5.17025e-12	3.4813e-10	0	0	39.2036	1018.83	DDX28;RPL5;RPL3;RPL10;RPL11;RPLP0;RPL24;RPL23A;NOP53;RPL6	0.4
PBMC_mod15	GO_Biological_Process_2021	regulation of translation (GO:0006417)	18/178	18	178	1.90064e-09	1.2216e-07	0	0	6.72791	135.104	RPL5;NPM1;RPL10;CIRBP;RPL13A;UPF3A;EEF2;RPS4X;IMPACT;CNOT7;RACK1;RPS3;EIF3H;MAPKAPK5;EIF3E;RPL26;EIF3D;EIF4B	0.101124
PBMC_mod15	GO_Biological_Process_2021	ribosomal small subunit assembly (GO:0000028)	7/17	7	17	7.02752e-09	4.32039e-07	0	0	40.8077	766.101	RPS15;RPS14;RPS28;RPS27;RPS19;RPS5;RPSA	0.411765
PBMC_mod15	GO_Biological_Process_2021	regulation of signal transduction by p53 class mediator (GO:1901796)	15/156	15	156	8.47507e-08	4.99323e-06	0	0	6.31022	102.753	MBD3;RPL5;MEAF6;RPL23;RPL11;RPS15;ING5;SMYD2;MAPKAPK5;RPS20;RPL37;RBBP7;NOP53;TAF3;RHNO1	0.0961538
PBMC_mod15	GO_Biological_Process_2021	mRNA processing (GO:0006397)	19/300	19	300	1.21707e-06	6.88149e-05	0	0	4.03093	54.8975	ZRSR2;RBM17;SF3A2;CPSF6;DDX46;WDR83;LSM4;LSM8;RBM15B;HNRNPH1;PPIH;PABPC1;MNAT1;HNRNPA1;POLR2I;SRSF10;SRSF7;RBMX;SRSF11	0.0633333
PBMC_mod15	GO_Biological_Process_2021	positive regulation of cellular amide metabolic process (GO:0034250)	10/81	10	81	1.26534e-06	6.88149e-05	0	0	8.25883	112.156	RPS4X;RPL5;NPM1;RACK1;CIRBP;UPF3A;EIF3E;RPL26;EEF2;EIF3D	0.123457
PBMC_mod15	GO_Biological_Process_2021	RNA splicing, via transesterification reactions with bulged adenosine as nucleophile (GO:0000377)	17/251	17	251	1.794e-06	9.39525e-05	0	0	4.31498	57.0918	ZRSR2;RBM17;SF3A2;DDX46;WDR83;LSM4;LSM8;RBM15B;HNRNPH1;PPIH;PABPC1;HNRNPA1;POLR2I;SRSF10;SRSF7;RBMX;SRSF11	0.0677291
PBMC_mod15	GO_Biological_Process_2021	maturation of LSU-rRNA (GO:0000470)	6/26	6	26	4.26709e-06	0.000215488	0	0	17.4284	215.495	RPL7A;RSL1D1;NSA2;RPL35;RPL10A;RPL7	0.230769
PBMC_mod15	GO_Biological_Process_2021	mRNA splicing, via spliceosome (GO:0000398)	17/274	17	274	5.84364e-06	0.000284928	0	0	3.92417	47.2868	ZRSR2;RBM17;SF3A2;DDX46;WDR83;LSM4;LSM8;RBM15B;HNRNPH1;PPIH;PABPC1;HNRNPA1;POLR2I;SRSF10;SRSF7;RBMX;SRSF11	0.0620438
PBMC_mod15	GO_Biological_Process_2021	positive regulation of translation (GO:0045727)	10/100	10	100	8.73797e-06	0.00041185	0	0	6.50898	75.8155	RPS4X;RPL5;NPM1;EIF2S3;CIRBP;UPF3A;EIF3E;RPL26;EEF2;EIF3D	0.1
PBMC_mod15	GO_Biological_Process_2021	negative regulation of ubiquitin protein ligase activity (GO:1904667)	4/9	4	9	1.01223e-05	0.000460921	0	0	46.2376	531.769	RPL5;RPS7;RPL23;RPL11	0.444444
PBMC_mod15	GO_Biological_Process_2021	positive regulation of cellular protein metabolic process (GO:0032270)	10/102	10	102	1.0431e-05	0.000460921	0	0	6.36683	73.0322	RPS4X;RPL5;NPM1;CIRBP;UPF3A;EIF3E;STUB1;RPL26;EEF2;EIF3D	0.0980392
PBMC_mod15	GO_Biological_Process_2021	translational elongation (GO:0006414)	10/104	10	104	1.23998e-05	0.000531313	0	0	6.23073	70.3937	EEF1B2;EEF1A1;MRPS17;EEF1D;RACK1;MRPS21;MRPL9;MRPS30;EEF2;MRPL55	0.0961538
PBMC_mod15	GO_Biological_Process_2021	positive regulation of signal transduction by p53 class mediator (GO:1901798)	5/22	5	22	3.02645e-05	0.00125865	0	0	17.0389	177.299	RPS15;RPS7;RPL23;RPS20;RPL37	0.227273
PBMC_mod15	GO_Biological_Process_2021	negative regulation of ubiquitin-dependent protein catabolic process (GO:2000059)	6/38	6	38	4.29996e-05	0.00173718	0	0	10.8861	109.452	RPL5;RPS7;RPL23;RPL11;EIF3H;NOP53	0.157895
PBMC_mod15	GO_Biological_Process_2021	cellular response to UV (GO:0034644)	8/77	8	77	5.29242e-05	0.00207875	0	0	6.7588	66.5515	IMPACT;NPM1;NSMCE3;XPA;TRIAP1;RPL26;CRIP1;RHNO1	0.103896
PBMC_mod15	GO_Biological_Process_2021	negative regulation of ubiquitin-protein transferase activity (GO:0051444)	4/15	4	15	0.000101043	0.00386148	0	0	21.0107	193.298	RPL5;RPS7;RPL23;RPL11	0.266667
PBMC_mod15	GO_Biological_Process_2021	maturation of SSU-rRNA from tricistronic rRNA transcript (SSU-rRNA, 5.8S rRNA, LSU-rRNA) (GO:0000462)	5/30	5	30	0.000146287	0.00544341	0	0	11.5817	102.266	RPS14;RPS16;RPS19;RPS8;RPS21	0.166667
PBMC_mod15	GO_Biological_Process_2021	negative regulation of RNA splicing (GO:0033119)	4/19	4	19	0.000271726	0.0096055	0	0	15.4047	126.484	RBMX;SRSF10;SRSF7;RPS13	0.210526
PBMC_mod15	GO_Biological_Process_2021	cytoplasmic translational initiation (GO:0002183)	4/19	4	19	0.000271726	0.0096055	0	0	15.4047	126.484	EIF2S3;EIF2D;EIF3D;EIF4B	0.210526
PBMC_mod15	GO_Biological_Process_2021	maturation of SSU-rRNA (GO:0030490)	5/35	5	35	0.000310592	0.0107116	0	0	9.64897	77.935	RPS14;RPS28;RPS16;RPS19;RPS8	0.142857
PBMC_mod15	GO_Biological_Process_2021	positive regulation of macromolecule biosynthetic process (GO:0010557)	9/129	9	129	0.000398363	0.0131224	0	0	4.37373	34.2382	RPS4X;RPL5;NPM1;CIRBP;UPF3A;EIF3E;RPL26;EEF2;EIF3D	0.0697674
PBMC_mod15	GO_Biological_Process_2021	regulation of ubiquitin protein ligase activity (GO:1904666)	4/21	4	21	0.000408336	0.0131224	0	0	13.591	106.056	RPL5;RPS7;RPL23;RPL11	0.190476
PBMC_mod15	GO_Biological_Process_2021	mitochondrial calcium ion transmembrane transport (GO:0006851)	4/21	4	21	0.000408336	0.0131224	0	0	13.591	106.056	AFG3L2;SMDT1;MCUB;PMPCA	0.190476
PBMC_mod15	GO_Biological_Process_2021	calcium import into the mitochondrion (GO:0036444)	3/10	3	10	0.000553337	0.0170091	0	0	24.695	185.201	AFG3L2;SMDT1;MCUB	0.3
PBMC_mod15	GO_Biological_Process_2021	formation of translation preinitiation complex (GO:0001731)	3/10	3	10	0.000553337	0.0170091	0	0	24.695	185.201	EIF2S3;EIF2D;EIF4B	0.3
PBMC_mod15	GO_Biological_Process_2021	negative regulation of proteolysis involved in cellular protein catabolic process (GO:1903051)	4/26	4	26	0.000953167	0.0286761	0	0	10.4995	73.0313	RPL5;RPS7;RPL23;RPL11	0.153846
PBMC_mod15	GO_Biological_Process_2021	purine nucleotide catabolic process (GO:0006195)	3/13	3	13	0.00126917	0.0373875	0	0	17.2839	115.273	NT5C;HINT1;DNPH1	0.230769
PBMC_mod15	GO_Biological_Process_2021	nucleic acid metabolic process (GO:0090304)	6/71	6	71	0.00138728	0.0400329	0	0	5.3503	35.2072	LSM8;HNRNPH1;WDR74;HNRNPA1;POLR2I;RBMX	0.084507
PBMC_mod15	GO_Biological_Process_2021	RNA splicing (GO:0008380)	7/98	7	98	0.00152018	0.0429908	0	0	4.46588	28.9787	ZRSR2;WDR83;RP9;SRSF7;LSM4;SRSF10;SRSF11	0.0714286
PBMC_mod15	GO_Biological_Process_2021	negative regulation of mRNA splicing, via spliceosome (GO:0048025)	3/14	3	14	0.00159482	0.0438399	0	0	15.7118	101.2	RBMX;SRSF10;SRSF7	0.214286
PBMC_mod15	GO_Biological_Process_2021	response to UV (GO:0009411)	7/99	7	99	0.00161222	0.0438399	0	0	4.41711	28.4026	NPM1;NSMCE3;CIRBP;XPA;RPL26;TRIAP1;RHNO1	0.0707071
PBMC_mod15	KEGG_2021_Human	Ribosome	75/158	75	158	5.25971e-91	6.94282e-89	0	0	65.7489	13667.6	RPL4;MRPS17;RPL5;RPL30;RPL3;RPL32;RPL31;RPL34;RPLP1;RPLP0;RPL10A;RPL8;RPL9;RPL6;RPL7;RPS15;RPS4X;RPS14;RPL7A;RPS17;RPS16;RPL18A;RPS19;RPS18;RPL36;RPL35;RPLP2;RPL38;RPL37;MRPL9;RPS11;RPL39;RPS13;RPS12;RPL21;RPS7;RPS8;RPL23;RPS5;RPL22;RPS6;MRPS21;RPL13A;RPSA;RPS3A;RPL37A;RPL24;RPL27;RPL26;RPL29;RPL28;RPL10;RPL12;RPL11;RPS15A;RPL14;RPS3;RPL13;RPL15;RPS2;RPL18;RPS27A;RPL19;RPL41;RPL35A;RPL23A;RPS25;R…	0.474684
PBMC_mod15	KEGG_2021_Human	Coronavirus disease	72/232	72	232	5.54864e-71	3.6621e-69	0	0	32.2544	5217.8	RPL4;RPL5;RPL30;RPL3;RPL32;RPL31;RPL34;RPLP1;RPLP0;RPL8;RPL10A;RPL9;RPL6;RPL7;RPS15;RPS4X;RPS14;RPL7A;RPS17;RPS16;RPL18A;RPS19;RPS18;RPL36;RPL35;RPLP2;RPL38;RPL37;RPS11;RPL39;RPS13;RPS12;RPL21;RPS7;RPS8;RPL23;RPS5;RPL22;RPS6;RPL13A;RPSA;RPS3A;RPL37A;RPL24;RPL27;RPL26;RPL29;RPL28;RPL10;RPL12;RPL11;RPS15A;RPL14;RPS3;RPL13;RPL15;RPS2;RPL18;RPS27A;RPL19;RPL41;RPL35A;RPL23A;RPS25;RPS28;RPS27;RPS29;RPL…	0.310345
PBMC_mod15	KEGG_2021_Human	Spliceosome	11/150	11	150	5.89424e-05	0.00259347	0	0	4.63817	45.1709	LSM8;RBM17;SF3A2;DDX46;PPIH;RP9;HNRNPA1;SRSF7;LSM4;SRSF10;RBMX	0.0733333
PBMC_mod15	KEGG_2021_Human	RNA transport	12/186	12	186	9.51318e-05	0.00313935	0	0	4.04695	37.4757	EEF1A1;UBE2I;EIF2S3;EIF1AX;PABPC4;EIF3H;UPF3A;EIF3E;PABPC1;EIF3F;EIF3D;EIF4B	0.0645161
PBMC_mod15	Reactome_2016	L13a-mediated translational silencing of Ceruloplasmin expression Homo sapiens R-HSA-156827	81/106	81	106	4.37806e-124	1.29153e-121	0	0	241.842	68693.7	RPL4;RPL5;RPL30;RPL3;RPL32;RPL31;RPL34;RPLP1;RPLP0;RPL8;RPL10A;RPL9;RPL6;RPL7;RPS15;RPS4X;RPS14;RPL7A;RPS17;RPS16;RPS19;RPL18A;RPS18;RPL36;RPL35;RPLP2;RPL38;RPL37;RPS11;RPL39;RPS13;RPS12;RPL21;RPS7;RPS8;EIF1AX;RPL23;RPS5;RPL22;RPS6;RPL13A;RPSA;RPS3A;RPL37A;RPL24;RPL27;RPL26;PABPC1;RPL29;RPL28;RPL10;RPL12;RPL11;RPS15A;RPL14;RPS3;RPL13;RPL15;RPS2;RPL18;RPS27A;EIF4B;RPL19;RPL41;RPL35A;RPL23A;RPS25;R…	0.764151
PBMC_mod15	Reactome_2016	3' -UTR-mediated translational regulation Homo sapiens R-HSA-157279	81/106	81	106	4.37806e-124	1.29153e-121	0	0	241.842	68693.7	RPL4;RPL5;RPL30;RPL3;RPL32;RPL31;RPL34;RPLP1;RPLP0;RPL8;RPL10A;RPL9;RPL6;RPL7;RPS15;RPS4X;RPS14;RPL7A;RPS17;RPS16;RPS19;RPL18A;RPS18;RPL36;RPL35;RPLP2;RPL38;RPL37;RPS11;RPL39;RPS13;RPS12;RPL21;RPS7;RPS8;EIF1AX;RPL23;RPS5;RPL22;RPS6;RPL13A;RPSA;RPS3A;RPL37A;RPL24;RPL27;RPL26;PABPC1;RPL29;RPL28;RPL10;RPL12;RPL11;RPS15A;RPL14;RPS3;RPL13;RPL15;RPS2;RPL18;RPS27A;EIF4B;RPL19;RPL41;RPL35A;RPL23A;RPS25;R…	0.764151
PBMC_mod15	Reactome_2016	Eukaryotic Translation Elongation Homo sapiens R-HSA-156842	76/89	76	89	1.3286e-123	2.61292e-121	0	0	428.493	121235	RPL4;RPL5;RPL30;RPL3;RPL32;RPL31;RPL34;RPLP1;RPLP0;RPL10A;RPL8;RPL9;RPL6;RPL7;EEF1B2;RPS4X;RPS15;RPL7A;RPS14;RPS17;RPS16;RPL18A;RPS19;RPS18;RPL36;RPL35;RPLP2;RPL38;RPL37;RPS11;RPL39;RPS13;RPS12;RPL21;RPS7;RPS8;RPL23;RPS5;RPL22;RPS6;RPL13A;RPS3A;RPSA;EEF1A1;EEF1D;RPL37A;RPL24;RPL27;RPL26;RPL29;RPL28;RPL10;RPL12;RPL11;RPS15A;RPL14;RPS3;RPL13;RPL15;RPS2;RPL18;RPS27A;RPL19;RPL41;RPL35A;RPL23A;EEF2;RP…	0.853933
PBMC_mod15	Reactome_2016	Formation of a pool of free 40S subunits Homo sapiens R-HSA-72689	78/96	78	96	2.18321e-123	3.22024e-121	0	0	319.917	90356.5	RPL4;RPL5;RPL30;RPL3;RPL32;RPL31;RPL34;RPLP1;RPLP0;RPL10A;RPL8;RPL9;RPL6;RPL7;RPS4X;RPS15;RPL7A;RPS14;RPS17;RPS16;RPL18A;RPS19;RPS18;RPL36;RPL35;RPLP2;RPL38;RPL37;RPS11;RPL39;RPS13;RPS12;RPL21;RPS7;RPS8;EIF1AX;RPL23;RPS5;RPL22;RPS6;RPL13A;RPS3A;RPSA;RPL37A;RPL24;RPL27;RPL26;RPL29;RPL28;RPL10;RPL12;RPL11;RPS15A;RPL14;RPS3;RPL13;RPL15;RPS2;RPL18;RPS27A;RPL19;RPL41;RPL35A;RPL23A;RPS25;RPS28;RPS27;RP…	0.8125
PBMC_mod15	Reactome_2016	Peptide chain elongation Homo sapiens R-HSA-156902	74/84	74	84	1.48414e-122	1.75129e-120	0	0	538.446	151045	RPL4;RPL5;RPL30;RPL3;RPL32;RPL31;RPL34;RPLP1;RPLP0;RPL10A;RPL8;RPL9;RPL6;RPL7;RPS4X;RPS15;RPL7A;RPS14;RPS17;RPS16;RPL18A;RPS19;RPS18;RPL36;RPL35;RPLP2;RPL38;RPL37;RPS11;RPL39;RPS13;RPS12;RPL21;RPS7;RPS8;RPL23;RPS5;RPL22;RPS6;RPL13A;RPS3A;RPSA;EEF1A1;RPL37A;RPL24;RPL27;RPL26;RPL29;RPL28;RPL10;RPL12;RPL11;RPS15A;RPL14;RPS3;RPL13;RPL15;RPS2;RPL18;RPS27A;RPL19;RPL41;RPL35A;RPL23A;EEF2;RPS25;RPS28;RPS…	0.880952
PBMC_mod15	Reactome_2016	GTP hydrolysis and joining of the 60S ribosomal subunit Homo sapiens R-HSA-72706	80/107	80	107	3.9748e-121	3.90855e-119	0	0	220.303	61075.2	RPL4;RPL5;RPL30;RPL3;RPL32;RPL31;RPL34;RPLP1;RPLP0;RPL8;RPL10A;RPL9;RPL6;RPL7;RPS15;RPS4X;RPS14;RPL7A;RPS17;RPS16;RPS19;RPL18A;RPS18;RPL36;RPL35;RPLP2;RPL38;RPL37;RPS11;RPL39;RPS13;RPS12;RPL21;RPS7;RPS8;EIF1AX;RPL23;RPS5;RPL22;RPS6;RPL13A;RPSA;RPS3A;RPL37A;RPL24;RPL27;RPL26;RPL29;RPL28;RPL10;RPL12;RPL11;RPS15A;RPL14;RPS3;RPL13;RPL15;RPS2;RPL18;RPS27A;EIF4B;RPL19;RPL41;RPL35A;RPL23A;RPS25;RPS28;EI…	0.747664
PBMC_mod15	Reactome_2016	Cap-dependent Translation Initiation Homo sapiens R-HSA-72737	81/114	81	114	1.56649e-119	1.15529e-117	0	0	183.139	50099.3	RPL4;RPL5;RPL30;RPL3;RPL32;RPL31;RPL34;RPLP1;RPLP0;RPL8;RPL10A;RPL9;RPL6;RPL7;RPS15;RPS4X;RPS14;RPL7A;RPS17;RPS16;RPS19;RPL18A;RPS18;RPL36;RPL35;RPLP2;RPL38;RPL37;RPS11;RPL39;RPS13;RPS12;RPL21;RPS7;RPS8;EIF1AX;RPL23;RPS5;RPL22;RPS6;RPL13A;RPSA;RPS3A;RPL37A;RPL24;RPL27;RPL26;PABPC1;RPL29;RPL28;RPL10;RPL12;RPL11;RPS15A;RPL14;RPS3;RPL13;RPL15;RPS2;RPL18;RPS27A;EIF4B;RPL19;RPL41;RPL35A;RPL23A;RPS25;R…	0.710526
PBMC_mod15	Reactome_2016	Eukaryotic Translation Initiation Homo sapiens R-HSA-72613	81/114	81	114	1.56649e-119	1.15529e-117	0	0	183.139	50099.3	RPL4;RPL5;RPL30;RPL3;RPL32;RPL31;RPL34;RPLP1;RPLP0;RPL8;RPL10A;RPL9;RPL6;RPL7;RPS15;RPS4X;RPS14;RPL7A;RPS17;RPS16;RPS19;RPL18A;RPS18;RPL36;RPL35;RPLP2;RPL38;RPL37;RPS11;RPL39;RPS13;RPS12;RPL21;RPS7;RPS8;EIF1AX;RPL23;RPS5;RPL22;RPS6;RPL13A;RPSA;RPS3A;RPL37A;RPL24;RPL27;RPL26;PABPC1;RPL29;RPL28;RPL10;RPL12;RPL11;RPS15A;RPL14;RPS3;RPL13;RPL15;RPS2;RPL18;RPS27A;EIF4B;RPL19;RPL41;RPL35A;RPL23A;RPS25;R…	0.710526
PBMC_mod15	Reactome_2016	Viral mRNA Translation Homo sapiens R-HSA-192823	72/84	72	84	3.19178e-117	2.09239e-115	0	0	433.324	116236	RPL4;RPL5;RPL30;RPL3;RPL32;RPL31;RPL34;RPLP1;RPLP0;RPL10A;RPL8;RPL9;RPL6;RPL7;RPS4X;RPS15;RPL7A;RPS14;RPS17;RPS16;RPL18A;RPS19;RPS18;RPL36;RPL35;RPLP2;RPL38;RPL37;RPS11;RPL39;RPS13;RPS12;RPL21;RPS7;RPS8;RPL23;RPS5;RPL22;RPS6;RPL13A;RPS3A;RPSA;RPL37A;RPL24;RPL27;RPL26;RPL29;RPL28;RPL10;RPL12;RPL11;RPS15A;RPL14;RPS3;RPL13;RPL15;RPS2;RPL18;RPS27A;RPL19;RPL41;RPL35A;RPL23A;RPS25;RPS28;RPS27;RPS29;RPL…	0.857143
PBMC_mod15	Reactome_2016	Nonsense Mediated Decay (NMD) independent of the Exon Junction Complex (EJC) Homo sapiens R-HSA-975956	73/89	73	89	6.45564e-116	3.80883e-114	0	0	330.655	87701.2	RPL4;RPL5;RPL30;RPL3;RPL32;RPL31;RPL34;RPLP1;RPLP0;RPL10A;RPL8;RPL9;RPL6;RPL7;RPS4X;RPS15;RPL7A;RPS14;RPS17;RPS16;RPL18A;RPS19;RPS18;RPL36;RPL35;RPLP2;RPL38;RPL37;RPS11;RPL39;RPS13;RPS12;RPL21;RPS7;RPS8;RPL23;RPS5;RPL22;RPS6;RPL13A;RPS3A;RPSA;RPL37A;RPL24;RPL27;RPL26;PABPC1;RPL29;RPL28;RPL10;RPL12;RPL11;RPS15A;RPL14;RPS3;RPL13;RPL15;RPS2;RPL18;RPS27A;RPL19;RPL41;RPL35A;RPL23A;RPS25;RPS28;RPS27;RP…	0.820225
PBMC_mod15	Reactome_2016	Selenocysteine synthesis Homo sapiens R-HSA-2408557	72/87	72	87	7.14877e-115	3.51481e-113	0	0	346.606	91098.5	RPL4;RPL5;RPL30;RPL3;RPL32;RPL31;RPL34;RPLP1;RPLP0;RPL10A;RPL8;RPL9;RPL6;RPL7;RPS4X;RPS15;RPL7A;RPS14;RPS17;RPS16;RPL18A;RPS19;RPS18;RPL36;RPL35;RPLP2;RPL38;RPL37;RPS11;RPL39;RPS13;RPS12;RPL21;RPS7;RPS8;RPL23;RPS5;RPL22;RPS6;RPL13A;RPS3A;RPSA;RPL37A;RPL24;RPL27;RPL26;RPL29;RPL28;RPL10;RPL12;RPL11;RPS15A;RPL14;RPS3;RPL13;RPL15;RPS2;RPL18;RPS27A;RPL19;RPL41;RPL35A;RPL23A;RPS25;RPS28;RPS27;RPS29;RPL…	0.827586
PBMC_mod15	Reactome_2016	Eukaryotic Translation Termination Homo sapiens R-HSA-72764	72/87	72	87	7.14877e-115	3.51481e-113	0	0	346.606	91098.5	RPL4;RPL5;RPL30;RPL3;RPL32;RPL31;RPL34;RPLP1;RPLP0;RPL10A;RPL8;RPL9;RPL6;RPL7;RPS4X;RPS15;RPL7A;RPS14;RPS17;RPS16;RPL18A;RPS19;RPS18;RPL36;RPL35;RPLP2;RPL38;RPL37;RPS11;RPL39;RPS13;RPS12;RPL21;RPS7;RPS8;RPL23;RPS5;RPL22;RPS6;RPL13A;RPS3A;RPSA;RPL37A;RPL24;RPL27;RPL26;RPL29;RPL28;RPL10;RPL12;RPL11;RPS15A;RPL14;RPS3;RPL13;RPL15;RPS2;RPL18;RPS27A;RPL19;RPL41;RPL35A;RPL23A;RPS25;RPS28;RPS27;RPS29;RPL…	0.827586
PBMC_mod15	Reactome_2016	Translation Homo sapiens R-HSA-72766	85/151	85	151	3.41386e-112	1.54937e-110	0	0	97.4114	25001.8	RPL4;RPL5;RPL30;RPL3;RPL32;RPL31;RPL34;RPLP1;RPLP0;RPL8;RPL10A;RPL9;RPL6;RPL7;EEF1B2;RPS15;RPS4X;RPS14;RPL7A;RPS17;RPS16;RPS19;RPL18A;RPS18;RPL36;RPL35;RPLP2;RPL38;RPL37;RPS11;RPL39;RPS13;RPS12;RPL21;RPS7;RPS8;EIF1AX;RPL23;RPS5;RPL22;RPS6;RPL13A;RPSA;RPS3A;EEF1A1;EEF1D;RPL37A;RPL24;RPL27;RPL26;PABPC1;RPL29;RPL28;RPL10;RPL12;RPL11;RPS15A;RPL14;RPS3;RPL13;RPL15;RPS2;RPL18;RPS27A;EIF4B;RPL19;RPL41;R…	0.562914
PBMC_mod15	Reactome_2016	Nonsense-Mediated Decay (NMD) Homo sapiens R-HSA-927802	74/106	74	106	5.30771e-108	2.0877e-106	0	0	168.076	41516.4	RPL4;RPL5;RPL30;RPL3;RPL32;RPL31;RPL34;RPLP1;RPLP0;RPL8;RPL10A;RPL9;RPL6;RPL7;RPS15;RPS4X;RPS14;RPL7A;RPS17;RPS16;RPS19;RPL18A;RPS18;RPL36;RPL35;RPLP2;RPL38;RPL37;RPS11;RPL39;RPS13;RPS12;RPL21;RPS7;RPS8;RPL23;RPS5;RPL22;RPS6;RPL13A;RPSA;RPS3A;RPL37A;RPL24;RPL27;RPL26;PABPC1;RPL29;RPL28;RPL10;RPL12;RPL11;RPS15A;RPL14;RPS3;RPL13;RPL15;RPS2;RPL18;RPS27A;RPL19;RPL41;RPL35A;UPF3A;RPL23A;RPS25;RPS28;RP…	0.698113
PBMC_mod15	Reactome_2016	Nonsense Mediated Decay (NMD) enhanced by the Exon Junction Complex (EJC) Homo sapiens R-HSA-975957	74/106	74	106	5.30771e-108	2.0877e-106	0	0	168.076	41516.4	RPL4;RPL5;RPL30;RPL3;RPL32;RPL31;RPL34;RPLP1;RPLP0;RPL8;RPL10A;RPL9;RPL6;RPL7;RPS15;RPS4X;RPS14;RPL7A;RPS17;RPS16;RPS19;RPL18A;RPS18;RPL36;RPL35;RPLP2;RPL38;RPL37;RPS11;RPL39;RPS13;RPS12;RPL21;RPS7;RPS8;RPL23;RPS5;RPL22;RPS6;RPL13A;RPSA;RPS3A;RPL37A;RPL24;RPL27;RPL26;PABPC1;RPL29;RPL28;RPL10;RPL12;RPL11;RPS15A;RPL14;RPS3;RPL13;RPL15;RPS2;RPL18;RPS27A;RPL19;RPL41;RPL35A;UPF3A;RPL23A;RPS25;RPS28;RP…	0.698113
PBMC_mod15	Reactome_2016	Selenoamino acid metabolism Homo sapiens R-HSA-2408522	73/111	73	111	2.06236e-103	7.60494e-102	0	0	139.067	32881.4	RPL4;RPL5;RPL30;RPL3;RPL32;RPL31;RPL34;RPLP1;RPLP0;RPL8;RPL10A;RPL9;RPL6;RPL7;RPS15;RPS4X;RPS14;RPL7A;RPS17;RPS16;RPS19;RPL18A;RPS18;RPL36;RPL35;RPLP2;RPL38;RPL37;RPS11;RPL39;RPS13;RPS12;RPL21;RPS7;RPS8;RPL23;RPS5;RPL22;RPS6;RPL13A;RPSA;RPS3A;RPL37A;RPL24;RPL27;RPL26;RPL29;RPL28;RPL10;RPL12;RPL11;RPS15A;RPL14;RPS3;RPL13;RPL15;RPS2;RPL18;RPS27A;RPL19;RPL41;RPL35A;RPL23A;RPS25;RPS28;RPS27;QARS;RPS2…	0.657658
PBMC_mod15	Reactome_2016	SRP-dependent cotranslational protein targeting to membrane Homo sapiens R-HSA-1799339	72/107	72	107	4.03909e-103	1.4018e-101	0	0	148.394	34986.9	RPL4;RPL5;RPL30;RPL3;RPL32;RPL31;RPL34;RPLP1;RPLP0;RPL8;RPL10A;RPL9;RPL6;RPL7;RPS15;RPS4X;RPS14;RPL7A;RPS17;RPS16;RPS19;RPL18A;RPS18;RPL36;RPL35;RPLP2;RPL38;RPL37;RPS11;RPL39;RPS13;RPS12;RPL21;RPS7;RPS8;RPL23;RPS5;RPL22;RPS6;RPL13A;RPSA;RPS3A;RPL37A;RPL24;RPL27;RPL26;RPL29;RPL28;RPL10;RPL12;RPL11;RPS15A;RPL14;RPS3;RPL13;RPL15;RPS2;RPL18;RPS27A;RPL19;RPL41;RPL35A;RPL23A;RPS25;RPS28;RPS27;RPS29;RPL…	0.672897
PBMC_mod15	Reactome_2016	Influenza Viral RNA Transcription and Replication Homo sapiens R-HSA-168273	73/128	73	128	1.48142e-96	4.85577e-95	0	0	95.9995	21182.8	RPL4;RPL5;RPL30;RPL3;RPL32;RPL31;RPL34;RPLP1;RPLP0;RPL8;RPL10A;RPL9;RPL6;RPL7;RPS15;RPS4X;RPS14;RPL7A;RPS17;RPS16;RPS19;RPL18A;RPS18;RPL36;RPL35;RPLP2;RPL38;RPL37;RPS11;RPL39;RPS13;RPS12;RPL21;RPS7;RPS8;RPL23;RPS5;RPL22;RPS6;RPL13A;RPSA;RPS3A;RPL37A;RPL24;RPL27;RPL26;RPL29;RPL28;RPL10;RPL12;RPL11;RPS15A;RPL14;RPS3;RPL13;RPL15;RPS2;RPL18;RPS27A;POLR2I;RPL19;RPL41;RPL35A;RPL23A;RPS25;RPS28;RPS27;RP…	0.570312
PBMC_mod15	Reactome_2016	Influenza Life Cycle Homo sapiens R-HSA-168255	73/136	73	136	8.08798e-94	2.51153e-92	0	0	83.7749	17957.4	RPL4;RPL5;RPL30;RPL3;RPL32;RPL31;RPL34;RPLP1;RPLP0;RPL8;RPL10A;RPL9;RPL6;RPL7;RPS15;RPS4X;RPS14;RPL7A;RPS17;RPS16;RPS19;RPL18A;RPS18;RPL36;RPL35;RPLP2;RPL38;RPL37;RPS11;RPL39;RPS13;RPS12;RPL21;RPS7;RPS8;RPL23;RPS5;RPL22;RPS6;RPL13A;RPSA;RPS3A;RPL37A;RPL24;RPL27;RPL26;RPL29;RPL28;RPL10;RPL12;RPL11;RPS15A;RPL14;RPS3;RPL13;RPL15;RPS2;RPL18;RPS27A;POLR2I;RPL19;RPL41;RPL35A;RPL23A;RPS25;RPS28;RPS27;RP…	0.536765
PBMC_mod15	Reactome_2016	Influenza Infection Homo sapiens R-HSA-168254	74/147	74	147	2.72895e-92	8.05039e-91	0	0	73.5232	15501.2	RPL4;RPL5;RPL30;RPL3;RPL32;RPL31;RPL34;RPLP1;RPLP0;RPL8;RPL10A;RPL9;RPL6;RPL7;RPS15;RPS4X;RPS14;RPL7A;RPS17;RPS16;RPS19;RPL18A;RPS18;RPL36;RPL35;RPLP2;RPL38;RPL37;RPS11;RPL39;RPS13;RPS12;RPL21;RPS7;RPS8;RPL23;RPS5;RPL22;RPS6;RPL13A;RPSA;RPS3A;RPL37A;RPL24;RPL27;RPL26;RPL29;RPL28;SLC25A6;RPL10;RPL12;RPL11;RPS15A;RPL14;RPS3;RPL13;RPL15;RPS2;RPL18;RPS27A;POLR2I;RPL19;RPL41;RPL35A;RPL23A;RPS25;RPS28;…	0.503401
PBMC_mod15	Reactome_2016	Major pathway of rRNA processing in the nucleolus Homo sapiens R-HSA-6791226	74/166	74	166	3.96393e-87	1.11368e-85	0	0	58.2824	11595.2	RPL4;RPL5;RPL30;RPL3;RPL32;RPL31;RPL34;RPLP1;RPLP0;RPL8;RPL10A;RPL9;RPL6;RPL7;RPS15;RPS4X;FBL;RPS14;RPL7A;RPS17;RPS16;RPS19;RPL18A;RPS18;RPL36;RPL35;RPLP2;RPL38;RPL37;RPS11;RPL39;RPS13;RPS12;RPL21;RPS7;RPS8;RPL23;RPS5;RPL22;RPS6;RPL13A;RPSA;RPS3A;RPL37A;RPL24;RPL27;RPL26;RPL29;RPL28;RPL10;RPL12;RPL11;EXOSC6;RPS15A;RPL14;RPS3;RPL13;RPL15;RPS2;RPL18;RPS27A;RPL19;RPL41;RPL35A;RPL23A;RPS25;RPS28;RPS2…	0.445783
PBMC_mod15	Reactome_2016	rRNA processing Homo sapiens R-HSA-72312	74/180	74	180	7.95326e-84	2.13292e-82	0	0	50.5486	9672.14	RPL4;RPL5;RPL30;RPL3;RPL32;RPL31;RPL34;RPLP1;RPLP0;RPL8;RPL10A;RPL9;RPL6;RPL7;RPS15;RPS4X;FBL;RPS14;RPL7A;RPS17;RPS16;RPS19;RPL18A;RPS18;RPL36;RPL35;RPLP2;RPL38;RPL37;RPS11;RPL39;RPS13;RPS12;RPL21;RPS7;RPS8;RPL23;RPS5;RPL22;RPS6;RPL13A;RPSA;RPS3A;RPL37A;RPL24;RPL27;RPL26;RPL29;RPL28;RPL10;RPL12;RPL11;EXOSC6;RPS15A;RPL14;RPS3;RPL13;RPL15;RPS2;RPL18;RPS27A;RPL19;RPL41;RPL35A;RPL23A;RPS25;RPS28;RPS2…	0.411111
PBMC_mod15	Reactome_2016	Infectious disease Homo sapiens R-HSA-5663205	78/348	78	348	7.58813e-65	1.94652e-63	0	0	21.0541	3108.46	RPL4;RPL5;RPL30;RPL3;RPL32;RPL31;RPL34;RPLP1;RPLP0;RPL8;RPL10A;RPL9;RPL6;RPL7;RPS15;RPS4X;RPS14;RPL7A;RPS17;RPS16;RPS19;RPL18A;RPS18;RPL36;RPL35;RPLP2;RPL38;RPL37;RPS11;RPL39;RPS13;RPS12;RPL21;RPS7;RPS8;RPL23;RPS5;RPL22;RPS6;RPL13A;RPSA;RPS3A;RPL37A;RPL24;RPL27;RPL26;RPL29;RPL28;SLC25A6;RPL10;RPL12;RPL11;RPS15A;RPS3;RPL14;RPL13;RPS2;RPL15;RPL18;RPS27A;POLR2I;RPL19;RPL41;NPM1;RPL35A;RPL23A;EEF2;RP…	0.224138
PBMC_mod15	Reactome_2016	Metabolism of amino acids and derivatives Homo sapiens R-HSA-71291	74/335	74	335	6.45238e-61	1.58621e-59	0	0	20.3665	2822.66	RPL4;RPL5;RPL30;RPL3;RPL32;HIBADH;RPL31;RPL34;RPLP1;RPLP0;RPL8;RPL10A;RPL9;RPL6;RPL7;RPS15;RPS4X;RPS14;RPL7A;RPS17;RPS16;RPS19;RPL18A;RPS18;RPL36;RPL35;RPLP2;RPL38;RPL37;RPS11;RPL39;RPS13;RPS12;RPL21;RPS7;RPS8;RPL23;RPS5;RPL22;RPS6;RPL13A;RPSA;RPS3A;RPL37A;RPL24;RPL27;RPL26;RPL29;RPL28;RPL10;RPL12;RPL11;RPS15A;RPL14;RPS3;RPL13;RPL15;RPS2;RPL18;RPS27A;RPL19;RPL41;RPL35A;RPL23A;RPS25;RPS28;RPS27;QA…	0.220896
PBMC_mod15	Reactome_2016	Translation initiation complex formation Homo sapiens R-HSA-72649	37/57	37	57	6.39287e-52	1.50872e-50	0	0	118.328	13948.4	RPS4X;RPS15;RPS14;RPS17;RPS16;RPS15A;RPS19;RPS18;RPS3;RPS2;RPS11;RPS27A;RPS13;EIF4B;RPS12;RPS7;RPS8;EIF1AX;RPS5;RPS6;RPS3A;RPSA;RPS25;RPS28;EIF2S3;RPS27;RPS29;EIF3L;EIF3H;RPS20;EIF3E;PABPC1;EIF3F;RPS21;EIF3D;RPS24;RPS23	0.649123
PBMC_mod15	Reactome_2016	Activation of the mRNA upon binding of the cap-binding complex and eIFs, and subsequent binding to 43S Homo sapiens R-HSA-72662	37/58	37	58	1.73939e-51	3.94707e-50	0	0	112.687	13170.7	RPS4X;RPS15;RPS14;RPS17;RPS16;RPS15A;RPS19;RPS18;RPS3;RPS2;RPS11;RPS27A;RPS13;EIF4B;RPS12;RPS7;RPS8;EIF1AX;RPS5;RPS6;RPS3A;RPSA;RPS25;RPS28;EIF2S3;RPS27;RPS29;EIF3L;EIF3H;RPS20;EIF3E;PABPC1;EIF3F;RPS21;EIF3D;RPS24;RPS23	0.637931
PBMC_mod15	Reactome_2016	Formation of the ternary complex, and subsequently, the 43S complex Homo sapiens R-HSA-72695	35/50	35	50	5.36494e-51	1.17234e-49	0	0	148.314	17167.6	RPS4X;RPS15;RPS14;RPS17;RPS16;RPS15A;RPS19;RPS18;RPS3;RPS2;RPS11;RPS27A;RPS13;RPS12;RPS7;RPS8;EIF1AX;RPS5;RPS6;RPS3A;RPSA;RPS25;RPS28;EIF2S3;RPS27;RPS29;EIF3L;EIF3H;RPS20;EIF3E;EIF3F;RPS21;EIF3D;RPS24;RPS23	0.7
PBMC_mod15	Reactome_2016	Ribosomal scanning and start codon recognition Homo sapiens R-HSA-72702	36/57	36	57	7.18955e-50	1.51494e-48	0	0	109.286	12366.4	RPS4X;RPS15;RPS14;RPS17;RPS16;RPS15A;RPS19;RPS18;RPS3;RPS2;RPS11;RPS27A;RPS13;EIF4B;RPS12;RPS7;RPS8;EIF1AX;RPS5;RPS6;RPS3A;RPSA;RPS25;RPS28;EIF2S3;RPS27;RPS29;EIF3L;EIF3H;RPS20;EIF3E;EIF3F;RPS21;EIF3D;RPS24;RPS23	0.631579
PBMC_mod15	Reactome_2016	Gene Expression Homo sapiens R-HSA-74160	121/1631	121	1631	2.35227e-46	4.78565e-45	0	0	6.52055	685.072	RPL4;RPL5;RPL30;RPL3;RPL32;RPL31;RPL34;RPL8;RPL10A;RPL9;RPL6;RPL7;RPS15;EEF1B2;RPS14;FBL;RPS17;RPS16;RPS19;RPL18A;RPS18;RPL36;RPL35;RPL38;RPL37;RPS11;RPL39;RPS13;RPS12;RPL21;RPS7;RPS8;EIF1AX;RPL23;RPS5;RPL22;RPS6;GTF3A;RPSA;EEF1A1;RPL24;RPL27;MAPKAPK5;PPIH;RPL26;RPL29;RPL28;SRSF7;RHNO1;SET;MEAF6;OSGEP;SMYD2;COX11;COX14;RPL41;UPF3A;EEF2;LSM4;RPS25;LSM8;RPS28;RPS27;EIF2S3;CNOT7;QARS;RPS29;RPL27A;RP…	0.0741876
PBMC_mod15	Reactome_2016	Metabolism of proteins Homo sapiens R-HSA-392499	98/1074	98	1074	1.79204e-44	3.52434e-43	0	0	7.62462	768.031	RPL4;RPL5;RPL30;RPL3;RPL32;RPL31;RPL34;SMC3;RPL8;RPL10A;RPL9;RPL6;RPL7;RPS15;EEF1B2;RPS14;RPS17;RPS16;RPS19;RPL18A;RPS18;RPL36;RPL35;RPL38;PMPCA;RPL37;RPS11;RPL39;RPS13;RPS12;RPL21;RPS7;RPS8;EIF1AX;RPL23;RPS5;RPL22;RPS6;NSMCE1;RPSA;EEF1A1;RPL24;RPL27;RPL26;RPL29;RPL28;RPL41;UBE2I;EEF2;RPS25;RPS28;RPS27;EIF2S3;RPS29;RPL27A;RPS20;RPS21;RPS24;RPS23;RPLP1;RPLP0;RPS4X;RPL7A;RPLP2;RING1;RPL13A;RPS3A;TR…	0.0912477
PBMC_mod15	Reactome_2016	Disease Homo sapiens R-HSA-1643685	80/725	80	725	6.73711e-42	1.28222e-40	0	0	8.93164	846.728	RPL4;RPL5;RPL30;RPL3;RPL32;RPL31;RPL34;RPLP1;RPLP0;RPL8;RPL10A;RPL9;RPL6;RPL7;RPS15;RPS4X;RPS14;RPL7A;RPS17;RPS16;RPS19;RPL18A;RPS18;RPL36;RPL35;RPLP2;RPL38;RPL37;RPS11;RPL39;RPS13;RPS12;RPL21;RPS7;RPS8;RPL23;RPS5;RPL22;RPS6;RPL13A;RPSA;RPS3A;RPL37A;RPL24;RPL27;RPL26;RPL29;RPL28;SLC25A6;RPL10;RPL12;RPL11;PORCN;RPS15A;RPS3;RPL14;RPL13;RPS2;RPL15;RPL18;RPS27A;POLR2I;RPL19;RPL41;NPM1;CPSF6;RPL35A;RP…	0.110345
PBMC_mod15	Reactome_2016	Metabolism Homo sapiens R-HSA-1430728	98/1908	98	1908	6.50849e-24	1.2e-22	0	0	3.92784	209.703	RPL4;RPL5;RPL30;RPL3;RPL32;RPL31;RPL34;RPL8;RPL10A;RPL9;RPL6;RPL7;RPS15;RPS14;RPS17;RPS16;RPS19;RPL18A;RPS18;FPGS;RPL36;RPL35;RPL38;RPL37;RPS11;RPL39;RPS13;RPS12;GSTK1;RPL21;RPS7;RPS8;RPL23;RPS5;RPL22;RPS6;RPSA;RPL24;RPL27;RPL26;RPL29;RPL28;ABCB7;PTPMT1;COX11;COX14;DECR2;LHPP;RPL41;RPS25;RPS28;RPS27;ARL2BP;QARS;RPS29;RPL27A;PEMT;RPS20;RPS21;RPS24;RPS23;HIBADH;RPLP1;RPLP0;ADK;SGSH;RPS4X;RPL7A;RPLP…	0.0513627
PBMC_mod15	Reactome_2016	mRNA Splicing - Major Pathway Homo sapiens R-HSA-72163	10/134	10	134	0.000110005	0.00196676	0	0	4.71605	42.9867	LSM8;SF3A2;HNRNPH1;PPIH;POLR2I;HNRNPA1;SRSF7;LSM4;RBMX;SRSF11	0.0746269
PBMC_mod15	Reactome_2016	mRNA Splicing Homo sapiens R-HSA-72172	10/144	10	144	0.000199083	0.00345468	0	0	4.36187	37.171	LSM8;SF3A2;HNRNPH1;PPIH;POLR2I;HNRNPA1;SRSF7;LSM4;RBMX;SRSF11	0.0694444
PBMC_mod15	Reactome_2016	Deadenylation-dependent mRNA decay Homo sapiens R-HSA-429914	6/50	6	50	0.000208129	0.00350847	0	0	7.91232	67.0755	NT5C3B;EXOSC6;CNOT7;PABPC1;LSM4;EIF4B	0.12
PBMC_mod15	Reactome_2016	Transcriptional Regulation by TP53 Homo sapiens R-HSA-3700989	16/348	16	348	0.000373781	0.00612586	0	0	2.83926	22.407	MBD3;NPM1;MEAF6;TRIAP1;ING5;CNOT7;SMYD2;COX11;MAPKAPK5;COX14;RBBP7;RPS27A;MNAT1;POLR2I;TAF3;RHNO1	0.045977
PBMC_mod15	Reactome_2016	Regulation of TP53 Activity through Acetylation Homo sapiens R-HSA-6804758	4/23	4	23	0.000587979	0.00937587	0	0	12.1591	90.4496	MBD3;ING5;MEAF6;RBBP7	0.173913
PBMC_mod15	Reactome_2016	Regulation of TP53 Activity Homo sapiens R-HSA-5633007	9/151	9	151	0.00123484	0.0191724	0	0	3.69195	24.7243	MBD3;ING5;MEAF6;SMYD2;MAPKAPK5;RBBP7;RPS27A;TAF3;RHNO1	0.0596026
PBMC_mod15	Reactome_2016	Processing of Capped Intron-Containing Pre-mRNA Homo sapiens R-HSA-72203	10/193	10	193	0.00193574	0.0292843	0	0	3.18592	19.9033	LSM8;SF3A2;HNRNPH1;PPIH;POLR2I;HNRNPA1;SRSF7;LSM4;RBMX;SRSF11	0.0518135
PBMC_mod15	Reactome_2016	Formation of TC-NER Pre-Incision Complex Homo sapiens R-HSA-6781823	5/53	5	53	0.0021335	0.0314691	0	0	6.02507	37.0542	XPA;RPS27A;POLR2I;MNAT1;HMGN1	0.0943396
PBMC_mod15	Reactome_2016	Nucleotide Excision Repair Homo sapiens R-HSA-5696398	7/108	7	108	0.00264948	0.0372838	0	0	4.02165	23.862	UBE2I;MCRS1;XPA;MNAT1;RPS27A;POLR2I;HMGN1	0.0648148
PBMC_mod15	Reactome_2016	Purine metabolism Homo sapiens R-HSA-73847	4/34	4	34	0.0026541	0.0372838	0	0	7.69647	45.6528	NT5C;ADK;LHPP;APRT	0.117647
PBMC_mod15	Reactome_2016	rRNA modification in the nucleus Homo sapiens R-HSA-6790901	5/58	5	58	0.00317722	0.0435944	0	0	5.45528	31.3774	FBL;RPS14;RPS7;RPS6;RPS2	0.0862069
PBMC_mod15	MSigDB_Hallmark_2020	Myc Targets V1	24/200	24	200	8.37037e-14	2.51111e-12	0	0	8.30114	249.96	NPM1;SET;EIF1AX;RPL34;PABPC4;RPS5;RPL22;RPLP0;RPS6;RPL6;EEF1B2;RSL1D1;FBL;POLE3;RACK1;RPS3;RPL14;PABPC1;RPS2;MRPL9;RPL18;HNRNPA1;SRSF7;EIF3D	0.12
PBMC_mod15	MSigDB_Hallmark_2020	p53 Pathway	10/200	10	200	0.00251026	0.0376539	0	0	3.06744	18.3659	HINT1;FAM162A;DCXR;RPL36;RACK1;TRIAP1;RPL18;BLCAP;RPS12;MXD4	0.05
PBMC_mod17	GO_Biological_Process_2021	neutrophil activation involved in immune response (GO:0002283)	47/485	47	485	2.6162e-23	6.20301e-20	0	0	7.50751	390.374	CD63;CSTB;ASAH1;SERPINA1;RAB5C;BRI3;PSMD13;MVP;STXBP2;ITGB2;PRCP;TCIRG1;CFP;AGPAT2;PYCARD;NCSTN;LAMP1;NEU1;COTL1;RAC1;ACAA1;SNAP29;ARSA;ACTR2;MANBA;FCER1G;TRAPPC1;TMEM30A;SYK;DGAT1;CMTM6;CYBA;LILRB2;TNFRSF1B;RHOA;ERP44;DIAPH1;TYROBP;NPC2;IMPDH1;PECAM1;HPSE;ALDOA;DOCK2;GLA;ARL8A;FTL	0.0969072
PBMC_mod17	GO_Biological_Process_2021	neutrophil degranulation (GO:0043312)	46/481	46	481	1.38947e-22	1.64722e-19	0	0	7.3728	371.058	CD63;CSTB;ASAH1;SERPINA1;RAB5C;BRI3;PSMD13;MVP;STXBP2;ITGB2;PRCP;TCIRG1;CFP;AGPAT2;PYCARD;NCSTN;LAMP1;NEU1;COTL1;RAC1;ACAA1;SNAP29;ARSA;ACTR2;MANBA;FCER1G;TRAPPC1;TMEM30A;DGAT1;CMTM6;CYBA;LILRB2;TNFRSF1B;RHOA;ERP44;DIAPH1;TYROBP;NPC2;IMPDH1;PECAM1;HPSE;ALDOA;DOCK2;GLA;ARL8A;FTL	0.0956341
PBMC_mod17	GO_Biological_Process_2021	neutrophil mediated immunity (GO:0002446)	46/488	46	488	2.53276e-22	2.00172e-19	0	0	7.25339	360.694	CD63;CSTB;ASAH1;SERPINA1;RAB5C;BRI3;PSMD13;MVP;STXBP2;ITGB2;PRCP;TCIRG1;CFP;AGPAT2;PYCARD;NCSTN;LAMP1;NEU1;COTL1;RAC1;ACAA1;SNAP29;ARSA;ACTR2;MANBA;FCER1G;TRAPPC1;TMEM30A;DGAT1;CMTM6;CYBA;LILRB2;TNFRSF1B;RHOA;ERP44;DIAPH1;TYROBP;NPC2;IMPDH1;PECAM1;HPSE;ALDOA;DOCK2;GLA;ARL8A;FTL	0.0942623
PBMC_mod17	GO_Biological_Process_2021	transmembrane receptor protein tyrosine kinase signaling pathway (GO:0007169)	28/404	28	404	1.00591e-10	5.49804e-08	0	0	4.88906	112.546	ARPC1B;MVP;ARPC1A;BRK1;TCIRG1;ACTB;CDC42;NCSTN;POLR2C;ZNF106;RAC1;POLR2J;PSENEN;ACTR2;ATP6V0B;ATP6V0E1;SYK;ATP6AP1;CYBA;ARPC4;RHOA;SIRT2;MAPKAPK3;ARPC2;ARPC3;GRB2;ATP6V0D1;RHOQ	0.0693069
PBMC_mod17	GO_Biological_Process_2021	Fc-gamma receptor signaling pathway (GO:0038094)	13/72	13	72	1.15943e-10	5.49804e-08	0	0	13.9897	320.056	ACTR2;FCER1G;SYK;ARPC1B;ARPC1A;BRK1;ARPC4;ACTB;CDC42;ARPC2;ARPC3;GRB2;RAC1	0.180556
PBMC_mod17	GO_Biological_Process_2021	Fc receptor mediated stimulatory signaling pathway (GO:0002431)	13/74	13	74	1.6626e-10	6.57004e-08	0	0	13.5297	304.654	ACTR2;FCER1G;SYK;ARPC1B;ARPC1A;BRK1;ARPC4;ACTB;CDC42;ARPC2;ARPC3;GRB2;RAC1	0.175676
PBMC_mod17	GO_Biological_Process_2021	Fc-gamma receptor signaling pathway involved in phagocytosis (GO:0038096)	12/71	12	71	1.35347e-09	4.58439e-07	0	0	12.872	262.853	CDC42;ACTR2;SYK;ARPC2;ARPC3;ARPC1B;ARPC1A;BRK1;ARPC4;GRB2;RAC1;ACTB	0.169014
PBMC_mod17	GO_Biological_Process_2021	membrane organization (GO:0061024)	20/242	20	242	2.62386e-09	7.77647e-07	0	0	5.80395	114.678	GLTP;ACTR2;SH3KBP1;ARPC1A;CLTB;ARPC4;ACTB;STX11;EPN1;TGOLN2;SERP1;ARPC2;ARPC3;CHMP1A;PPT1;CHP1;CHMP4B;GRB2;SNAP29;VAMP3	0.0826446
PBMC_mod17	GO_Biological_Process_2021	ephrin receptor signaling pathway (GO:0048013)	12/82	12	82	7.47757e-09	1.96992e-06	0	0	10.8431	202.89	PSENEN;CDC42;ACTR2;NCSTN;ARPC2;ARPC3;ARPC1B;ARPC1A;ARPC4;RAC1;ACTB;RHOA	0.146341
PBMC_mod17	GO_Biological_Process_2021	Arp2/3 complex-mediated actin nucleation (GO:0034314)	6/15	6	15	7.36244e-08	1.74563e-05	0	0	41.4958	681.539	ACTR2;ARPC2;ARPC3;ARPC1B;ARPC1A;ARPC4	0.4
PBMC_mod17	GO_Biological_Process_2021	protein transport (GO:0015031)	22/369	22	369	1.57264e-07	3.38975e-05	0	0	4.08532	63.998	ARF3;RAB1A;ATP6V0B;ATP6V0E1;RAB5C;ATP6AP1;PRKCB;ARRDC1;STXBP2;CMTM6;LAPTM5;TCIRG1;MCOLN1;STX11;STX10;CHMP1A;PPT1;TMED1;ATP6V0D1;TMED7;TMED5;ARF5	0.0596206
PBMC_mod17	GO_Biological_Process_2021	cytokine-mediated signaling pathway (GO:0019221)	29/621	29	621	3.18469e-07	6.29242e-05	0	0	3.19098	47.7362	PSMD13;ITGB2;PSMA7;TXNDC17;TRIM8;PYCARD;CDC42;PSMB3;CFL1;TIMP1;PRKACA;CD300LF;MAP3K3;ANXA1;FCER1G;TGFB1;SYK;IFNGR2;MSN;LILRB2;TNFRSF1B;YWHAZ;PSME3;GRB2;PLP2;LCP1;VIM;SQSTM1;MYD88	0.0466989
PBMC_mod17	GO_Biological_Process_2021	actin nucleation (GO:0045010)	6/21	6	21	7.35705e-07	0.000134181	0	0	24.8899	351.506	ACTR2;ARPC2;ARPC3;ARPC1B;ARPC1A;ARPC4	0.285714
PBMC_mod17	GO_Biological_Process_2021	positive regulation of plasma membrane bounded cell projection assembly (GO:0120034)	10/83	10	83	8.75353e-07	0.000148247	0	0	8.60774	120.066	CDC42;ACTR2;MIEN1;ARPC2;CDC42EP4;TWF2;BRK1;RAC1;MARK4;RHOQ	0.120482
PBMC_mod17	GO_Biological_Process_2021	regulation of lamellipodium assembly (GO:0010591)	7/34	7	34	9.72838e-07	0.000153773	0	0	16.1737	223.893	CDC42;ACTR2;CAPZB;ARPC2;TWF2;BRK1;RAC1	0.205882
PBMC_mod17	GO_Biological_Process_2021	positive regulation of lamellipodium assembly (GO:0010592)	6/24	6	24	1.75198e-06	0.000259622	0	0	20.7384	274.883	CDC42;ACTR2;ARPC2;TWF2;BRK1;RAC1	0.25
PBMC_mod17	GO_Biological_Process_2021	regulation of superoxide anion generation (GO:0032928)	5/15	5	15	2.75833e-06	0.000384706	0	0	31.0221	397.11	TGFB1;TYROBP;SYK;ITGB2;AATF	0.333333
PBMC_mod17	GO_Biological_Process_2021	endoplasmic reticulum to Golgi vesicle-mediated transport (GO:0006888)	13/185	13	185	9.96987e-06	0.00114052	0	0	4.77117	54.9445	RAB2A;BCAP31;RAB1A;TRAPPC1;SERPINA1;DCTN3;NRBP1;CAPZB;CAPZA2;TMED1;TMED7;COPE;TMED5	0.0702703
PBMC_mod17	GO_Biological_Process_2021	actin filament capping (GO:0051693)	5/19	5	19	1.01296e-05	0.00114052	0	0	22.1541	254.774	CAPZB;FLII;CAPZA2;TWF2;TRIOBP	0.263158
PBMC_mod17	GO_Biological_Process_2021	barbed-end actin filament capping (GO:0051016)	5/19	5	19	1.01296e-05	0.00114052	0	0	22.1541	254.774	CAPZB;FLII;CAPZA2;TWF2;TRIOBP	0.263158
PBMC_mod17	GO_Biological_Process_2021	myeloid cell activation involved in immune response (GO:0002275)	5/19	5	19	1.01296e-05	0.00114052	0	0	22.1541	254.774	PYCARD;FCER1G;TYROBP;SYK;DOCK2	0.263158
PBMC_mod17	GO_Biological_Process_2021	positive regulation of lamellipodium organization (GO:1902745)	6/32	6	32	1.05827e-05	0.00114052	0	0	14.3515	164.415	CDC42;ACTR2;ARPC2;TWF2;BRK1;RAC1	0.1875
PBMC_mod17	GO_Biological_Process_2021	pinocytosis (GO:0006907)	4/10	4	10	1.28287e-05	0.00132247	0	0	41.2411	464.533	PYCARD;MAPKAPK3;PPT1;DOCK2	0.4
PBMC_mod17	GO_Biological_Process_2021	actin polymerization or depolymerization (GO:0008154)	7/50	7	50	1.44866e-05	0.00143116	0	0	10.1473	113.064	DIAPH1;FLII;CFL1;TWF2;MSRB2;RAC1;GAS7	0.14
PBMC_mod17	GO_Biological_Process_2021	positive regulation of transport (GO:0051050)	9/91	9	91	1.60041e-05	0.00151783	0	0	6.8715	75.8797	PYCARD;ANXA1;FCER1G;RXRA;CHP1;CYBA;DOCK2;BID;ACTB	0.0989011
PBMC_mod17	GO_Biological_Process_2021	sphingolipid metabolic process (GO:0006665)	10/116	10	116	1.83868e-05	0.00167674	0	0	5.918	64.5291	GLTP;GALC;ARSA;ELOVL1;ASAH1;NEU1;PPT1;GLA;HACD4;CERS2	0.0862069
PBMC_mod17	GO_Biological_Process_2021	transferrin transport (GO:0033572)	6/36	6	36	2.15473e-05	0.00189217	0	0	12.4354	133.622	ATP6V0B;ATP6V0E1;ATP6AP1;TCIRG1;MCOLN1;ATP6V0D1	0.166667
PBMC_mod17	GO_Biological_Process_2021	insulin receptor signaling pathway (GO:0008286)	8/73	8	73	2.2414e-05	0.00189799	0	0	7.6876	82.3021	ATP6V0B;ATP6V0E1;ATP6AP1;ZNF106;GRB2;TCIRG1;ATP6V0D1;RHOQ	0.109589
PBMC_mod17	GO_Biological_Process_2021	actin filament organization (GO:0007015)	11/152	11	152	3.66382e-05	0.00299549	0	0	4.90085	50.0593	CDC42;TPM3;FHOD1;FLII;MYO5A;ARPC4;RAC1;LCP1;ALDOA;TRIOBP;RHOA	0.0723684
PBMC_mod17	GO_Biological_Process_2021	receptor metabolic process (GO:0043112)	7/58	7	58	3.90635e-05	0.00308732	0	0	8.55207	86.8063	BECN1;FCER1G;GRK2;TGFB1;SYK;ITGB2;GRB2	0.12069
PBMC_mod17	GO_Biological_Process_2021	cellular response to insulin stimulus (GO:0032869)	10/129	10	129	4.61193e-05	0.00352738	0	0	5.26799	52.5971	ATP6V0B;ATP6V0E1;ATP6AP1;MYO5A;ZDHHC7;GRB2;ZNF106;TCIRG1;ATP6V0D1;RHOQ	0.0775194
PBMC_mod17	GO_Biological_Process_2021	regulation of lamellipodium organization (GO:1902743)	4/14	4	14	5.8109e-05	0.00405225	0	0	24.7396	241.29	CDC42;CAPZB;TWF2;RAC1	0.285714
PBMC_mod17	GO_Biological_Process_2021	polarized epithelial cell differentiation (GO:0030859)	4/14	4	14	5.8109e-05	0.00405225	0	0	24.7396	241.29	CDC42;MSN;ZDHHC7;RHOA	0.285714
PBMC_mod17	GO_Biological_Process_2021	positive regulation of superoxide anion generation (GO:0032930)	4/14	4	14	5.8109e-05	0.00405225	0	0	24.7396	241.29	TGFB1;TYROBP;SYK;ITGB2	0.285714
PBMC_mod17	GO_Biological_Process_2021	substantia nigra development (GO:0021762)	6/43	6	43	6.13506e-05	0.00415606	0	0	10.0792	97.7572	CDC42;GNB4;CALM2;ACTB;RHOA;SIRT2	0.139535
PBMC_mod17	GO_Biological_Process_2021	Wnt signaling pathway, planar cell polarity pathway (GO:0060071)	8/85	8	85	6.79082e-05	0.00447251	0	0	6.48557	62.2443	CDC42;PSMD13;PSMB3;PSME3;DVL3;RAC1;RHOA;PSMA7	0.0941176
PBMC_mod17	GO_Biological_Process_2021	regulation of establishment of planar polarity (GO:0090175)	8/88	8	88	8.69981e-05	0.00557493	0	0	6.2414	58.3548	CDC42;PSMD13;PSMB3;PSME3;DVL3;RAC1;RHOA;PSMA7	0.0909091
PBMC_mod17	GO_Biological_Process_2021	glycosphingolipid metabolic process (GO:0006687)	6/47	6	47	0.000102374	0.00638763	0	0	9.09401	83.5455	GLTP;GALC;ARSA;ASAH1;NEU1;GLA	0.12766
PBMC_mod17	GO_Biological_Process_2021	positive regulation of endopeptidase activity (GO:0010950)	5/30	5	30	0.000107354	0.00652658	0	0	12.3994	113.323	PYCARD;PSENEN;NCSTN;PRELID1;PSME3	0.166667
PBMC_mod17	GO_Biological_Process_2021	cellular protein modification process (GO:0006464)	33/1025	33	1025	0.000124984	0.00740845	0	0	2.1509	19.3309	RAB1A;CSTA;SERPINA1;PSMD13;PRKCSH;PPM1M;TRIOBP;PSMA7;TGOLN2;SERP1;GRK2;PSMB3;ELOB;TIMP1;ELOC;PRKACA;MARK4;RAB2A;ATG3;MANBA;ANXA1;TGFB1;WSB2;SYK;PRKCB;NEK6;YWHAZ;SIRT2;NRBP1;PPP1CA;BCKDK;TAOK3;PSME3	0.0321951
PBMC_mod17	GO_Biological_Process_2021	positive regulation of reactive oxygen species metabolic process (GO:2000379)	6/49	6	49	0.000129776	0.00750483	0	0	8.67015	77.5953	TYROBP;TGFB1;SYK;ITGB2;CYBA;GRB2	0.122449
PBMC_mod17	GO_Biological_Process_2021	macropinocytosis (GO:0044351)	3/7	3	7	0.000137928	0.00778636	0	0	46.2555	411.155	PYCARD;MAPKAPK3;DOCK2	0.428571
PBMC_mod17	GO_Biological_Process_2021	iron ion transport (GO:0006826)	6/50	6	50	0.000145497	0.00802264	0	0	8.47267	74.859	ATP6V0B;ATP6V0E1;ATP6AP1;TCIRG1;ATP6V0D1;MCOLN1	0.12
PBMC_mod17	GO_Biological_Process_2021	glycolipid metabolic process (GO:0006664)	6/52	6	52	0.000181447	0.00960936	0	0	8.10347	69.8077	GLTP;GALC;ARSA;ASAH1;NEU1;GLA	0.115385
PBMC_mod17	GO_Biological_Process_2021	non-canonical Wnt signaling pathway (GO:0035567)	9/124	9	124	0.000182379	0.00960936	0	0	4.89143	42.1124	CDC42;PSMD13;PSMB3;PSME3;GNB1;DVL3;RAC1;RHOA;PSMA7	0.0725806
PBMC_mod17	GO_Biological_Process_2021	regulation of transcription from RNA polymerase II promoter in response to hypoxia (GO:0061418)	7/75	7	75	0.000204223	0.0105263	0	0	6.4085	54.4485	PSMD13;PSMB3;PSME3;ELOB;ELOC;SIRT2;PSMA7	0.0933333
PBMC_mod17	GO_Biological_Process_2021	cellular response to epinephrine stimulus (GO:0071872)	3/8	3	8	0.000218053	0.0107364	0	0	37.0025	311.96	KCNQ1;PRKACA;SIRT2	0.375
PBMC_mod17	GO_Biological_Process_2021	response to epinephrine (GO:0071871)	3/8	3	8	0.000218053	0.0107364	0	0	37.0025	311.96	KCNQ1;PRKACA;SIRT2	0.375
PBMC_mod17	GO_Biological_Process_2021	positive regulation of interleukin-6 production (GO:0032755)	7/76	7	76	0.000221882	0.0107364	0	0	6.3153	53.1329	PYCARD;TYROBP;SYK;CYBA;LILRB2;MYD88;LILRA5	0.0921053
PBMC_mod17	GO_Biological_Process_2021	antigen processing and presentation of exogenous peptide antigen via MHC class I (GO:0042590)	7/78	7	78	0.000260892	0.0123715	0	0	6.13678	50.637	FCER1G;PSMD13;PSMB3;PSME3;CYBA;PSMA7;VAMP3	0.0897436
PBMC_mod17	GO_Biological_Process_2021	cellular response to hypoxia (GO:0071456)	9/131	9	131	0.00027552	0.012809	0	0	4.60912	37.7803	PSMD13;PSMB3;BAD;PSME3;PGK1;ELOB;ELOC;SIRT2;PSMA7	0.0687023
PBMC_mod17	GO_Biological_Process_2021	phagosome maturation (GO:0090382)	5/37	5	37	0.000299465	0.0136544	0	0	9.68356	78.5677	ATP6V0B;ATP6V0E1;TCIRG1;MCOLN1;ATP6V0D1	0.135135
PBMC_mod17	GO_Biological_Process_2021	vacuolar acidification (GO:0007035)	4/21	4	21	0.000317842	0.0142189	0	0	14.5475	117.165	ATP6V0E1;PPT1;TCIRG1;ATP6V0D1	0.190476
PBMC_mod17	GO_Biological_Process_2021	cellular component assembly (GO:0022607)	13/261	13	261	0.00033466	0.0146941	0	0	3.29614	26.377	TGFB1;YWHAZ;ACTB;RHOA;RTN4;CDC42;PARVG;CAPZA2;ELOB;RAC1;LCP1;RHOQ;VAMP3	0.0498084
PBMC_mod17	GO_Biological_Process_2021	protein polymerization (GO:0051258)	6/59	6	59	0.000365463	0.015523	0	0	7.03069	55.6433	RNF135;DIAPH1;MSRB2;CHMP4B;RAC1;GAS7	0.101695
PBMC_mod17	GO_Biological_Process_2021	cell projection assembly (GO:0030031)	4/22	4	22	0.000383575	0.015523	0	0	13.7386	108.068	CDC42;PARVG;RAC1;RHOQ	0.181818
PBMC_mod17	GO_Biological_Process_2021	membrane protein intracellular domain proteolysis (GO:0031293)	4/22	4	22	0.000383575	0.015523	0	0	13.7386	108.068	PSENEN;NCSTN;TGFB1;SPPL2A	0.181818
PBMC_mod17	GO_Biological_Process_2021	positive regulation of peptidase activity (GO:0010952)	4/22	4	22	0.000383575	0.015523	0	0	13.7386	108.068	PSENEN;PRELID1;NCSTN;PSME3	0.181818
PBMC_mod17	GO_Biological_Process_2021	intracellular protein transport (GO:0006886)	15/336	15	336	0.000386273	0.015523	0	0	2.94636	23.1553	ARF3;RAB1A;RAB5C;TGFB1;SYK;STXBP2;LAPTM5;PTTG1IP;STX11;STX10;CHP1;TMED1;TMED7;TMED5;ARF5	0.0446429
PBMC_mod17	GO_Biological_Process_2021	Fc-epsilon receptor signaling pathway (GO:0038095)	8/111	8	111	0.000434467	0.0166193	0	0	4.842	37.4838	FCER1G;SYK;PSMD13;PSMB3;PSME3;GRB2;RAC1;PSMA7	0.0720721
PBMC_mod17	GO_Biological_Process_2021	negative regulation of ERBB signaling pathway (GO:1901185)	5/40	5	40	0.000434583	0.0166193	0	0	8.85219	68.5259	CDC42;SH3KBP1;MVP;GRB2;EPN1	0.125
PBMC_mod17	GO_Biological_Process_2021	positive regulation of intrinsic apoptotic signaling pathway (GO:2001244)	5/40	5	40	0.000434583	0.0166193	0	0	8.85219	68.5259	BCAP31;BECN1;BAD;NACC2;BID	0.125
PBMC_mod17	GO_Biological_Process_2021	regulation of cell activation (GO:0050865)	3/10	3	10	0.000456193	0.0170957	0	0	26.4277	203.297	FCER1G;SYK;LILRA5	0.3
PBMC_mod17	GO_Biological_Process_2021	Fc receptor signaling pathway (GO:0038093)	8/112	8	112	0.000461461	0.0170957	0	0	4.7952	36.8325	FCER1G;SYK;PSMD13;PSMB3;PSME3;GRB2;RAC1;PSMA7	0.0714286
PBMC_mod17	GO_Biological_Process_2021	cortical cytoskeleton organization (GO:0030865)	5/41	5	41	0.000488485	0.0178184	0	0	8.60585	65.6128	FHOD1;RAC1;LCP1;RHOA;RHOQ	0.121951
PBMC_mod17	GO_Biological_Process_2021	cellular response to catecholamine stimulus (GO:0071870)	4/24	4	24	0.000543238	0.019202	0	0	12.3635	92.9485	KCNQ1;GNB1;PRKACA;SIRT2	0.166667
PBMC_mod17	GO_Biological_Process_2021	cellular response to lectin (GO:1990858)	8/115	8	115	0.000550711	0.019202	0	0	4.66004	34.9703	TYROBP;FCER1G;SYK;PSMD13;PSMB3;PSME3;PRKACA;PSMA7	0.0695652
PBMC_mod17	GO_Biological_Process_2021	stimulatory C-type lectin receptor signaling pathway (GO:0002223)	8/115	8	115	0.000550711	0.019202	0	0	4.66004	34.9703	TYROBP;FCER1G;SYK;PSMD13;PSMB3;PSME3;PRKACA;PSMA7	0.0695652
PBMC_mod17	GO_Biological_Process_2021	supramolecular fiber organization (GO:0097435)	15/351	15	351	0.000607928	0.0206979	0	0	2.81265	20.8289	PSENEN;TPM3;FLII;MYO5A;PLOD1;TRIOBP;RHOA;FKBP1A;CDC42;NCSTN;CHP1;RAC1;VIM;ALDOA;PLEC	0.042735
PBMC_mod17	GO_Biological_Process_2021	negative regulation of proteolysis (GO:0045861)	5/43	5	43	0.000611202	0.0206979	0	0	8.15208	60.3261	CSTB;TMEM59;CSTA;SNX12;TIMP1	0.116279
PBMC_mod17	GO_Biological_Process_2021	establishment of epithelial cell apical/basal polarity (GO:0045198)	3/11	3	11	0.000619802	0.0206979	0	0	23.123	170.789	CDC42;MSN;RHOA	0.272727
PBMC_mod17	GO_Biological_Process_2021	regulation of immune response (GO:0050776)	10/179	10	179	0.000667889	0.021806	0	0	3.69993	27.0516	RNF135;FKBP1A;TYROBP;SYK;GPR108;SPPL2A;ITGB2;LILRB2;CD300LF;NECTIN2	0.0558659
PBMC_mod17	GO_Biological_Process_2021	positive regulation of intracellular protein transport (GO:0090316)	9/148	9	148	0.000673412	0.021806	0	0	4.0419	29.5186	TGFB1;TMEM30A;YWHAB;BAD;ITGB2;CHP1;UBE2J2;BID;YWHAZ	0.0608108
PBMC_mod17	GO_Biological_Process_2021	negative regulation of epidermal growth factor receptor signaling pathway (GO:0042059)	5/44	5	44	0.000680577	0.021806	0	0	7.94265	57.9223	CDC42;SH3KBP1;MVP;GRB2;EPN1	0.113636
PBMC_mod17	GO_Biological_Process_2021	innate immune response activating cell surface receptor signaling pathway (GO:0002220)	8/119	8	119	0.000690922	0.0218423	0	0	4.49119	32.6846	TYROBP;FCER1G;SYK;PSMD13;PSMB3;PSME3;PRKACA;PSMA7	0.0672269
PBMC_mod17	GO_Biological_Process_2021	vascular endothelial growth factor receptor signaling pathway (GO:0048010)	6/67	6	67	0.000726971	0.0226514	0	0	6.10614	44.1268	CDC42;MAPKAPK3;BRK1;CYBA;RAC1;RHOA	0.0895522
PBMC_mod17	GO_Biological_Process_2021	regulation of protein insertion into mitochondrial membrane involved in apoptotic signaling pathway (GO:1900739)	4/26	4	26	0.000745175	0.0226514	0	0	11.2384	80.9379	YWHAB;BAD;BID;YWHAZ	0.153846
PBMC_mod17	GO_Biological_Process_2021	positive regulation of protein insertion into mitochondrial membrane involved in apoptotic signaling pathway (GO:1900740)	4/26	4	26	0.000745175	0.0226514	0	0	11.2384	80.9379	YWHAB;BAD;BID;YWHAZ	0.153846
PBMC_mod17	GO_Biological_Process_2021	interleukin-1-mediated signaling pathway (GO:0070498)	7/94	7	94	0.00081236	0.0243811	0	0	5.00409	35.6069	MAP3K3;PSMD13;PSMB3;PSME3;SQSTM1;PSMA7;MYD88	0.0744681
PBMC_mod17	GO_Biological_Process_2021	regulation of endopeptidase activity (GO:0052548)	6/71	6	71	0.000988809	0.0287718	0	0	5.72921	39.6405	PSENEN;NCSTN;PRELID1;SERPINA1;PSME3;TIMP1	0.084507
PBMC_mod17	GO_Biological_Process_2021	leukocyte cell-cell adhesion (GO:0007159)	4/28	4	28	0.000995061	0.0287718	0	0	10.3008	71.2067	SYK;ITGB2;PECAM1;MSN	0.142857
PBMC_mod17	GO_Biological_Process_2021	phagosome acidification (GO:0090383)	4/28	4	28	0.000995061	0.0287718	0	0	10.3008	71.2067	ATP6V0B;ATP6V0E1;TCIRG1;ATP6V0D1	0.142857
PBMC_mod17	GO_Biological_Process_2021	regulation of actomyosin structure organization (GO:0110020)	3/13	3	13	0.00104894	0.0292593	0	0	18.4966	126.886	CDC42;FHOD1;RAC1	0.230769
PBMC_mod17	GO_Biological_Process_2021	regulation of retrograde protein transport, ER to cytosol (GO:1904152)	3/13	3	13	0.00104894	0.0292593	0	0	18.4966	126.886	BCAP31;OS9;EDEM2	0.230769
PBMC_mod17	GO_Biological_Process_2021	positive regulation of protein exit from endoplasmic reticulum (GO:0070863)	3/13	3	13	0.00104894	0.0292593	0	0	18.4966	126.886	BCAP31;TMEM30A;EDEM2	0.230769
PBMC_mod17	GO_Biological_Process_2021	receptor internalization (GO:0031623)	5/49	5	49	0.00111924	0.0304828	0	0	7.03829	47.8259	FCER1G;GRK2;SYK;ITGB2;GRB2	0.102041
PBMC_mod17	GO_Biological_Process_2021	positive regulation of cytokine production (GO:0001819)	14/335	14	335	0.0011345	0.0304828	0	0	2.74101	18.5883	RAB1A;ANXA1;FCER1G;TGFB1;SYK;LAPTM5;CYBA;LILRB2;AGPAT2;LILRA5;PYCARD;TYROBP;HPSE;MYD88	0.041791
PBMC_mod17	GO_Biological_Process_2021	actin filament polymerization (GO:0030041)	4/29	4	29	0.00113977	0.0304828	0	0	9.8883	67.0123	DIAPH1;MSRB2;RAC1;GAS7	0.137931
PBMC_mod17	GO_Biological_Process_2021	antigen processing and presentation of exogenous peptide antigen via MHC class I, TAP-dependent (GO:0002479)	6/73	6	73	0.00114423	0.0304828	0	0	5.55762	37.6419	PSMD13;PSMB3;PSME3;CYBA;PSMA7;VAMP3	0.0821918
PBMC_mod17	GO_Biological_Process_2021	regulation of primary metabolic process (GO:0080090)	8/130	8	130	0.00122943	0.0323309	0	0	4.08395	27.3674	LACTB;SMARCD3;RXRA;PSMD13;PSMB3;PSME3;PSMA7;CERS2	0.0615385
PBMC_mod17	GO_Biological_Process_2021	positive regulation of protein localization to membrane (GO:1905477)	7/101	7	101	0.00124087	0.0323309	0	0	4.62979	30.9823	YWHAB;BAD;ITGB2;CHP1;BID;SQSTM1;YWHAZ	0.0693069
PBMC_mod17	GO_Biological_Process_2021	cell projection organization (GO:0030030)	4/30	4	30	0.0012986	0.0329237	0	0	9.5075	63.1913	CDC42;PARVG;RAC1;RHOQ	0.133333
PBMC_mod17	GO_Biological_Process_2021	plasma membrane invagination (GO:0099024)	4/30	4	30	0.0012986	0.0329237	0	0	9.5075	63.1913	CDC42;SNX18;ITGB2;RHOA	0.133333
PBMC_mod17	GO_Biological_Process_2021	cellular response to low-density lipoprotein particle stimulus (GO:0071404)	3/14	3	14	0.00131917	0.0329237	0	0	16.8142	111.491	FCER1G;SYK;ITGB2	0.214286
PBMC_mod17	GO_Biological_Process_2021	positive regulation of leukocyte degranulation (GO:0043302)	3/14	3	14	0.00131917	0.0329237	0	0	16.8142	111.491	SYK;LAMP1;ITGB2	0.214286
PBMC_mod17	GO_Biological_Process_2021	organelle organization (GO:0006996)	16/420	16	420	0.001365	0.0337127	0	0	2.49453	16.4554	RAB2A;RAB1A;SH3KBP1;MCOLN1;CDC42;DIAPH1;REEP5;CAPZB;CHMP1A;CFL1;CHMP4B;TMED1;TMED7;MARK4;TMED5;NECTIN2	0.0380952
PBMC_mod17	GO_Biological_Process_2021	negative regulation of programmed cell death (GO:0043069)	15/381	15	381	0.00138621	0.0338835	0	0	2.5781	16.9669	PRELID1;ANXA1;LAPTM5;AATF;YWHAZ;BABAM2;HNRNPK;MIEN1;CFL1;PPT1;BNIP2;TMBIM6;BID;SQSTM1;MYD88	0.0393701
PBMC_mod17	GO_Biological_Process_2021	positive regulation of intracellular signal transduction (GO:1902533)	19/546	19	546	0.00145215	0.035128	0	0	2.27872	14.8908	BCAP31;MAP3K3;BECN1;TGFB1;PRKCB;BAD;NEK6;LAPTM5;RHOA;RTN4;LILRA5;TRIM8;FKBP1A;GRB2;S100A4;RAC1;HPSE;BID;MYD88	0.0347985
PBMC_mod17	GO_Biological_Process_2021	regulation of intrinsic apoptotic signaling pathway (GO:2001242)	5/52	5	52	0.00146675	0.035128	0	0	6.58803	42.9849	PYCARD;BCAP31;BECN1;BAD;BID	0.0961538
PBMC_mod17	GO_Biological_Process_2021	positive regulation of phagocytosis (GO:0050766)	5/53	5	53	0.00159851	0.0378387	0	0	6.45045	41.5324	PYCARD;FCER1G;CYBA;DOCK2;CD300LF	0.0943396
PBMC_mod17	GO_Biological_Process_2021	establishment of apical/basal cell polarity (GO:0035089)	3/15	3	15	0.0016294	0.0378387	0	0	15.4122	98.9394	CDC42;MSN;RHOA	0.2
PBMC_mod17	GO_Biological_Process_2021	positive regulation of cell killing (GO:0031343)	3/15	3	15	0.0016294	0.0378387	0	0	15.4122	98.9394	SYK;CYBA;RAC1	0.2
PBMC_mod17	GO_Biological_Process_2021	cellular protein-containing complex assembly (GO:0034622)	9/168	9	168	0.00164377	0.0378387	0	0	3.52987	22.6291	FKBP1A;TGFB1;PSMD13;DNAJB12;CLTB;CHMP4B;CYBA;RTN4;VAMP3	0.0535714
PBMC_mod17	GO_Biological_Process_2021	regulation of cellular amino acid metabolic process (GO:0006521)	5/54	5	54	0.00173876	0.0396404	0	0	6.31848	40.1513	BCKDK;PSMD13;PSMB3;PSME3;PSMA7	0.0925926
PBMC_mod17	GO_Biological_Process_2021	regulation of protein localization to plasma membrane (GO:1903076)	6/80	6	80	0.00183929	0.0415328	0	0	5.03011	31.6815	TMEM59;TGFB1;ZDHHC7;SQSTM1;ACTB;RHOQ	0.075
PBMC_mod17	GO_Biological_Process_2021	ceramide catabolic process (GO:0046514)	3/16	3	16	0.00198165	0.0435047	0	0	14.2259	88.5398	ASAH1;NEU1;GLA	0.1875
PBMC_mod17	GO_Biological_Process_2021	sphingolipid catabolic process (GO:0030149)	3/16	3	16	0.00198165	0.0435047	0	0	14.2259	88.5398	ASAH1;PPT1;GLA	0.1875
PBMC_mod17	GO_Biological_Process_2021	neutrophil activation (GO:0042119)	3/16	3	16	0.00198165	0.0435047	0	0	14.2259	88.5398	FCER1G;TYROBP;SYK	0.1875
PBMC_mod17	GO_Biological_Process_2021	regulation of interleukin-6 production (GO:0032675)	7/110	7	110	0.00203137	0.0439877	0	0	4.2233	26.1804	PYCARD;TYROBP;SYK;CYBA;LILRB2;MYD88;LILRA5	0.0636364
PBMC_mod17	GO_Biological_Process_2021	positive regulation of establishment of protein localization to mitochondrion (GO:1903749)	5/56	5	56	0.00204602	0.0439877	0	0	6.07008	37.5851	YWHAB;BAD;UBE2J2;BID;YWHAZ	0.0892857
PBMC_mod17	GO_Biological_Process_2021	positive regulation of cellular catabolic process (GO:0031331)	8/141	8	141	0.00205931	0.0439877	0	0	3.74407	23.1585	TRIM8;TMEM59;DHRSX;BAD;LAPTM5;MSN;PTTG1IP;TNFRSF1B	0.0567376
PBMC_mod17	GO_Biological_Process_2021	positive regulation of mitochondrial outer membrane permeabilization involved in apoptotic signaling pathway (GO:1901030)	4/34	4	34	0.00208937	0.0442312	0	0	8.23816	50.8368	YWHAB;BAD;BID;YWHAZ	0.117647
PBMC_mod17	GO_Biological_Process_2021	intracellular pH reduction (GO:0051452)	4/35	4	35	0.00232942	0.0488766	0	0	7.972	48.3274	ATP6V0B;ATP6V0E1;TCIRG1;ATP6V0D1	0.114286
PBMC_mod17	GO_Biological_Process_2021	regulation of phagocytosis (GO:0050764)	5/58	5	58	0.00239113	0.0497313	0	0	5.84043	35.2527	PYCARD;FCER1G;SYK;CYBA;DOCK2	0.0862069
PBMC_mod17	KEGG_2021_Human	Lysosome	18/128	18	128	2.51774e-12	6.29435e-10	0	0	10.533	281.312	ARSA;CD63;ATP6V0B;MANBA;ASAH1;ATP6AP1;CLTB;LAPTM5;TCIRG1;MCOLN1;GALC;LAPTM4A;LAMP1;NPC2;NEU1;PPT1;ATP6V0D1;GLA	0.140625
PBMC_mod17	KEGG_2021_Human	Endocytosis	22/252	22	252	1.44008e-10	1.80011e-08	0	0	6.20081	140.518	ARF3;ACTR2;RAB5C;SH3KBP1;ARPC1B;ARPC1A;CLTB;SNX12;WASHC2C;ARPC4;RHOA;EPN1;CDC42;GRK2;ARPC2;CAPZB;ARPC3;CHMP1A;CAPZA2;CHMP4B;ARF5;SPG21	0.0873016
PBMC_mod17	KEGG_2021_Human	Salmonella infection	20/249	20	249	4.29123e-09	3.55117e-07	0	0	5.62451	108.366	ACTR2;RAB5C;ARPC1B;FHOD1;ARPC1A;DCTN3;BRK1;ARPC4;ACTB;RHOA;MYL12B;STX10;PYCARD;CDC42;SNX18;ARPC2;ARPC3;RAC1;ARL8A;MYD88	0.0803213
PBMC_mod17	KEGG_2021_Human	Tuberculosis	17/180	17	180	5.68188e-09	3.55117e-07	0	0	6.67314	126.696	ATP6V0B;RAB5C;TGFB1;FCER1G;ATP6AP1;SYK;VDR;BAD;IFNGR2;ITGB2;TCIRG1;RHOA;LAMP1;ATP6V0D1;BID;CALM2;MYD88	0.0944444
PBMC_mod17	KEGG_2021_Human	Bacterial invasion of epithelial cells	11/77	11	77	4.12256e-08	2.06128e-06	0	0	10.5102	178.717	CDC42;ACTR2;ARPC2;ARPC3;ARPC1B;ARPC1A;CLTB;ARPC4;RAC1;ACTB;RHOA	0.142857
PBMC_mod17	KEGG_2021_Human	Regulation of actin cytoskeleton	17/218	17	218	9.76889e-08	4.07037e-06	0	0	5.40101	87.1803	ACTR2;ARPC1B;ARPC1A;ITGB2;MSN;BRK1;ARPC4;ACTB;RHOA;MYL12B;PPP1CA;CDC42;DIAPH1;ARPC2;ARPC3;CFL1;RAC1	0.0779817
PBMC_mod17	KEGG_2021_Human	Pathogenic Escherichia coli infection	16/197	16	197	1.33709e-07	4.77534e-06	0	0	5.63233	89.1462	ACTR2;RAB1A;ARPC1B;ARPC1A;MYO5A;BRK1;ARPC4;ACTB;RHOA;PYCARD;CDC42;ARPC2;ARPC3;TMBIM6;RAC1;MYD88	0.0812183
PBMC_mod17	KEGG_2021_Human	Fc gamma R-mediated phagocytosis	11/97	11	97	4.6112e-07	1.441e-05	0	0	8.05773	117.559	CDC42;ACTR2;ARPC2;SYK;PRKCB;ARPC3;ARPC1B;CFL1;ARPC1A;ARPC4;RAC1	0.113402
PBMC_mod17	KEGG_2021_Human	Shigellosis	17/246	17	246	5.47105e-07	1.51974e-05	0	0	4.73381	68.255	ACTR2;BECN1;CALCOCO2;ARPC1B;ARPC1A;ARPC4;ACTB;RHOA;MYL12B;PYCARD;CDC42;DIAPH1;ARPC2;ARPC3;RAC1;SQSTM1;MYD88	0.0691057
PBMC_mod17	KEGG_2021_Human	Vibrio cholerae infection	8/50	8	50	1.23387e-06	3.08468e-05	0	0	11.9114	162.059	ATP6V0B;ATP6V0E1;ATP6AP1;KCNQ1;TCIRG1;PRKACA;ATP6V0D1;ACTB	0.16
PBMC_mod17	KEGG_2021_Human	Yersinia infection	12/137	12	137	2.27883e-06	4.87558e-05	0	0	6.05512	78.6672	PYCARD;CDC42;ACTR2;ARPC2;ARPC3;ARPC1B;ARPC1A;ARPC4;RAC1;ACTB;MYD88;RHOA	0.0875912
PBMC_mod17	KEGG_2021_Human	Leukocyte transendothelial migration	11/114	11	114	2.34028e-06	4.87558e-05	0	0	6.72197	87.152	CDC42;PRKCB;ITGB2;PECAM1;MSN;CYBA;RAC1;ACTB;RHOA;MYL12B;GNAI2	0.0964912
PBMC_mod17	KEGG_2021_Human	Tight junction	13/169	13	169	3.71173e-06	7.13794e-05	0	0	5.26483	65.8315	ACTR2;ARPC1B;ARPC1A;MSN;ARPC4;ACTB;RHOA;MYL12B;CDC42;ARPC2;ARPC3;RAC1;PRKACA	0.0769231
PBMC_mod17	KEGG_2021_Human	Phagosome	12/152	12	152	6.72559e-06	0.0001201	0	0	5.40221	64.3381	ATP6V0B;ATP6V0E1;RAB5C;LAMP1;ATP6AP1;ITGB2;CYBA;TCIRG1;RAC1;ATP6V0D1;ACTB;VAMP3	0.0789474
PBMC_mod17	KEGG_2021_Human	Human immunodeficiency virus 1 infection	14/212	14	212	9.29636e-06	0.000154939	0	0	4.47199	51.812	PRKCB;BAD;TNFRSF1B;GNAI2;GNG5;CFL1;GNB1;GNB4;ELOB;ELOC;RAC1;BID;CALM2;MYD88	0.0660377
PBMC_mod17	KEGG_2021_Human	Chemokine signaling pathway	13/192	13	192	1.48501e-05	0.000232033	0	0	4.58294	50.9509	PRKCB;BAD;RHOA;GNAI2;CDC42;GRK2;GNG5;GNB1;GNB4;GRB2;RAC1;PRKACA;DOCK2	0.0677083
PBMC_mod17	KEGG_2021_Human	Osteoclast differentiation	10/127	10	127	4.0345e-05	0.000593309	0	0	5.35859	54.2185	TYROBP;TGFB1;SYK;IFNGR2;CYBA;GRB2;RAC1;LILRB2;SQSTM1;LILRA5	0.0787402
PBMC_mod17	KEGG_2021_Human	Natural killer cell mediated cytotoxicity	10/131	10	131	5.25842e-05	0.000730336	0	0	5.18039	51.0429	TYROBP;FCER1G;SYK;PRKCB;IFNGR2;ITGB2;SH3BP2;GRB2;RAC1;BID	0.0763359
PBMC_mod17	KEGG_2021_Human	Renal cell carcinoma	7/69	7	69	0.000120523	0.00150103	0	0	7.03082	63.4439	CDC42;TGFB1;BAD;ELOB;GRB2;ELOC;RAC1	0.101449
PBMC_mod17	KEGG_2021_Human	Proteoglycans in cancer	12/205	12	205	0.000128499	0.00150103	0	0	3.90807	35.0147	CDC42;CD63;TGFB1;PRKCB;MSN;GRB2;RAC1;HPSE;PRKACA;ACTB;RHOA;PPP1CA	0.0585366
PBMC_mod17	KEGG_2021_Human	Sphingolipid metabolism	6/49	6	49	0.000129776	0.00150103	0	0	8.67015	77.5953	GALC;ARSA;ASAH1;NEU1;GLA;CERS2	0.122449
PBMC_mod17	KEGG_2021_Human	Epithelial cell signaling in Helicobacter pylori infection	7/70	7	70	0.000132091	0.00150103	0	0	6.91887	61.7995	CDC42;ATP6V0B;ATP6V0E1;ATP6AP1;TCIRG1;RAC1;ATP6V0D1	0.1
PBMC_mod17	KEGG_2021_Human	Platelet activation	9/124	9	124	0.000182379	0.00198238	0	0	4.89143	42.1124	FCER1G;SYK;TBXAS1;PRKACA;ACTB;RHOA;MYL12B;GNAI2;PPP1CA	0.0725806
PBMC_mod17	KEGG_2021_Human	Pertussis	7/76	7	76	0.000221882	0.00231127	0	0	6.3153	53.1329	PYCARD;ITGB2;CFL1;CALM2;RHOA;MYD88;GNAI2	0.0921053
PBMC_mod17	KEGG_2021_Human	Amyotrophic lateral sclerosis	16/364	16	364	0.000295762	0.00295762	0	0	2.90436	23.6007	BECN1;RAB1A;PSMD13;BAD;DCTN3;NDUFA2;NDUFA1;TNFRSF1B;SDHB;ACTB;PSMA7;NXF1;PSMB3;RAC1;BID;SQSTM1	0.043956
PBMC_mod17	KEGG_2021_Human	Autophagy	9/137	9	137	0.000383922	0.00368622	0	0	4.39172	34.5412	ATG3;BECN1;RAB1A;LAMP1;BAD;MTMR14;PRKACA;SQSTM1;SNAP29	0.0656934
PBMC_mod17	KEGG_2021_Human	Ras signaling pathway	12/232	12	232	0.000401458	0.00368622	0	0	3.4237	26.7747	CDC42;RAB5C;GNG5;PRKCB;BAD;GNB1;GNB4;GRB2;RAC1;PRKACA;CALM2;RHOA	0.0517241
PBMC_mod17	KEGG_2021_Human	Pathways in cancer	20/531	20	531	0.000412857	0.00368622	0	0	2.48403	19.3566	TGFB1;PRKCB;TPM3;BAD;IFNGR2;RHOA;GNAI2;CDC42;RXRA;GNG5;GNB1;GNB4;DVL3;GRB2;ELOB;RAC1;ELOC;PRKACA;BID;CALM2	0.0376648
PBMC_mod17	KEGG_2021_Human	Focal adhesion	11/201	11	201	0.000433401	0.00373622	0	0	3.62782	28.0933	CDC42;DIAPH1;PARVG;PRKCB;BAD;GRB2;RAC1;ACTB;RHOA;MYL12B;PPP1CA	0.0547264
PBMC_mod17	KEGG_2021_Human	Viral carcinogenesis	11/203	11	203	0.000471102	0.00392585	0	0	3.58966	27.4984	CDC42;HNRNPK;SYK;YWHAB;BAD;GRB2;RAC1;PRKACA;ATP6V0D1;YWHAZ;RHOA	0.0541872
PBMC_mod17	KEGG_2021_Human	Morphine addiction	7/91	7	91	0.000669202	0.00539679	0	0	5.1836	37.8891	GRK2;GNG5;PRKCB;GNB1;GNB4;PRKACA;GNAI2	0.0769231
PBMC_mod17	KEGG_2021_Human	Sphingolipid signaling pathway	8/119	8	119	0.000690922	0.00539783	0	0	4.49119	32.6846	ASAH1;FCER1G;PRKCB;RAC1;BID;RHOA;CERS2;GNAI2	0.0672269
PBMC_mod17	KEGG_2021_Human	Pathways of neurodegeneration	18/475	18	475	0.000741848	0.00560432	0	0	2.49034	17.9463	BECN1;RAB1A;PRKCB;PSMD13;BAD;DCTN3;NDUFA2;NDUFA1;UBE2J2;TNFRSF1B;SDHB;PSMA7;PSMB3;DVL3;RAC1;BID;CALM2;SQSTM1	0.0378947
PBMC_mod17	KEGG_2021_Human	Rheumatoid arthritis	7/93	7	93	0.000762188	0.00560432	0	0	5.06253	36.3455	ATP6V0B;ATP6V0E1;TGFB1;ATP6AP1;ITGB2;TCIRG1;ATP6V0D1	0.0752688
PBMC_mod17	KEGG_2021_Human	Circadian entrainment	7/97	7	97	0.000978683	0.00699059	0	0	4.83654	33.5139	GNG5;PRKCB;GNB1;GNB4;PRKACA;CALM2;GNAI2	0.0721649
PBMC_mod17	KEGG_2021_Human	Human cytomegalovirus infection	11/225	11	225	0.00110046	0.00764205	0	0	3.217	21.9143	GNG5;PRKCB;GNB1;GNB4;GRB2;RAC1;PRKACA;BID;CALM2;RHOA;GNAI2	0.0488889
PBMC_mod17	KEGG_2021_Human	Hepatitis B	9/162	9	162	0.00127749	0.00863167	0	0	3.66942	24.4489	TGFB1;ATP6AP1;PRKCB;YWHAB;BAD;GRB2;BID;YWHAZ;MYD88	0.0555556
PBMC_mod17	KEGG_2021_Human	Dopaminergic synapse	8/132	8	132	0.00135598	0.00889389	0	0	4.01767	26.5296	GNG5;PRKCB;GNB1;GNB4;PRKACA;CALM2;GNAI2;PPP1CA	0.0606061
PBMC_mod17	KEGG_2021_Human	Gastric acid secretion	6/76	6	76	0.00141163	0.00889389	0	0	5.31863	34.9062	PRKCB;KCNQ1;PRKACA;CALM2;ACTB;GNAI2	0.0789474
PBMC_mod17	KEGG_2021_Human	Oxidative phosphorylation	8/133	8	133	0.00142302	0.00889389	0	0	3.98532	26.1237	ATP6V0B;ATP6V0E1;ATP6AP1;NDUFA2;NDUFA1;TCIRG1;ATP6V0D1;SDHB	0.0601504
PBMC_mod17	KEGG_2021_Human	Leishmaniasis	6/77	6	77	0.00151058	0.00921087	0	0	5.24345	34.0576	TGFB1;PRKCB;IFNGR2;ITGB2;CYBA;MYD88	0.0779221
PBMC_mod17	KEGG_2021_Human	HIF-1 signaling pathway	7/109	7	109	0.00192812	0.0113957	0	0	4.26492	26.6609	PRKCB;IFNGR2;PGK1;ELOB;ELOC;TIMP1;ALDOA	0.0642202
PBMC_mod17	KEGG_2021_Human	B cell receptor signaling pathway	6/81	6	81	0.00196006	0.0113957	0	0	4.96278	30.9419	SYK;PRKCB;GRB2;RAC1;LILRB2;LILRA5	0.0740741
PBMC_mod17	KEGG_2021_Human	Cholinergic synapse	7/113	7	113	0.00236697	0.0134487	0	0	4.10314	24.8082	GNG5;PRKCB;KCNQ1;GNB1;GNB4;PRKACA;GNAI2	0.0619469
PBMC_mod17	KEGG_2021_Human	Glutamatergic synapse	7/114	7	114	0.00248783	0.0138213	0	0	4.06459	24.3727	GRK2;GNG5;PRKCB;GNB1;GNB4;PRKACA;GNAI2	0.0614035
PBMC_mod17	KEGG_2021_Human	VEGF signaling pathway	5/59	5	59	0.00257869	0.0140026	0	0	5.73198	34.1653	CDC42;MAPKAPK3;PRKCB;BAD;RAC1	0.0847458
PBMC_mod17	KEGG_2021_Human	Lipid and atherosclerosis	10/215	10	215	0.00263248	0.0140026	0	0	3.04456	18.0842	PYCARD;CDC42;RXRA;BAD;CYBA;RAC1;BID;CALM2;RHOA;MYD88	0.0465116
PBMC_mod17	KEGG_2021_Human	Alzheimer disease	14/369	14	369	0.0027733	0.0141991	0	0	2.47414	14.567	PSENEN;BECN1;PSMD13;BAD;NDUFA2;NDUFA1;SDHB;PSMA7;RTN4;NCSTN;PSMB3;DVL3;BID;CALM2	0.0379404
PBMC_mod17	KEGG_2021_Human	Retrograde endocannabinoid signaling	8/148	8	148	0.00278302	0.0141991	0	0	3.5556	20.9219	GNG5;PRKCB;GNB1;NDUFA2;GNB4;NDUFA1;PRKACA;GNAI2	0.0540541
PBMC_mod17	KEGG_2021_Human	GABAergic synapse	6/89	6	89	0.00315429	0.0155144	0	0	4.48261	25.8153	GNG5;PRKCB;GNB1;GNB4;PRKACA;GNAI2	0.0674157
PBMC_mod17	KEGG_2021_Human	Neurotrophin signaling pathway	7/119	7	119	0.00316494	0.0155144	0	0	3.88214	22.3441	CDC42;MAP3K3;BAD;GRB2;RAC1;CALM2;RHOA	0.0588235
PBMC_mod17	KEGG_2021_Human	Non-alcoholic fatty liver disease	8/155	8	155	0.00369151	0.0177476	0	0	3.38507	18.9622	CDC42;TGFB1;RXRA;NDUFA2;NDUFA1;RAC1;BID;SDHB	0.0516129
PBMC_mod17	KEGG_2021_Human	GnRH signaling pathway	6/93	6	93	0.00392289	0.0185042	0	0	4.27564	23.691	CDC42;MAP3K3;PRKCB;GRB2;PRKACA;CALM2	0.0645161
PBMC_mod17	KEGG_2021_Human	Kaposi sarcoma-associated herpesvirus infection	9/193	9	193	0.00416829	0.0192976	0	0	3.04636	16.6948	ATG3;BECN1;SYK;GNG5;GNB1;GNB4;RAC1;BID;CALM2	0.0466321
PBMC_mod17	KEGG_2021_Human	Relaxin signaling pathway	7/129	7	129	0.00493233	0.0222939	0	0	3.56211	18.9217	TGFB1;GNG5;GNB1;GNB4;GRB2;PRKACA;GNAI2	0.0542636
PBMC_mod17	KEGG_2021_Human	Hippo signaling pathway	8/163	8	163	0.00499384	0.0222939	0	0	3.20904	17.0065	MOB1A;TGFB1;YWHAB;ITGB2;DVL3;YWHAZ;ACTB;PPP1CA	0.0490798
PBMC_mod17	KEGG_2021_Human	Adherens junction	5/71	5	71	0.00573752	0.0251646	0	0	4.68693	24.188	CDC42;RAC1;ACTB;RHOA;NECTIN2	0.0704225
PBMC_mod17	KEGG_2021_Human	Proteasome	4/46	4	46	0.00632301	0.0272543	0	0	5.8808	29.7778	PSMD13;PSMB3;PSME3;PSMA7	0.0869565
PBMC_mod17	KEGG_2021_Human	Apelin signaling pathway	7/137	7	137	0.00681294	0.0280773	0	0	3.34154	16.6707	BECN1;GNG5;GNB1;GNB4;PRKACA;CALM2;GNAI2	0.0510949
PBMC_mod17	KEGG_2021_Human	Insulin signaling pathway	7/137	7	137	0.00681294	0.0280773	0	0	3.34154	16.6707	BAD;PRKAR2A;GRB2;PRKACA;CALM2;RHOQ;PPP1CA	0.0510949
PBMC_mod17	KEGG_2021_Human	Influenza A	8/172	8	172	0.00685087	0.0280773	0	0	3.03154	15.1073	PYCARD;NXF1;PRKCB;CALCOCO2;IFNGR2;BID;ACTB;MYD88	0.0465116
PBMC_mod17	KEGG_2021_Human	Parkinson disease	10/249	10	249	0.0073265	0.0288571	0	0	2.60688	12.8161	PSMB3;PSMD13;NDUFA2;NDUFA1;PRKACA;UBE2J2;CALM2;SDHB;PSMA7;GNAI2	0.0401606
PBMC_mod17	KEGG_2021_Human	Fluid shear stress and atherosclerosis	7/139	7	139	0.00735654	0.0288571	0	0	3.29057	16.1638	PECAM1;CYBA;RAC1;SQSTM1;CALM2;ACTB;RHOA	0.0503597
PBMC_mod17	KEGG_2021_Human	Parathyroid hormone synthesis, secretion and action	6/106	6	106	0.00738741	0.0288571	0	0	3.71734	18.2446	RXRA;PRKCB;VDR;PRKACA;RHOA;GNAI2	0.0566038
PBMC_mod17	KEGG_2021_Human	Malaria	4/50	4	50	0.00848811	0.0321853	0	0	5.36833	25.6021	TGFB1;ITGB2;PECAM1;MYD88	0.08
PBMC_mod17	KEGG_2021_Human	Synaptic vesicle cycle	5/78	5	78	0.00849691	0.0321853	0	0	4.23599	20.1974	ATP6V0B;ATP6V0E1;CLTB;TCIRG1;ATP6V0D1	0.0641026
PBMC_mod17	KEGG_2021_Human	Biosynthesis of unsaturated fatty acids	3/27	3	27	0.00908424	0.0329139	0	0	7.70141	36.206	ELOVL1;ACAA1;HACD4	0.111111
PBMC_mod17	KEGG_2021_Human	Collecting duct acid secretion	3/27	3	27	0.00908424	0.0329139	0	0	7.70141	36.206	ATP6V0E1;TCIRG1;ATP6V0D1	0.111111
PBMC_mod17	KEGG_2021_Human	Fatty acid elongation	3/27	3	27	0.00908424	0.0329139	0	0	7.70141	36.206	ELOVL1;PPT1;HACD4	0.111111
PBMC_mod17	KEGG_2021_Human	Serotonergic synapse	6/113	6	113	0.00997319	0.0356186	0	0	3.47291	16.0027	GNG5;PRKCB;GNB1;GNB4;PRKACA;GNAI2	0.0530973
PBMC_mod17	KEGG_2021_Human	Endocrine and other factor-regulated calcium reabsorption	4/53	4	53	0.0103959	0.0366054	0	0	5.03889	23.0093	PRKCB;VDR;CLTB;PRKACA	0.0754717
PBMC_mod17	KEGG_2021_Human	Alcoholism	8/186	8	186	0.0107198	0.0372215	0	0	2.7911	12.6595	GNG5;GNB1;GNB4;GRB2;PRKACA;CALM2;GNAI2;PPP1CA	0.0430108
PBMC_mod17	KEGG_2021_Human	Huntington disease	11/306	11	306	0.0111063	0.0380353	0	0	2.32397	10.4584	BECN1;PSMB3;PSMD13;POLR2C;DCTN3;NDUFA2;CLTB;NDUFA1;SDHB;POLR2J;PSMA7	0.0359477
PBMC_mod17	KEGG_2021_Human	Oxytocin signaling pathway	7/154	7	154	0.0125081	0.0421401	0	0	2.95253	12.9362	PRKCB;PRKACA;CALM2;ACTB;RHOA;GNAI2;PPP1CA	0.0454545
PBMC_mod17	KEGG_2021_Human	Colorectal cancer	5/86	5	86	0.012642	0.0421401	0	0	3.81606	16.679	TGFB1;BAD;GRB2;RAC1;RHOA	0.0581395
PBMC_mod17	KEGG_2021_Human	Legionellosis	4/57	4	57	0.0133422	0.0434955	0	0	4.65765	20.1063	PYCARD;RAB1A;ITGB2;MYD88	0.0701754
PBMC_mod17	KEGG_2021_Human	Prion disease	10/273	10	273	0.0133966	0.0434955	0	0	2.36607	10.2043	PSMB3;PSMD13;BAD;NDUFA2;NDUFA1;CYBA;RAC1;PRKACA;SDHB;PSMA7	0.03663
PBMC_mod17	KEGG_2021_Human	Hepatitis C	7/157	7	157	0.0137889	0.0441952	0	0	2.89304	12.3935	RXRA;YWHAB;BAD;PSME3;GRB2;BID;YWHAZ	0.044586
PBMC_mod17	KEGG_2021_Human	Necroptosis	7/159	7	159	0.0146933	0.0464979	0	0	2.85468	12.0478	PYCARD;IFNGR2;CHMP1A;CHMP4B;BID;SQSTM1;FTL	0.0440252
PBMC_mod17	KEGG_2021_Human	SNARE interactions in vesicular transport	3/33	3	33	0.0157885	0.048975	0	0	6.15925	25.5515	SNAP29;STX11;VAMP3	0.0909091
PBMC_mod17	KEGG_2021_Human	Viral myocarditis	4/60	4	60	0.0158679	0.048975	0	0	4.40746	18.2621	ITGB2;RAC1;BID;ACTB	0.0666667
PBMC_mod17	Reactome_2016	RHO GTPases Activate WASPs and WAVEs Homo sapiens R-HSA-5663213	11/36	11	36	6.66834e-12	5.44137e-09	0	0	27.8049	715.521	CDC42;ACTR2;ARPC2;ARPC3;ARPC1B;ARPC1A;BRK1;ARPC4;GRB2;RAC1;ACTB	0.305556
PBMC_mod17	Reactome_2016	EPH-Ephrin signaling Homo sapiens R-HSA-2682334	15/95	15	95	3.16146e-11	1.18577e-08	0	0	11.9695	289.39	PSENEN;ACTR2;ARPC1B;ARPC1A;CLTB;ARPC4;ACTB;RHOA;MYL12B;CDC42;NCSTN;ARPC2;ARPC3;CFL1;RAC1	0.157895
PBMC_mod17	Reactome_2016	EPHB-mediated forward signaling Homo sapiens R-HSA-3928662	11/42	11	42	4.35946e-11	1.18577e-08	0	0	22.4165	534.769	CDC42;ACTR2;ARPC2;ARPC3;ARPC1B;ARPC1A;CFL1;ARPC4;RAC1;ACTB;RHOA	0.261905
PBMC_mod17	Reactome_2016	Regulation of actin dynamics for phagocytic cup formation Homo sapiens R-HSA-2029482	14/97	14	97	4.9867e-10	1.01729e-07	0	0	10.7311	229.85	ACTR2;SYK;ARPC1B;ARPC1A;MYO5A;BRK1;ARPC4;ACTB;CDC42;ARPC2;ARPC3;CFL1;GRB2;RAC1	0.14433
PBMC_mod17	Reactome_2016	Fcgamma receptor (FCGR) dependent phagocytosis Homo sapiens R-HSA-2029480	14/120	14	120	8.56085e-09	1.39713e-06	0	0	8.3928	155.905	ACTR2;SYK;ARPC1B;ARPC1A;MYO5A;BRK1;ARPC4;ACTB;CDC42;ARPC2;ARPC3;CFL1;GRB2;RAC1	0.116667
PBMC_mod17	Reactome_2016	Platelet activation, signaling and aggregation Homo sapiens R-HSA-76002	19/253	19	253	3.13034e-08	4.13964e-06	0	0	5.21052	90.0353	CD63;SERPINA1;FCER1G;TGFB1;SYK;PRKCB;YWHAZ;RHOA;GNAI2;CDC42;GNG5;CFL1;GNB1;GNB4;PECAM1;GRB2;TIMP1;RAC1;ALDOA	0.0750988
PBMC_mod17	Reactome_2016	RHO GTPase Effectors Homo sapiens R-HSA-195258	19/255	19	255	3.55116e-08	4.13964e-06	0	0	5.16583	88.6115	ACTR2;YWHAB;ARPC1B;ARPC1A;BRK1;CYBA;ARPC4;YWHAZ;ACTB;RHOA;MYL12B;CDC42;DIAPH1;ARPC2;ARPC3;DVL3;GRB2;RAC1;RHOQ	0.0745098
PBMC_mod17	Reactome_2016	Membrane Trafficking Homo sapiens R-HSA-199991	24/420	24	420	9.36542e-08	9.55273e-06	0	0	3.9215	63.4642	ARF3;RAB1A;SERPINA1;RAB5C;TRAPPC1;YWHAB;GALNT1;DCTN3;CLTB;MYO5A;YWHAZ;STX10;TGOLN2;CUX1;PLIN3;CHMP4B;RAC1;TMED7;SNAP29;ARF5;RHOQ;COPE;VAMP3;FTL	0.0571429
PBMC_mod17	Reactome_2016	Immune System Homo sapiens R-HSA-168256	53/1547	53	1547	1.28457e-07	1.16468e-05	0	0	2.39807	38.0518	SH3KBP1;PRKCSH;YWHAB;ARPC1B;ARPC1A;ITGB2;BRK1;TCIRG1;ACTB;TRIM8;PYCARD;CFL1;RAC1;PRKACA;ACTR2;ATP6V0B;ATP6V0E1;FCER1G;SYK;PRKCB;IFNGR2;CYBA;CNPY3;TNFRSF1B;YWHAZ;TYROBP;MAPKAPK3;PSME3;ATP6V0D1;SQSTM1;PSMD13;DCTN3;UBE2J2;PSMA7;LILRA5;RNF135;CDC42;PSMB3;PRKAR2A;CD300LF;RNF130;MAP3K3;BAD;SIGLEC10;MYO5A;ARPC4;LILRB2;UBE2A;ARPC2;ARPC3;CAPZA2;GRB2;MYD88	0.0342599
PBMC_mod17	Reactome_2016	Hemostasis Homo sapiens R-HSA-109582	26/552	26	552	1.13521e-06	9.26331e-05	0	0	3.19823	43.7796	CD63;SERPINA1;ITGB2;PRCP;GNAI2;CDC42;CAPZB;GNG5;PRKAR2A;CFL1;TIMP1;RAC1;PRKACA;FCER1G;TGFB1;SYK;PRKCB;YWHAZ;RHOA;CAPZA2;GNB1;GNB4;PECAM1;GRB2;ALDOA;DOCK2	0.0471014
PBMC_mod17	Reactome_2016	Vesicle-mediated transport Homo sapiens R-HSA-5653656	24/492	24	492	1.6201e-06	0.000120182	0	0	3.3058	44.0763	ARF3;RAB1A;SERPINA1;RAB5C;TRAPPC1;YWHAB;GALNT1;DCTN3;CLTB;MYO5A;YWHAZ;STX10;TGOLN2;CUX1;PLIN3;CHMP4B;RAC1;TMED7;SNAP29;ARF5;RHOQ;COPE;VAMP3;FTL	0.0487805
PBMC_mod17	Reactome_2016	Innate Immune System Homo sapiens R-HSA-168249	32/807	32	807	2.71327e-06	0.000184502	0	0	2.69142	34.4969	PSMD13;PRKCSH;YWHAB;ARPC1B;ARPC1A;ITGB2;BRK1;ACTB;PSMA7;RNF135;PYCARD;CDC42;PSMB3;PRKAR2A;CFL1;RAC1;PRKACA;ACTR2;FCER1G;SYK;BAD;MYO5A;ARPC4;CNPY3;TYROBP;MAPKAPK3;ARPC2;ARPC3;PSME3;CAPZA2;GRB2;MYD88	0.039653
PBMC_mod17	Reactome_2016	Beta-catenin independent WNT signaling Homo sapiens R-HSA-3858494	12/144	12	144	3.84272e-06	0.000241205	0	0	5.73196	71.4738	GNG5;PRKCB;PSMD13;PSMB3;PSME3;GNB1;GNB4;CLTB;DVL3;RAC1;RHOA;PSMA7	0.0833333
PBMC_mod17	Reactome_2016	Iron uptake and transport Homo sapiens R-HSA-917937	7/43	7	43	5.14678e-06	0.000299983	0	0	12.1247	147.644	ATP6V0B;ATP6V0E1;ATP6AP1;TCIRG1;MCOLN1;ATP6V0D1;FTL	0.162791
PBMC_mod17	Reactome_2016	Transferrin endocytosis and recycling Homo sapiens R-HSA-917977	6/29	6	29	5.77759e-06	0.000314301	0	0	16.2259	195.709	ATP6V0B;ATP6V0E1;ATP6AP1;TCIRG1;MCOLN1;ATP6V0D1	0.206897
PBMC_mod17	Reactome_2016	Intra-Golgi and retrograde Golgi-to-ER traffic Homo sapiens R-HSA-6811442	13/179	13	179	6.97467e-06	0.000355708	0	0	4.94514	58.7148	ARF3;RAB1A;GALNT1;DCTN3;STX10;TGOLN2;CUX1;PLIN3;TMED7;SNAP29;COPE;ARF5;VAMP3	0.0726257
PBMC_mod17	Reactome_2016	p75 NTR receptor-mediated signalling Homo sapiens R-HSA-193704	9/83	9	83	7.5111e-06	0.000360533	0	0	7.61748	89.8796	PSENEN;NCSTN;BAD;RAC1;AATF;SQSTM1;RHOA;RTN4;MYD88	0.108434
PBMC_mod17	Reactome_2016	Signaling by Rho GTPases Homo sapiens R-HSA-194315	19/367	19	367	8.73647e-06	0.000396053	0	0	3.48308	40.5709	ACTR2;YWHAB;ARPC1B;ARPC1A;BRK1;CYBA;ARPC4;YWHAZ;ACTB;RHOA;MYL12B;CDC42;DIAPH1;ARPC2;ARPC3;DVL3;GRB2;RAC1;RHOQ	0.0517711
PBMC_mod17	Reactome_2016	Axon guidance Homo sapiens R-HSA-422475	23/515	23	515	1.13736e-05	0.00048321	0	0	2.99969	34.1491	PSENEN;ACTR2;PSMD13;YWHAB;ARPC1B;ARPC1A;CLTB;MSN;ARPC4;ACTB;RHOA;PSMA7;MYL12B;CDC42;NCSTN;TYROBP;ARPC2;PSMB3;ARPC3;PSME3;CFL1;GRB2;RAC1	0.0446602
PBMC_mod17	Reactome_2016	Developmental Biology Homo sapiens R-HSA-1266738	30/786	30	786	1.18434e-05	0.00048321	0	0	2.57148	29.1702	SMARCD3;PSMD13;YWHAB;ARPC1B;ARPC1A;CLTB;ACTB;PSMA7;MYL12B;CDC42;NCSTN;HHEX;RXRA;PSMB3;POLR2C;CFL1;BNIP2;RAC1;POLR2J;PSENEN;ACTR2;TGFB1;MSN;ARPC4;RHOA;TYROBP;ARPC2;ARPC3;PSME3;GRB2	0.0381679
PBMC_mod17	Reactome_2016	PCP/CE pathway Homo sapiens R-HSA-4086400	9/91	9	91	1.60041e-05	0.000621873	0	0	6.8715	75.8797	PRKCB;PSMD13;PSMB3;PSME3;CLTB;DVL3;RAC1;RHOA;PSMA7	0.0989011
PBMC_mod17	Reactome_2016	Glycosphingolipid metabolism Homo sapiens R-HSA-1660662	6/41	6	41	4.64882e-05	0.00172429	0	0	10.6562	106.31	GLTP;GALC;ARSA;ASAH1;NEU1;GLA	0.146341
PBMC_mod17	Reactome_2016	Insulin receptor recycling Homo sapiens R-HSA-77387	5/26	5	26	5.22392e-05	0.00185336	0	0	14.7642	145.57	ATP6V0B;ATP6V0E1;ATP6AP1;TCIRG1;ATP6V0D1	0.192308
PBMC_mod17	Reactome_2016	Apoptosis Homo sapiens R-HSA-109581	11/163	11	163	6.93315e-05	0.00235727	0	0	4.54362	43.5125	BCAP31;PSMD13;YWHAB;PSMB3;BAD;PSME3;VIM;BID;YWHAZ;PSMA7;PLEC	0.0674847
PBMC_mod17	Reactome_2016	Activation of BAD and translocation to mitochondria Homo sapiens R-HSA-111447	4/15	4	15	7.82367e-05	0.00255365	0	0	22.4894	212.655	YWHAB;BAD;BID;YWHAZ	0.266667
PBMC_mod17	Reactome_2016	Programmed Cell Death Homo sapiens R-HSA-5357801	11/166	11	166	8.17183e-05	0.0025647	0	0	4.45499	41.9314	BCAP31;PSMD13;YWHAB;PSMB3;BAD;PSME3;VIM;BID;YWHAZ;PSMA7;PLEC	0.0662651
PBMC_mod17	Reactome_2016	Metabolism Homo sapiens R-HSA-1430728	52/1908	52	1908	0.00011335	0.00342568	0	0	1.84935	16.8014	GLTP;ARF3;MTMR14;NADSYN1;NUDT3;CHP1;PGLS;UPP1;PRKACA;ACAA1;ARSA;ACOT9;ELOVL1;MANBA;RPS9;DGAT1;CHPF2;SDHB;PSME3;PLIN3;ALDOA;CERS2;ASAH1;SMARCD3;ACSS2;PSMD13;AGPAT2;PSMA7;GNAI2;RXRA;GNG5;PSMB3;PRKAR2A;NEU1;PGK1;HSD3B7;SURF1;NDUFA2;NDUFA1;PPP1CA;EXT1;GALC;BCKDK;IMPDH1;TBXAS1;GNB1;PPT1;GNB4;PNPLA6;HPSE;GLA;GALK1	0.0272537
PBMC_mod17	Reactome_2016	Glucagon signaling in metabolic regulation Homo sapiens R-HSA-163359	5/33	5	33	0.000171863	0.00500859	0	0	11.0692	95.9566	GNG5;PRKAR2A;GNB1;GNB4;PRKACA	0.151515
PBMC_mod17	Reactome_2016	Sphingolipid metabolism Homo sapiens R-HSA-428157	7/74	7	74	0.000187715	0.00528192	0	0	6.50448	55.8122	GLTP;GALC;ARSA;ASAH1;NEU1;GLA;CERS2	0.0945946
PBMC_mod17	Reactome_2016	ROS, RNS production in response to bacteria Homo sapiens R-HSA-1222556	5/34	5	34	0.00019886	0.00531378	0	0	10.6869	91.0838	ATP6V0B;ATP6V0E1;CYBA;TCIRG1;ATP6V0D1	0.147059
PBMC_mod17	Reactome_2016	GPVI-mediated activation cascade Homo sapiens R-HSA-114604	6/53	6	53	0.000201872	0.00531378	0	0	7.93065	67.473	CDC42;FCER1G;SYK;GRB2;RAC1;RHOA	0.113208
PBMC_mod17	Reactome_2016	Diseases of signal transduction Homo sapiens R-HSA-5663202	14/288	14	288	0.000255852	0.00652422	0	0	3.21898	26.6239	PSENEN;TGFB1;PSMD13;BAD;PSMA7;FKBP1A;NCSTN;CUX1;OS9;PSMB3;PSME3;POLR2C;GRB2;POLR2J	0.0486111
PBMC_mod17	Reactome_2016	Signaling by Wnt Homo sapiens R-HSA-195721	14/295	14	295	0.000326431	0.00790975	0	0	3.13766	25.1869	PRKCB;PSMD13;CLTB;YWHAZ;RHOA;PSMA7;GNG5;PSMB3;PSME3;GNB1;GNB4;DVL3;RAC1;TMED5	0.0474576
PBMC_mod17	Reactome_2016	Opioid Signalling Homo sapiens R-HSA-111885	7/81	7	81	0.000329573	0.00790975	0	0	5.88709	47.201	GNG5;PRKAR2A;GNB1;GNB4;PRKACA;GNAI2;PPP1CA	0.0864198
PBMC_mod17	Reactome_2016	ADP signalling through P2Y purinoceptor 12 Homo sapiens R-HSA-392170	4/22	4	22	0.000383575	0.00894277	0	0	13.7386	108.068	GNG5;GNB1;GNB4;GNAI2	0.181818
PBMC_mod17	Reactome_2016	Signalling by NGF Homo sapiens R-HSA-166520	18/450	18	450	0.000394892	0.00895089	0	0	2.63788	20.6728	PSENEN;PSMD13;YWHAB;BAD;AATF;RHOA;PSMA7;RTN4;NCSTN;MAPKAPK3;PSMB3;PSME3;PRKAR2A;GRB2;RAC1;PRKACA;SQSTM1;MYD88	0.04
PBMC_mod17	Reactome_2016	Response to elevated platelet cytosolic Ca2+ Homo sapiens R-HSA-76005	8/110	8	110	0.00040877	0.00901503	0	0	4.88972	38.1514	CD63;TGFB1;SERPINA1;PRKCB;CFL1;PECAM1;TIMP1;ALDOA	0.0727273
PBMC_mod17	Reactome_2016	Cell death signalling via NRAGE, NRIF and NADE Homo sapiens R-HSA-204998	6/61	6	61	0.00043842	0.00941448	0	0	6.77434	52.3814	PSENEN;NCSTN;BAD;RAC1;AATF;SQSTM1	0.0983607
PBMC_mod17	Reactome_2016	Metabolism of lipids and lipoproteins Homo sapiens R-HSA-556833	23/659	23	659	0.000454771	0.00951521	0	0	2.3031	17.724	GLTP;ARF3;ARSA;ACOT9;ELOVL1;HSD3B7;ASAH1;SMARCD3;DGAT1;MTMR14;AGPAT2;PPP1CA;GALC;RXRA;NEU1;TBXAS1;PPT1;PLIN3;PNPLA6;PRKACA;ACAA1;GLA;CERS2	0.0349014
PBMC_mod17	Reactome_2016	Sema4D induced cell migration and growth-cone collapse Homo sapiens R-HSA-416572	4/24	4	24	0.000543238	0.0108919	0	0	12.3635	92.9485	CDC42;RAC1;RHOA;MYL12B	0.166667
PBMC_mod17	Reactome_2016	Glucagon-like Peptide-1 (GLP1) regulates insulin secretion Homo sapiens R-HSA-381676	5/42	5	42	0.000547266	0.0108919	0	0	8.37284	62.8848	GNG5;PRKAR2A;GNB1;GNB4;PRKACA	0.119048
PBMC_mod17	Reactome_2016	Vasopressin regulates renal water homeostasis via Aquaporins Homo sapiens R-HSA-432040	5/43	5	43	0.000611202	0.0117618	0	0	8.15208	60.3261	GNG5;PRKAR2A;GNB1;GNB4;PRKACA	0.116279
PBMC_mod17	Reactome_2016	RHO GTPases activate KTN1 Homo sapiens R-HSA-5625970	3/11	3	11	0.000619802	0.0117618	0	0	23.123	170.789	CDC42;RAC1;RHOA	0.272727
PBMC_mod17	Reactome_2016	Adaptive Immune System Homo sapiens R-HSA-1280218	25/762	25	762	0.000640533	0.011879	0	0	2.16331	15.9073	SH3KBP1;PSMD13;YWHAB;ITGB2;DCTN3;UBE2J2;PSMA7;LILRA5;CDC42;PSMB3;RAC1;PRKACA;CD300LF;RNF130;SYK;PRKCB;BAD;SIGLEC10;CYBA;LILRB2;UBE2A;YWHAZ;TYROBP;PSME3;GRB2	0.0328084
PBMC_mod17	Reactome_2016	MAPK6/MAPK4 signaling Homo sapiens R-HSA-5687128	7/92	7	92	0.000714498	0.0126858	0	0	5.12235	37.106	CDC42;PSMD13;PSMB3;PSME3;RAC1;PRKACA;PSMA7	0.076087
PBMC_mod17	Reactome_2016	Semaphorin interactions Homo sapiens R-HSA-373755	6/67	6	67	0.000726971	0.0126858	0	0	6.10614	44.1268	CDC42;TYROBP;CFL1;RAC1;RHOA;MYL12B	0.0895522
PBMC_mod17	Reactome_2016	VEGFA-VEGFR2 Pathway Homo sapiens R-HSA-4420097	14/320	14	320	0.000730675	0.0126858	0	0	2.8776	20.7807	PRKCB;PSMD13;YWHAB;BRK1;CYBA;RHOA;PSMA7;CDC42;MAPKAPK3;PSMB3;PSME3;GRB2;RAC1;PRKACA	0.04375
PBMC_mod17	Reactome_2016	CD28 dependent Vav1 pathway Homo sapiens R-HSA-389359	3/12	3	12	0.000816578	0.0135545	0	0	20.5528	146.138	CDC42;GRB2;RAC1	0.25
PBMC_mod17	Reactome_2016	G alpha (z) signalling events Homo sapiens R-HSA-418597	5/46	5	46	0.000836794	0.0135545	0	0	7.55444	53.5302	GNG5;PRKCB;GNB1;GNB4;GNAI2	0.108696
PBMC_mod17	Reactome_2016	C-type lectin receptors (CLRs) Homo sapiens R-HSA-5621481	8/123	8	123	0.000858575	0.0135545	0	0	4.33409	30.5997	PYCARD;FCER1G;SYK;PSMD13;PSMB3;PSME3;PRKACA;PSMA7	0.0650407
PBMC_mod17	Reactome_2016	EGFR downregulation Homo sapiens R-HSA-182971	4/27	4	27	0.000863768	0.0135545	0	0	10.7492	75.8274	CDC42;SH3KBP1;GRB2;EPN1	0.148148
PBMC_mod17	Reactome_2016	Sema4D in semaphorin signaling Homo sapiens R-HSA-400685	4/27	4	27	0.000863768	0.0135545	0	0	10.7492	75.8274	CDC42;RAC1;RHOA;MYL12B	0.148148
PBMC_mod17	Reactome_2016	Signaling by VEGF Homo sapiens R-HSA-194138	14/328	14	328	0.000927412	0.0142786	0	0	2.80313	19.5746	PRKCB;PSMD13;YWHAB;BRK1;CYBA;RHOA;PSMA7;CDC42;MAPKAPK3;PSMB3;PSME3;GRB2;RAC1;PRKACA	0.0426829
PBMC_mod17	Reactome_2016	G-protein activation Homo sapiens R-HSA-202040	4/28	4	28	0.000995061	0.0147631	0	0	10.3008	71.2067	GNG5;GNB1;GNB4;GNAI2	0.142857
PBMC_mod17	Reactome_2016	Adrenaline,noradrenaline inhibits insulin secretion Homo sapiens R-HSA-400042	4/28	4	28	0.000995061	0.0147631	0	0	10.3008	71.2067	GNG5;GNB1;GNB4;GNAI2	0.142857
PBMC_mod17	Reactome_2016	G beta:gamma signalling through PI3Kgamma Homo sapiens R-HSA-392451	5/48	5	48	0.00101827	0.0148377	0	0	7.20233	49.6215	GNG5;GNB1;GNB4;GRB2;RHOA	0.104167
PBMC_mod17	Reactome_2016	Asparagine N-linked glycosylation Homo sapiens R-HSA-446203	12/259	12	259	0.00105718	0.0151344	0	0	3.04521	20.8663	ARF3;RAB1A;SERPINA1;TRAPPC1;OS9;PRKCSH;NEU1;EDEM2;DCTN3;TMED7;ARF5;COPE	0.046332
PBMC_mod17	Reactome_2016	Activation of BH3-only proteins Homo sapiens R-HSA-114452	4/29	4	29	0.00113977	0.0160353	0	0	9.8883	67.0123	YWHAB;BAD;BID;YWHAZ	0.137931
PBMC_mod17	Reactome_2016	ER to Golgi Anterograde Transport Homo sapiens R-HSA-199977	8/131	8	131	0.00129147	0.0176778	0	0	4.05054	26.9441	ARF3;RAB1A;TRAPPC1;SERPINA1;DCTN3;TMED7;COPE;ARF5	0.0610687
PBMC_mod17	Reactome_2016	G alpha (12/13) signalling events Homo sapiens R-HSA-416482	6/75	6	75	0.00131771	0.0176778	0	0	5.39598	35.7854	CDC42;GNG5;GNB1;GNB4;RAC1;RHOA	0.08
PBMC_mod17	Reactome_2016	G-protein beta:gamma signalling Homo sapiens R-HSA-397795	5/51	5	51	0.00134316	0.0176778	0	0	6.73159	44.5141	GNG5;GNB1;GNB4;GRB2;RHOA	0.0980392
PBMC_mod17	Reactome_2016	Aquaporin-mediated transport Homo sapiens R-HSA-445717	5/51	5	51	0.00134316	0.0176778	0	0	6.73159	44.5141	GNG5;PRKAR2A;GNB1;GNB4;PRKACA	0.0980392
PBMC_mod17	Reactome_2016	Platelet degranulation Homo sapiens R-HSA-114608	7/105	7	105	0.00155511	0.0199379	0	0	4.43991	28.7094	CD63;TGFB1;SERPINA1;CFL1;PECAM1;TIMP1;ALDOA	0.0666667
PBMC_mod17	Reactome_2016	COPI-mediated anterograde transport Homo sapiens R-HSA-6807878	6/78	6	78	0.00161472	0.0199379	0	0	5.17036	33.2381	ARF3;RAB1A;DCTN3;TMED7;ARF5;COPE	0.0769231
PBMC_mod17	Reactome_2016	Calnexin/calreticulin cycle Homo sapiens R-HSA-901042	3/15	3	15	0.0016294	0.0199379	0	0	15.4122	98.9394	OS9;PRKCSH;EDEM2	0.2
PBMC_mod17	Reactome_2016	NRIF signals cell death from the nucleus Homo sapiens R-HSA-205043	3/15	3	15	0.0016294	0.0199379	0	0	15.4122	98.9394	PSENEN;NCSTN;SQSTM1	0.2
PBMC_mod17	Reactome_2016	Signaling by Hedgehog Homo sapiens R-HSA-5358351	8/136	8	136	0.00164008	0.0199379	0	0	3.89132	24.9551	OS9;PSMD13;PSMB3;PSME3;PRKAR2A;IQCE;PRKACA;PSMA7	0.0588235
PBMC_mod17	Reactome_2016	Signal amplification Homo sapiens R-HSA-392518	4/32	4	32	0.00166149	0.0199379	0	0	8.82749	56.4963	GNG5;GNB1;GNB4;GNAI2	0.125
PBMC_mod17	Reactome_2016	Regulation of insulin secretion Homo sapiens R-HSA-422356	6/80	6	80	0.00183929	0.0216329	0	0	5.03011	31.6815	GNG5;PRKAR2A;GNB1;GNB4;PRKACA;GNAI2	0.075
PBMC_mod17	Reactome_2016	Signal Transduction Homo sapiens R-HSA-162582	58/2465	58	2465	0.00185576	0.0216329	0	0	1.5764	9.91468	SH3KBP1;YWHAB;ARPC1B;ARPC1A;CLTB;BRK1;TCIRG1;AATF;ACTB;RAC1;PRKACA;TMED5;PSENEN;ACTR2;ATP6V0B;ATP6V0E1;ANXA1;SYK;ATP6AP1;PRKCB;IQCE;CYBA;YWHAZ;RHOA;EPN1;MAPKAPK3;PSME3;ATP6V0D1;SQSTM1;RHOQ;PSMD13;PSMA7;RTN4;MYL12B;GNAI2;CDC42;NCSTN;RXRA;OS9;GNG5;PSMB3;PRKAR2A;POLR2C;DVL3;POLR2J;TGFB1;BAD;ARPC4;PPP1CA;FKBP1A;MOB1A;DIAPH1;ARPC2;ARPC3;GNB1;GNB4;GRB2;MYD88	0.0235294
PBMC_mod17	Reactome_2016	Hh mutants that don't undergo autocatalytic processing are degraded by ERAD Homo sapiens R-HSA-5362768	5/55	5	55	0.00188782	0.0216967	0	0	6.1918	38.837	OS9;PSMD13;PSMB3;PSME3;PSMA7	0.0909091
PBMC_mod17	Reactome_2016	Rap1 signalling Homo sapiens R-HSA-392517	3/16	3	16	0.00198165	0.0218518	0	0	14.2259	88.5398	YWHAB;PRKACA;YWHAZ	0.1875
PBMC_mod17	Reactome_2016	RHO GTPases activate CIT Homo sapiens R-HSA-5625900	3/16	3	16	0.00198165	0.0218518	0	0	14.2259	88.5398	RAC1;RHOA;MYL12B	0.1875
PBMC_mod17	Reactome_2016	TGF-beta receptor signaling in EMT (epithelial to mesenchymal transition) Homo sapiens R-HSA-2173791	3/16	3	16	0.00198165	0.0218518	0	0	14.2259	88.5398	FKBP1A;TGFB1;RHOA	0.1875
PBMC_mod17	Reactome_2016	Golgi-to-ER retrograde transport Homo sapiens R-HSA-8856688	7/110	7	110	0.00203137	0.0219678	0	0	4.2233	26.1804	ARF3;RAB1A;GALNT1;DCTN3;TMED7;COPE;ARF5	0.0636364
PBMC_mod17	Reactome_2016	Degradation of DVL Homo sapiens R-HSA-4641258	5/56	5	56	0.00204602	0.0219678	0	0	6.07008	37.5851	PSMD13;PSMB3;PSME3;DVL3;PSMA7	0.0892857
PBMC_mod17	Reactome_2016	Hh mutants abrogate ligand secretion Homo sapiens R-HSA-5387390	5/57	5	57	0.00221368	0.0234593	0	0	5.95305	36.3915	OS9;PSMD13;PSMB3;PSME3;PSMA7	0.0877193
PBMC_mod17	Reactome_2016	N-glycan trimming in the ER and Calnexin/Calreticulin cycle Homo sapiens R-HSA-532668	3/17	3	17	0.0023778	0.0248754	0	0	13.2091	79.804	OS9;PRKCSH;EDEM2	0.176471
PBMC_mod17	Reactome_2016	Degradation of GLI1 by the proteasome Homo sapiens R-HSA-5610780	5/59	5	59	0.00257869	0.0259779	0	0	5.73198	34.1653	PSMD13;PSMB3;PSME3;PRKACA;PSMA7	0.0847458
PBMC_mod17	Reactome_2016	GLI3 is processed to GLI3R by the proteasome Homo sapiens R-HSA-5610785	5/59	5	59	0.00257869	0.0259779	0	0	5.73198	34.1653	PSMD13;PSMB3;PSME3;PRKACA;PSMA7	0.0847458
PBMC_mod17	Reactome_2016	Degradation of GLI2 by the proteasome Homo sapiens R-HSA-5610783	5/59	5	59	0.00257869	0.0259779	0	0	5.73198	34.1653	PSMD13;PSMB3;PSME3;PRKACA;PSMA7	0.0847458
PBMC_mod17	Reactome_2016	Regulation of mRNA stability by proteins that bind AU-rich elements Homo sapiens R-HSA-450531	6/86	6	86	0.00265617	0.0264321	0	0	4.65142	27.587	YWHAB;PSMD13;PSMB3;PSME3;YWHAZ;PSMA7	0.0697674
PBMC_mod17	Reactome_2016	Translocation of GLUT4 to the plasma membrane Homo sapiens R-HSA-1445148	5/60	5	60	0.0027767	0.0269736	0	0	5.62747	33.1261	YWHAB;MYO5A;RAC1;YWHAZ;RHOQ	0.0833333
PBMC_mod17	Reactome_2016	RHO GTPases activate PKNs Homo sapiens R-HSA-5625740	5/60	5	60	0.0027767	0.0269736	0	0	5.62747	33.1261	YWHAB;RAC1;YWHAZ;RHOA;MYL12B	0.0833333
PBMC_mod17	Reactome_2016	Prostacyclin signalling through prostacyclin receptor Homo sapiens R-HSA-392851	3/19	3	19	0.00330869	0.0314186	0	0	11.5568	66.0033	GNG5;GNB1;GNB4	0.157895
PBMC_mod17	Reactome_2016	HIV Infection Homo sapiens R-HSA-162906	10/222	10	222	0.00331127	0.0314186	0	0	2.94297	16.8056	PSMB3;PSMD13;PSME3;POLR2C;TAF10;CHMP4B;RAC1;DOCK2;POLR2J;PSMA7	0.045045
PBMC_mod17	Reactome_2016	Hedgehog ligand biogenesis Homo sapiens R-HSA-5358346	5/64	5	64	0.0036797	0.0345131	0	0	5.24488	29.3972	OS9;PSMD13;PSMB3;PSME3;PSMA7	0.078125
PBMC_mod17	Reactome_2016	G beta:gamma signalling through PLC beta Homo sapiens R-HSA-418217	3/20	3	20	0.00384659	0.0356684	0	0	10.8765	60.4793	GNG5;GNB1;GNB4	0.15
PBMC_mod17	Reactome_2016	Activation of NF-kappaB in B cells Homo sapiens R-HSA-1169091	5/66	5	66	0.00420239	0.0381016	0	0	5.0724	27.7567	PRKCB;PSMD13;PSMB3;PSME3;PSMA7	0.0757576
PBMC_mod17	Reactome_2016	Triglyceride Biosynthesis Homo sapiens R-HSA-75109	5/66	5	66	0.00420239	0.0381016	0	0	5.0724	27.7567	ACOT9;ELOVL1;DGAT1;PPT1;AGPAT2	0.0757576
PBMC_mod17	Reactome_2016	Chaperonin-mediated protein folding Homo sapiens R-HSA-390466	6/95	6	95	0.00435541	0.0389111	0	0	4.17914	22.7192	GNG5;XRN2;GNB1;GNB4;ACTB;GNAI2	0.0631579
PBMC_mod17	Reactome_2016	RHO GTPases activate PAKs Homo sapiens R-HSA-5627123	3/21	3	21	0.00443472	0.0389111	0	0	10.2717	55.655	CDC42;RAC1;MYL12B	0.142857
PBMC_mod17	Reactome_2016	Presynaptic function of Kainate receptors Homo sapiens R-HSA-500657	3/21	3	21	0.00443472	0.0389111	0	0	10.2717	55.655	GNG5;GNB1;GNB4	0.142857
PBMC_mod17	Reactome_2016	Intrinsic Pathway for Apoptosis Homo sapiens R-HSA-109606	4/42	4	42	0.00456002	0.0391682	0	0	6.50116	35.044	YWHAB;BAD;BID;YWHAZ	0.0952381
PBMC_mod17	Reactome_2016	Cooperation of PDCL (PhLP1) and TRiC/CCT in G-protein beta folding Homo sapiens R-HSA-6814122	4/42	4	42	0.00456002	0.0391682	0	0	6.50116	35.044	GNG5;GNB1;GNB4;GNAI2	0.0952381
PBMC_mod17	Reactome_2016	Transport to the Golgi and subsequent modification Homo sapiens R-HSA-948021	8/162	8	162	0.00481419	0.0409206	0	0	3.23004	17.2361	ARF3;RAB1A;TRAPPC1;SERPINA1;DCTN3;TMED7;COPE;ARF5	0.0493827
PBMC_mod17	Reactome_2016	Loss of Function of TGFBR1 in Cancer Homo sapiens R-HSA-3656534	2/7	2	7	0.00514409	0.0428324	0	0	24.5912	129.594	FKBP1A;TGFB1	0.285714
PBMC_mod17	Reactome_2016	TGFBR1 KD Mutants in Cancer Homo sapiens R-HSA-3656532	2/7	2	7	0.00514409	0.0428324	0	0	24.5912	129.594	FKBP1A;TGFB1	0.285714
PBMC_mod17	Reactome_2016	CLEC7A (Dectin-1) signaling Homo sapiens R-HSA-5607764	6/99	6	99	0.00532464	0.0434491	0	0	3.99857	20.9342	PYCARD;SYK;PSMD13;PSMB3;PSME3;PSMA7	0.0606061
PBMC_mod17	Reactome_2016	Hedgehog 'off' state Homo sapiens R-HSA-5610787	6/99	6	99	0.00532464	0.0434491	0	0	3.99857	20.9342	PSMD13;PSMB3;PSME3;PRKAR2A;PRKACA;PSMA7	0.0606061
PBMC_mod17	Reactome_2016	Thromboxane signalling through TP receptor Homo sapiens R-HSA-428930	3/23	3	23	0.00576676	0.0465908	0	0	9.24357	47.6566	GNG5;GNB1;GNB4	0.130435
PBMC_mod17	Reactome_2016	Protein folding Homo sapiens R-HSA-391251	6/101	6	101	0.00586446	0.0469157	0	0	3.91399	20.1134	GNG5;XRN2;GNB1;GNB4;ACTB;GNAI2	0.0594059
PBMC_mod17	MSigDB_Hallmark_2020	PI3K/AKT/mTOR Signaling	12/105	12	105	1.26595e-07	5.5702e-06	0	0	8.15193	129.471	ACTR2;GRK2;PRKCB;ARPC3;YWHAB;PRKAR2A;CFL1;GRB2;RAC1;SQSTM1;MYD88;PPP1CA	0.114286
PBMC_mod17	MSigDB_Hallmark_2020	UV Response Up	10/158	10	158	0.00024886	0.00547493	0	0	4.22947	35.0988	NXF1;DGAT1;PPT1;CLTB;TMBIM6;ACAA1;PRKACA;ALDOA;BID;SQSTM1	0.0632911
PBMC_mod17	MSigDB_Hallmark_2020	mTORC1 Signaling	11/200	11	200	0.000415521	0.00609431	0	0	3.6472	28.397	ACTR2;RAB1A;SERP1;PSMD13;PSME3;ITGB2;PGK1;CFP;ALDOA;SQSTM1;GLA	0.055
PBMC_mod17	MSigDB_Hallmark_2020	Protein Secretion	7/96	7	96	0.000920514	0.0101257	0	0	4.89114	34.1919	RAB2A;GALC;CD63;PPT1;GLA;COPE;VAMP3	0.0729167
PBMC_mod17	MSigDB_Hallmark_2020	TGF-beta Signaling	5/54	5	54	0.00173876	0.0153011	0	0	6.31848	40.1513	FKBP1A;TGFB1;IFNGR2;RHOA;PPP1CA	0.0925926
PBMC_mod17	MSigDB_Hallmark_2020	Mitotic Spindle	9/199	9	199	0.00508277	0.0329951	0	0	2.94925	15.5777	CDC42;CAPZB;MAP1S;CDC42EP4;KPTN;MARK4;DOCK2;PDLIM5;ARL8A	0.0452261
PBMC_mod17	MSigDB_Hallmark_2020	Oxidative Phosphorylation	9/200	9	200	0.00524922	0.0329951	0	0	2.93366	15.4008	SURF1;ATP6V0B;ATP6V0E1;ATP6AP1;NDUFA2;NDUFA1;TCIRG1;ACAA1;SDHB	0.045
PBMC_mod17	MSigDB_Hallmark_2020	Coagulation	7/138	7	138	0.00708087	0.0389448	0	0	3.31586	16.4147	SERPINA1;ANXA1;PECAM1;MSRB2;TIMP1;RAC1;SIRT2	0.0507246
PBMC_mod18	GO_Biological_Process_2021	neutrophil degranulation (GO:0043312)	26/481	26	481	5.78638e-10	4.53973e-07	0	0	4.83484	102.839	GRN;PDXK;GDI2;CTSZ;MGST1;GM2A;PSMD2;ALDH3B1;NAPRT;LTA4H;METTL7A;GUSB;CTSD;ARSB;LAIR1;CTSB;PGAM1;IDH1;ATP6AP2;CYBB;KCNAB2;RNASE2;LYZ;DERA;SERPINB6;PKM	0.0540541
PBMC_mod18	GO_Biological_Process_2021	neutrophil activation involved in immune response (GO:0002283)	26/485	26	485	6.90187e-10	4.53973e-07	0	0	4.79171	101.077	GRN;PDXK;GDI2;CTSZ;MGST1;GM2A;PSMD2;ALDH3B1;NAPRT;LTA4H;METTL7A;GUSB;CTSD;ARSB;LAIR1;CTSB;PGAM1;IDH1;ATP6AP2;CYBB;KCNAB2;RNASE2;LYZ;DERA;SERPINB6;PKM	0.0536082
PBMC_mod18	GO_Biological_Process_2021	neutrophil mediated immunity (GO:0002446)	26/488	26	488	7.86781e-10	4.53973e-07	0	0	4.75985	99.7812	GRN;PDXK;GDI2;CTSZ;MGST1;GM2A;PSMD2;ALDH3B1;NAPRT;LTA4H;METTL7A;GUSB;CTSD;ARSB;LAIR1;CTSB;PGAM1;IDH1;ATP6AP2;CYBB;KCNAB2;RNASE2;LYZ;DERA;SERPINB6;PKM	0.0532787
PBMC_mod18	GO_Biological_Process_2021	membrane lipid biosynthetic process (GO:0046467)	9/58	9	58	4.61724e-08	1.99811e-05	0	0	14.7666	249.421	ALDH3A2;SPTLC1;CERS6;SCCPDH;SPTLC2;ALDH3B1;ACER3;SGMS2;SPTSSA	0.155172
PBMC_mod18	GO_Biological_Process_2021	organonitrogen compound biosynthetic process (GO:1901566)	13/158	13	158	1.18908e-07	4.1166e-05	0	0	7.29183	116.268	CERS6;GSTO1;MGST1;MGST2;SGMS2;ALDH3A2;GSTZ1;SPTLC1;SPTLC2;ALDH3B1;ACER3;ASL;SPTSSA	0.0822785
PBMC_mod18	GO_Biological_Process_2021	sphingolipid metabolic process (GO:0006665)	10/116	10	116	2.29285e-06	0.000661487	0	0	7.59357	98.6079	ALDH3A2;SPTLC1;CERS6;GM2A;SPTLC2;ALDH3B1;ACER3;SGMS2;SPTSSA;SUMF1	0.0862069
PBMC_mod18	GO_Biological_Process_2021	sphingolipid biosynthetic process (GO:0030148)	8/74	8	74	4.43191e-06	0.00109595	0	0	9.69697	119.531	ALDH3A2;SPTLC1;CERS6;SPTLC2;ALDH3B1;ACER3;SGMS2;SPTSSA	0.108108
PBMC_mod18	GO_Biological_Process_2021	glycolytic process through glucose-6-phosphate (GO:0061620)	5/25	5	25	1.37077e-05	0.00296601	0	0	19.8052	221.77	TPI1;PKM;ADPGK;PGAM1;ENO1	0.2
PBMC_mod18	GO_Biological_Process_2021	fatty acid catabolic process (GO:0009062)	7/70	7	70	2.97486e-05	0.00572166	0	0	8.85425	92.2854	ALDH3A2;HADHB;HADHA;ACADVL;ACOT8;NUDT19;HSD17B4	0.1
PBMC_mod18	GO_Biological_Process_2021	amide biosynthetic process (GO:0043604)	6/52	6	52	4.9364e-05	0.0077681	0	0	10.3612	102.744	SPTLC1;CERS6;SPTLC2;ASL;SGMS2;SPTSSA	0.115385
PBMC_mod18	GO_Biological_Process_2021	fatty acid beta-oxidation (GO:0006635)	6/52	6	52	4.9364e-05	0.0077681	0	0	10.3612	102.744	HADHB;HADHA;ACADVL;ACOT8;HSD17B4;ACOX3	0.115385
PBMC_mod18	GO_Biological_Process_2021	ceramide metabolic process (GO:0006672)	6/55	6	55	6.8094e-05	0.00982257	0	0	9.72531	93.3107	SPTLC1;CERS6;SPTLC2;ACER3;SGMS2;SPTSSA	0.109091
PBMC_mod18	GO_Biological_Process_2021	glutathione derivative biosynthetic process (GO:1901687)	4/22	4	22	0.000155207	0.018906	0	0	17.536	153.804	GSTZ1;GSTO1;MGST1;MGST2	0.181818
PBMC_mod18	GO_Biological_Process_2021	glutathione derivative metabolic process (GO:1901685)	4/22	4	22	0.000155207	0.018906	0	0	17.536	153.804	GSTZ1;GSTO1;MGST1;MGST2	0.181818
PBMC_mod18	GO_Biological_Process_2021	carbohydrate catabolic process (GO:0016052)	5/41	5	41	0.00016383	0.018906	0	0	10.994	95.831	TPI1;PKM;PGAM1;ENO1;DERA	0.121951
PBMC_mod18	GO_Biological_Process_2021	ceramide biosynthetic process (GO:0046513)	5/42	5	42	0.000184058	0.0199128	0	0	10.6963	91.9909	SPTLC1;CERS6;SPTLC2;SGMS2;SPTSSA	0.119048
PBMC_mod18	GO_Biological_Process_2021	canonical glycolysis (GO:0061621)	4/24	4	24	0.000221004	0.0212532	0	0	15.7808	132.832	TPI1;PKM;PGAM1;ENO1	0.166667
PBMC_mod18	GO_Biological_Process_2021	glucose catabolic process to pyruvate (GO:0061718)	4/24	4	24	0.000221004	0.0212532	0	0	15.7808	132.832	TPI1;PKM;PGAM1;ENO1	0.166667
PBMC_mod18	GO_Biological_Process_2021	epithelial cell differentiation (GO:0030855)	7/101	7	101	0.000305901	0.0268086	0	0	5.92489	47.9457	ACADVL;ANXA4;TPP1;PPARG;E2F4;CES1;CTSB	0.0693069
PBMC_mod18	GO_Biological_Process_2021	protein oxidation (GO:0018158)	3/11	3	11	0.000309747	0.0268086	0	0	29.489	238.264	PRDX3;LOXL3;SUMF1	0.272727
PBMC_mod18	GO_Biological_Process_2021	cellular lipid catabolic process (GO:0044242)	4/27	4	27	0.000354258	0.029201	0	0	13.7203	109.015	ACOT8;NUDT19;MGST2;CYP1B1	0.148148
PBMC_mod18	GO_Biological_Process_2021	angiotensin maturation (GO:0002003)	3/12	3	12	0.000409127	0.0307913	0	0	26.2112	204.486	ATP6AP2;CTSZ;CES1	0.25
PBMC_mod18	GO_Biological_Process_2021	regulation of angiotensin levels in blood (GO:0002002)	3/12	3	12	0.000409127	0.0307913	0	0	26.2112	204.486	ATP6AP2;CTSZ;CES1	0.25
PBMC_mod18	GO_Biological_Process_2021	glycolytic process (GO:0006096)	4/29	4	29	0.000469975	0.033897	0	0	12.6214	96.716	TPI1;PKM;PGAM1;ENO1	0.137931
PBMC_mod18	GO_Biological_Process_2021	sphingoid biosynthetic process (GO:0046520)	3/13	3	13	0.000526886	0.0350785	0	0	23.5888	178.061	SPTLC1;SPTLC2;ACER3	0.230769
PBMC_mod18	GO_Biological_Process_2021	sphingosine biosynthetic process (GO:0046512)	3/13	3	13	0.000526886	0.0350785	0	0	23.5888	178.061	SPTLC1;SPTLC2;ACER3	0.230769
PBMC_mod18	GO_Biological_Process_2021	cellular nitrogen compound biosynthetic process (GO:0044271)	4/31	4	31	0.000610349	0.0383306	0	0	11.6853	86.4888	SPTLC1;SPTLC2;ACER3;CYP1B1	0.129032
PBMC_mod18	GO_Biological_Process_2021	pyruvate metabolic process (GO:0006090)	5/55	5	55	0.000658294	0.0383306	0	0	7.91004	57.9478	TPI1;PKM;PGAM1;ME1;ENO1	0.0909091
PBMC_mod18	GO_Biological_Process_2021	peptide metabolic process (GO:0006518)	6/83	6	83	0.000659714	0.0383306	0	0	6.18004	45.2608	GSTZ1;CPM;ETHE1;HM13;TPP1;LTA4H	0.0722892
PBMC_mod18	GO_Biological_Process_2021	cardiolipin metabolic process (GO:0032048)	3/14	3	14	0.000664309	0.0383306	0	0	21.4433	156.896	HADHB;HADHA;CRLS1	0.214286
PBMC_mod18	GO_Biological_Process_2021	lytic vacuole organization (GO:0080171)	4/33	4	33	0.000778126	0.0434496	0	0	10.8783	77.874	GRN;TPP1;HOOK3;ARSB	0.121212
PBMC_mod18	GO_Biological_Process_2021	fatty acid beta-oxidation using acyl-CoA oxidase (GO:0033540)	3/15	3	15	0.000822621	0.0444987	0	0	19.6554	139.612	ACOT8;HSD17B4;ACOX3	0.2
PBMC_mod18	GO_Biological_Process_2021	fatty acid oxidation (GO:0019395)	5/59	5	59	0.000909193	0.0476913	0	0	7.32262	51.28	ALDH3A2;HADHB;HADHA;ACADVL;HSD17B4	0.0847458
PBMC_mod18	GO_Biological_Process_2021	epithelium development (GO:0060429)	7/122	7	122	0.000951601	0.0484477	0	0	4.83778	33.6582	ACADVL;ANXA4;LOXL3;TPP1;PPARG;CES1;CTSB	0.057377
PBMC_mod18	KEGG_2021_Human	Lysosome	11/128	11	128	7.34003e-07	0.000162215	0	0	7.59449	107.27	GM2A;CTSZ;AP1B1;AP1S1;CLTA;TPP1;GUSB;CTSD;ARSB;CTSB;SUMF1	0.0859375
PBMC_mod18	KEGG_2021_Human	Glycolysis / Gluconeogenesis	8/67	8	67	2.07042e-06	0.000228781	0	0	10.8513	142.019	ALDH3A2;TPI1;PKM;ALDH2;ADPGK;PGAM1;ALDH3B1;ENO1	0.119403
PBMC_mod18	KEGG_2021_Human	Pantothenate and CoA biosynthesis	5/21	5	21	5.4727e-06	0.000403156	0	0	24.7615	300.004	ALDH3A2;PANK3;ALDH2;BCAT1;COASY	0.238095
PBMC_mod18	KEGG_2021_Human	Fatty acid degradation	6/43	6	43	1.62625e-05	0.000898503	0	0	12.8873	142.104	ALDH3A2;HADHB;HADHA;ACADVL;ALDH2;ACOX3	0.139535
PBMC_mod18	KEGG_2021_Human	Citrate cycle (TCA cycle)	5/30	5	30	3.49094e-05	0.00128583	0	0	15.8402	162.564	CS;IDH1;OGDH;SDHC;SUCLG1	0.166667
PBMC_mod18	KEGG_2021_Human	beta-Alanine metabolism	5/30	5	30	3.49094e-05	0.00128583	0	0	15.8402	162.564	ALDH3A2;HADHA;ALDH2;ALDH3B1;ACOX3	0.166667
PBMC_mod18	KEGG_2021_Human	Valine, leucine and isoleucine degradation	5/48	5	48	0.000348247	0.0106037	0	0	9.20099	73.2638	ALDH3A2;HADHB;HADHA;ALDH2;BCAT1	0.104167
PBMC_mod18	KEGG_2021_Human	Sphingolipid metabolism	5/49	5	49	0.000383843	0.0106037	0	0	8.99142	70.72	SPTLC1;CERS6;SPTLC2;ACER3;SGMS2	0.102041
PBMC_mod18	KEGG_2021_Human	Peroxisome	6/82	6	82	0.0006185	0.0151876	0	0	6.26167	46.2626	ACOT8;PEX19;IDH1;NUDT19;HSD17B4;ACOX3	0.0731707
PBMC_mod18	KEGG_2021_Human	Tryptophan metabolism	4/42	4	42	0.00194665	0.0394469	0	0	8.29811	51.7938	ALDH3A2;HADHA;ALDH2;CYP1B1	0.0952381
PBMC_mod18	KEGG_2021_Human	Central carbon metabolism in cancer	5/70	5	70	0.00196342	0.0394469	0	0	6.08001	37.8971	MAP2K1;PKM;FLT3;PGAM1;IDH1	0.0714286
PBMC_mod18	KEGG_2021_Human	Drug metabolism	6/108	6	108	0.0025728	0.0434986	0	0	4.65939	27.7828	GSTO1;ALDH3B1;MGST1;MGST2;GUSB;CES1	0.0555556
PBMC_mod18	KEGG_2021_Human	Histidine metabolism	3/22	3	22	0.00260747	0.0434986	0	0	12.4095	73.8289	ALDH3A2;ALDH2;ALDH3B1	0.136364
PBMC_mod18	KEGG_2021_Human	Metabolism of xenobiotics by cytochrome P450	5/76	5	76	0.00281862	0.0434986	0	0	5.56451	32.6721	GSTO1;ALDH3B1;MGST1;CYP1B1;MGST2	0.0657895
PBMC_mod18	KEGG_2021_Human	Pyruvate metabolism	4/47	4	47	0.00295239	0.0434986	0	0	7.33135	42.7061	ALDH3A2;PKM;ALDH2;ME1	0.0851064
PBMC_mod18	Reactome_2016	Metabolism Homo sapiens R-HSA-1430728	67/1908	67	1908	6.34738e-15	4.37334e-12	0	0	3.48461	113.914	KCNG2;ACADVL;PANK3;AHCYL1;ADPGK;INPPL1;ENO1;SPTLC1;SPTLC2;ALDH2;GM2A;PSMD2;NAPRT;PDK4;NUDT19;ME1;CYP1B1;NUDT16;GUSB;ACOT8;LYPLA1;TPI1;CERS6;GSTO1;PGAM1;SDHC;ATP5F1;COASY;SUMF1;HADHB;ALDH3A2;HADHA;PKM;ETHE1;UQCRC1;SUCLG1;PPARG;ACOX3;BCAT1;SLC25A11;CES1;PDXK;MGST1;MGST2;HSD17B4;SGMS2;PAPSS1;PTDSS1;ALDH3B1;ASL;PDSS1;LTA4H;NDUFV3;ARSD;ARSB;IDH1;PHKB;CRLS1;DERA;CS;FIG4;GSTZ1;COQ2;GALE;ADI1;ACER3;OGDH	0.0351153
PBMC_mod18	Reactome_2016	Sphingolipid metabolism Homo sapiens R-HSA-428157	11/74	11	74	2.30397e-09	7.93718e-07	0	0	14.1429	281.282	ALDH3A2;SPTLC1;CERS6;SPTLC2;GM2A;ALDH3B1;ACER3;SGMS2;ARSD;ARSB;SUMF1	0.148649
PBMC_mod18	Reactome_2016	Metabolism of lipids and lipoproteins Homo sapiens R-HSA-556833	29/659	29	659	6.28615e-09	1.44372e-06	0	0	3.91086	73.8562	ACADVL;INPPL1;HSD17B4;SGMS2;PTDSS1;SPTLC1;SPTLC2;GM2A;ALDH3B1;NUDT19;ME1;CYP1B1;PDSS1;LTA4H;ARSD;ARSB;ACOT8;CERS6;IDH1;CRLS1;SUMF1;HADHB;FIG4;ALDH3A2;HADHA;COQ2;ACER3;PPARG;ACOX3	0.0440061
PBMC_mod18	Reactome_2016	Sphingolipid de novo biosynthesis Homo sapiens R-HSA-1660661	7/33	7	33	1.58098e-07	2.72323e-05	0	0	21.4949	336.611	ALDH3A2;SPTLC1;CERS6;SPTLC2;ALDH3B1;ACER3;SGMS2	0.212121
PBMC_mod18	Reactome_2016	Peroxisomal lipid metabolism Homo sapiens R-HSA-390918	6/27	6	27	9.36e-07	0.000128981	0	0	22.7247	315.456	ALDH3A2;ACOT8;IDH1;NUDT19;HSD17B4;ACOX3	0.222222
PBMC_mod18	Reactome_2016	Beta-oxidation of pristanoyl-CoA Homo sapiens R-HSA-389887	4/10	4	10	5.02409e-06	0.000576933	0	0	52.64	642.275	ACOT8;NUDT19;HSD17B4;ACOX3	0.4
PBMC_mod18	Reactome_2016	Glucose metabolism Homo sapiens R-HSA-70326	7/79	7	79	6.5293e-05	0.0064267	0	0	7.74393	74.6253	TPI1;PKM;ADPGK;PGAM1;PHKB;ENO1;SLC25A11	0.0886076
PBMC_mod18	Reactome_2016	Citric acid cycle (TCA cycle) Homo sapiens R-HSA-71403	4/19	4	19	8.47413e-05	0.00729835	0	0	21.0464	197.329	CS;OGDH;SDHC;SUCLG1	0.210526
PBMC_mod18	Reactome_2016	mitochondrial fatty acid beta-oxidation of saturated fatty acids Homo sapiens R-HSA-77286	3/8	3	8	0.00010814	0.00827871	0	0	47.1896	430.94	HADHB;HADHA;ACADVL	0.375
PBMC_mod18	Reactome_2016	Metabolism of carbohydrates Homo sapiens R-HSA-71387	12/282	12	282	0.000275337	0.0189707	0	0	3.57686	29.3214	GALE;TPI1;PKM;ADPGK;PGAM1;PHKB;ENO1;GUSB;SLC25A11;ARSB;DERA;PAPSS1	0.0425532
PBMC_mod18	Reactome_2016	Pyruvate metabolism and Citric Acid (TCA) cycle Homo sapiens R-HSA-71406	5/48	5	48	0.000348247	0.0218129	0	0	9.20099	73.2638	CS;PDK4;OGDH;SDHC;SUCLG1	0.104167
PBMC_mod18	Reactome_2016	Degradation of the extracellular matrix Homo sapiens R-HSA-1474228	7/106	7	106	0.000410822	0.0235881	0	0	5.62422	43.854	CAST;CAPNS1;ADAM15;ADAM9;MMP19;CTSD;CTSB	0.0660377
PBMC_mod18	Reactome_2016	The activation of arylsulfatases Homo sapiens R-HSA-1663150	3/13	3	13	0.000526886	0.027925	0	0	23.5888	178.061	ARSD;ARSB;SUMF1	0.230769
PBMC_mod18	Reactome_2016	Gluconeogenesis Homo sapiens R-HSA-70263	4/32	4	32	0.000690639	0.0317234	0	0	11.2674	82.0031	TPI1;PGAM1;ENO1;SLC25A11	0.125
PBMC_mod18	Reactome_2016	Glycolysis Homo sapiens R-HSA-70171	4/32	4	32	0.000690639	0.0317234	0	0	11.2674	82.0031	TPI1;PKM;PGAM1;ENO1	0.125
PBMC_mod18	Reactome_2016	The citric acid (TCA) cycle and respiratory electron transport Homo sapiens R-HSA-1428517	8/153	8	153	0.000770341	0.0331728	0	0	4.39608	31.514	CS;PDK4;UQCRC1;OGDH;SDHC;SUCLG1;NDUFV3;ATP5F1	0.0522876
PBMC_mod18	Reactome_2016	Lysosome Vesicle Biogenesis Homo sapiens R-HSA-432720	4/35	4	35	0.00097608	0.0375612	0	0	10.1755	70.5361	CTSZ;AP1B1;CLTA;AP1S1	0.114286
PBMC_mod18	Reactome_2016	Metabolism of Angiotensinogen to Angiotensins Homo sapiens R-HSA-2022377	3/16	3	16	0.001003	0.0375612	0	0	18.1425	125.27	ATP6AP2;CTSZ;CTSD	0.1875
PBMC_mod18	Reactome_2016	Extracellular matrix organization Homo sapiens R-HSA-1474244	11/283	11	283	0.00103579	0.0375612	0	0	3.24095	22.2737	CAST;FBN2;ADAMTS2;CAPNS1;ADAM15;LOXL3;MMP19;ADAM9;CTSD;COLGALT1;CTSB	0.0388693
PBMC_mod18	Reactome_2016	Mitochondrial Fatty Acid Beta-Oxidation Homo sapiens R-HSA-77289	3/17	3	17	0.00120655	0.0399744	0	0	16.8458	113.203	HADHB;HADHA;ACADVL	0.176471
PBMC_mod18	Reactome_2016	Glutathione conjugation Homo sapiens R-HSA-156590	4/38	4	38	0.00133567	0.0399744	0	0	9.27624	61.3931	GSTZ1;GSTO1;MGST1;MGST2	0.105263
PBMC_mod18	Reactome_2016	Collagen degradation Homo sapiens R-HSA-1442490	4/39	4	39	0.00147364	0.0399744	0	0	9.01074	58.7502	MMP19;ADAM9;CTSD;CTSB	0.102564
PBMC_mod18	Reactome_2016	Gamma carboxylation, hypusine formation and arylsulfatase activation Homo sapiens R-HSA-163841	4/39	4	39	0.00147364	0.0399744	0	0	9.01074	58.7502	GGCX;ARSD;ARSB;SUMF1	0.102564
PBMC_mod18	Reactome_2016	Beta oxidation of hexanoyl-CoA to butanoyl-CoA Homo sapiens R-HSA-77350	2/5	2	5	0.00156649	0.0399744	0	0	52.2302	337.35	HADHB;HADHA	0.4
PBMC_mod18	Reactome_2016	Beta oxidation of lauroyl-CoA to decanoyl-CoA-CoA Homo sapiens R-HSA-77310	2/5	2	5	0.00156649	0.0399744	0	0	52.2302	337.35	HADHB;HADHA	0.4
PBMC_mod18	Reactome_2016	Beta oxidation of octanoyl-CoA to hexanoyl-CoA Homo sapiens R-HSA-77348	2/5	2	5	0.00156649	0.0399744	0	0	52.2302	337.35	HADHB;HADHA	0.4
PBMC_mod18	Reactome_2016	Beta oxidation of decanoyl-CoA to octanoyl-CoA-CoA Homo sapiens R-HSA-77346	2/5	2	5	0.00156649	0.0399744	0	0	52.2302	337.35	HADHB;HADHA	0.4
PBMC_mod18	Reactome_2016	Glycosphingolipid metabolism Homo sapiens R-HSA-1660662	4/41	4	41	0.00177878	0.0437708	0	0	8.52281	53.965	GM2A;ARSD;ARSB;SUMF1	0.097561
PBMC_mod18	Reactome_2016	MHC class II antigen presentation Homo sapiens R-HSA-2132295	6/103	6	103	0.00202575	0.048129	0	0	4.90081	30.3939	AP1B1;AP2S1;AP1S1;CLTA;CTSD;CTSB	0.0582524
PBMC_mod18	Reactome_2016	Nef-mediates down modulation of cell surface receptors by recruiting them to clathrin adapters Homo sapiens R-HSA-164938	3/21	3	21	0.00227307	0.0486488	0	0	13.0996	79.7323	AP1B1;AP2S1;AP1S1	0.142857
PBMC_mod18	Reactome_2016	mitochondrial fatty acid beta-oxidation of unsaturated fatty acids Homo sapiens R-HSA-77288	2/6	2	6	0.00233006	0.0486488	0	0	39.1706	237.447	HADHB;HADHA	0.333333
PBMC_mod18	Reactome_2016	Acyl chain remodeling of CL Homo sapiens R-HSA-1482798	2/6	2	6	0.00233006	0.0486488	0	0	39.1706	237.447	HADHB;HADHA	0.333333
PBMC_mod18	Reactome_2016	Beta-oxidation of very long chain fatty acids Homo sapiens R-HSA-390247	2/6	2	6	0.00233006	0.0486488	0	0	39.1706	237.447	ACOT8;HSD17B4	0.333333
PBMC_mod18	MSigDB_Hallmark_2020	Oxidative Phosphorylation	12/200	12	200	1.00724e-05	0.000382753	0	0	5.15861	59.3534	PRDX3;CS;HADHB;HADHA;ACADVL;IDH1;PDK4;UQCRC1;OGDH;SUCLG1;SDHC;SLC25A11	0.06
PBMC_mod18	MSigDB_Hallmark_2020	Fatty Acid Metabolism	10/158	10	158	3.52696e-05	0.000664831	0	0	5.427	55.6403	ALDH3A2;HADHB;GSTZ1;ACOT8;ACADVL;IDH1;ME1;HSD17B4;SDHC;SUCLG1	0.0632911
PBMC_mod18	MSigDB_Hallmark_2020	Glycolysis	11/200	11	200	5.24867e-05	0.000664831	0	0	4.68411	46.1617	GALE;TPI1;PKM;PGAM1;IDH1;ME1;SDHC;ANG;ENO1;NDUFV3;GUSB	0.055
PBMC_mod18	MSigDB_Hallmark_2020	Adipogenesis	10/200	10	200	0.000249307	0.00236841	0	0	4.21829	34.9984	PRDX3;CS;ALDH2;IDH1;ITSN1;UQCRC1;ME1;SUCLG1;PPARG;SDHC	0.05
PBMC_mod18	MSigDB_Hallmark_2020	IL-2/STAT5 Signaling	9/199	9	199	0.00103483	0.00786468	0	0	3.78097	25.9886	ALCAM;SYNGR2;GSTO1;ANXA4;SNX14;CTSZ;CAPG;SMPDL3A;SERPINB6	0.0452261
PBMC_mod18	MSigDB_Hallmark_2020	Cholesterol Homeostasis	5/74	5	74	0.00250842	0.0158866	0	0	5.72638	34.2902	ALCAM;ETHE1;ANXA5;PPARG;GUSB	0.0675676
PBMC_mod18	MSigDB_Hallmark_2020	Complement	8/200	8	200	0.00413678	0.0196497	0	0	3.31199	18.1757	CPM;ANXA5;ME1;ADAM9;ANG;LTA4H;CTSD;CTSB	0.04
PBMC_mod18	MSigDB_Hallmark_2020	Xenobiotic Metabolism	8/200	8	200	0.00413678	0.0196497	0	0	3.31199	18.1757	ALDH2;GSTO1;IDH1;PDK4;ASL;ACOX3;BCAT1;CES1	0.04
PBMC_mod19	GO_Biological_Process_2021	protein transport (GO:0015031)	18/369	18	369	9.50325e-07	0.00143119	0	0	4.3068	59.7201	NSF;ARL11;COPB2;STXBP3;PDCD6;CLTC;STX7;RAB10;SNX1;TBC1D2;GOLPH3;SNX27;STX6;ATP6V1B2;ATP6V1H;VPS35;ARFIP1;VIPAS39	0.0487805
PBMC_mod19	GO_Biological_Process_2021	cellular protein localization (GO:0034613)	15/329	15	329	1.73521e-05	0.0130662	0	0	3.96803	43.4967	NSF;ARL11;COPB2;STXBP3;PDCD6;CLTC;STX7;SNX1;TBC1D2;SNX27;UNC50;STX6;VPS35;ARFIP1;VIPAS39	0.0455927
PBMC_mod19	GO_Biological_Process_2021	COPII-coated vesicle budding (GO:0090114)	7/70	7	70	2.61989e-05	0.0131519	0	0	9.03949	95.3647	NSF;SEC23A;TRAPPC6B;PDCD6;KLHL12;SEC22B;SEC23B	0.1
PBMC_mod19	GO_Biological_Process_2021	intracellular protein transport (GO:0006886)	14/336	14	336	8.73778e-05	0.0220203	0	0	3.59463	33.5928	NSF;ARL11;COPB2;STXBP3;PDCD6;CLTC;STX7;SNX1;TBC1D2;SNX27;STX6;VPS35;ARFIP1;VIPAS39	0.0416667
PBMC_mod19	GO_Biological_Process_2021	retrograde vesicle-mediated transport, Golgi to endoplasmic reticulum (GO:0006890)	7/85	7	85	9.20924e-05	0.0220203	0	0	7.29556	67.7956	NSF;COPB2;GOLPH3;RER1;COPB1;SEC22B;ERGIC2	0.0823529
PBMC_mod19	GO_Biological_Process_2021	endoplasmic reticulum to Golgi vesicle-mediated transport (GO:0006888)	10/185	10	185	0.000112478	0.0220203	0	0	4.68045	42.5582	NSF;COPB2;SEC23A;TRAPPC6B;PDCD6;COPB1;CAPZA1;KLHL12;SEC22B;ERGIC2	0.0540541
PBMC_mod19	GO_Biological_Process_2021	COPII vesicle coating (GO:0048208)	6/63	6	63	0.000131595	0.0220203	0	0	8.53108	76.2318	NSF;SEC23A;TRAPPC6B;PDCD6;KLHL12;SEC22B	0.0952381
PBMC_mod19	GO_Biological_Process_2021	vesicle coating (GO:0006901)	6/63	6	63	0.000131595	0.0220203	0	0	8.53108	76.2318	NSF;SEC23A;TRAPPC6B;PDCD6;KLHL12;SEC22B	0.0952381
PBMC_mod19	GO_Biological_Process_2021	vesicle targeting, rough ER to cis-Golgi (GO:0048207)	6/63	6	63	0.000131595	0.0220203	0	0	8.53108	76.2318	NSF;SEC23A;TRAPPC6B;PDCD6;KLHL12;SEC22B	0.0952381
PBMC_mod19	GO_Biological_Process_2021	ether lipid biosynthetic process (GO:0008611)	3/10	3	10	0.000214467	0.0322987	0	0	34.3972	290.566	DHRS7B;PLA2G4A;FAR1	0.3
PBMC_mod19	KEGG_2021_Human	Endocytosis	14/252	14	252	3.57043e-06	0.000710516	0	0	4.88436	61.2636	WASHC4;ACTR3;CLTC;VPS37A;SPART;RAB10;SNX1;CAPZA1;VPS35;STAMBP;EPS15;STAM2;HSPA1B;HSPA1A	0.0555556
PBMC_mod19	MSigDB_Hallmark_2020	Protein Secretion	8/96	8	96	2.66189e-05	0.000851806	0	0	7.4172	78.132	COPB2;RER1;COPB1;CLTC;STX7;ATP6V1H;ARFIP1;SEC22B	0.0833333
PBMC_mod2	GO_Biological_Process_2021	neutrophil activation involved in immune response (GO:0002283)	84/485	84	485	1.48365e-30	4.03349e-27	0	0	5.48402	376.659	ARHGAP9;CDA;TNFAIP6;SLC44A2;GMFG;RAB3D;SNAP23;PTPRJ;CXCL1;SLC2A3;PYGL;SIRPB1;HEBP2;MMP25;FCGR3B;ADGRE5;ANPEP;ADGRE3;LAMP2;TIMP2;TOM1;ITGAX;SIRPA;OSTF1;GOLGA7;KCMF1;CD53;CR1;MME;CD300A;NFAM1;RNASET2;SLC11A1;HLA-B;RHOG;HLA-C;ATP11B;DNAJC3;CEACAM3;DYNC1LI1;DOK3;CRISPLD2;PADI2;ADAM8;PLEKHO2;RAB7A;TLR2;CANT1;ROCK1;PTAFR;C5AR1;FPR1;FPR2;IQGAP1;LILRA2;ADGRG3;CNN2;SDCBP;RAP1A;CXCR1;ALOX5;RAB24;CXCR2;CD58…	0.173196
PBMC_mod2	GO_Biological_Process_2021	neutrophil mediated immunity (GO:0002446)	84/488	84	488	2.34369e-30	4.03349e-27	0	0	5.44243	371.314	ARHGAP9;CDA;TNFAIP6;SLC44A2;GMFG;RAB3D;SNAP23;PTPRJ;CXCL1;SLC2A3;PYGL;SIRPB1;HEBP2;MMP25;FCGR3B;ADGRE5;ANPEP;ADGRE3;LAMP2;TIMP2;TOM1;ITGAX;SIRPA;OSTF1;GOLGA7;KCMF1;CD53;CR1;MME;CD300A;NFAM1;RNASET2;SLC11A1;HLA-B;RHOG;HLA-C;ATP11B;DNAJC3;CEACAM3;DYNC1LI1;ADAM17;DOK3;CRISPLD2;PADI2;ADAM8;PLEKHO2;RAB7A;TLR2;CANT1;ROCK1;PTAFR;C5AR1;FPR1;FPR2;IQGAP1;ADGRG3;CNN2;SDCBP;RAP1A;CXCR1;ALOX5;RAB24;CXCR2;CD58…	0.172131
PBMC_mod2	GO_Biological_Process_2021	neutrophil degranulation (GO:0043312)	83/481	83	481	4.43943e-30	5.09351e-27	0	0	5.45286	368.542	ARHGAP9;CDA;TNFAIP6;SLC44A2;GMFG;RAB3D;SNAP23;PTPRJ;CXCL1;SLC2A3;PYGL;SIRPB1;HEBP2;MMP25;FCGR3B;ADGRE5;ANPEP;ADGRE3;LAMP2;TIMP2;TOM1;ITGAX;SIRPA;OSTF1;GOLGA7;KCMF1;CD53;CR1;MME;CD300A;NFAM1;RNASET2;SLC11A1;HLA-B;RHOG;HLA-C;ATP11B;DNAJC3;CEACAM3;DYNC1LI1;DOK3;CRISPLD2;PADI2;ADAM8;PLEKHO2;RAB7A;TLR2;CANT1;ROCK1;PTAFR;C5AR1;FPR1;FPR2;IQGAP1;ADGRG3;CNN2;SDCBP;RAP1A;CXCR1;ALOX5;RAB24;CXCR2;CD58;SLC15A…	0.172557
PBMC_mod2	GO_Biological_Process_2021	inflammatory response (GO:0006954)	35/230	35	230	1.0709e-11	9.21507e-09	0	0	4.44693	112.329	HDAC4;HDAC5;IL1RN;PXK;CEBPB;TNFAIP6;C5AR2;C5AR1;FPR1;PIK3CD;ADM;CXCL1;FPR2;F11R;MEFV;LTB4R;PIK3CG;MMP25;FUT7;ADGRE5;CXCR2;PROK2;IL10RB;SLC11A1;NFAM1;STAT3;FOS;PJA2;TNFRSF1A;TLR1;TMIGD3;TPST1;ADAM8;TLR6;TLR2	0.152174
PBMC_mod2	GO_Biological_Process_2021	cellular response to cytokine stimulus (GO:0071345)	47/482	47	482	1.91564e-08	1.31873e-05	0	0	2.68512	47.7163	RIPOR2;GSK3B;IL1RN;FOXC1;CSF3R;IFITM2;SELPLG;CEBPD;USP10;PTAFR;FPR1;PIK3CD;PTPRJ;CSF2RB;CXCL1;IL1RAP;PTGS2;CSF2RA;SBNO2;ALOX5;ITGAX;SIRPA;STX3;CD58;JAK3;IL13RA1;MCL1;IFNAR2;STAT5B;IL4R;MME;DUSP1;IL10RB;IL1R2;STAT3;RC3H1;FOS;PTPN12;GAB2;OXSR1;TNFRSF1A;BCL6;HCLS1;MNDA;IL18R1;IFNAR1;TLR2	0.0975104
PBMC_mod2	GO_Biological_Process_2021	phosphorylation (GO:0016310)	40/400	40	400	1.12901e-07	6.47676e-05	0	0	2.74686	43.9409	GSK3B;PXK;ROCK1;GMFG;LRRK2;TESK2;PIK3CD;AATK;ILK;STK19;PIK3CG;PPP4R1;NUAK2;MKNK1;MKNK2;PDK3;JAK3;PAK2;NADK;MARK2;MAP3K5;MAP4K4;MAPK3;LYN;CDK19;GK;PDPK1;DAPK2;LIMK2;STAT3;LMTK2;OXSR1;TGFBR1;SRPK1;LATS2;RARA;ULK1;TRIB1;CDK14;MAP3K11	0.1
PBMC_mod2	GO_Biological_Process_2021	cytokine-mediated signaling pathway (GO:0019221)	53/621	53	621	1.98581e-07	9.76452e-05	0	0	2.32091	35.8165	IL1RN;SPI1;CSF3R;IFITM2;PITPNA;PIK3CD;ILK;IRS2;PTPRJ;CXCL1;IL1RAP;LMNB1;IL18RAP;ITGAX;TRIM25;JAK3;APPL2;IL13RA1;IFNAR2;IL4R;IL1R2;HLA-B;HLA-C;FOS;GAB2;TNFRSF1A;HLA-E;IL17RA;ADAM17;PELI1;IFNAR1;FOXC1;CEBPD;PELI2;PTAFR;FPR1;CSF2RB;NOD2;PTGS2;CSF2RA;CNN2;ALOX5;CXCR2;STX3;PAK2;MCL1;MAPK3;STAT5B;IL10RB;STAT3;SOD2;BCL6;IL18R1	0.0853462
PBMC_mod2	GO_Biological_Process_2021	positive regulation of intracellular signal transduction (GO:1902533)	48/546	48	546	3.19237e-07	0.000137352	0	0	2.39046	35.755	USP15;CANT1;HIP1;NCF1;RNF13;ROCK1;SLC44A2;PELI2;PIK3CD;TGFA;ILK;IRS2;PTPRJ;IQGAP1;NOD2;LITAF;AGER;PIK3CG;PIK3R5;CLEC7A;RAC2;TRIM25;FNIP1;WLS;HEXIM1;LYN;OSBPL8;GDF15;PDPK1;RHOG;CFLAR;GAB2;ZDHHC17;TGFBR1;TNFRSF1A;VAPA;RRAGC;PELI1;HCLS1;RAPGEF2;F2RL1;STRN;ADAM8;TLR6;CARD16;LAMTOR4;ALPK1;TLR2	0.0879121
PBMC_mod2	GO_Biological_Process_2021	immune response-activating cell surface receptor signaling pathway (GO:0002429)	8/24	8	24	2.68009e-06	0.00102499	0	0	12.0793	154.974	LYN;CR1;C5AR2;C5AR1;FPR1;FPR2;LILRA2;SH2B2	0.333333
PBMC_mod2	GO_Biological_Process_2021	protein phosphorylation (GO:0006468)	42/496	42	496	4.51782e-06	0.00155503	0	0	2.28161	28.0809	GSK3B;PXK;USP15;ROCK1;MAST3;GMFG;LRRK2;TESK2;PIK3CD;AATK;ILK;STK19;PPP4R1;SLK;NUAK2;MKNK1;MKNK2;PDK3;JAK3;PAK2;MARK2;MAP3K5;HTATIP2;MAP4K4;MAPK3;LYN;CDK19;PDPK1;DAPK2;LIMK2;LMTK2;OXSR1;TGFBR1;SRPK1;LATS2;RARA;ULK1;TRIB1;CDK14;MAP3K11;CSNK1A1L;TLR2	0.0846774
PBMC_mod2	GO_Biological_Process_2021	negative regulation of amyloid precursor protein catabolic process (GO:1902992)	7/19	7	19	5.36242e-06	0.00167795	0	0	14.0778	170.849	RTN2;RTN3;ROCK1;FLOT2;ABCA7;SORL1;PICALM	0.368421
PBMC_mod2	GO_Biological_Process_2021	cellular protein modification process (GO:0006464)	70/1025	70	1025	9.27524e-06	0.00266045	0	0	1.82675	21.1687	GSK3B;ST6GALNAC2;GMFG;LRRK2;UBE2D3;PTEN;TESK2;PIK3CD;AATK;ILK;STK19;PTPRJ;GOLGA2;PPP3CA;PPP6C;PPP4R1;PPP4R2;PDK3;JAK3;MAP3K5;DUSP1;PDPK1;DAPK2;LMTK2;PPP2R5A;SIRT7;OXSR1;TGFBR1;DNAJC3;B3GNT8;LATS2;B3GNT5;RARA;ULK1;TRIB1;PXK;MTMR3;ROCK1;PPM1F;FUT7;NUAK2;MKNK1;MKNK2;ST8SIA4;ST3GAL4;PI3;PAK2;ST3GAL2;MARK2;MAP4K4;MAPK3;LYN;CDK19;PTPRN2;LIMK2;KLHL2;ABCA7;WWP2;PTPN12;SSH2;SSH1;GNMT;SRPK1;PTPRE;UBLCP1;QP…	0.0682927
PBMC_mod2	GO_Biological_Process_2021	autophagosome organization (GO:1905037)	11/56	11	56	1.14947e-05	0.00304344	0	0	5.91889	67.3193	RAB43;VMP1;NSFL1C;UBXN2B;ATG16L2;RB1CC1;TP53INP1;MAP1LC3B2;ULK1;GABARAP;RAB7A	0.196429
PBMC_mod2	GO_Biological_Process_2021	autophagosome assembly (GO:0000045)	11/58	11	58	1.6339e-05	0.00401705	0	0	5.66643	62.4552	RAB43;VMP1;NSFL1C;UBXN2B;ATG16L2;RB1CC1;TP53INP1;MAP1LC3B2;ULK1;GABARAP;RAB7A	0.189655
PBMC_mod2	GO_Biological_Process_2021	protein monoubiquitination (GO:0006513)	9/39	9	39	1.83843e-05	0.00421859	0	0	7.25145	79.0699	UBE2B;UBE2R2;MGRN1;UBE2D3;WAC;TRIM25;PAF1;ATXN7L3;RNF40	0.230769
PBMC_mod2	GO_Biological_Process_2021	positive regulation of Ras protein signal transduction (GO:0046579)	11/63	11	63	3.68207e-05	0.00739365	0	0	5.12025	52.2749	LYN;NOTCH1;RASGEF1A;F2RL1;IRS2;STK19;SHOC2;F11R;PIK3CG;RASGRP4;MAP4K4	0.174603
PBMC_mod2	GO_Biological_Process_2021	complement receptor mediated signaling pathway (GO:0002430)	5/11	5	11	3.86652e-05	0.00739365	0	0	20.0669	203.891	CR1;C5AR2;C5AR1;FPR1;FPR2	0.454545
PBMC_mod2	GO_Biological_Process_2021	regulation of toll-like receptor 2 signaling pathway (GO:0034135)	5/11	5	11	3.86652e-05	0.00739365	0	0	20.0669	203.891	LYN;TLR1;F2RL1;TLR6;PJA2	0.454545
PBMC_mod2	GO_Biological_Process_2021	regulation of cytokine production involved in inflammatory response (GO:1900015)	9/43	9	43	4.23732e-05	0.00741078	0	0	6.397	64.4114	CLEC7A;ALOX5;STAT3;SIRPA;NOD2;TLR6;MEFV;APPL2;IL17RA	0.209302
PBMC_mod2	GO_Biological_Process_2021	dephosphorylation (GO:0016311)	18/153	18	153	4.30609e-05	0.00741078	0	0	3.24201	32.5916	MTMR3;PTPRN2;PLPPR2;DUSP1;PTEN;PPP2R5A;PTPRJ;PTPN12;SSH2;PPM1F;SSH1;PTPRE;PPP3CA;PPP6C;PPP4R1;PPP4R2;UBLCP1;ALPL	0.117647
PBMC_mod2	GO_Biological_Process_2021	regulation of myoblast fusion (GO:1901739)	5/12	5	12	6.40945e-05	0.0105054	0	0	17.1993	166.062	CD53;EHD1;RIPOR2;FLOT1;CFLAR	0.416667
PBMC_mod2	GO_Biological_Process_2021	positive regulation of toll-like receptor signaling pathway (GO:0034123)	7/27	7	27	7.13697e-05	0.0107662	0	0	8.44314	80.6121	TLR1;TREML4;FLOT1;F2RL1;SLC15A4;PJA2;TLR2	0.259259
PBMC_mod2	GO_Biological_Process_2021	negative regulation of cellular protein localization (GO:1903828)	8/36	8	36	7.19416e-05	0.0107662	0	0	6.89816	65.8061	GSK3B;RIPOR2;NSFL1C;SPI1;LATS2;UBXN2B;ANKRD13A;PICALM	0.222222
PBMC_mod2	GO_Biological_Process_2021	growth hormone receptor signaling pathway (GO:0060396)	6/20	6	20	9.75678e-05	0.0139928	0	0	10.3288	95.386	LYN;STAT5B;PXN;STAT3;PRL;JAK3	0.3
PBMC_mod2	GO_Biological_Process_2021	membrane organization (GO:0061024)	23/242	23	242	0.000119991	0.0159837	0	0	2.5587	23.1002	SH3GLB1;HIP1;CR1;GCA;UBXN2B;OSBPL2;SNAP23;TGFA;TOR1AIP2;EPS15L1;IGF2R;NSFL1C;VAPA;HGS;CHMP1B;CHMP2B;FCHO2;MYADM;PACSIN2;REPS2;CHMP3;RAB5A;PICALM	0.0950413
PBMC_mod2	GO_Biological_Process_2021	cellular response to mechanical stimulus (GO:0071260)	9/49	9	49	0.000124493	0.0159837	0	0	5.43575	48.8743	CNN2;MAP3K2;MAP2K4;CASP5;FAS;F11R;TNFRSF1A;SLC9A1;MAPK3	0.183673
PBMC_mod2	GO_Biological_Process_2021	regulation of MAP kinase activity (GO:0043405)	13/97	13	97	0.000130728	0.0159837	0	0	3.7492	33.5268	LYN;CD300A;DUSP1;LRRK2;PTPRJ;NOD2;SORL1;PIK3CG;PIK3R5;RGS2;HGS;ADAM8;TRIB1	0.134021
PBMC_mod2	GO_Biological_Process_2021	histone ubiquitination (GO:0016574)	6/21	6	21	0.000131981	0.0159837	0	0	9.6397	86.11	UBE2B;WAC;PAF1;UBR2;ATXN7L3;RNF40	0.285714
PBMC_mod2	GO_Biological_Process_2021	protein dephosphorylation (GO:0006470)	16/139	16	139	0.000146038	0.0159837	0	0	3.15687	27.8804	MTMR3;PTPRN2;DUSP1;PTEN;PPP2R5A;PTPRJ;PTPN12;SSH2;PPM1F;SSH1;PTPRE;PPP3CA;PPP6C;PPP4R1;PPP4R2;UBLCP1	0.115108
PBMC_mod2	GO_Biological_Process_2021	positive regulation of endopeptidase activity (GO:0010950)	7/30	7	30	0.000147314	0.0159837	0	0	7.34072	64.7667	LYN;CR1;STAT3;MEFV;AGER;VSIR;PICALM	0.233333
PBMC_mod2	GO_Biological_Process_2021	positive regulation of small GTPase mediated signal transduction (GO:0051057)	7/30	7	30	0.000147314	0.0159837	0	0	7.34072	64.7667	LYN;NOTCH1;RASGEF1A;IRS2;STK19;SHOC2;RASGRP4	0.233333
PBMC_mod2	GO_Biological_Process_2021	growth hormone receptor signaling pathway via JAK-STAT (GO:0060397)	5/14	5	14	0.000151508	0.0159837	0	0	13.3759	117.639	LYN;STAT5B;STAT3;PRL;JAK3	0.357143
PBMC_mod2	GO_Biological_Process_2021	positive regulation of DNA-binding transcription factor activity (GO:0051091)	23/246	23	246	0.000153243	0.0159837	0	0	2.51228	22.0665	HDAC4;HDAC5;NFAM1;BUD31;SRF;STAT3;PTEN;IL1RAP;NOD2;CFLAR;AGER;IL18RAP;SLCO3A1;CLEC7A;FLOT1;TRIM25;HCLS1;FLOT2;ADAM8;TLR6;CARD16;IL18R1;TLR2	0.0934959
PBMC_mod2	GO_Biological_Process_2021	protein localization to cell periphery (GO:1990778)	16/140	16	140	0.000158874	0.0160836	0	0	3.13125	27.3903	FYB1;ROCK1;RAB3D;LIN7A;F11R;FAM126B;TNFRSF1A;EHD1;RAP1A;TMEM88;SLMAP;FCHO2;MYADM;FLOT1;FLOT2;RAPGEF2	0.114286
PBMC_mod2	GO_Biological_Process_2021	cellular response to starvation (GO:0009267)	17/158	17	158	0.000209789	0.0204114	0	0	2.92695	24.7895	SH3GLB1;CEBPB;MTMR3;RALB;LRRK2;TFEB;MAP1LC3B2;GABARAP;NUAK2;RRAGC;LAMP2;SESN2;FAS;FNIP1;LAMTOR4;MAP3K5;MAPK3	0.107595
PBMC_mod2	GO_Biological_Process_2021	positive regulation of cytokine production (GO:0001819)	28/335	28	335	0.000213484	0.0204114	0	0	2.22604	18.8144	CEBPB;PIK3CD;NOD2;LILRA2;PTGS2;AGER;PIK3CG;CLEC7A;FLOT1;FFAR3;FFAR2;CD58;LRRFIP1;SLC11A1;NFAM1;STAT3;SORL1;HLA-E;IL17RA;CCDC88B;TLR1;ADAM17;RARA;F2RL1;TLR6;CD46;IL18R1;TLR2	0.0835821
PBMC_mod2	GO_Biological_Process_2021	positive regulation of cellular process (GO:0048522)	44/625	44	625	0.000224848	0.0205007	0	0	1.86002	15.6243	HDAC4;CDC123;NOTCH1;SRF;PTEN;TGFA;IRS2;PTPRJ;FPR2;PRL;CST7;LILRA2;SIRPB1;CXCL16;PPP3CA;SDCBP;EXOSC4;FUT7;CLEC7A;NAMPT;CXCR2;ITGAX;FLOT1;PROK2;SIRPA;STX3;IL13RA1;LYN;CR1;CNBP;SLC11A1;TFE3;RHOG;ABCA7;GAB2;TGFBR1;SLC6A6;ADAM17;CCPG1;RARA;HCLS1;ADAM8;CACUL1;TLR2	0.0704
PBMC_mod2	GO_Biological_Process_2021	protein autophosphorylation (GO:0046777)	17/159	17	159	0.000226329	0.0205007	0	0	2.90618	24.3931	LYN;GSK3B;PDPK1;DAPK2;LRRK2;LMTK2;AATK;OXSR1;SLK;MKNK1;MKNK2;ULK1;PAK2;MARK2;MAP3K11;HTATIP2;MAPK3	0.106918
PBMC_mod2	GO_Biological_Process_2021	positive regulation of phagocytosis (GO:0050766)	9/53	9	53	0.000232735	0.0205403	0	0	4.94056	41.3308	CLEC7A;SLC11A1;SIRPA;F2RL1;PTPRJ;ABCA7;FPR2;SIRPB1;APPL2	0.169811
PBMC_mod2	GO_Biological_Process_2021	positive regulation of protein kinase B signaling (GO:0051897)	17/161	17	161	0.000262841	0.022284	0	0	2.86552	23.6232	OSBPL8;HIP1;PDPK1;GDF15;RHOG;TGFA;PIK3CD;IRS2;PTPRJ;GAB2;PIK3CG;TGFBR1;PIK3R5;RAC2;HCLS1;ADAM8;STRN	0.10559
PBMC_mod2	GO_Biological_Process_2021	positive regulation of transcription, DNA-templated (GO:0045893)	72/1183	72	1183	0.00026648	0.022284	0	0	1.60569	13.2152	CALCOCO1;SPI1;NCF1;ILK;RBPJ;LITAF;ING1;ETS2;IRF2BPL;PPP3CA;NAMPT;ATXN7L3;MAP3K5;HTATIP2;MEF2A;NCOA1;KDM6B;NCOA2;ZNF281;SLC11A1;TFE3;TET2;TFEB;RHOG;FOS;SIRT7;THOC5;TGFBR1;TNFRSF1A;MED25;MTF1;ZNF516;RARA;WAC;PADI2;HCLS1;MAML3;RBM23;CREB5;TLR2;HDAC4;HDAC5;FOXC1;CEBPB;NOTCH1;SRF;SUPT4H1;WAS;NOD2;SLC9A1;SBNO2;NFIL3;PLAGL1;TP53INP1;ZNF746;ZBED1;TNNI2;E2F3;TBL1X;MAPK3;MAP3K2;STAT5B;AKIRIN2;AKIRIN1;NFYA;…	0.0608622
PBMC_mod2	GO_Biological_Process_2021	regulation of aspartic-type endopeptidase activity involved in amyloid precursor protein catabolic process (GO:1902959)	4/9	4	9	0.000275134	0.022284	0	0	19.2411	157.743	LYN;AGER;SORL1;PICALM	0.444444
PBMC_mod2	GO_Biological_Process_2021	positive regulation of cytokine production involved in immune response (GO:0002720)	7/33	7	33	0.000278389	0.022284	0	0	6.49269	53.1524	CLEC7A;FFAR3;F2RL1;FFAR2;NOD2;CD55;HLA-E	0.212121
PBMC_mod2	GO_Biological_Process_2021	regulation of cell adhesion (GO:0030155)	15/133	15	133	0.000291663	0.022816	0	0	3.08186	25.0861	LYN;RIPOR2;ROCK1;DUSP1;TFE3;PTPRJ;PIK3CG;PPP3CA;FUT7;MYADM;RAC2;ADAM8;PLXNC1;STX3;SIPA1	0.112782
PBMC_mod2	GO_Biological_Process_2021	protein localization to membrane (GO:0072657)	19/195	19	195	0.000332304	0.0254176	0	0	2.62262	21.0058	SH3GLB1;FYB1;ROCK1;RAB3D;LRRC4;LIN7A;F11R;FAM126B;TNFRSF1A;EHD1;RAP1A;TMEM88;HGS;SLMAP;FCHO2;MYADM;FLOT1;RAPGEF2;FLOT2	0.0974359
PBMC_mod2	GO_Biological_Process_2021	protein localization to plasma membrane (GO:0072659)	15/136	15	136	0.000371729	0.0270229	0	0	3.00498	23.7313	FYB1;ROCK1;RAB3D;F11R;FAM126B;TNFRSF1A;EHD1;RAP1A;TMEM88;SLMAP;FCHO2;MYADM;FLOT1;FLOT2;RAPGEF2	0.110294
PBMC_mod2	GO_Biological_Process_2021	positive regulation of tumor necrosis factor superfamily cytokine production (GO:1903557)	11/81	11	81	0.000376845	0.0270229	0	0	3.80004	29.9583	TLR1;CLEC7A;STAT3;LY96;PTPRJ;ADAM8;NOD2;LILRA2;AGER;HLA-E;TLR2	0.135802
PBMC_mod2	GO_Biological_Process_2021	regulation of interleukin-8 production (GO:0032677)	11/81	11	81	0.000376845	0.0270229	0	0	3.80004	29.9583	TLR1;CLEC7A;C5AR2;STAT3;F2RL1;FFAR2;TLR6;NOD2;CD58;LILRA2;TLR2	0.135802
PBMC_mod2	GO_Biological_Process_2021	negative regulation of intracellular signal transduction (GO:1902532)	19/198	19	198	0.000402767	0.0280965	0	0	2.57826	20.1546	LYN;SPI1;UBE2B;DUSP1;MGRN1;USP10;PLEK;PTEN;ABCA7;PTPRJ;UBR2;HDAC7;ADGRG3;TNIP1;TMEM127;WWC3;MYADM;FNIP1;MCL1	0.0959596
PBMC_mod2	GO_Biological_Process_2021	negative regulation of amyloid-beta formation (GO:1902430)	5/17	5	17	0.000423592	0.0280965	0	0	10.0303	77.9029	RTN2;RTN3;ROCK1;ABCA7;SORL1	0.294118
PBMC_mod2	GO_Biological_Process_2021	positive regulation of cytokine production involved in inflammatory response (GO:1900017)	5/17	5	17	0.000423592	0.0280965	0	0	10.0303	77.9029	CLEC7A;STAT3;NOD2;TLR6;IL17RA	0.294118
PBMC_mod2	GO_Biological_Process_2021	positive regulation of myoblast fusion (GO:1901741)	4/10	4	10	0.000444017	0.0280965	0	0	16.0334	123.772	CD53;EHD1;RIPOR2;FLOT1	0.4
PBMC_mod2	GO_Biological_Process_2021	regulation of tumor necrosis factor production (GO:0032680)	14/124	14	124	0.000454233	0.0280965	0	0	3.08297	23.7293	C5AR2;STAT3;LY96;PTPRJ;NOD2;LILRA2;AGER;VSIR;HLA-E;TLR1;CLEC7A;RARA;SIRPA;TLR2	0.112903
PBMC_mod2	GO_Biological_Process_2021	regulation of interleukin-6 production (GO:0032675)	13/110	13	110	0.000461687	0.0280965	0	0	3.24452	24.92	C5AR2;STAT3;HLA-B;NOD2;LILRA2;AGER;IL17RA;TLR1;CLEC7A;SIRPA;F2RL1;TLR6;TLR2	0.118182
PBMC_mod2	GO_Biological_Process_2021	regulation of interleukin-1 beta production (GO:0032651)	11/83	11	83	0.000466656	0.0280965	0	0	3.69409	28.3334	CLEC7A;STAT3;SIRPA;F2RL1;MNDA;CARD16;TLR6;NOD2;LILRA2;MEFV;AGER	0.13253
PBMC_mod2	GO_Biological_Process_2021	positive regulation of response to external stimulus (GO:0032103)	15/139	15	139	0.000469967	0.0280965	0	0	2.93182	22.4661	AKIRIN2;USP15;LY96;FPR2;PPM1F;IL17RA;TNFRSF1A;TNIP1;F2RL1;ADAM8;STX3;SLC15A4;SCARF1;GPSM3;TLR2	0.107914
PBMC_mod2	GO_Biological_Process_2021	negative regulation of receptor-mediated endocytosis (GO:0048261)	6/26	6	26	0.000471769	0.0280965	0	0	7.22789	55.3586	SDCBP;ANKRD13D;UNC119;RIN3;ANKRD13A;PICALM	0.230769
PBMC_mod2	GO_Biological_Process_2021	regulation of protein phosphorylation (GO:0001932)	23/266	23	266	0.000473445	0.0280965	0	0	2.30307	17.6311	LYN;CEBPB;RALB;LRRK2;AKTIP;LIMK2;PELI2;PTEN;ILK;PPP2R5A;FPR2;AGER;ADAM17;SLCO3A1;RB1CC1;SESN2;MYADM;FLOT1;FAS;SIRPA;ROPN1L;FNIP1;MAPK3	0.0864662
PBMC_mod2	GO_Biological_Process_2021	positive regulation of protein phosphorylation (GO:0001934)	29/371	29	371	0.000504802	0.0291279	0	0	2.06844	15.7022	RALB;LRRK2;PELI2;ILK;PTPRJ;FPR2;IQGAP1;AGER;CAMKK1;SDCBP;RASSF2;RAP1A;RB1CC1;FLOT1;FNIP1;PAK2;MAPK3;LYN;GDF15;AKTIP;LIMK2;TGFBR1;ADAM17;SLCO3A1;HCLS1;RAPGEF2;FAS;RAF1;CACUL1	0.0781671
PBMC_mod2	GO_Biological_Process_2021	positive regulation of NF-kappaB transcription factor activity (GO:0051092)	16/155	16	155	0.00050775	0.0291279	0	0	2.79115	21.1723	STAT3;IL1RAP;NOD2;CFLAR;AGER;IL18RAP;SLCO3A1;CLEC7A;FLOT1;TRIM25;FLOT2;ADAM8;CARD16;TLR6;IL18R1;TLR2	0.103226
PBMC_mod2	GO_Biological_Process_2021	innate immune response (GO:0045087)	25/302	25	302	0.000525351	0.0295595	0	0	2.19778	16.5964	IFITM2;NCF1;NCF2;PIK3CD;NOD2;MEFV;AGER;TREM1;PIK3CG;SIRPB1;CXCL16;CLEC7A;TRIM25;PI3;LYN;SIGLEC14;CR1;SLC11A1;PJA2;HLA-E;SRPK1;ALPK1;CLEC4E;TLR2;MSRB1	0.0827815
PBMC_mod2	GO_Biological_Process_2021	positive regulation of I-kappaB kinase/NF-kappaB signaling (GO:0043123)	17/171	17	171	0.000532448	0.0295595	0	0	2.67804	20.1871	CANT1;SLC44A2;PELI2;NOD2;CFLAR;LITAF;ZDHHC17;TNFRSF1A;VAPA;CLEC7A;PELI1;TRIM25;F2RL1;CARD16;TLR6;ALPK1;WLS	0.0994152
PBMC_mod2	GO_Biological_Process_2021	positive regulation of cellular catabolic process (GO:0031331)	15/141	15	141	0.000547134	0.0297772	0	0	2.88498	21.6685	SH3GLB1;GSK3B;PFKFB4;ROCK1;LRRK2;TFEB;RC3H1;IRS2;ABHD5;MEFV;TP53INP1;ZSWIM8;ADAM8;ULK1;PLIN5	0.106383
PBMC_mod2	GO_Biological_Process_2021	positive regulation of cell migration (GO:0030335)	23/269	23	269	0.000553672	0.0297772	0	0	2.27463	17.0573	SPAG9;DOCK5;NOTCH1;STAT3;NEDD9;PIK3CD;SOD2;VSIR;TGFBR1;PPM1F;CXCL16;PPP3CA;SDCBP;ADAM17;GLIPR2;CLEC7A;MYADM;ITGAX;NUMB;RAPGEF2;F2RL1;S100A11;MAP4K4	0.0855019
PBMC_mod2	GO_Biological_Process_2021	lysosome localization (GO:0032418)	7/37	7	37	0.000583636	0.0306028	0	0	5.62583	41.8912	SPAG9;TFEB;PLEKHM1;PIK3CD;DEF8;PIK3CG;NDEL1	0.189189
PBMC_mod2	GO_Biological_Process_2021	regulation of interleukin-10 production (GO:0032653)	8/48	8	48	0.000586806	0.0306028	0	0	4.82569	35.9071	CLEC7A;STAT3;F2RL1;NOD2;CD46;AGER;JAK3;VSIR	0.166667
PBMC_mod2	GO_Biological_Process_2021	protein sialylation (GO:1990743)	3/5	3	5	0.000604589	0.030611	0	0	36.0375	267.073	ST6GALNAC2;ST3GAL4;ST3GAL2	0.6
PBMC_mod2	GO_Biological_Process_2021	peptidyl-threonine phosphorylation (GO:0018107)	9/60	9	60	0.00060475	0.030611	0	0	4.26089	31.5761	GSK3B;ROCK1;PDPK1;LRRK2;LMTK2;ULK1;OXSR1;TGFBR1;MARK2	0.15
PBMC_mod2	GO_Biological_Process_2021	nitrogen compound transport (GO:0071705)	15/143	15	143	0.00063486	0.0315447	0	0	2.8396	20.9054	SLC22A4;SLC43A2;SLC44A2;SLC11A1;AQP9;ATP11B;RCN3;SLC6A6;SEC14L1;CHMP1B;CHMP2B;TOM1;CHMP3;SLC15A4;RAB7A	0.104895
PBMC_mod2	GO_Biological_Process_2021	positive regulation of JNK cascade (GO:0046330)	10/73	10	73	0.000641526	0.0315447	0	0	3.83498	28.1935	SH3RF3;SDCBP;RASSF2;NCF1;F2RL1;NOD2;AGER;PJA2;MAP3K11;MAP3K5	0.136986
PBMC_mod2	GO_Biological_Process_2021	positive regulation of leukocyte apoptotic process (GO:2000108)	4/11	4	11	0.000675648	0.032279	0	0	13.7422	100.316	HCAR2;LYN;PIK3CD;RAPGEF2	0.363636
PBMC_mod2	GO_Biological_Process_2021	regulation of stress-activated protein kinase signaling cascade (GO:0070302)	4/11	4	11	0.000675648	0.032279	0	0	13.7422	100.316	LYN;RNF13;FAS;MAPK3	0.363636
PBMC_mod2	GO_Biological_Process_2021	positive regulation of interleukin-8 production (GO:0032757)	9/61	9	61	0.000684593	0.032279	0	0	4.17873	30.4491	TLR1;CLEC7A;STAT3;F2RL1;FFAR2;NOD2;CD58;LILRA2;TLR2	0.147541
PBMC_mod2	GO_Biological_Process_2021	regulation of protein kinase B signaling (GO:0051896)	19/207	19	207	0.000697414	0.0324392	0	0	2.45367	17.8336	OSBPL8;HIP1;GDF15;PDPK1;RHOG;PTEN;TGFA;PIK3CD;PTPRJ;IRS2;GAB2;PIK3CG;TGFBR1;PIK3R5;RCN3;RAC2;HCLS1;STRN;ADAM8	0.0917874
PBMC_mod2	GO_Biological_Process_2021	regulation of I-kappaB kinase/NF-kappaB signaling (GO:0043122)	20/224	20	224	0.000724587	0.0332537	0	0	2.38127	17.2164	CANT1;SLC44A2;PDPK1;USP10;PELI2;NOD2;CFLAR;LITAF;ZDHHC17;TNFRSF1A;TNIP1;VAPA;CLEC7A;PELI1;TRIM25;F2RL1;TLR6;CARD16;ALPK1;WLS	0.0892857
PBMC_mod2	GO_Biological_Process_2021	positive regulation of interleukin-6 production (GO:0032755)	10/76	10	76	0.000884926	0.0388284	0	0	3.66009	25.7304	TLR1;CLEC7A;STAT3;F2RL1;TLR6;NOD2;LILRA2;AGER;IL17RA;TLR2	0.131579
PBMC_mod2	GO_Biological_Process_2021	negative regulation of transport (GO:0051051)	8/51	8	51	0.000890896	0.0388284	0	0	4.48831	31.5227	PXK;PTEN;SIRPA;ABCA7;WWP2;PPM1F;RAB7A;TLR2	0.156863
PBMC_mod2	GO_Biological_Process_2021	regulation of protein binding (GO:0043393)	13/118	13	118	0.00090408	0.0388284	0	0	2.99606	20.9982	HDAC4;GSK3B;HDAC5;RALB;ROCK1;LRRK2;AKTIP;SORL1;GOLGA2;FLOT1;RAPGEF2;CARD16;MARK2	0.110169
PBMC_mod2	GO_Biological_Process_2021	positive regulation of autophagy (GO:0010508)	11/90	11	90	0.000933739	0.0388284	0	0	3.36554	23.479	SH3GLB1;GSK3B;ROCK1;LRRK2;SESN2;TP53INP1;TFEB;WAC;GNAI3;ULK1;MEFV	0.122222
PBMC_mod2	GO_Biological_Process_2021	early endosome to late endosome transport (GO:0045022)	5/20	5	20	0.00096029	0.0388284	0	0	8.023	55.746	SNX16;AKTIP;LMTK2;RAB5A;RAB7A	0.25
PBMC_mod2	GO_Biological_Process_2021	protein targeting to lysosome (GO:0006622)	5/20	5	20	0.00096029	0.0388284	0	0	8.023	55.746	SNX16;HGS;LAMP2;SORL1;RAB7A	0.25
PBMC_mod2	GO_Biological_Process_2021	regulation of programmed necrotic cell death (GO:0062098)	5/20	5	20	0.00096029	0.0388284	0	0	8.023	55.746	SDCBP;FLOT1;PELI1;FLOT2;CFLAR	0.25
PBMC_mod2	GO_Biological_Process_2021	positive regulation of tumor necrosis factor production (GO:0032760)	10/77	10	77	0.000981169	0.0388284	0	0	3.60527	24.9729	TLR1;CLEC7A;STAT3;LY96;PTPRJ;NOD2;LILRA2;AGER;HLA-E;TLR2	0.12987
PBMC_mod2	GO_Biological_Process_2021	negative regulation of B cell proliferation (GO:0030889)	4/12	4	12	0.000981427	0.0388284	0	0	12.0238	83.283	LYN;CD300A;RC3H1;MNDA	0.333333
PBMC_mod2	GO_Biological_Process_2021	negative regulation of receptor internalization (GO:0002091)	4/12	4	12	0.000981427	0.0388284	0	0	12.0238	83.283	SDCBP;ANKRD13D;RIN3;ANKRD13A	0.333333
PBMC_mod2	GO_Biological_Process_2021	regulation of amyloid precursor protein catabolic process (GO:1902991)	4/12	4	12	0.000981427	0.0388284	0	0	12.0238	83.283	ROCK1;FLOT2;ABCA7;PICALM	0.333333
PBMC_mod2	GO_Biological_Process_2021	regulation of B cell apoptotic process (GO:0002902)	4/12	4	12	0.000981427	0.0388284	0	0	12.0238	83.283	LYN;BCL6;IRS2;FNIP1	0.333333
PBMC_mod2	GO_Biological_Process_2021	regulation of JNK cascade (GO:0046328)	12/105	12	105	0.00101818	0.0394225	0	0	3.12046	21.4991	SH3RF3;SDCBP;RASSF2;NCF1;SIRPA;F2RL1;NOD2;AGER;MAP3K11;PJA2;MAP3K5;MAP4K4	0.114286
PBMC_mod2	GO_Biological_Process_2021	organelle assembly (GO:0070925)	31/425	31	425	0.00103947	0.0394225	0	0	1.91894	13.1813	NOTCH1;UBXN2B;CEP19;SNX10;ASAP1;GABARAP;RAB43;GOLGA2;CHMP1B;RB1CC1;TP53INP1;RFX2;HAUS4;MAP1LC3B2;SCLT1;RC3H1;PATL1;EHD1;VMP1;NSFL1C;RILPL2;ATG16L2;RP2;HGS;CHMP2B;CHMP3;EXOC6;ULK1;B9D2;CDS2;RAB7A	0.0729412
PBMC_mod2	GO_Biological_Process_2021	negative regulation of multicellular organismal process (GO:0051241)	19/214	19	214	0.00104036	0.0394225	0	0	2.36472	16.2413	GSK3B;SPI1;NOTCH1;ROCK1;GDF15;SLC11A1;SRF;TFE3;PTEN;ADM;RBPJ;AGER;KLF7;RGS2;ADAM17;RAB11FIP1;CHSY1;WWC3;IL18R1	0.088785
PBMC_mod2	GO_Biological_Process_2021	response to cytokine (GO:0034097)	15/150	15	150	0.00104226	0.0394225	0	0	2.69137	18.48	IFNAR2;HDAC4;IFITM2;MME;SLC11A1;SRF;STAT3;PTPN12;MEFV;CXCL16;TIMP2;HCLS1;JAK3;IL18R1;MCL1	0.1
PBMC_mod2	GO_Biological_Process_2021	regulation of cell migration (GO:0030334)	30/408	30	408	0.00109613	0.0410097	0	0	1.93478	13.1874	NOTCH1;ROCK1;PTEN;PIK3CD;NEDD9;PTPRJ;VSIR;PPM1F;CXCL16;ADGRG3;PPP3CA;SDCBP;SLK;CLEC7A;TP53INP1;ITGAX;PLXNC1;APPL2;MAP4K4;SPAG9;NTNG2;STAT3;SOD2;SORL1;TGFBR1;TMIGD3;ADAM17;NUMB;MYADM;F2RL1	0.0735294
PBMC_mod2	GO_Biological_Process_2021	positive regulation of chemokine production (GO:0032722)	8/53	8	53	0.0011558	0.041202	0	0	4.28839	29.0022	ADAM17;CLEC7A;FFAR3;F2RL1;FFAR2;AGER;IL17RA;TLR2	0.150943
PBMC_mod2	GO_Biological_Process_2021	cellular response to bacterial lipopeptide (GO:0071221)	3/6	3	6	0.00117309	0.041202	0	0	24.0238	162.115	TLR1;TLR6;TLR2	0.5
PBMC_mod2	GO_Biological_Process_2021	neutrophil extravasation (GO:0072672)	3/6	3	6	0.00117309	0.041202	0	0	24.0238	162.115	JAML;PIK3CD;PIK3CG	0.5
PBMC_mod2	GO_Biological_Process_2021	positive regulation of toll-like receptor 2 signaling pathway (GO:0034137)	3/6	3	6	0.00117309	0.041202	0	0	24.0238	162.115	TLR1;F2RL1;PJA2	0.5
PBMC_mod2	GO_Biological_Process_2021	regulation of adipose tissue development (GO:1904177)	3/6	3	6	0.00117309	0.041202	0	0	24.0238	162.115	KLF7;SPI1;SORL1	0.5
PBMC_mod2	GO_Biological_Process_2021	sialylation (GO:0097503)	3/6	3	6	0.00117309	0.041202	0	0	24.0238	162.115	ST6GALNAC2;ST3GAL4;ST3GAL2	0.5
PBMC_mod2	GO_Biological_Process_2021	regulation of lipopolysaccharide-mediated signaling pathway (GO:0031664)	5/21	5	21	0.00121914	0.0420997	0	0	7.52117	50.4641	LY96;CARD16;LILRA2;TRIB1;CD55	0.238095
PBMC_mod2	GO_Biological_Process_2021	positive regulation of cell death (GO:0010942)	9/66	9	66	0.00122312	0.0420997	0	0	3.81118	25.5591	GSK3B;HEBP2;SLC6A6;LRRK2;ZNF746;FOS;HTATIP2;MAP3K5;PICALM	0.136364
PBMC_mod2	GO_Biological_Process_2021	peptidyl-threonine modification (GO:0018210)	9/67	9	67	0.00136361	0.0464707	0	0	3.74527	24.7099	GSK3B;ROCK1;PDPK1;LRRK2;LMTK2;ULK1;OXSR1;TGFBR1;MARK2	0.134328
PBMC_mod2	KEGG_2021_Human	Chemokine signaling pathway	27/192	27	192	1.40855e-08	3.66222e-06	0	0	4.0187	72.6505	GSK3B;NCF1;ROCK1;PXN;ADCY4;GNAI3;WAS;PIK3CD;CXCL1;PIK3CG;CXCL16;PIK3R5;PREX1;GNG10;RAP1A;CXCR1;CXCR2;RAC2;JAK3;MAPK3;LYN;VAV3;STAT5B;STAT3;GNAQ;RAF1;SOS2	0.140625
PBMC_mod2	KEGG_2021_Human	Autophagy	20/137	20	137	5.67896e-07	5.8301e-05	0	0	4.17098	59.9843	SH3GLB1;MTMR3;PDPK1;DAPK2;PTEN;PIK3CD;IRS2;CFLAR;GABARAP;RAB33B;VMP1;RRAGC;ATG16L2;RB1CC1;LAMP2;ULK1;NRBF2;RAF1;RAB7A;MAPK3	0.145985
PBMC_mod2	KEGG_2021_Human	Osteoclast differentiation	19/127	19	127	7.3879e-07	5.8301e-05	0	0	4.28918	60.5557	IFNAR2;SPI1;NCF1;NCF2;NCF4;PIK3CD;FOS;GAB2;LILRA2;LILRB3;SIRPB1;TGFBR1;TNFRSF1A;PPP3CA;FCGR3B;FCGR2A;SIRPA;IFNAR1;MAPK3	0.149606
PBMC_mod2	KEGG_2021_Human	Kaposi sarcoma-associated herpesvirus infection	24/193	24	193	8.96939e-07	5.8301e-05	0	0	3.47345	48.3653	LYN;IFNAR2;MAP2K4;GSK3B;STAT3;HLA-B;HLA-C;PIK3CD;CXCL1;FOS;PTGS2;GABARAP;PIK3CG;HLA-E;PIK3R5;TNFRSF1A;PREX1;PPP3CA;GNG10;FAS;E2F3;RAF1;IFNAR1;MAPK3	0.124352
PBMC_mod2	KEGG_2021_Human	Endocytosis	28/252	28	252	1.15234e-06	5.99214e-05	0	0	3.06428	41.9001	WIPF1;WIPF2;ASAP1;RAB11FIP1;CYTH4;CXCR1;CHMP1B;CXCR2;SH3GLB1;GIT2;IQSEC1;HSPA6;HLA-B;HLA-C;ARAP3;EPS15L1;ARFGAP3;IGF2R;TGFBR1;HLA-E;EHD1;ACAP2;HGS;CHMP2B;CHMP3;SMAP2;RAB5A;RAB7A	0.111111
PBMC_mod2	KEGG_2021_Human	Lipid and atherosclerosis	25/215	25	215	1.87081e-06	8.10685e-05	0	0	3.21886	42.454	GSK3B;NCF1;NCF2;NCF4;LY96;PIK3CD;CXCL1;AGER;PPP3CA;RAP1A;MAP3K5;MAPK3;ABCA1;LYN;VAV3;MAP2K4;PDPK1;STAT3;HSPA6;FOS;SOD2;TNFRSF1A;FAS;TLR6;TLR2	0.116279
PBMC_mod2	KEGG_2021_Human	Fc gamma R-mediated phagocytosis	15/97	15	97	7.06245e-06	0.000244469	0	0	4.44324	52.7	LYN;VASP;VAV3;NCF1;MYO10;LIMK2;WAS;PIK3CD;ASAP1;GAB2;FCGR3B;FCGR2A;RAC2;RAF1;MAPK3	0.154639
PBMC_mod2	KEGG_2021_Human	Neutrophil extracellular trap formation	22/189	22	189	7.52213e-06	0.000244469	0	0	3.2142	37.9201	HDAC4;HDAC5;CR1;SELPLG;NCF1;NCF2;AQP9;NCF4;C5AR1;FPR1;PIK3CD;FPR2;AGER;HDAC7;FCGR3B;FCGR2A;CLEC7A;CASP4;RAC2;RAF1;TLR2;MAPK3	0.116402
PBMC_mod2	KEGG_2021_Human	Yersinia infection	18/137	18	137	9.45157e-06	0.000273045	0	0	3.68099	42.5866	VAV3;MAP2K4;GSK3B;GIT2;FYB1;ROCK1;WIPF1;WIPF2;PXN;RHOG;WAS;PIK3CD;FOS;MEFV;FCGR2A;GNAQ;RAC2;MAPK3	0.131387
PBMC_mod2	KEGG_2021_Human	Phagosome	19/152	19	152	1.11904e-05	0.000274895	0	0	3.47838	39.6551	NCF1;NCF2;NCF4;HLA-B;HLA-C;HLA-E;THBS3;DYNC1LI1;DYNC1LI2;FCGR3B;TUBA1A;FCGR2A;HGS;CLEC7A;LAMP2;TLR6;RAB5A;RAB7A;TLR2	0.125
PBMC_mod2	KEGG_2021_Human	Tuberculosis	21/180	21	180	1.16302e-05	0.000274895	0	0	3.2197	36.5819	CEBPB;CR1;NFYA;IL10RB;LSP1;NOD2;TNFRSF1A;TLR1;PPP3CA;FCGR3B;FCGR2A;CLEC7A;LAMP2;ITGAX;TLR6;CLEC4E;RAF1;RAB5A;RAB7A;TLR2;MAPK3	0.116667
PBMC_mod2	KEGG_2021_Human	Human cytomegalovirus infection	24/225	24	225	1.32268e-05	0.000286581	0	0	2.91555	32.7512	GSK3B;ROCK1;IL10RB;STAT3;PXN;HLA-B;ADCY4;GNAI3;HLA-C;PIK3CD;PTGS2;HLA-E;TNFRSF1A;PPP3CA;GNG10;GNAQ;CXCR2;RAC2;FAS;E2F3;RAF1;SOS2;CREB5;MAPK3	0.106667
PBMC_mod2	KEGG_2021_Human	Fc epsilon RI signaling pathway	12/68	12	68	1.4678e-05	0.00029356	0	0	5.19222	57.7851	VAV3;LYN;MAP2K4;PDPK1;ALOX5;ALOX5AP;RAC2;PIK3CD;GAB2;RAF1;SOS2;MAPK3	0.176471
PBMC_mod2	KEGG_2021_Human	Sphingolipid signaling pathway	15/119	15	119	8.34693e-05	0.00153433	0	0	3.49929	32.862	ROCK1;PDPK1;PTEN;GNAI3;PIK3CD;PPP2R5A;GAB2;TNFRSF1A;PPP2R3C;GNAQ;RAC2;RAF1;S1PR4;MAP3K5;MAPK3	0.12605
PBMC_mod2	KEGG_2021_Human	B cell receptor signaling pathway	12/81	12	81	8.85191e-05	0.00153433	0	0	4.21112	39.2994	VAV3;LYN;GSK3B;PPP3CA;RAC2;PIK3CD;FOS;RAF1;LILRA2;LILRB3;SOS2;MAPK3	0.148148
PBMC_mod2	KEGG_2021_Human	Pathways in cancer	40/531	40	531	0.000106257	0.00172667	0	0	1.99999	18.2992	GSK3B;SPI1;CSF3R;NOTCH1;RALB;ROCK1;ADCY4;PTEN;GNAI3;PIK3CD;LPAR2;TGFA;CSF2RB;PTGS2;CSF2RA;RASGRP4;FRAT1;GNG10;FRAT2;RAC2;E2F3;JAK3;IL13RA1;MAPK3;EGLN1;IFNAR2;NCOA1;STAT5B;EGLN2;IL4R;DAPK2;STAT3;FOS;TGFBR1;GNAQ;RARA;FAS;RAF1;SOS2;IFNAR1	0.0753296
PBMC_mod2	KEGG_2021_Human	Rap1 signaling pathway	21/210	21	210	0.000114667	0.00175372	0	0	2.70437	24.538	VASP;VAV3;DOCK4;FYB1;RALB;FPR1;ADCY4;GNAI3;LPAR2;PIK3CD;ARAP3;SIPA1L2;APBB1IP;SIPA1L1;RAP1A;GNAQ;RAC2;RAPGEF2;RAF1;SIPA1;MAPK3	0.1
PBMC_mod2	KEGG_2021_Human	TNF signaling pathway	14/112	14	112	0.000156061	0.00225422	0	0	3.46265	30.3511	MAP2K4;CEBPB;PIK3CD;CXCL1;FOS;NOD2;CFLAR;PTGS2;TNFRSF1A;FAS;IL18R1;MAP3K5;CREB5;MAPK3	0.125
PBMC_mod2	KEGG_2021_Human	Leukocyte transendothelial migration	14/114	14	114	0.000188637	0.00258135	0	0	3.39305	29.0977	VASP;VAV3;NCF1;ROCK1;NCF2;NCF4;PXN;GNAI3;PIK3CD;F11R;RAP1A;CLDN9;RAC2;SIPA1	0.122807
PBMC_mod2	KEGG_2021_Human	Growth hormone synthesis, secretion and action	14/119	14	119	0.000296783	0.00385818	0	0	3.23063	26.2408	MAP2K4;STAT5B;GSK3B;STAT3;ADCY4;GNAI3;PIK3CD;IRS2;FOS;GNAQ;RAF1;SOS2;CREB5;MAPK3	0.117647
PBMC_mod2	KEGG_2021_Human	MAPK signaling pathway	25/294	25	294	0.000352684	0.00436657	0	0	2.26409	17.9994	SRF;TGFA;IL1RAP;RASGRP4;PPP3CA;RAP1A;MKNK1;MKNK2;RAC2;PAK2;MAP4K4;MAP3K5;MAPK3;MAP3K2;MAP2K4;DUSP1;HSPA6;FOS;TGFBR1;TNFRSF1A;RAPGEF2;FAS;RAF1;SOS2;MAP3K11	0.085034
PBMC_mod2	KEGG_2021_Human	Axon guidance	18/182	18	182	0.000393949	0.00439172	0	0	2.66467	20.8891	NTNG2;GSK3B;ROCK1;PDPK1;LIMK2;LRRC4;GNAI3;ILK;PIK3CD;SSH2;SSH3;SSH1;PPP3CA;RAC2;PLXNC1;RAF1;PAK2;MAPK3	0.0989011
PBMC_mod2	KEGG_2021_Human	Insulin signaling pathway	15/137	15	137	0.000402304	0.00439172	0	0	2.98019	23.3	GSK3B;PDPK1;PIK3CD;IRS2;PYGL;INPP5A;PPP1R3B;MKNK1;MKNK2;FLOT1;FLOT2;RAF1;SOS2;SH2B2;MAPK3	0.109489
PBMC_mod2	KEGG_2021_Human	Renal cell carcinoma	10/69	10	69	0.00040539	0.00439172	0	0	4.09583	31.9912	EGLN1;RAP1A;EGLN2;TFE3;PIK3CD;TGFA;RAF1;SOS2;PAK2;MAPK3	0.144928
PBMC_mod2	KEGG_2021_Human	Platelet activation	14/124	14	124	0.000454233	0.00472402	0	0	3.08297	23.7293	LYN;VASP;ROCK1;SNAP23;ADCY4;GNAI3;PIK3CD;PIK3CG;PIK3R5;APBB1IP;RAP1A;FCGR2A;GNAQ;MAPK3	0.112903
PBMC_mod2	KEGG_2021_Human	Human T-cell leukemia virus 1 infection	20/219	20	219	0.000544713	0.00544713	0	0	2.44175	18.3504	STAT5B;MAP2K4;SPI1;IL1R2;SRF;HLA-B;ADCY4;PTEN;HLA-C;PIK3CD;FOS;ETS2;TGFBR1;HLA-E;TNFRSF1A;PPP3CA;E2F3;JAK3;CREB5;MAPK3	0.0913242
PBMC_mod2	KEGG_2021_Human	Non-small cell lung cancer	10/72	10	72	0.0005739	0.00552645	0	0	3.89703	29.0838	STAT5B;PDPK1;STAT3;PIK3CD;TGFA;E2F3;RAF1;JAK3;SOS2;MAPK3	0.138889
PBMC_mod2	KEGG_2021_Human	Chagas disease	12/102	12	102	0.000786014	0.00685005	0	0	3.22498	23.0539	MAP2K4;GNAQ;GNAI3;PIK3CD;FAS;FOS;TLR6;CFLAR;TGFBR1;TNFRSF1A;TLR2;MAPK3	0.117647
PBMC_mod2	KEGG_2021_Human	FoxO signaling pathway	14/131	14	131	0.000790391	0.00685005	0	0	2.89746	20.6965	PDPK1;STAT3;PTEN;PIK3CD;IRS2;SOD2;GABARAP;TGFBR1;BCL6;CCNG2;RAF1;SOS2;S1PR4;MAPK3	0.10687
PBMC_mod2	KEGG_2021_Human	Natural killer cell mediated cytotoxicity	14/131	14	131	0.000790391	0.00685005	0	0	2.89746	20.6965	IFNAR2;VAV3;HLA-B;HLA-C;PIK3CD;HLA-E;PPP3CA;FCGR3B;RAC2;FAS;RAF1;SOS2;IFNAR1;MAPK3	0.10687
PBMC_mod2	KEGG_2021_Human	JAK-STAT signaling pathway	16/162	16	162	0.000823592	0.00690755	0	0	2.65635	18.865	IFNAR2;STAT5B;CSF3R;IL4R;IL10RB;STAT3;PIK3CD;CSF2RB;PRL;CSF2RA;RAF1;JAK3;SOS2;IL13RA1;IFNAR1;MCL1	0.0987654
PBMC_mod2	KEGG_2021_Human	Cytokine-cytokine receptor interaction	24/295	24	295	0.000858617	0.00697626	0	0	2.15449	15.2111	IFNAR2;IL1RN;CSF3R;IL4R;GDF15;IL10RB;IL1R2;TNFRSF10C;CSF2RB;CXCL1;PRL;IL1RAP;CSF2RA;TGFBR1;IL17RA;CXCL16;TNFRSF1A;IL18RAP;CXCR1;CXCR2;FAS;IL18R1;IL13RA1;IFNAR1	0.0813559
PBMC_mod2	KEGG_2021_Human	Leishmaniasis	10/77	10	77	0.000981169	0.00773042	0	0	3.60527	24.9729	FCGR3B;CR1;FCGR2A;NCF1;NCF2;NCF4;FOS;PTGS2;TLR2;MAPK3	0.12987
PBMC_mod2	KEGG_2021_Human	Apelin signaling pathway	14/137	14	137	0.00122673	0.00911281	0	0	2.75525	18.4696	MEF2A;HDAC4;HDAC5;ADCY4;GNAI3;GABARAP;PIK3CG;TGFBR1;PIK3R5;SLC9A1;GNG10;GNAQ;RAF1;MAPK3	0.10219
PBMC_mod2	KEGG_2021_Human	Estrogen signaling pathway	14/137	14	137	0.00122673	0.00911281	0	0	2.75525	18.4696	NCOA1;NCOA2;HSPA6;ADCY4;GNAI3;TGFA;PIK3CD;FOS;GNAQ;RARA;RAF1;SOS2;CREB5;MAPK3	0.10219
PBMC_mod2	KEGG_2021_Human	Acute myeloid leukemia	9/67	9	67	0.00136361	0.00984829	0	0	3.74527	24.7099	STAT5B;SPI1;BCL2A1;STAT3;RARA;PIK3CD;RAF1;SOS2;MAPK3	0.134328
PBMC_mod2	KEGG_2021_Human	Apoptosis	14/142	14	142	0.00173	0.0118653	0	0	2.64693	16.8335	BCL2A1;PDPK1;PIK3CD;CSF2RB;FOS;CFLAR;LMNB1;TNFRSF1A;TUBA1A;FAS;RAF1;MAP3K5;MCL1;MAPK3	0.0985915
PBMC_mod2	KEGG_2021_Human	Prostate cancer	11/97	11	97	0.00173416	0.0118653	0	0	3.09047	19.6468	GSK3B;PDPK1;IL1R2;PTEN;TGFA;PIK3CD;E2F3;RAF1;SOS2;CREB5;MAPK3	0.113402
PBMC_mod2	KEGG_2021_Human	Toxoplasmosis	12/112	12	112	0.00178746	0.0119164	0	0	2.90096	18.3543	PDPK1;IL10RB;ALOX5;HSPA6;STAT3;GNAI3;LY96;PIK3CG;PIK3R5;TNFRSF1A;TLR2;MAPK3	0.107143
PBMC_mod2	KEGG_2021_Human	Prolactin signaling pathway	9/70	9	70	0.00186459	0.0119492	0	0	3.56052	22.3768	GSK3B;STAT5B;STAT3;PIK3CD;PRL;FOS;RAF1;SOS2;MAPK3	0.128571
PBMC_mod2	KEGG_2021_Human	Choline metabolism in cancer	11/98	11	98	0.0018843	0.0119492	0	0	3.05478	19.1663	SLC22A4;SLC44A2;PDPK1;RAC2;WAS;PIK3CD;FOS;RAF1;GPCPD1;SOS2;MAPK3	0.112245
PBMC_mod2	KEGG_2021_Human	Endometrial cancer	8/58	8	58	0.00209713	0.0129822	0	0	3.85854	23.7963	GSK3B;PDPK1;PTEN;ILK;PIK3CD;RAF1;SOS2;MAPK3	0.137931
PBMC_mod2	KEGG_2021_Human	Hepatitis B	15/162	15	162	0.00224818	0.0132586	0	0	2.47011	15.0619	MAP2K4;STAT5B;STAT3;PIK3CD;FOS;TGFBR1;FAS;E2F3;RAF1;JAK3;SOS2;IFNAR1;CREB5;TLR2;MAPK3	0.0925926
PBMC_mod2	KEGG_2021_Human	Human immunodeficiency virus 1 infection	18/212	18	212	0.00228755	0.0132586	0	0	2.24905	13.6749	LIMK2;PXN;HLA-B;GNAI3;HLA-C;PIK3CD;FOS;HLA-E;TNFRSF1A;PPP3CA;GNG10;GNAQ;RAC2;FAS;RAF1;PAK2;TLR2;MAPK3	0.0849057
PBMC_mod2	KEGG_2021_Human	Colorectal cancer	10/86	10	86	0.00229476	0.0132586	0	0	3.17683	19.306	GSK3B;RALB;RAC2;PIK3CD;TGFA;FOS;RAF1;SOS2;TGFBR1;MAPK3	0.116279
PBMC_mod2	KEGG_2021_Human	Pathogenic Escherichia coli infection	17/197	17	197	0.00252261	0.0142582	0	0	2.28808	13.6884	ROCK1;MYO10;WIPF1;WIPF2;LPAR2;FOS;TNFRSF1A;TUBA1A;CYTH4;FCGR2A;CLDN9;CASP4;HCLS1;FAS;PAK2;MYO1F;MAPK3	0.0862944
PBMC_mod2	KEGG_2021_Human	Salmonella infection	20/249	20	249	0.0025926	0.0143421	0	0	2.11852	12.616	MAP2K4;RHOG;LY96;PIK3CD;FOS;PIK3CG;TNFRSF1A;DYNC1LI1;DYNC1LI2;TUBA1A;CYTH4;CASP5;CASP4;PLEKHM1;TLR6;RAF1;RAB5A;RAB7A;TLR2;MAPK3	0.0803213
PBMC_mod2	KEGG_2021_Human	cGMP-PKG signaling pathway	15/167	15	167	0.00301425	0.0163272	0	0	2.38823	13.8623	MEF2A;VASP;ROCK1;SRF;ADCY4;GNAI3;IRS2;PIK3CG;PIK3R5;PPP3CA;RGS2;GNAQ;RAF1;CREB5;MAPK3	0.0898204
PBMC_mod2	KEGG_2021_Human	Regulation of actin cytoskeleton	18/218	18	218	0.00309197	0.0164064	0	0	2.18089	12.6033	VAV3;ROCK1;LIMK2;PXN;LPAR2;PIK3CD;IQGAP1;SSH2;SSH3;SLC9A1;SSH1;FGD3;RAC2;ITGAX;RAF1;PAK2;SOS2;MAPK3	0.0825688
PBMC_mod2	KEGG_2021_Human	Pancreatic cancer	9/76	9	76	0.00330302	0.0171757	0	0	3.24065	18.5136	RALB;STAT3;RAC2;PIK3CD;TGFA;E2F3;RAF1;TGFBR1;MAPK3	0.118421
PBMC_mod2	KEGG_2021_Human	mTOR signaling pathway	14/154	14	154	0.00366451	0.0186818	0	0	2.41853	13.5657	GSK3B;PDPK1;PTEN;PIK3CD;TNFRSF1A;CLIP1;RRAGC;SESN2;ULK1;RAF1;FNIP1;LAMTOR4;SOS2;MAPK3	0.0909091
PBMC_mod2	KEGG_2021_Human	Cholinergic synapse	11/113	11	113	0.00570537	0.0285268	0	0	2.60351	13.4506	GNG10;GNAQ;ADCY4;GNAI3;PIK3CD;FOS;PIK3CG;KCNJ2;PIK3R5;CREB5;MAPK3	0.0973451
PBMC_mod2	KEGG_2021_Human	Breast cancer	13/147	13	147	0.00630084	0.03077	0	0	2.3441	11.8777	NCOA1;GSK3B;NOTCH1;PTEN;PIK3CD;FOS;FRAT1;FRAT2;E2F3;RAF1;SOS2;CSNK1A1L;MAPK3	0.0884354
PBMC_mod2	KEGG_2021_Human	cAMP signaling pathway	17/216	17	216	0.0063907	0.03077	0	0	2.06755	10.4472	VAV3;ROCK1;ADCY4;GNAI3;PIK3CD;ARAP3;FOS;SLC9A1;HCAR2;HCAR3;RAP1A;ACOX1;RAC2;FFAR2;RAF1;CREB5;MAPK3	0.0787037
PBMC_mod2	KEGG_2021_Human	Cell adhesion molecules	13/148	13	148	0.00666209	0.0309311	0	0	2.32661	11.6594	NTNG2;SELPLG;HLA-B;LRRC4;ICAM3;HLA-C;F11R;VSIR;HLA-E;SELL;CLDN9;CD58;MPZL1	0.0878378
PBMC_mod2	KEGG_2021_Human	Phospholipase D signaling pathway	13/148	13	148	0.00666209	0.0309311	0	0	2.32661	11.6594	RALB;ADCY4;LPAR2;PIK3CD;GAB2;PIK3CG;PIK3R5;CYTH4;CXCR1;CXCR2;RAF1;SOS2;MAPK3	0.0878378
PBMC_mod2	KEGG_2021_Human	ErbB signaling pathway	9/85	9	85	0.00695005	0.031702	0	0	2.85555	14.1892	GSK3B;MAP2K4;STAT5B;PIK3CD;TGFA;RAF1;SOS2;PAK2;MAPK3	0.105882
PBMC_mod2	KEGG_2021_Human	Focal adhesion	16/201	16	201	0.00720697	0.0323071	0	0	2.09207	10.3196	VASP;VAV3;GSK3B;ROCK1;PDPK1;PXN;PTEN;ILK;PIK3CD;THBS3;RAP1A;RAC2;RAF1;PAK2;SOS2;MAPK3	0.079602
PBMC_mod2	KEGG_2021_Human	Human papillomavirus infection	23/331	23	331	0.00773916	0.0341048	0	0	1.8108	8.80316	IFNAR2;GSK3B;NOTCH1;PXN;HLA-B;PTEN;HLA-C;PIK3CD;PPP2R5A;RBPJ;PTGS2;HLA-E;TNFRSF1A;THBS3;PPP2R3C;FAS;MAML3;RAF1;SOS2;CSNK1A1L;IFNAR1;CREB5;MAPK3	0.0694864
PBMC_mod2	KEGG_2021_Human	Viral carcinogenesis	16/203	16	203	0.00789682	0.0342196	0	0	2.06948	10.019	LYN;HDAC4;STAT5B;HDAC5;SRF;STAT3;PXN;HLA-B;HLA-C;PIK3CD;RBPJ;HLA-E;HDAC7;JAK3;CREB5;MAPK3	0.0788177
PBMC_mod2	KEGG_2021_Human	PI3K-Akt signaling pathway	24/354	24	354	0.0088412	0.0367537	0	0	1.76378	8.33972	IFNAR2;GSK3B;CSF3R;IL4R;PDPK1;PTEN;LPAR2;TGFA;PIK3CD;PPP2R5A;PRL;PIK3CG;PIK3R5;THBS3;GNG10;PPP2R3C;RAF1;JAK3;SOS2;TLR2;IFNAR1;MCL1;CREB5;MAPK3	0.0677966
PBMC_mod2	KEGG_2021_Human	T cell receptor signaling pathway	10/104	10	104	0.00891581	0.0367537	0	0	2.56609	12.1117	VAV3;GSK3B;PPP3CA;PDPK1;PIK3CD;FOS;RAF1;SOS2;PAK2;MAPK3	0.0961538
PBMC_mod2	KEGG_2021_Human	Toll-like receptor signaling pathway	10/104	10	104	0.00891581	0.0367537	0	0	2.56609	12.1117	IFNAR2;TLR1;MAP2K4;LY96;PIK3CD;FOS;TLR6;IFNAR1;TLR2;MAPK3	0.0961538
PBMC_mod2	KEGG_2021_Human	VEGF signaling pathway	7/59	7	59	0.00904857	0.0367537	0	0	3.24194	15.2538	PPP3CA;PXN;RAC2;PIK3CD;RAF1;PTGS2;MAPK3	0.118644
PBMC_mod2	KEGG_2021_Human	Oxytocin signaling pathway	13/154	13	154	0.00918843	0.0367537	0	0	2.22691	10.4438	ROCK1;ADCY4;GNAI3;FOS;PTGS2;PIK3CG;PIK3R5;PPP3CA;RGS2;GNAQ;RAF1;KCNJ2;MAPK3	0.0844156
PBMC_mod2	KEGG_2021_Human	Measles	12/139	12	139	0.0101836	0.0401172	0	0	2.28099	10.4629	IFNAR2;STAT5B;GSK3B;HSPA6;STAT3;PIK3CD;FAS;FOS;CD46;JAK3;IFNAR1;TLR2	0.0863309
PBMC_mod2	KEGG_2021_Human	Hepatitis C	13/157	13	157	0.0107052	0.0412686	0	0	2.18017	9.89147	IFNAR2;GSK3B;STAT3;PIK3CD;CFLAR;TNFRSF1A;CLDN9;FAS;E2F3;RAF1;SOS2;IFNAR1;MAPK3	0.0828025
PBMC_mod2	KEGG_2021_Human	Th17 cell differentiation	10/107	10	107	0.0107933	0.0412686	0	0	2.48633	11.2602	STAT5B;PPP3CA;IL4R;STAT3;RARA;IL1RAP;FOS;JAK3;TGFBR1;MAPK3	0.0934579
PBMC_mod2	KEGG_2021_Human	Chronic myeloid leukemia	8/76	8	76	0.0110143	0.0415032	0	0	2.83449	12.7795	STAT5B;PIK3CD;E2F3;GAB2;RAF1;SOS2;TGFBR1;MAPK3	0.105263
PBMC_mod2	KEGG_2021_Human	Th1 and Th2 cell differentiation	9/92	9	92	0.0114697	0.0420447	0	0	2.61376	11.6784	PPP3CA;STAT5B;IL4R;NOTCH1;FOS;MAML3;RBPJ;JAK3;MAPK3	0.0978261
PBMC_mod2	KEGG_2021_Human	Insulin resistance	10/108	10	108	0.0114814	0.0420447	0	0	2.46083	10.9926	GSK3B;PPP1R3B;PDPK1;STAT3;PTEN;PIK3CD;IRS2;PYGL;TNFRSF1A;CREB5	0.0925926
PBMC_mod2	KEGG_2021_Human	Necroptosis	13/159	13	159	0.01182	0.0426832	0	0	2.15008	9.54197	IFNAR2;STAT5B;STAT3;PYGL;CFLAR;TNFRSF1A;CHMP1B;CHMP2B;CHMP3;FAS;GLUL;JAK3;IFNAR1	0.081761
PBMC_mod2	Reactome_2016	Immune System Homo sapiens R-HSA-168256	105/1547	105	1547	5.94641e-08	5.44096e-05	0	0	1.85497	30.8628	IL1RN;CSF3R;IFITM2;NCF1;NCF2;WIPF1;WIPF2;NCF4;UBE2D3;UBE2D1;ICAM3;IRS2;IL1RAP;NPEPPS;IL18RAP;TRIM25;MEF2A;IFNAR2;MAP2K4;CD300A;SLC11A1;IL1R2;HLA-B;HLA-C;HLA-E;ADAM17;DYNC1LI2;RAF1;CLEC4E;IFNAR1;C5AR2;C5AR1;LY96;UBR2;CSF2RB;IQGAP1;MEFV;CSF2RA;AGER;RASGRP4;RAP1A;CLEC7A;LYN;VASP;STAT5B;SIGLEC14;UBE2B;SELL;AGO4;TREML4;TREML2;MAP3K11;GSK3B;EIF4E3;PTEN;PIK3CD;PTPRJ;PRL;TREM1;SIRPB1;PPP3CA;RASGEF1A;CASP…	0.0678733
PBMC_mod2	Reactome_2016	Innate Immune System Homo sapiens R-HSA-168249	63/807	63	807	3.42904e-07	0.000156879	0	0	2.11453	31.4765	GSK3B;WIPF1;WIPF2;UBE2D3;PTEN;UBE2D1;PIK3CD;ICAM3;IRS2;TREM1;SIRPB1;PPP3CA;RASGEF1A;CASP4;TRIM25;LRRFIP1;JAK3;MEF2A;VAV3;MAP2K4;CR1;DUSP1;PDPK1;HLA-B;HLA-C;PPP2R5A;FOS;GAB2;HLA-E;LAT2;APBB1IP;TLR1;PELI1;RAPGEF2;TLR6;CD46;RAF1;CLEC4E;TLR2;C5AR2;PELI2;C5AR1;ADCY4;WAS;LY96;CSF2RB;IQGAP1;NOD2;MEFV;CSF2RA;AGER;RASGRP4;RAP1A;CLEC7A;PAK2;CD55;MAPK3;LYN;SIGLEC14;MYO10;FCGR2A;AGO4;MAP3K11	0.0780669
PBMC_mod2	Reactome_2016	GPVI-mediated activation cascade Homo sapiens R-HSA-114604	12/53	12	53	9.33715e-07	0.000284783	0	0	7.09738	98.5406	VAV3;LYN;PDPK1;RAC2;RHOG;PIK3CD;CSF2RB;GAB2;JAK3;CSF2RA;PIK3CG;PIK3R5	0.226415
PBMC_mod2	Reactome_2016	Cellular responses to stress Homo sapiens R-HSA-2262752	33/367	33	367	1.40267e-05	0.00320862	0	0	2.42368	27.0835	GSK3B;CEBPB;MTMR3;UBE2D3;UBE2D1;GABARAP;ETS2;DEDD2;LMNB1;RB1CC1;UBN1;E2F3;MAP4K4;MAP3K5;MAPK3;EGLN1;KDM6B;MAP2K4;PHC2;EGLN2;H3F3A;STAT3;HSPA6;FOS;SOD2;RRAGC;AGO4;CHMP2B;ERF;CHMP3;ULK1;LAMTOR4;HIST1H2BC	0.0899183
PBMC_mod2	Reactome_2016	Growth hormone receptor signaling Homo sapiens R-HSA-982772	7/24	7	24	3.08998e-05	0.00565466	0	0	9.93467	103.169	LYN;STAT5B;ADAM17;STAT3;IRS2;PRL;MAPK3	0.291667
PBMC_mod2	Reactome_2016	Signaling by Interleukins Homo sapiens R-HSA-449147	33/392	33	392	5.25824e-05	0.00801881	0	0	2.25191	22.1884	IL1RN;CSF3R;PELI2;PIK3CD;IRS2;CSF2RB;IQGAP1;IL1RAP;NOD2;CSF2RA;RASGRP4;RAP1A;IL18RAP;RASGEF1A;STX3;JAK3;MAPK3;LYN;MAP2K4;STAT5B;DUSP1;IL10RB;IL1R2;STAT3;PPP2R5A;GAB2;IL17RA;APBB1IP;PELI1;RAPGEF2;RAF1;MAP3K11;IL18R1	0.0841837
PBMC_mod2	Reactome_2016	Signaling by Rho GTPases Homo sapiens R-HSA-194315	31/367	31	367	8.25123e-05	0.00963792	0	0	2.25713	21.2228	ARHGAP9;GDI1;NCF1;ROCK1;WIPF1;NCF2;WIPF2;SRF;NCF4;WAS;IQGAP1;FGD3;RAC2;PAK2;NDEL1;MAPK3;VAV3;NCOA2;PDPK1;NDE1;LIMK2;H3F3A;RHOG;ARAP3;PPP2R5A;GMIP;ARHGAP26;CLIP1;B9D2;SOS2;HIST1H2BC	0.0844687
PBMC_mod2	Reactome_2016	Cellular Senescence Homo sapiens R-HSA-2559583	18/161	18	161	8.4331e-05	0.00963792	0	0	3.05935	28.699	KDM6B;MAP2K4;PHC2;CEBPB;H3F3A;STAT3;UBE2D1;FOS;ETS2;LMNB1;AGO4;UBN1;ERF;E2F3;MAP3K5;HIST1H2BC;MAPK3;MAP4K4	0.111801
PBMC_mod2	Reactome_2016	Cytokine Signaling in Immune system Homo sapiens R-HSA-1280215	45/620	45	620	9.59514e-05	0.00963792	0	0	1.9253	17.8122	IL1RN;CSF3R;EIF4E3;IFITM2;PELI2;PTAFR;PIK3CD;IRS2;CSF2RB;IQGAP1;IL1RAP;NOD2;PRL;CSF2RA;RASGRP4;RAP1A;IL18RAP;RASGEF1A;TRIM25;STX3;JAK3;MAPK3;LYN;IFNAR2;MAP2K4;STAT5B;DUSP1;IL10RB;IL1R2;STAT3;HLA-B;HLA-C;PPP2R5A;GAB2;TNFRSF1A;HLA-E;IL17RA;APBB1IP;ADAM17;PELI1;RAPGEF2;RAF1;MAP3K11;IL18R1;IFNAR1	0.0725806
PBMC_mod2	Reactome_2016	G beta:gamma signalling through PI3Kgamma Homo sapiens R-HSA-392451	9/48	9	48	0.000105332	0.00963792	0	0	5.57542	51.0619	GNG10;PDPK1;PIK3CD;CSF2RB;GAB2;CSF2RA;JAK3;PIK3CG;PIK3R5	0.1875
PBMC_mod2	Reactome_2016	Activated TLR4 signalling Homo sapiens R-HSA-166054	14/112	14	112	0.000156061	0.0129815	0	0	3.46265	30.3511	MEF2A;MAP2K4;UBE2D3;PELI2;UBE2D1;LY96;FOS;NOD2;AGER;TLR1;PELI1;TLR6;TLR2;MAPK3	0.125
PBMC_mod2	Reactome_2016	G-protein beta:gamma signalling Homo sapiens R-HSA-397795	9/51	9	51	0.000171618	0.0130859	0	0	5.17636	44.8803	GNG10;PDPK1;PIK3CD;CSF2RB;GAB2;JAK3;CSF2RA;PIK3CG;PIK3R5	0.176471
PBMC_mod2	Reactome_2016	Hemostasis Homo sapiens R-HSA-109582	40/552	40	552	0.000238968	0.0146322	0	0	1.91581	15.9762	DOCK5;DOCK4;SELPLG;PLEK;GNAI3;PIK3CD;CSF2RB;F11R;TREM1;CSF2RA;PHF21A;PIK3CG;PIK3R5;GNG10;RAP1A;LAMP2;ITGAX;RAC2;SIRPA;KIF1B;CD58;JAK3;SLC16A3;SH2B2;MAPK3;LYN;VAV3;PDPK1;H3F3A;ITPK1;RHOG;PPP2R5A;GAB2;EHD1;APBB1IP;SELL;GNAQ;MRVI1;RAF1;RAB5A	0.0724638
PBMC_mod2	Reactome_2016	RHO GTPase Effectors Homo sapiens R-HSA-195258	23/255	23	255	0.000259436	0.0146322	0	0	2.41367	19.9297	NCOA2;NCF1;ROCK1;WIPF1;NCF2;PDPK1;WIPF2;NDE1;SRF;LIMK2;H3F3A;NCF4;RHOG;WAS;PPP2R5A;IQGAP1;CLIP1;RAC2;B9D2;PAK2;NDEL1;HIST1H2BC;MAPK3	0.0901961
PBMC_mod2	Reactome_2016	Signal Transduction Homo sapiens R-HSA-162582	132/2465	132	2465	0.000280497	0.0146322	0	0	1.4242	11.6485	NCF1;NCF2;WIPF1;WIPF2;NCF4;UBE2D3;UBE2D1;IRS2;F11R;RBPJ;PLB1;CXCL16;RGS2;FRAT1;FRAT2;OXER1;PROK2;PDK3;WLS;MEF2A;TLE4;USP4;ADAM17;CLIP1;RRAGC;HGS;MAML3;RAF1;HIST1H2BC;TAS2R40;NOTCH1;C5AR2;PXN;C5AR1;FPR1;LPAR2;CSF2RB;IQGAP1;FPR2;CSF2RA;RASGRP4;PIK3R5;HCAR2;HCAR3;GNG10;RAP1A;HRH2;ST3GAL4;LYN;STAT5B;H3F3A;ARHGAP26;AGO4;GNAQ;LRP10;MAP3K11;ARHGAP9;GPR27;GSK3B;GDI1;LRRK2;PTEN;PIK3CD;ADM;CXCL1;PRL;PIK3CG…	0.0535497
PBMC_mod2	Reactome_2016	MyD88:Mal cascade initiated on plasma membrane Homo sapiens R-HSA-166058	12/92	12	92	0.000303838	0.0146322	0	0	3.63	29.3994	MEF2A;TLR1;MAP2K4;PELI2;PELI1;LY96;FOS;TLR6;NOD2;AGER;TLR2;MAPK3	0.130435
PBMC_mod2	Reactome_2016	Toll Like Receptor TLR1:TLR2 Cascade Homo sapiens R-HSA-168179	12/92	12	92	0.000303838	0.0146322	0	0	3.63	29.3994	MEF2A;TLR1;MAP2K4;PELI2;PELI1;LY96;FOS;TLR6;NOD2;AGER;TLR2;MAPK3	0.130435
PBMC_mod2	Reactome_2016	Toll Like Receptor TLR6:TLR2 Cascade Homo sapiens R-HSA-168188	12/92	12	92	0.000303838	0.0146322	0	0	3.63	29.3994	MEF2A;TLR1;MAP2K4;PELI2;PELI1;LY96;FOS;TLR6;NOD2;AGER;TLR2;MAPK3	0.130435
PBMC_mod2	Reactome_2016	Toll Like Receptor 2 (TLR2) Cascade Homo sapiens R-HSA-181438	12/92	12	92	0.000303838	0.0146322	0	0	3.63	29.3994	MEF2A;TLR1;MAP2K4;PELI2;PELI1;LY96;FOS;TLR6;NOD2;AGER;TLR2;MAPK3	0.130435
PBMC_mod2	Reactome_2016	Toll Like Receptor 4 (TLR4) Cascade Homo sapiens R-HSA-166016	14/122	14	122	0.000384337	0.0175834	0	0	3.14039	24.696	MEF2A;MAP2K4;UBE2D3;PELI2;UBE2D1;LY96;FOS;NOD2;AGER;TLR1;PELI1;TLR6;TLR2;MAPK3	0.114754
PBMC_mod2	Reactome_2016	NOTCH1 Intracellular Domain Regulates Transcription Homo sapiens R-HSA-2122947	8/47	8	47	0.00050656	0.0220715	0	0	4.94969	37.5576	HDAC4;TLE4;HDAC5;NOTCH1;TBL1X;MAML3;RBPJ;HDAC7	0.170213
PBMC_mod2	Reactome_2016	Signaling by NOTCH1 Homo sapiens R-HSA-1980143	10/72	10	72	0.0005739	0.023869	0	0	3.89703	29.0838	TLE4;HDAC4;HDAC5;ADAM17;NOTCH1;NUMB;MAML3;TBL1X;RBPJ;HDAC7	0.138889
PBMC_mod2	Reactome_2016	DAP12 interactions Homo sapiens R-HSA-2172127	28/359	28	359	0.000647877	0.0247287	0	0	2.06202	15.1389	GSK3B;ADCY4;PTEN;PIK3CD;IRS2;CSF2RB;IQGAP1;CSF2RA;TREM1;RASGRP4;SIRPB1;RAP1A;RASGEF1A;JAK3;MAPK3;VAV3;SIGLEC14;DUSP1;PDPK1;HLA-B;HLA-C;PPP2R5A;HLA-E;APBB1IP;AGO4;RAPGEF2;RAF1;MAP3K11	0.0779944
PBMC_mod2	Reactome_2016	MyD88 deficiency (TLR2/4) Homo sapiens R-HSA-5602498	4/11	4	11	0.000675648	0.0247287	0	0	13.7422	100.316	TLR1;LY96;TLR6;TLR2	0.363636
PBMC_mod2	Reactome_2016	IRAK4 deficiency (TLR2/4) Homo sapiens R-HSA-5603041	4/11	4	11	0.000675648	0.0247287	0	0	13.7422	100.316	TLR1;LY96;TLR6;TLR2	0.363636
PBMC_mod2	Reactome_2016	Oxidative Stress Induced Senescence Homo sapiens R-HSA-2559580	11/91	11	91	0.00102445	0.0360528	0	0	3.32329	22.8762	KDM6B;MAP2K4;PHC2;AGO4;H3F3A;E2F3;FOS;MAP3K5;HIST1H2BC;MAPK3;MAP4K4	0.120879
PBMC_mod2	Reactome_2016	Signaling by NOTCH Homo sapiens R-HSA-157118	13/122	13	122	0.00123346	0.0418007	0	0	2.88551	19.327	TLE4;HDAC4;HDAC5;NOTCH1;RBPJ;HDAC7;ADAM17;AGO4;ST3GAL4;NUMB;E2F3;MAML3;TBL1X	0.106557
PBMC_mod2	Reactome_2016	Fc epsilon receptor (FCERI) signaling Homo sapiens R-HSA-2454202	29/395	29	395	0.00134688	0.0418724	0	0	1.93034	12.7595	GSK3B;PTEN;UBE2D1;PIK3CD;IRS2;CSF2RB;IQGAP1;CSF2RA;RASGRP4;PPP3CA;RAP1A;RASGEF1A;JAK3;PAK2;MAPK3;LYN;VAV3;MAP2K4;DUSP1;PDPK1;PPP2R5A;FOS;GAB2;APBB1IP;LAT2;AGO4;RAPGEF2;RAF1;MAP3K11	0.0734177
PBMC_mod2	Reactome_2016	RHO GTPases Activate NADPH Oxidases Homo sapiens R-HSA-5668599	4/13	4	13	0.00137285	0.0418724	0	0	10.6873	70.4384	NCF1;NCF2;NCF4;RAC2	0.307692
PBMC_mod2	Reactome_2016	Platelet activation, signaling and aggregation Homo sapiens R-HSA-76002	21/253	21	253	0.00137286	0.0418724	0	0	2.19814	14.4876	LYN;VAV3;PDPK1;PLEK;RHOG;GNAI3;PIK3CD;CSF2RB;GAB2;CSF2RA;PIK3CG;PIK3R5;APBB1IP;GNG10;RAP1A;GNAQ;LAMP2;RAC2;RAF1;JAK3;MAPK3	0.083004
PBMC_mod2	Reactome_2016	Signaling by SCF-KIT Homo sapiens R-HSA-1433557	25/325	25	325	0.00149271	0.0432131	0	0	2.02681	13.1888	GSK3B;PTEN;PIK3CD;IRS2;CSF2RB;IQGAP1;CSF2RA;RASGRP4;RAP1A;RASGEF1A;JAK3;SH2B2;MAPK3;LYN;STAT5B;DUSP1;PDPK1;STAT3;PPP2R5A;GAB2;APBB1IP;AGO4;RAPGEF2;RAF1;MAP3K11	0.0769231
PBMC_mod2	Reactome_2016	Toll-Like Receptors Cascades Homo sapiens R-HSA-168898	14/140	14	140	0.00151128	0.0432131	0	0	2.68923	17.466	MEF2A;MAP2K4;UBE2D3;PELI2;UBE2D1;LY96;FOS;NOD2;AGER;TLR1;PELI1;TLR6;TLR2;MAPK3	0.1
PBMC_mod2	Reactome_2016	Interleukin-1 signaling Homo sapiens R-HSA-446652	7/44	7	44	0.00170376	0.0450854	0	0	4.55982	29.0685	MAP2K4;IL1RN;IL1R2;PELI2;PELI1;NOD2;IL1RAP	0.159091
PBMC_mod2	Reactome_2016	Constitutive Signaling by NOTCH1 HD+PEST Domain Mutants Homo sapiens R-HSA-2894862	8/57	8	57	0.0018724	0.0450854	0	0	3.93749	24.7295	HDAC4;HDAC5;ADAM17;NOTCH1;MAML3;TBL1X;RBPJ;HDAC7	0.140351
PBMC_mod2	Reactome_2016	Signaling by NOTCH1 in Cancer Homo sapiens R-HSA-2644603	8/57	8	57	0.0018724	0.0450854	0	0	3.93749	24.7295	HDAC4;HDAC5;ADAM17;NOTCH1;MAML3;TBL1X;RBPJ;HDAC7	0.140351
PBMC_mod2	Reactome_2016	Signaling by NOTCH1 PEST Domain Mutants in Cancer Homo sapiens R-HSA-2644602	8/57	8	57	0.0018724	0.0450854	0	0	3.93749	24.7295	HDAC4;HDAC5;ADAM17;NOTCH1;MAML3;TBL1X;RBPJ;HDAC7	0.140351
PBMC_mod2	Reactome_2016	Constitutive Signaling by NOTCH1 PEST Domain Mutants Homo sapiens R-HSA-2644606	8/57	8	57	0.0018724	0.0450854	0	0	3.93749	24.7295	HDAC4;HDAC5;ADAM17;NOTCH1;MAML3;TBL1X;RBPJ;HDAC7	0.140351
PBMC_mod2	Reactome_2016	Signaling by NOTCH1 HD+PEST Domain Mutants in Cancer Homo sapiens R-HSA-2894858	8/57	8	57	0.0018724	0.0450854	0	0	3.93749	24.7295	HDAC4;HDAC5;ADAM17;NOTCH1;MAML3;TBL1X;RBPJ;HDAC7	0.140351
PBMC_mod2	MSigDB_Hallmark_2020	Inflammatory Response	34/200	34	200	8.60495e-13	4.13038e-11	0	0	5.07568	141.009	CSF3R;CD82;TNFAIP6;AQP9;PTAFR;C5AR1;FPR1;GNAI3;ADM;NOD2;MEFV;PIK3R5;BEST1;IL18RAP;NAMPT;PROK2;FFAR2;KIF1B;SCARF1;CD55;KCNJ2;LYN;ABCA1;IL4R;RHOG;TLR1;RNF144B;PTPRE;SELL;RAF1;MXD1;IL18R1;TLR2;IFNAR1	0.17
PBMC_mod2	MSigDB_Hallmark_2020	TNF-alpha Signaling via NF-kB	31/200	31	200	1.01139e-10	2.42733e-09	0	0	4.52727	104.193	CEBPB;TNFAIP6;BCL2A1;CEBPD;PLEK;TNFAIP2;IRS2;CXCL1;SLC2A3;PTGS2;LITAF;SAT1;ETS2;NFIL3;NAMPT;DENND5A;MCL1;ABCA1;KDM6B;DUSP1;FOS;CFLAR;SOD2;EHD1;PTPRE;BCL6;TNIP1;F2RL1;TRIB1;MXD1;TLR2	0.155
PBMC_mod2	MSigDB_Hallmark_2020	IL-6/JAK/STAT3 Signaling	16/87	16	87	3.17714e-07	5.08343e-06	0	0	5.48385	82.0501	CSF3R;IL4R;IL10RB;IL1R2;STAT3;CXCL1;CSF2RB;CSF2RA;TNFRSF1A;IL17RA;PIK3R5;FAS;IL18R1;IL13RA1;TLR2;IFNAR1	0.183908
PBMC_mod2	MSigDB_Hallmark_2020	Complement	25/200	25	200	4.83537e-07	5.80245e-06	0	0	3.49752	50.8614	CDA;DOCK4;USP15;CEBPB;CPQ;PLEK;WAS;GNAI3;CXCL1;PIK3CG;PIK3R5;VCPIP1;CASP5;LAMP2;CASP4;TIMP2;CD55;LYN;CR1;GCA;RHOG;EHD1;CD46;RAF1;MSRB1	0.125
PBMC_mod2	MSigDB_Hallmark_2020	Interferon Gamma Response	19/200	19	200	0.000456649	0.00438383	0	0	2.5495	19.6097	IFNAR2;IFITM2;IL4R;EIF4E3;TNFAIP6;STAT3;HLA-B;FPR1;TNFAIP2;CSF2RB;PTGS2;SOD2;LATS2;NAMPT;CASP4;ST8SIA4;PELI1;TRIM25;FAS	0.095
PBMC_mod2	MSigDB_Hallmark_2020	IL-2/STAT5 Signaling	17/199	17	199	0.0028026	0.0224208	0	0	2.2627	13.2984	IL4R;IL1R2;SLC2A3;FAM126B;CST7;AGER;IGF2R;ADAM19;NFIL3;SELL;GLIPR2;PLAGL1;ST3GAL4;DENND5A;MXD1;IL18R1;WLS	0.0854271
PBMC_mod2	MSigDB_Hallmark_2020	Wnt-beta Catenin Signaling	6/42	6	42	0.00624135	0.036697	0	0	4.01214	20.3679	HDAC5;FRAT1;ADAM17;NOTCH1;NUMB;RBPJ	0.142857
PBMC_mod2	MSigDB_Hallmark_2020	Estrogen Response Early	16/200	16	200	0.00688068	0.036697	0	0	2.10355	10.4737	SVIL;FOXC1;KDM4B;CANT1;MINDY1;ELOVL5;ABHD2;ITPK1;KAZN;FOS;GAB2;TMEM164;AFF1;RARA;UNC119;RRP12	0.08
PBMC_mod2	MSigDB_Hallmark_2020	Allograft Rejection	16/200	16	200	0.00688068	0.036697	0	0	2.10355	10.4737	LYN;IFNAR2;SPI1;FYB1;IL4R;NCF4;WAS;UBE2D1;HLA-E;TLR1;IL18RAP;ST8SIA4;HCLS1;FAS;TLR6;TLR2	0.08
PBMC_mod2	MSigDB_Hallmark_2020	PI3K/AKT/mTOR Signaling	10/105	10	105	0.00951143	0.0456549	0	0	2.53894	11.8194	VAV3;GSK3B;RIT1;RALB;MKNK1;UBE2D3;MKNK2;PTEN;RAF1;TNFRSF1A	0.0952381
PBMC_mod20	GO_Biological_Process_2021	mitochondrial translation (GO:0032543)	17/105	17	105	1.21331e-14	1.5955e-11	0	0	16.59	531.591	RARS2;MRPS28;GFM2;MRPS14;MRPL18;MRPL19;MRPS23;MRPL27;GATC;MRPL17;MRPS10;MRPL15;MRPL13;MRPL35;MRPS5;MRPL30;MRPL42	0.161905
PBMC_mod20	GO_Biological_Process_2021	mitochondrial translational elongation (GO:0070125)	15/89	15	89	2.47179e-13	1.08347e-10	0	0	17.2692	501.302	MRPS28;GFM2;MRPS14;MRPL18;MRPS23;MRPL19;MRPL27;MRPS10;MRPL17;MRPL15;MRPL35;MRPL13;MRPS5;MRPL30;MRPL42	0.168539
PBMC_mod20	GO_Biological_Process_2021	mitochondrial translational termination (GO:0070126)	15/89	15	89	2.47179e-13	1.08347e-10	0	0	17.2692	501.302	MRPS28;GFM2;MRPS14;MRPL18;MRPS23;MRPL19;MRPL27;MRPS10;MRPL17;MRPL15;MRPL35;MRPL13;MRPS5;MRPL30;MRPL42	0.168539
PBMC_mod20	GO_Biological_Process_2021	translational termination (GO:0006415)	15/96	15	96	7.85078e-13	2.58094e-10	0	0	15.7712	439.591	MRPS28;GFM2;MRPS14;MRPL18;MRPS23;MRPL19;MRPL27;MRPS10;MRPL17;MRPL15;MRPL35;MRPL13;MRPS5;MRPL30;MRPL42	0.15625
PBMC_mod20	GO_Biological_Process_2021	translational elongation (GO:0006414)	15/104	15	104	2.62429e-12	6.90187e-10	0	0	14.3477	382.6	MRPS28;GFM2;MRPS14;MRPL18;MRPL19;MRPS23;MRPL27;MRPL17;MRPS10;MRPL15;MRPL13;MRPL35;MRPS5;MRPL30;MRPL42	0.144231
PBMC_mod20	GO_Biological_Process_2021	translation (GO:0006412)	14/214	14	214	4.44721e-07	9.7468e-05	0	0	5.89991	86.2911	MRPS28;RARS2;GFM2;MRPS14;MRPL18;MRPL27;GATC;DARS2;MRPL13;MRPL35;MRPS5;AIMP2;MRPL42;FARSA	0.0654206
[truncated: 3,051 more rows]
