# Supplementary material for: Multi-omic longitudinal study reveals immune correlates of clinical course among hospitalized COVID-19 patients
Source: Cell Rep Med. 2023 May 23;4(6):101079. doi: 10.1016/j.xcrm.2023.101079 (PMC10203880; doi:10.1016/j.xcrm.2023.101079)
Supplement: Table S10. Genomic associations with COVID-19 hospitalization previously reported by HGI, related to Figure S8 [file mmc11.xlsx]

## Sheet: Sheet1
Table S10: Genomic associations with COVID-19 hospitalization previously reported by HGI, Related to Figure S8.
Chromosome	HGI Variant (b38)	HGI Variant (b37)	A1	A2	R2	TG4-5 vs TG1-3 (p-value)	Closest Gene
1	155202934	155172725	T	C	-	0.7517	THBS3
3	45848457	45889949	C	T	-	0.7995	LZTFL1
6	31153455	31121232	T	C	-	0.2204	CCHCR1
9	133279294	136154867	T	G	-	0.4409	ABO
10	79502116	81261872	G	A	-	-
	*Best Proxy	81323903	C	T	0.525	0.6859	SFTPA2
11	34507219	34528766	C	T	-	-
	*Best Proxy	34519597	T	C	0.428	0.0332	ELF5
12	112919388	113357193	G	A	-	0.4902	OAS1
17	45707983	43785349	T	C	-	0.9553	LINC02210-CRHR1
19	4723658	4723670	C	A	-	-
	*Best Proxy	4717672	A	G	0.892	0.8244	DPP9
21	33242905	34615210	T	C	-	-
	*Best Proxy	34614255	T	G	0.971	0.0581	IFNAR2
