# Supplementary material for: Multi-omic longitudinal study reveals immune correlates of clinical course among hospitalized COVID-19 patients
Source: Cell Rep Med. 2023 May 23;4(6):101079. doi: 10.1016/j.xcrm.2023.101079 (PMC10203880; doi:10.1016/j.xcrm.2023.101079)
Supplement: Table S11. Nasal transcriptomics sample module results, related to Figure 6 [file mmc12.xlsx]

## Sheet: NasalRNAseq_Modules
Table S11: Nasal transcriptomics samples Modules Results and gene identification, Related to Figure 6
Module	gene_id	gene_name
NasalRNAseq_mod0	ENSG00000002745	WNT16
NasalRNAseq_mod0	ENSG00000004809	SLC22A16
NasalRNAseq_mod0	ENSG00000004846	ABCB5
NasalRNAseq_mod0	ENSG00000004948	CALCR
NasalRNAseq_mod0	ENSG00000005102	MEOX1
NasalRNAseq_mod0	ENSG00000005421	PON1
NasalRNAseq_mod0	ENSG00000006606	CCL26
NasalRNAseq_mod0	ENSG00000007001	UPP2
NasalRNAseq_mod0	ENSG00000007038	PRSS21
NasalRNAseq_mod0	ENSG00000007306	CEACAM7
NasalRNAseq_mod0	ENSG00000007372	PAX6
NasalRNAseq_mod0	ENSG00000007908	SELE
NasalRNAseq_mod0	ENSG00000010319	SEMA3G
NasalRNAseq_mod0	ENSG00000011426	ANLN
NasalRNAseq_mod0	ENSG00000011677	GABRA3
NasalRNAseq_mod0	ENSG00000012817	KDM5D
NasalRNAseq_mod0	ENSG00000015520	NPC1L1
NasalRNAseq_mod0	ENSG00000017427	IGF1
NasalRNAseq_mod0	ENSG00000018625	ATP1A2
NasalRNAseq_mod0	ENSG00000022556	NLRP2
NasalRNAseq_mod0	ENSG00000039600	SOX30
NasalRNAseq_mod0	ENSG00000040608	RTN4R
NasalRNAseq_mod0	ENSG00000041515	MYO16
NasalRNAseq_mod0	ENSG00000047617	ANO2
NasalRNAseq_mod0	ENSG00000047662	FAM184B
NasalRNAseq_mod0	ENSG00000053108	FSTL4
NasalRNAseq_mod0	ENSG00000053438	NNAT
NasalRNAseq_mod0	ENSG00000055732	MCOLN3
NasalRNAseq_mod0	ENSG00000055813	CCDC85A
NasalRNAseq_mod0	ENSG00000058335	RASGRF1
NasalRNAseq_mod0	ENSG00000064489	BORCS8-MEF2B
NasalRNAseq_mod0	ENSG00000066230	SLC9A3
NasalRNAseq_mod0	ENSG00000067048	DDX3Y
NasalRNAseq_mod0	ENSG00000067646	ZFY
NasalRNAseq_mod0	ENSG00000067715	SYT1
NasalRNAseq_mod0	ENSG00000068078	FGFR3
NasalRNAseq_mod0	ENSG00000069696	DRD4
NasalRNAseq_mod0	ENSG00000070019	GUCY2C
NasalRNAseq_mod0	ENSG00000070388	FGF22
NasalRNAseq_mod0	ENSG00000070601	FRMPD1
NasalRNAseq_mod0	ENSG00000070729	CNGB1
NasalRNAseq_mod0	ENSG00000070808	CAMK2A
NasalRNAseq_mod0	ENSG00000071991	CDH19
NasalRNAseq_mod0	ENSG00000072163	LIMS2
NasalRNAseq_mod0	ENSG00000073670	ADAM11
NasalRNAseq_mod0	ENSG00000075073	TACR2
NasalRNAseq_mod0	ENSG00000075290	WNT8B
NasalRNAseq_mod0	ENSG00000076344	RGS11
NasalRNAseq_mod0	ENSG00000077279	DCX
NasalRNAseq_mod0	ENSG00000078018	MAP2
NasalRNAseq_mod0	ENSG00000078795	PKD2L2
NasalRNAseq_mod0	ENSG00000078898	BPIFB2
NasalRNAseq_mod0	ENSG00000080007	DDX43
NasalRNAseq_mod0	ENSG00000080224	EPHA6
NasalRNAseq_mod0	ENSG00000080644	CHRNA3
NasalRNAseq_mod0	ENSG00000081052	COL4A4
NasalRNAseq_mod0	ENSG00000081277	PKP1
NasalRNAseq_mod0	ENSG00000081842	PCDHA6
NasalRNAseq_mod0	ENSG00000081853	PCDHGA2
NasalRNAseq_mod0	ENSG00000082126	MPP4
NasalRNAseq_mod0	ENSG00000084628	NKAIN1
NasalRNAseq_mod0	ENSG00000084674	APOB
NasalRNAseq_mod0	ENSG00000085465	OVGP1
NasalRNAseq_mod0	ENSG00000086159	AQP6
NasalRNAseq_mod0	ENSG00000087245	MMP2
NasalRNAseq_mod0	ENSG00000087495	PHACTR3
NasalRNAseq_mod0	ENSG00000088882	CPXM1
NasalRNAseq_mod0	ENSG00000088926	F11
NasalRNAseq_mod0	ENSG00000089163	SIRT4
NasalRNAseq_mod0	ENSG00000090659	CD209
NasalRNAseq_mod0	ENSG00000091137	SLC26A4
NasalRNAseq_mod0	ENSG00000091482	SMPX
NasalRNAseq_mod0	ENSG00000091879	ANGPT2
NasalRNAseq_mod0	ENSG00000092051	JPH4
NasalRNAseq_mod0	ENSG00000092054	MYH7
NasalRNAseq_mod0	ENSG00000092377	TBL1Y
NasalRNAseq_mod0	ENSG00000092607	TBX15
NasalRNAseq_mod0	ENSG00000093072	ADA2
NasalRNAseq_mod0	ENSG00000094796	KRT31
NasalRNAseq_mod0	ENSG00000095713	CRTAC1
NasalRNAseq_mod0	ENSG00000095917	TPSD1
NasalRNAseq_mod0	ENSG00000095932	SMIM24
NasalRNAseq_mod0	ENSG00000099769	IGFALS
NasalRNAseq_mod0	ENSG00000099954	CECR2
NasalRNAseq_mod0	ENSG00000099974	DDTL
NasalRNAseq_mod0	ENSG00000099994	SUSD2
NasalRNAseq_mod0	ENSG00000100003	SEC14L2
NasalRNAseq_mod0	ENSG00000100033	PRODH
NasalRNAseq_mod0	ENSG00000100078	PLA2G3
NasalRNAseq_mod0	ENSG00000100079	LGALS2
NasalRNAseq_mod0	ENSG00000100095	SEZ6L
NasalRNAseq_mod0	ENSG00000100142	POLR2F
NasalRNAseq_mod0	ENSG00000100344	PNPLA3
NasalRNAseq_mod0	ENSG00000100346	CACNA1I
NasalRNAseq_mod0	ENSG00000100427	MLC1
NasalRNAseq_mod0	ENSG00000100593	ISM2
NasalRNAseq_mod0	ENSG00000100652	SLC10A1
NasalRNAseq_mod0	ENSG00000101000	PROCR
NasalRNAseq_mod0	ENSG00000101076	HNF4A
NasalRNAseq_mod0	ENSG00000101194	SLC17A9
NasalRNAseq_mod0	ENSG00000101197	BIRC7
NasalRNAseq_mod0	ENSG00000101282	RSPO4
NasalRNAseq_mod0	ENSG00000101306	MYLK2
NasalRNAseq_mod0	ENSG00000101438	SLC32A1
NasalRNAseq_mod0	ENSG00000101470	TNNC2
NasalRNAseq_mod0	ENSG00000101883	RHOXF1
NasalRNAseq_mod0	ENSG00000102385	DRP2
NasalRNAseq_mod0	ENSG00000103269	RHBDL1
NasalRNAseq_mod0	ENSG00000103316	CRYM
NasalRNAseq_mod0	ENSG00000103375	AQP8
NasalRNAseq_mod0	ENSG00000103485	QPRT
NasalRNAseq_mod0	ENSG00000104044	OCA2
NasalRNAseq_mod0	ENSG00000104059	FAM189A1
NasalRNAseq_mod0	ENSG00000104213	PDGFRL
NasalRNAseq_mod0	ENSG00000104371	DKK4
NasalRNAseq_mod0	ENSG00000104892	KLC3
NasalRNAseq_mod0	ENSG00000104899	AMH
NasalRNAseq_mod0	ENSG00000104941	RSPH6A
NasalRNAseq_mod0	ENSG00000105219	CNTD2
NasalRNAseq_mod0	ENSG00000105419	MEIS3
NasalRNAseq_mod0	ENSG00000105472	CLEC11A
NasalRNAseq_mod0	ENSG00000105549	THEG
NasalRNAseq_mod0	ENSG00000105613	MAST1
NasalRNAseq_mod0	ENSG00000105650	PDE4C
NasalRNAseq_mod0	ENSG00000105672	ETV2
NasalRNAseq_mod0	ENSG00000105825	TFPI2
NasalRNAseq_mod0	ENSG00000105889	STEAP1B
NasalRNAseq_mod0	ENSG00000105974	CAV1
NasalRNAseq_mod0	ENSG00000106013	ANKRD7
NasalRNAseq_mod0	ENSG00000106034	CPED1
NasalRNAseq_mod0	ENSG00000106366	SERPINE1
NasalRNAseq_mod0	ENSG00000106852	LHX6
NasalRNAseq_mod0	ENSG00000106976	DNM1
NasalRNAseq_mod0	ENSG00000107105	ELAVL2
NasalRNAseq_mod0	ENSG00000107159	CA9
NasalRNAseq_mod0	ENSG00000107281	NPDC1
NasalRNAseq_mod0	ENSG00000107518	ATRNL1
NasalRNAseq_mod0	ENSG00000108001	EBF3
NasalRNAseq_mod0	ENSG00000108176	DNAJC12
NasalRNAseq_mod0	ENSG00000108231	LGI1
NasalRNAseq_mod0	ENSG00000108309	RUNDC3A
NasalRNAseq_mod0	ENSG00000108798	ABI3
NasalRNAseq_mod0	ENSG00000108846	ABCC3
NasalRNAseq_mod0	ENSG00000109758	HGFAC
NasalRNAseq_mod0	ENSG00000109819	PPARGC1A
NasalRNAseq_mod0	ENSG00000109906	ZBTB16
NasalRNAseq_mod0	ENSG00000110148	CCKBR
NasalRNAseq_mod0	ENSG00000110375	UPK2
NasalRNAseq_mod0	ENSG00000110975	SYT10
NasalRNAseq_mod0	ENSG00000111249	CUX2
NasalRNAseq_mod0	ENSG00000111341	MGP
NasalRNAseq_mod0	ENSG00000111704	NANOG
NasalRNAseq_mod0	ENSG00000111863	ADTRP
NasalRNAseq_mod0	ENSG00000112139	MDGA1
NasalRNAseq_mod0	ENSG00000112218	GPR63
NasalRNAseq_mod0	ENSG00000112290	WASF1
NasalRNAseq_mod0	ENSG00000112936	C7
NasalRNAseq_mod0	ENSG00000113211	PCDHB6
NasalRNAseq_mod0	ENSG00000113212	PCDHB7
NasalRNAseq_mod0	ENSG00000113389	NPR3
NasalRNAseq_mod0	ENSG00000113494	PRLR
NasalRNAseq_mod0	ENSG00000114124	GRK7
NasalRNAseq_mod0	ENSG00000114248	LRRC31
NasalRNAseq_mod0	ENSG00000114374	USP9Y
NasalRNAseq_mod0	ENSG00000114646	CSPG5
NasalRNAseq_mod0	ENSG00000114654	EFCC1
NasalRNAseq_mod0	ENSG00000114923	SLC4A3
NasalRNAseq_mod0	ENSG00000115138	POMC
NasalRNAseq_mod0	ENSG00000115226	FNDC4
NasalRNAseq_mod0	ENSG00000115290	GRB14
NasalRNAseq_mod0	ENSG00000115718	PROC
NasalRNAseq_mod0	ENSG00000116035	VAX2
NasalRNAseq_mod0	ENSG00000116194	ANGPTL1
NasalRNAseq_mod0	ENSG00000116254	CHD5
NasalRNAseq_mod0	ENSG00000116544	DLGAP3
NasalRNAseq_mod0	ENSG00000116783	TNNI3K
NasalRNAseq_mod0	ENSG00000116785	CFHR3
NasalRNAseq_mod0	ENSG00000116983	HPCAL4
NasalRNAseq_mod0	ENSG00000117069	ST6GALNAC5
NasalRNAseq_mod0	ENSG00000117154	IGSF21
NasalRNAseq_mod0	ENSG00000117407	ARTN
NasalRNAseq_mod0	ENSG00000117971	CHRNB4
NasalRNAseq_mod0	ENSG00000118004	COLEC11
NasalRNAseq_mod0	ENSG00000118094	TREH
NasalRNAseq_mod0	ENSG00000118194	TNNT2
NasalRNAseq_mod0	ENSG00000118298	CA14
NasalRNAseq_mod0	ENSG00000118402	ELOVL4
NasalRNAseq_mod0	ENSG00000118491	ZC2HC1B
NasalRNAseq_mod0	ENSG00000118777	ABCG2
NasalRNAseq_mod0	ENSG00000118849	RARRES1
NasalRNAseq_mod0	ENSG00000119547	ONECUT2
NasalRNAseq_mod0	ENSG00000119630	PGF
NasalRNAseq_mod0	ENSG00000119715	ESRRB
NasalRNAseq_mod0	ENSG00000120094	HOXB1
NasalRNAseq_mod0	ENSG00000120322	PCDHB8
NasalRNAseq_mod0	ENSG00000121075	TBX4
NasalRNAseq_mod0	ENSG00000121207	LRAT
NasalRNAseq_mod0	ENSG00000121211	MND1
NasalRNAseq_mod0	ENSG00000121270	ABCC11
NasalRNAseq_mod0	ENSG00000121440	PDZRN3
NasalRNAseq_mod0	ENSG00000121769	FABP3
NasalRNAseq_mod0	ENSG00000121905	HPCA
NasalRNAseq_mod0	ENSG00000122012	SV2C
NasalRNAseq_mod0	ENSG00000122194	PLG
NasalRNAseq_mod0	ENSG00000122543	OCM
NasalRNAseq_mod0	ENSG00000122728	TAF1L
NasalRNAseq_mod0	ENSG00000123901	GPR83
NasalRNAseq_mod0	ENSG00000123999	INHA
NasalRNAseq_mod0	ENSG00000124019	FAM124B
NasalRNAseq_mod0	ENSG00000124157	SEMG2
NasalRNAseq_mod0	ENSG00000124159	MATN4
NasalRNAseq_mod0	ENSG00000124249	KCNK15
NasalRNAseq_mod0	ENSG00000124251	TP53TG5
NasalRNAseq_mod0	ENSG00000124507	PACSIN1
NasalRNAseq_mod0	ENSG00000124610	HIST1H1A
NasalRNAseq_mod0	ENSG00000124713	GNMT
NasalRNAseq_mod0	ENSG00000124721	DNAH8
NasalRNAseq_mod0	ENSG00000124818	OPN5
NasalRNAseq_mod0	ENSG00000125148	MT2A
NasalRNAseq_mod0	ENSG00000125337	KIF25
NasalRNAseq_mod0	ENSG00000125355	TMEM255A
NasalRNAseq_mod0	ENSG00000125384	PTGER2
NasalRNAseq_mod0	ENSG00000125508	SRMS
NasalRNAseq_mod0	ENSG00000125551	PLGLB2
NasalRNAseq_mod0	ENSG00000125618	PAX8
NasalRNAseq_mod0	ENSG00000125730	C3
NasalRNAseq_mod0	ENSG00000125780	TGM3
NasalRNAseq_mod0	ENSG00000125869	LAMP5
NasalRNAseq_mod0	ENSG00000125965	GDF5
NasalRNAseq_mod0	ENSG00000125998	FAM83C
NasalRNAseq_mod0	ENSG00000126545	CSN1S1
NasalRNAseq_mod0	ENSG00000126709	IFI6
NasalRNAseq_mod0	ENSG00000126895	AVPR2
NasalRNAseq_mod0	ENSG00000127074	RGS13
NasalRNAseq_mod0	ENSG00000127083	OMD
NasalRNAseq_mod0	ENSG00000127241	MASP1
NasalRNAseq_mod0	ENSG00000127329	PTPRB
NasalRNAseq_mod0	ENSG00000127423	AUNIP
NasalRNAseq_mod0	ENSG00000127561	SYNGR3
NasalRNAseq_mod0	ENSG00000127928	GNGT1
NasalRNAseq_mod0	ENSG00000128052	KDR
NasalRNAseq_mod0	ENSG00000128218	VPREB3
NasalRNAseq_mod0	ENSG00000128298	BAIAP2L2
NasalRNAseq_mod0	ENSG00000128886	ELL3
NasalRNAseq_mod0	ENSG00000129170	CSRP3
NasalRNAseq_mod0	ENSG00000129214	SHBG
NasalRNAseq_mod0	ENSG00000129437	KLK14
NasalRNAseq_mod0	ENSG00000129538	RNASE1
NasalRNAseq_mod0	ENSG00000129824	RPS4Y1
NasalRNAseq_mod0	ENSG00000129910	CDH15
NasalRNAseq_mod0	ENSG00000130035	GALNT8
NasalRNAseq_mod0	ENSG00000130055	GDPD2
NasalRNAseq_mod0	ENSG00000130203	APOE
NasalRNAseq_mod0	ENSG00000130208	APOC1
NasalRNAseq_mod0	ENSG00000130287	NCAN
NasalRNAseq_mod0	ENSG00000130294	KIF1A
NasalRNAseq_mod0	ENSG00000130300	PLVAP
NasalRNAseq_mod0	ENSG00000130477	UNC13A
NasalRNAseq_mod0	ENSG00000130558	OLFM1
NasalRNAseq_mod0	ENSG00000130675	MNX1
NasalRNAseq_mod0	ENSG00000130943	PKDREJ
NasalRNAseq_mod0	ENSG00000131080	EDA2R
NasalRNAseq_mod0	ENSG00000131142	CCL25
NasalRNAseq_mod0	ENSG00000131386	GALNT15
NasalRNAseq_mod0	ENSG00000131650	KREMEN2
NasalRNAseq_mod0	ENSG00000131746	TNS4
NasalRNAseq_mod0	ENSG00000131771	PPP1R1B
NasalRNAseq_mod0	ENSG00000132031	MATN3
NasalRNAseq_mod0	ENSG00000132518	GUCY2D
NasalRNAseq_mod0	ENSG00000132530	XAF1
NasalRNAseq_mod0	ENSG00000132677	RHBG
NasalRNAseq_mod0	ENSG00000132744	ACY3
NasalRNAseq_mod0	ENSG00000132840	BHMT2
NasalRNAseq_mod0	ENSG00000132958	TPTE2
NasalRNAseq_mod0	ENSG00000132972	RNF17
NasalRNAseq_mod0	ENSG00000133019	CHRM3
NasalRNAseq_mod0	ENSG00000133101	CCNA1
NasalRNAseq_mod0	ENSG00000133392	MYH11
NasalRNAseq_mod0	ENSG00000133433	GSTT2B
NasalRNAseq_mod0	ENSG00000133661	SFTPD
NasalRNAseq_mod0	ENSG00000134020	PEBP4
NasalRNAseq_mod0	ENSG00000134028	ADAMDEC1
NasalRNAseq_mod0	ENSG00000134042	MRO
NasalRNAseq_mod0	ENSG00000134160	TRPM1
NasalRNAseq_mod0	ENSG00000134184	GSTM1
NasalRNAseq_mod0	ENSG00000134202	GSTM3
NasalRNAseq_mod0	ENSG00000134245	WNT2B
NasalRNAseq_mod0	ENSG00000134339	SAA2
NasalRNAseq_mod0	ENSG00000134463	ECHDC3
NasalRNAseq_mod0	ENSG00000134538	SLCO1B1
NasalRNAseq_mod0	ENSG00000134762	DSC3
NasalRNAseq_mod0	ENSG00000134765	DSC1
NasalRNAseq_mod0	ENSG00000134817	APLNR
NasalRNAseq_mod0	ENSG00000134853	PDGFRA
NasalRNAseq_mod0	ENSG00000135248	FAM71F1
NasalRNAseq_mod0	ENSG00000135406	PRPH
NasalRNAseq_mod0	ENSG00000135517	MIP
NasalRNAseq_mod0	ENSG00000135744	AGT
NasalRNAseq_mod0	ENSG00000135914	HTR2B
NasalRNAseq_mod0	ENSG00000136014	USP44
NasalRNAseq_mod0	ENSG00000136235	GPNMB
NasalRNAseq_mod0	ENSG00000136574	GATA4
NasalRNAseq_mod0	ENSG00000136842	TMOD1
NasalRNAseq_mod0	ENSG00000136881	BAAT
NasalRNAseq_mod0	ENSG00000136929	HEMGN
NasalRNAseq_mod0	ENSG00000136982	DSCC1
NasalRNAseq_mod0	ENSG00000137142	IGFBPL1
NasalRNAseq_mod0	ENSG00000137285	TUBB2B
NasalRNAseq_mod0	ENSG00000137491	SLCO2B1
NasalRNAseq_mod0	ENSG00000137558	PI15
NasalRNAseq_mod0	ENSG00000137672	TRPC6
NasalRNAseq_mod0	ENSG00000137673	MMP7
NasalRNAseq_mod0	ENSG00000137819	PAQR5
NasalRNAseq_mod0	ENSG00000137875	BCL2L10
NasalRNAseq_mod0	ENSG00000137959	IFI44L
NasalRNAseq_mod0	ENSG00000137965	IFI44
NasalRNAseq_mod0	ENSG00000137968	SLC44A5
NasalRNAseq_mod0	ENSG00000137975	CLCA2
NasalRNAseq_mod0	ENSG00000138109	CYP2C9
NasalRNAseq_mod0	ENSG00000138161	CUZD1
NasalRNAseq_mod0	ENSG00000138315	OIT3
NasalRNAseq_mod0	ENSG00000138356	AOX1
NasalRNAseq_mod0	ENSG00000138379	MSTN
NasalRNAseq_mod0	ENSG00000138395	CDK15
NasalRNAseq_mod0	ENSG00000138615	CILP
NasalRNAseq_mod0	ENSG00000138642	HERC6
NasalRNAseq_mod0	ENSG00000139144	PIK3C2G
NasalRNAseq_mod0	ENSG00000139194	RBP5
NasalRNAseq_mod0	ENSG00000139220	PPFIA2
NasalRNAseq_mod0	ENSG00000139287	TPH2
NasalRNAseq_mod0	ENSG00000139344	AMDHD1
NasalRNAseq_mod0	ENSG00000139351	SYCP3
NasalRNAseq_mod0	ENSG00000139364	TMEM132B
NasalRNAseq_mod0	ENSG00000139410	SDSL
NasalRNAseq_mod0	ENSG00000139540	SLC39A5
NasalRNAseq_mod0	ENSG00000139547	RDH16
NasalRNAseq_mod0	ENSG00000139567	ACVRL1
NasalRNAseq_mod0	ENSG00000139914	FITM1
NasalRNAseq_mod0	ENSG00000139973	SYT16
NasalRNAseq_mod0	ENSG00000139988	RDH12
NasalRNAseq_mod0	ENSG00000140009	ESR2
NasalRNAseq_mod0	ENSG00000140323	DISP2
NasalRNAseq_mod0	ENSG00000140600	SH3GL3
NasalRNAseq_mod0	ENSG00000140623	SEPT12
NasalRNAseq_mod0	ENSG00000140675	SLC5A2
NasalRNAseq_mod0	ENSG00000140955	ADAD2
NasalRNAseq_mod0	ENSG00000141052	MYOCD
NasalRNAseq_mod0	ENSG00000141391	PRELID3A
NasalRNAseq_mod0	ENSG00000141437	SLC25A52
NasalRNAseq_mod0	ENSG00000141449	GREB1L
NasalRNAseq_mod0	ENSG00000141837	CACNA1A
NasalRNAseq_mod0	ENSG00000141979	AC008764.1
NasalRNAseq_mod0	ENSG00000142178	SIK1
NasalRNAseq_mod0	ENSG00000142408	CACNG8
NasalRNAseq_mod0	ENSG00000142606	MMEL1
NasalRNAseq_mod0	ENSG00000142619	PADI3
NasalRNAseq_mod0	ENSG00000142661	MYOM3
NasalRNAseq_mod0	ENSG00000143028	SYPL2
NasalRNAseq_mod0	ENSG00000143167	GPA33
NasalRNAseq_mod0	ENSG00000143195	ILDR2
NasalRNAseq_mod0	ENSG00000143452	HORMAD1
NasalRNAseq_mod0	ENSG00000143469	SYT14
NasalRNAseq_mod0	ENSG00000143858	SYT2
NasalRNAseq_mod0	ENSG00000143869	GDF7
NasalRNAseq_mod0	ENSG00000144045	DQX1
NasalRNAseq_mod0	ENSG00000144119	C1QL2
NasalRNAseq_mod0	ENSG00000144406	UNC80
NasalRNAseq_mod0	ENSG00000144481	TRPM8
NasalRNAseq_mod0	ENSG00000144488	ESPNL
NasalRNAseq_mod0	ENSG00000144649	FAM198A
NasalRNAseq_mod0	ENSG00000144681	STAC
NasalRNAseq_mod0	ENSG00000144821	MYH15
NasalRNAseq_mod0	ENSG00000144824	PHLDB2
NasalRNAseq_mod0	ENSG00000145198	VWA5B2
NasalRNAseq_mod0	ENSG00000145283	SLC10A6
NasalRNAseq_mod0	ENSG00000145423	SFRP2
NasalRNAseq_mod0	ENSG00000145451	GLRA3
NasalRNAseq_mod0	ENSG00000145692	BHMT
NasalRNAseq_mod0	ENSG00000145757	SPATA9
NasalRNAseq_mod0	ENSG00000145794	MEGF10
NasalRNAseq_mod0	ENSG00000146005	PSD2
NasalRNAseq_mod0	ENSG00000146006	LRRTM2
NasalRNAseq_mod0	ENSG00000146205	ANO7
NasalRNAseq_mod0	ENSG00000146250	PRSS35
NasalRNAseq_mod0	ENSG00000146276	GABRR1
NasalRNAseq_mod0	ENSG00000146700	SSC4D
NasalRNAseq_mod0	ENSG00000147183	CPXCR1
NasalRNAseq_mod0	ENSG00000147234	FRMPD3
NasalRNAseq_mod0	ENSG00000147255	IGSF1
NasalRNAseq_mod0	ENSG00000147434	CHRNA6
NasalRNAseq_mod0	ENSG00000147485	PXDNL
NasalRNAseq_mod0	ENSG00000147509	RGS20
NasalRNAseq_mod0	ENSG00000147573	TRIM55
NasalRNAseq_mod0	ENSG00000148156	ACTL7B
NasalRNAseq_mod0	ENSG00000148204	CRB2
NasalRNAseq_mod0	ENSG00000148734	NPFFR1
NasalRNAseq_mod0	ENSG00000148803	FUOM
NasalRNAseq_mod0	ENSG00000148942	SLC5A12
NasalRNAseq_mod0	ENSG00000148965	SAA4
NasalRNAseq_mod0	ENSG00000149403	GRIK4
NasalRNAseq_mod0	ENSG00000149557	FEZ1
NasalRNAseq_mod0	ENSG00000149571	KIRREL3
NasalRNAseq_mod0	ENSG00000149596	JPH2
NasalRNAseq_mod0	ENSG00000149599	DUSP15
NasalRNAseq_mod0	ENSG00000149609	C20orf144
NasalRNAseq_mod0	ENSG00000150394	CDH8
NasalRNAseq_mod0	ENSG00000150783	TEX12
NasalRNAseq_mod0	ENSG00000151006	PRSS53
NasalRNAseq_mod0	ENSG00000151067	CACNA1C
NasalRNAseq_mod0	ENSG00000151365	THRSP
NasalRNAseq_mod0	ENSG00000151379	MSGN1
NasalRNAseq_mod0	ENSG00000151490	PTPRO
NasalRNAseq_mod0	ENSG00000151640	DPYSL4
NasalRNAseq_mod0	ENSG00000151789	ZNF385D
NasalRNAseq_mod0	ENSG00000151790	TDO2
NasalRNAseq_mod0	ENSG00000151917	BEND6
NasalRNAseq_mod0	ENSG00000152049	KCNE4
NasalRNAseq_mod0	ENSG00000152128	TMEM163
NasalRNAseq_mod0	ENSG00000152254	G6PC2
NasalRNAseq_mod0	ENSG00000152822	GRM1
NasalRNAseq_mod0	ENSG00000153157	SYCP2L
NasalRNAseq_mod0	ENSG00000153233	PTPRR
NasalRNAseq_mod0	ENSG00000153303	FRMD1
NasalRNAseq_mod0	ENSG00000153495	TEX29
NasalRNAseq_mod0	ENSG00000153902	LGI4
NasalRNAseq_mod0	ENSG00000154025	SLC5A10
NasalRNAseq_mod0	ENSG00000154277	UCHL1
NasalRNAseq_mod0	ENSG00000154493	C10orf90
NasalRNAseq_mod0	ENSG00000154548	SRSF12
NasalRNAseq_mod0	ENSG00000154620	TMSB4Y
NasalRNAseq_mod0	ENSG00000154645	CHODL
NasalRNAseq_mod0	ENSG00000154783	FGD5
NasalRNAseq_mod0	ENSG00000155428	TRIM74
NasalRNAseq_mod0	ENSG00000156006	NAT2
NasalRNAseq_mod0	ENSG00000156097	GPR61
NasalRNAseq_mod0	ENSG00000156218	ADAMTSL3
NasalRNAseq_mod0	ENSG00000156219	ART3
NasalRNAseq_mod0	ENSG00000156222	SLC28A1
NasalRNAseq_mod0	ENSG00000156564	LRFN2
NasalRNAseq_mod0	ENSG00000156687	UNC5D
NasalRNAseq_mod0	ENSG00000156689	GLYATL2
NasalRNAseq_mod0	ENSG00000157093	LYZL4
NasalRNAseq_mod0	ENSG00000157734	SNX22
NasalRNAseq_mod0	ENSG00000158014	SLC30A2
NasalRNAseq_mod0	ENSG00000158560	DYNC1I1
NasalRNAseq_mod0	ENSG00000158865	SLC5A11
NasalRNAseq_mod0	ENSG00000159189	C1QC
NasalRNAseq_mod0	ENSG00000159289	GOLGA6A
NasalRNAseq_mod0	ENSG00000159337	PLA2G4D
NasalRNAseq_mod0	ENSG00000159387	IRX6
NasalRNAseq_mod0	ENSG00000159450	TCHH
NasalRNAseq_mod0	ENSG00000159495	TGM7
NasalRNAseq_mod0	ENSG00000159761	C16orf86
NasalRNAseq_mod0	ENSG00000159958	TNFRSF13C
NasalRNAseq_mod0	ENSG00000160181	TFF2
NasalRNAseq_mod0	ENSG00000160200	CBS
NasalRNAseq_mod0	ENSG00000160221	C21orf33
NasalRNAseq_mod0	ENSG00000160284	SPATC1L
NasalRNAseq_mod0	ENSG00000160678	S100A1
NasalRNAseq_mod0	ENSG00000160683	CXCR5
NasalRNAseq_mod0	ENSG00000160868	CYP3A4
NasalRNAseq_mod0	ENSG00000160932	LY6E
NasalRNAseq_mod0	ENSG00000160973	FOXH1
NasalRNAseq_mod0	ENSG00000161055	SCGB3A1
NasalRNAseq_mod0	ENSG00000161133	USP41
NasalRNAseq_mod0	ENSG00000161180	CCDC116
NasalRNAseq_mod0	ENSG00000161281	COX7A1
NasalRNAseq_mod0	ENSG00000161381	PLXDC1
NasalRNAseq_mod0	ENSG00000161509	GRIN2C
NasalRNAseq_mod0	ENSG00000161640	SIGLEC11
NasalRNAseq_mod0	ENSG00000161677	JOSD2
NasalRNAseq_mod0	ENSG00000161682	FAM171A2
NasalRNAseq_mod0	ENSG00000161860	SYCE2
NasalRNAseq_mod0	ENSG00000162006	MSLNL
NasalRNAseq_mod0	ENSG00000162062	TEDC2
NasalRNAseq_mod0	ENSG00000162188	GNG3
NasalRNAseq_mod0	ENSG00000162365	CYP4A22
NasalRNAseq_mod0	ENSG00000162398	LEXM
NasalRNAseq_mod0	ENSG00000162456	KNCN
NasalRNAseq_mod0	ENSG00000162576	MXRA8
NasalRNAseq_mod0	ENSG00000162614	NEXN
NasalRNAseq_mod0	ENSG00000162621	LRRC53
NasalRNAseq_mod0	ENSG00000162631	NTNG1
NasalRNAseq_mod0	ENSG00000162878	PKDCC
NasalRNAseq_mod0	ENSG00000162897	FCAMR
NasalRNAseq_mod0	ENSG00000162944	RFTN2
NasalRNAseq_mod0	ENSG00000162998	FRZB
NasalRNAseq_mod0	ENSG00000163017	ACTG2
NasalRNAseq_mod0	ENSG00000163053	SLC16A14
NasalRNAseq_mod0	ENSG00000163072	NOSTRIN
NasalRNAseq_mod0	ENSG00000163121	NEURL3
NasalRNAseq_mod0	ENSG00000163218	PGLYRP4
NasalRNAseq_mod0	ENSG00000163359	COL6A3
NasalRNAseq_mod0	ENSG00000163501	IHH
NasalRNAseq_mod0	ENSG00000163638	ADAMTS9
NasalRNAseq_mod0	ENSG00000163687	DNASE1L3
NasalRNAseq_mod0	ENSG00000163794	UCN
NasalRNAseq_mod0	ENSG00000163815	CLEC3B
NasalRNAseq_mod0	ENSG00000164053	ATRIP
NasalRNAseq_mod0	ENSG00000164076	CAMKV
NasalRNAseq_mod0	ENSG00000164082	GRM2
NasalRNAseq_mod0	ENSG00000164175	SLC45A2
NasalRNAseq_mod0	ENSG00000164188	RANBP3L
NasalRNAseq_mod0	ENSG00000164220	F2RL2
NasalRNAseq_mod0	ENSG00000164270	HTR4
NasalRNAseq_mod0	ENSG00000164283	ESM1
NasalRNAseq_mod0	ENSG00000164303	ENPP6
NasalRNAseq_mod0	ENSG00000164308	ERAP2
NasalRNAseq_mod0	ENSG00000164509	IL31RA
NasalRNAseq_mod0	ENSG00000164530	PI16
NasalRNAseq_mod0	ENSG00000164638	SLC29A4
NasalRNAseq_mod0	ENSG00000164690	SHH
NasalRNAseq_mod0	ENSG00000164744	SUN3
NasalRNAseq_mod0	ENSG00000164756	SLC30A8
NasalRNAseq_mod0	ENSG00000164825	DEFB1
NasalRNAseq_mod0	ENSG00000164850	GPER1
NasalRNAseq_mod0	ENSG00000164920	OSR2
NasalRNAseq_mod0	ENSG00000164932	CTHRC1
NasalRNAseq_mod0	ENSG00000165124	SVEP1
NasalRNAseq_mod0	ENSG00000165125	TRPV6
NasalRNAseq_mod0	ENSG00000165186	PTCHD1
NasalRNAseq_mod0	ENSG00000165215	CLDN3
NasalRNAseq_mod0	ENSG00000165246	NLGN4Y
NasalRNAseq_mod0	ENSG00000165457	FOLR2
NasalRNAseq_mod0	ENSG00000165495	PKNOX2
NasalRNAseq_mod0	ENSG00000165548	TMEM63C
NasalRNAseq_mod0	ENSG00000165588	OTX2
NasalRNAseq_mod0	ENSG00000165633	VSTM4
NasalRNAseq_mod0	ENSG00000165702	GFI1B
NasalRNAseq_mod0	ENSG00000165805	C12orf50
NasalRNAseq_mod0	ENSG00000165887	ANKRD2
NasalRNAseq_mod0	ENSG00000165985	C1QL3
NasalRNAseq_mod0	ENSG00000166025	AMOTL1
NasalRNAseq_mod0	ENSG00000166073	GPR176
NasalRNAseq_mod0	ENSG00000166106	ADAMTS15
NasalRNAseq_mod0	ENSG00000166143	PPP1R14D
NasalRNAseq_mod0	ENSG00000166148	AVPR1A
NasalRNAseq_mod0	ENSG00000166250	CLMP
NasalRNAseq_mod0	ENSG00000166257	SCN3B
NasalRNAseq_mod0	ENSG00000166268	MYRFL
NasalRNAseq_mod0	ENSG00000166391	MOGAT2
NasalRNAseq_mod0	ENSG00000166407	LMO1
NasalRNAseq_mod0	ENSG00000166448	TMEM130
NasalRNAseq_mod0	ENSG00000166450	PRTG
NasalRNAseq_mod0	ENSG00000166558	SLC38A8
NasalRNAseq_mod0	ENSG00000166664	CHRFAM7A
NasalRNAseq_mod0	ENSG00000166741	NNMT
NasalRNAseq_mod0	ENSG00000166796	LDHC
NasalRNAseq_mod0	ENSG00000166819	PLIN1
NasalRNAseq_mod0	ENSG00000166828	SCNN1G
NasalRNAseq_mod0	ENSG00000166840	GLYATL1
NasalRNAseq_mod0	ENSG00000166863	TAC3
NasalRNAseq_mod0	ENSG00000166984	TCP10L2
NasalRNAseq_mod0	ENSG00000167244	IGF2
NasalRNAseq_mod0	ENSG00000167483	FAM129C
NasalRNAseq_mod0	ENSG00000167580	AQP2
NasalRNAseq_mod0	ENSG00000167619	TMEM145
NasalRNAseq_mod0	ENSG00000167644	C19orf33
NasalRNAseq_mod0	ENSG00000167701	GPT
NasalRNAseq_mod0	ENSG00000167968	DNASE1L2
NasalRNAseq_mod0	ENSG00000167992	VWCE
NasalRNAseq_mod0	ENSG00000168004	HRASLS5
NasalRNAseq_mod0	ENSG00000168070	MAJIN
NasalRNAseq_mod0	ENSG00000168079	SCARA5
NasalRNAseq_mod0	ENSG00000168243	GNG4
NasalRNAseq_mod0	ENSG00000168333	PPDPFL
NasalRNAseq_mod0	ENSG00000168490	PHYHIP
NasalRNAseq_mod0	ENSG00000168676	KCTD19
NasalRNAseq_mod0	ENSG00000168917	SLC35G2
NasalRNAseq_mod0	ENSG00000169031	COL4A3
NasalRNAseq_mod0	ENSG00000169067	ACTBL2
NasalRNAseq_mod0	ENSG00000169071	ROR2
NasalRNAseq_mod0	ENSG00000169174	PCSK9
NasalRNAseq_mod0	ENSG00000169181	GSG1L
NasalRNAseq_mod0	ENSG00000169194	IL13
NasalRNAseq_mod0	ENSG00000169291	SHE
NasalRNAseq_mod0	ENSG00000169297	NR0B1
NasalRNAseq_mod0	ENSG00000169306	IL1RAPL1
NasalRNAseq_mod0	ENSG00000169594	BNC1
NasalRNAseq_mod0	ENSG00000169627	BOLA2B
NasalRNAseq_mod0	ENSG00000169758	TMEM266
NasalRNAseq_mod0	ENSG00000169876	MUC17
NasalRNAseq_mod0	ENSG00000170099	SERPINA6
NasalRNAseq_mod0	ENSG00000170122	FOXD4
NasalRNAseq_mod0	ENSG00000170160	CCDC144A
NasalRNAseq_mod0	ENSG00000170214	ADRA1B
NasalRNAseq_mod0	ENSG00000170373	CST1
NasalRNAseq_mod0	ENSG00000170390	DCLK2
NasalRNAseq_mod0	ENSG00000170561	IRX2
NasalRNAseq_mod0	ENSG00000170608	FOXA3
NasalRNAseq_mod0	ENSG00000170681	CAVIN4
NasalRNAseq_mod0	ENSG00000170748	RBMXL2
NasalRNAseq_mod0	ENSG00000170893	TRH
NasalRNAseq_mod0	ENSG00000170961	HAS2
NasalRNAseq_mod0	ENSG00000171116	HSFX1
NasalRNAseq_mod0	ENSG00000171119	NRTN
NasalRNAseq_mod0	ENSG00000171496	OR1L8
NasalRNAseq_mod0	ENSG00000171659	GPR34
NasalRNAseq_mod0	ENSG00000171714	ANO5
NasalRNAseq_mod0	ENSG00000171847	FAM90A1
NasalRNAseq_mod0	ENSG00000171877	FRMD5
NasalRNAseq_mod0	ENSG00000171903	CYP4F11
NasalRNAseq_mod0	ENSG00000172031	EPHX4
NasalRNAseq_mod0	ENSG00000172232	AZU1
NasalRNAseq_mod0	ENSG00000172247	C1QTNF4
NasalRNAseq_mod0	ENSG00000172410	INSL5
NasalRNAseq_mod0	ENSG00000172425	TTC36
NasalRNAseq_mod0	ENSG00000172458	IL17D
NasalRNAseq_mod0	ENSG00000172461	FUT9
NasalRNAseq_mod0	ENSG00000172482	AGXT
NasalRNAseq_mod0	ENSG00000172497	ACOT12
NasalRNAseq_mod0	ENSG00000172508	CARNS1
NasalRNAseq_mod0	ENSG00000172554	SNTG2
NasalRNAseq_mod0	ENSG00000172927	MYEOV
NasalRNAseq_mod0	ENSG00000173261	PLAC8L1
NasalRNAseq_mod0	ENSG00000173369	C1QB
NasalRNAseq_mod0	ENSG00000173372	C1QA
NasalRNAseq_mod0	ENSG00000173376	NDNF
NasalRNAseq_mod0	ENSG00000173432	SAA1
NasalRNAseq_mod0	ENSG00000173546	CSPG4
NasalRNAseq_mod0	ENSG00000173641	HSPB7
NasalRNAseq_mod0	ENSG00000173662	TAS1R1
NasalRNAseq_mod0	ENSG00000173705	SUSD5
NasalRNAseq_mod0	ENSG00000173805	HAP1
NasalRNAseq_mod0	ENSG00000173809	TDRD12
NasalRNAseq_mod0	ENSG00000173894	CBX2
NasalRNAseq_mod0	ENSG00000173917	HOXB2
NasalRNAseq_mod0	ENSG00000174015	SPERT
NasalRNAseq_mod0	ENSG00000174059	CD34
NasalRNAseq_mod0	ENSG00000174175	SELP
NasalRNAseq_mod0	ENSG00000174236	REP15
NasalRNAseq_mod0	ENSG00000174343	CHRNA9
NasalRNAseq_mod0	ENSG00000174348	PODN
NasalRNAseq_mod0	ENSG00000174473	GALNTL6
NasalRNAseq_mod0	ENSG00000174788	PCP2
NasalRNAseq_mod0	ENSG00000174827	PDZK1
NasalRNAseq_mod0	ENSG00000174939	ASPHD1
NasalRNAseq_mod0	ENSG00000175189	INHBC
NasalRNAseq_mod0	ENSG00000175202	HIGD2B
NasalRNAseq_mod0	ENSG00000175262	C1orf127
NasalRNAseq_mod0	ENSG00000175264	CHST1
NasalRNAseq_mod0	ENSG00000175414	ARL10
NasalRNAseq_mod0	ENSG00000175518	UBQLNL
NasalRNAseq_mod0	ENSG00000175809	ZNF645
NasalRNAseq_mod0	ENSG00000175820	CCDC168
NasalRNAseq_mod0	ENSG00000175899	A2M
NasalRNAseq_mod0	ENSG00000175920	DOK7
NasalRNAseq_mod0	ENSG00000176160	HSF5
NasalRNAseq_mod0	ENSG00000176204	LRRTM4
NasalRNAseq_mod0	ENSG00000176435	CLEC14A
NasalRNAseq_mod0	ENSG00000176571	CNBD1
NasalRNAseq_mod0	ENSG00000176678	FOXL1
NasalRNAseq_mod0	ENSG00000176692	FOXC2
NasalRNAseq_mod0	ENSG00000176697	BDNF
NasalRNAseq_mod0	ENSG00000176769	TCERG1L
NasalRNAseq_mod0	ENSG00000176884	GRIN1
NasalRNAseq_mod0	ENSG00000176919	C8G
NasalRNAseq_mod0	ENSG00000177182	CLVS1
NasalRNAseq_mod0	ENSG00000177363	LRRN4CL
NasalRNAseq_mod0	ENSG00000177453	NIM1K
NasalRNAseq_mod0	ENSG00000177469	CAVIN1
NasalRNAseq_mod0	ENSG00000177494	ZBED2
NasalRNAseq_mod0	ENSG00000177551	NHLH2
NasalRNAseq_mod0	ENSG00000177614	PGBD5
NasalRNAseq_mod0	ENSG00000177627	C12orf54
NasalRNAseq_mod0	ENSG00000177710	SLC35G5
NasalRNAseq_mod0	ENSG00000177791	MYOZ1
NasalRNAseq_mod0	ENSG00000177839	PCDHB9
NasalRNAseq_mod0	ENSG00000178115	GOLGA8Q
NasalRNAseq_mod0	ENSG00000178199	ZC3H12D
NasalRNAseq_mod0	ENSG00000178363	CALML3
NasalRNAseq_mod0	ENSG00000178732	GP5
NasalRNAseq_mod0	ENSG00000178795	GDPD4
NasalRNAseq_mod0	ENSG00000178882	RFLNA
NasalRNAseq_mod0	ENSG00000178919	FOXE1
NasalRNAseq_mod0	ENSG00000178934	LGALS7B
NasalRNAseq_mod0	ENSG00000178947	SMIM10L2A
NasalRNAseq_mod0	ENSG00000179044	EXOC3L1
NasalRNAseq_mod0	ENSG00000179058	C9orf50
NasalRNAseq_mod0	ENSG00000179270	C2orf71
NasalRNAseq_mod0	ENSG00000179304	FAM156B
NasalRNAseq_mod0	ENSG00000179344	HLA-DQB1
NasalRNAseq_mod0	ENSG00000179348	GATA2
NasalRNAseq_mod0	ENSG00000179363	TMEM31
NasalRNAseq_mod0	ENSG00000179468	OR9A2
NasalRNAseq_mod0	ENSG00000179546	HTR1D
NasalRNAseq_mod0	ENSG00000179593	ALOX15B
NasalRNAseq_mod0	ENSG00000179636	TPPP2
NasalRNAseq_mod0	ENSG00000179639	FCER1A
NasalRNAseq_mod0	ENSG00000179673	RPRML
NasalRNAseq_mod0	ENSG00000179774	ATOH7
NasalRNAseq_mod0	ENSG00000179846	NKPD1
NasalRNAseq_mod0	ENSG00000179914	ITLN1
NasalRNAseq_mod0	ENSG00000179930	ZNF648
NasalRNAseq_mod0	ENSG00000180044	C3orf80
NasalRNAseq_mod0	ENSG00000180389	ATP5EP2
NasalRNAseq_mod0	ENSG00000180535	BHLHA15
NasalRNAseq_mod0	ENSG00000180574	AC068775.1
NasalRNAseq_mod0	ENSG00000180720	CHRM4
NasalRNAseq_mod0	ENSG00000180834	MAP6D1
NasalRNAseq_mod0	ENSG00000181023	OR56B1
NasalRNAseq_mod0	ENSG00000181074	OR52N4
NasalRNAseq_mod0	ENSG00000181240	SLC25A41
NasalRNAseq_mod0	ENSG00000181355	OFCC1
NasalRNAseq_mod0	ENSG00000181458	TMEM45A
NasalRNAseq_mod0	ENSG00000181541	MAB21L2
NasalRNAseq_mod0	ENSG00000181577	C6orf223
NasalRNAseq_mod0	ENSG00000181856	SLC2A4
NasalRNAseq_mod0	ENSG00000182040	USH1G
NasalRNAseq_mod0	ENSG00000182196	ARL6IP4
NasalRNAseq_mod0	ENSG00000182218	HHIPL1
NasalRNAseq_mod0	ENSG00000182257	PRR34
NasalRNAseq_mod0	ENSG00000182264	IZUMO1
NasalRNAseq_mod0	ENSG00000182327	GLTPD2
NasalRNAseq_mod0	ENSG00000182585	EPGN
NasalRNAseq_mod0	ENSG00000182601	HS3ST4
NasalRNAseq_mod0	ENSG00000182612	TSPAN10
NasalRNAseq_mod0	ENSG00000182687	GALR2
NasalRNAseq_mod0	ENSG00000182896	TMEM95
NasalRNAseq_mod0	ENSG00000182902	SLC25A18
NasalRNAseq_mod0	ENSG00000182950	ODF3L1
NasalRNAseq_mod0	ENSG00000182963	GJC1
NasalRNAseq_mod0	ENSG00000183010	PYCR1
NasalRNAseq_mod0	ENSG00000183032	SLC25A21
NasalRNAseq_mod0	ENSG00000183036	PCP4
NasalRNAseq_mod0	ENSG00000183067	IGSF5
NasalRNAseq_mod0	ENSG00000183145	RIPPLY3
NasalRNAseq_mod0	ENSG00000183150	GPR19
NasalRNAseq_mod0	ENSG00000183153	GJD3
NasalRNAseq_mod0	ENSG00000183166	CALN1
NasalRNAseq_mod0	ENSG00000183251	OR51B4
NasalRNAseq_mod0	ENSG00000183317	EPHA10
NasalRNAseq_mod0	ENSG00000183454	GRIN2A
NasalRNAseq_mod0	ENSG00000183479	TREX2
NasalRNAseq_mod0	ENSG00000183615	FAM167B
NasalRNAseq_mod0	ENSG00000183628	DGCR6
NasalRNAseq_mod0	ENSG00000183631	PRR32
NasalRNAseq_mod0	ENSG00000183682	BMP8A
NasalRNAseq_mod0	ENSG00000183734	ASCL2
NasalRNAseq_mod0	ENSG00000183783	KCTD8
NasalRNAseq_mod0	ENSG00000183785	TUBA8
NasalRNAseq_mod0	ENSG00000183873	SCN5A
NasalRNAseq_mod0	ENSG00000183876	ARSI
NasalRNAseq_mod0	ENSG00000183878	UTY
NasalRNAseq_mod0	ENSG00000183888	SRARP
NasalRNAseq_mod0	ENSG00000183971	NPW
NasalRNAseq_mod0	ENSG00000183979	NPB
NasalRNAseq_mod0	ENSG00000184144	CNTN2
NasalRNAseq_mod0	ENSG00000184185	KCNJ12
NasalRNAseq_mod0	ENSG00000184206	GOLGA6L4
NasalRNAseq_mod0	ENSG00000184226	PCDH9
NasalRNAseq_mod0	ENSG00000184343	SRPK3
NasalRNAseq_mod0	ENSG00000184361	SPATA32
NasalRNAseq_mod0	ENSG00000184374	COLEC10
NasalRNAseq_mod0	ENSG00000184451	CCR10
NasalRNAseq_mod0	ENSG00000184492	FOXD4L1
NasalRNAseq_mod0	ENSG00000184515	BEX5
NasalRNAseq_mod0	ENSG00000184571	PIWIL3
NasalRNAseq_mod0	ENSG00000184647	PRSS55
NasalRNAseq_mod0	ENSG00000184650	ODF4
NasalRNAseq_mod0	ENSG00000184659	FOXD4L4
NasalRNAseq_mod0	ENSG00000184709	LRRC26
NasalRNAseq_mod0	ENSG00000184923	NUTM2A
NasalRNAseq_mod0	ENSG00000184956	MUC6
NasalRNAseq_mod0	ENSG00000184995	IFNE
NasalRNAseq_mod0	ENSG00000185038	MROH2A
NasalRNAseq_mod0	ENSG00000185052	SLC24A3
NasalRNAseq_mod0	ENSG00000185274	GALNT17
NasalRNAseq_mod0	ENSG00000185332	TMEM105
NasalRNAseq_mod0	ENSG00000185518	SV2B
NasalRNAseq_mod0	ENSG00000185519	FAM131C
NasalRNAseq_mod0	ENSG00000185736	ADARB2
NasalRNAseq_mod0	ENSG00000185761	ADAMTSL5
NasalRNAseq_mod0	ENSG00000185818	NAT8L
NasalRNAseq_mod0	ENSG00000185863	TMEM210
NasalRNAseq_mod0	ENSG00000185942	NKAIN3
NasalRNAseq_mod0	ENSG00000186118	TEX38
NasalRNAseq_mod0	ENSG00000186188	FFAR4
NasalRNAseq_mod0	ENSG00000186281	GPAT2
NasalRNAseq_mod0	ENSG00000186451	SPATA12
NasalRNAseq_mod0	ENSG00000186452	TMPRSS12
NasalRNAseq_mod0	ENSG00000186453	FAM228A
NasalRNAseq_mod0	ENSG00000186493	C5orf38
NasalRNAseq_mod0	ENSG00000186564	FOXD2
NasalRNAseq_mod0	ENSG00000186628	FSD2
NasalRNAseq_mod0	ENSG00000186790	FOXE3
NasalRNAseq_mod0	ENSG00000186891	TNFRSF18
NasalRNAseq_mod0	ENSG00000187048	CYP4A11
NasalRNAseq_mod0	ENSG00000187068	C3orf70
NasalRNAseq_mod0	ENSG00000187398	LUZP2
NasalRNAseq_mod0	ENSG00000187486	KCNJ11
NasalRNAseq_mod0	ENSG00000187546	AGMO
NasalRNAseq_mod0	ENSG00000187634	SAMD11
NasalRNAseq_mod0	ENSG00000187672	ERC2
NasalRNAseq_mod0	ENSG00000187678	SPRY4
NasalRNAseq_mod0	ENSG00000187689	AMTN
NasalRNAseq_mod0	ENSG00000187736	NHEJ1
NasalRNAseq_mod0	ENSG00000187838	PLSCR3
NasalRNAseq_mod0	ENSG00000187908	DMBT1
NasalRNAseq_mod0	ENSG00000187955	COL14A1
NasalRNAseq_mod0	ENSG00000187959	CPSF4L
NasalRNAseq_mod0	ENSG00000188000	OR7D2
NasalRNAseq_mod0	ENSG00000188015	S100A3
NasalRNAseq_mod0	ENSG00000188032	C19orf67
NasalRNAseq_mod0	ENSG00000188060	RAB42
NasalRNAseq_mod0	ENSG00000188130	MAPK12
NasalRNAseq_mod0	ENSG00000188163	FAM166A
NasalRNAseq_mod0	ENSG00000188176	SMTNL2
NasalRNAseq_mod0	ENSG00000188199	NUTM2B
NasalRNAseq_mod0	ENSG00000188263	IL17REL
NasalRNAseq_mod0	ENSG00000188372	ZP3
NasalRNAseq_mod0	ENSG00000188573	FBLL1
NasalRNAseq_mod0	ENSG00000188580	NKAIN2
NasalRNAseq_mod0	ENSG00000188610	FAM72B
NasalRNAseq_mod0	ENSG00000188763	FZD9
NasalRNAseq_mod0	ENSG00000188779	SKOR1
NasalRNAseq_mod0	ENSG00000188782	CATSPER4
NasalRNAseq_mod0	ENSG00000188833	ENTPD8
NasalRNAseq_mod0	ENSG00000188859	FAM78B
NasalRNAseq_mod0	ENSG00000188883	KLRG2
NasalRNAseq_mod0	ENSG00000188916	FAM196A
NasalRNAseq_mod0	ENSG00000188958	UTS2B
NasalRNAseq_mod0	ENSG00000196109	ZNF676
NasalRNAseq_mod0	ENSG00000196136	SERPINA3
NasalRNAseq_mod0	ENSG00000196196	HRCT1
NasalRNAseq_mod0	ENSG00000196208	GREB1
NasalRNAseq_mod0	ENSG00000196353	CPNE4
NasalRNAseq_mod0	ENSG00000196436	NPIPB15
NasalRNAseq_mod0	ENSG00000196503	ARL9
NasalRNAseq_mod0	ENSG00000196565	HBG2
NasalRNAseq_mod0	ENSG00000196581	AJAP1
NasalRNAseq_mod0	ENSG00000196611	MMP1
NasalRNAseq_mod0	ENSG00000196616	ADH1B
NasalRNAseq_mod0	ENSG00000196664	TLR7
NasalRNAseq_mod0	ENSG00000196844	PATE2
NasalRNAseq_mod0	ENSG00000196859	KRT39
NasalRNAseq_mod0	ENSG00000196862	RGPD4
NasalRNAseq_mod0	ENSG00000196993	NPIPB9
NasalRNAseq_mod0	ENSG00000197046	SIGLEC15
NasalRNAseq_mod0	ENSG00000197134	ZNF257
NasalRNAseq_mod0	ENSG00000197181	PIWIL2
NasalRNAseq_mod0	ENSG00000197233	OR1J2
NasalRNAseq_mod0	ENSG00000197238	HIST1H4J
NasalRNAseq_mod0	ENSG00000197261	C6orf141
NasalRNAseq_mod0	ENSG00000197410	DCHS2
NasalRNAseq_mod0	ENSG00000197416	FABP12
NasalRNAseq_mod0	ENSG00000197472	ZNF695
NasalRNAseq_mod0	ENSG00000197520	FAM177B
NasalRNAseq_mod0	ENSG00000197558	SSPO
NasalRNAseq_mod0	ENSG00000197594	ENPP1
NasalRNAseq_mod0	ENSG00000197616	MYH6
NasalRNAseq_mod0	ENSG00000197641	SERPINB13
NasalRNAseq_mod0	ENSG00000197734	C14orf178
NasalRNAseq_mod0	ENSG00000197753	LHFPL5
NasalRNAseq_mod0	ENSG00000197888	UGT2B17
NasalRNAseq_mod0	ENSG00000197893	NRAP
NasalRNAseq_mod0	ENSG00000197921	HES5
NasalRNAseq_mod0	ENSG00000198077	CYP2A7
NasalRNAseq_mod0	ENSG00000198099	ADH4
NasalRNAseq_mod0	ENSG00000198108	CHSY3
NasalRNAseq_mod0	ENSG00000198400	NTRK1
NasalRNAseq_mod0	ENSG00000198542	ITGBL1
NasalRNAseq_mod0	ENSG00000198569	SLC34A3
NasalRNAseq_mod0	ENSG00000198692	EIF1AY
NasalRNAseq_mod0	ENSG00000198732	SMOC1
NasalRNAseq_mod0	ENSG00000198785	GRIN3A
NasalRNAseq_mod0	ENSG00000198795	ZNF521
NasalRNAseq_mod0	ENSG00000198881	ASB12
NasalRNAseq_mod0	ENSG00000198948	MFAP3L
NasalRNAseq_mod0	ENSG00000203772	SPRN
NasalRNAseq_mod0	ENSG00000203907	OOEP
NasalRNAseq_mod0	ENSG00000204022	LIPJ
NasalRNAseq_mod0	ENSG00000204025	TRPC5OS
NasalRNAseq_mod0	ENSG00000204175	GPRIN2
NasalRNAseq_mod0	ENSG00000204361	NXPE2
NasalRNAseq_mod0	ENSG00000204531	POU5F1
NasalRNAseq_mod0	ENSG00000204540	PSORS1C1
NasalRNAseq_mod0	ENSG00000204572	KRTAP5-10
NasalRNAseq_mod0	ENSG00000204624	DISP3
NasalRNAseq_mod0	ENSG00000204644	ZFP57
NasalRNAseq_mod0	ENSG00000204659	CBY3
NasalRNAseq_mod0	ENSG00000204740	MALRD1
NasalRNAseq_mod0	ENSG00000204866	IGFL2
NasalRNAseq_mod0	ENSG00000204909	SPINK9
NasalRNAseq_mod0	ENSG00000204956	PCDHGA1
NasalRNAseq_mod0	ENSG00000204962	PCDHA8
NasalRNAseq_mod0	ENSG00000204963	PCDHA7
NasalRNAseq_mod0	ENSG00000205076	LGALS7
NasalRNAseq_mod0	ENSG00000205177	C11orf91
NasalRNAseq_mod0	ENSG00000205358	MT1H
NasalRNAseq_mod0	ENSG00000205364	MT1M
NasalRNAseq_mod0	ENSG00000205426	KRT81
NasalRNAseq_mod0	ENSG00000205502	C2CD4B
NasalRNAseq_mod0	ENSG00000205639	MFSD2B
NasalRNAseq_mod0	ENSG00000205667	ARSH
NasalRNAseq_mod0	ENSG00000205754	SLCO1B7
NasalRNAseq_mod0	ENSG00000205832	C16orf96
NasalRNAseq_mod0	ENSG00000205853	RFPL3S
NasalRNAseq_mod0	ENSG00000205861	PCOTH
NasalRNAseq_mod0	ENSG00000205863	C1QTNF9B
NasalRNAseq_mod0	ENSG00000206127	GOLGA8O
NasalRNAseq_mod0	ENSG00000206140	TMEM191C
NasalRNAseq_mod0	ENSG00000206538	VGLL3
NasalRNAseq_mod0	ENSG00000206557	TRIM71
NasalRNAseq_mod0	ENSG00000212126	TAS2R50
NasalRNAseq_mod0	ENSG00000212710	CTAGE1
NasalRNAseq_mod0	ENSG00000213185	FAM24B
NasalRNAseq_mod0	ENSG00000213213	CCDC183
NasalRNAseq_mod0	ENSG00000213221	DNLZ
NasalRNAseq_mod0	ENSG00000213901	SLC23A3
NasalRNAseq_mod0	ENSG00000213937	CLDN9
NasalRNAseq_mod0	ENSG00000214102	WEE2
NasalRNAseq_mod0	ENSG00000214376	VSTM5
NasalRNAseq_mod0	ENSG00000214776	AC092821.1
NasalRNAseq_mod0	ENSG00000214946	TBC1D26
NasalRNAseq_mod0	ENSG00000215186	GOLGA6B
NasalRNAseq_mod0	ENSG00000215644	GCGR
NasalRNAseq_mod0	ENSG00000215784	FAM72D
NasalRNAseq_mod0	ENSG00000218819	TDRD15
NasalRNAseq_mod0	ENSG00000221818	EBF2
NasalRNAseq_mod0	ENSG00000221866	PLXNA4
NasalRNAseq_mod0	ENSG00000221887	HMSD
NasalRNAseq_mod0	ENSG00000221947	XKR9
NasalRNAseq_mod0	ENSG00000222014	RAB6C
NasalRNAseq_mod0	ENSG00000224420	ADM5
NasalRNAseq_mod0	ENSG00000224982	TMEM233
NasalRNAseq_mod0	ENSG00000225556	C2CD4D
NasalRNAseq_mod0	ENSG00000225932	CTAGE4
NasalRNAseq_mod0	ENSG00000228570	NUTM2E
NasalRNAseq_mod0	ENSG00000228696	ARL17B
NasalRNAseq_mod0	ENSG00000229676	ZNF492
NasalRNAseq_mod0	ENSG00000230561	CCDC192
NasalRNAseq_mod0	ENSG00000230626	AC011005.1
NasalRNAseq_mod0	ENSG00000231852	CYP21A2
NasalRNAseq_mod0	ENSG00000231989	PPP1R2P3
NasalRNAseq_mod0	ENSG00000232838	PET117
NasalRNAseq_mod0	ENSG00000234469	CLDN34
NasalRNAseq_mod0	ENSG00000234636	MED14OS
NasalRNAseq_mod0	ENSG00000234719	NPIPB2
NasalRNAseq_mod0	ENSG00000234776	C11orf94
NasalRNAseq_mod0	ENSG00000234828	IQCM
NasalRNAseq_mod0	ENSG00000235169	SMIM1
NasalRNAseq_mod0	ENSG00000235376	RPEL1
NasalRNAseq_mod0	ENSG00000239590	OR1J4
NasalRNAseq_mod0	ENSG00000240654	C1QTNF9
NasalRNAseq_mod0	ENSG00000240747	KRBOX1
NasalRNAseq_mod0	ENSG00000241233	KRTAP5-8
NasalRNAseq_mod0	ENSG00000241360	PDXP
NasalRNAseq_mod0	ENSG00000241644	INMT
NasalRNAseq_mod0	ENSG00000241945	PWP2
NasalRNAseq_mod0	ENSG00000241962	AC079447.1
NasalRNAseq_mod0	ENSG00000242114	MTFP1
NasalRNAseq_mod0	ENSG00000242220	TCP10L
NasalRNAseq_mod0	ENSG00000242515	UGT1A10
NasalRNAseq_mod0	ENSG00000242715	CCDC169
NasalRNAseq_mod0	ENSG00000242866	STRC
NasalRNAseq_mod0	ENSG00000243135	UGT1A3
NasalRNAseq_mod0	ENSG00000243414	TICAM2
NasalRNAseq_mod0	ENSG00000243708	PLA2G4B
NasalRNAseq_mod0	ENSG00000243896	OR2A7
NasalRNAseq_mod0	ENSG00000243978	RTL9
NasalRNAseq_mod0	ENSG00000244219	TMEM225B
NasalRNAseq_mod0	ENSG00000244474	UGT1A4
NasalRNAseq_mod0	ENSG00000244623	OR2AE1
NasalRNAseq_mod0	ENSG00000244693	CTAGE8
NasalRNAseq_mod0	ENSG00000244731	C4A
NasalRNAseq_mod0	ENSG00000244752	CRYBB2
NasalRNAseq_mod0	ENSG00000248405	PRR5-ARHGAP8
NasalRNAseq_mod0	ENSG00000248771	SMIM31
NasalRNAseq_mod0	ENSG00000248919	ATP5J2-PTCD1
NasalRNAseq_mod0	ENSG00000249693	THEGL
NasalRNAseq_mod0	ENSG00000250506	CDK3
NasalRNAseq_mod0	ENSG00000250673	REELD1
NasalRNAseq_mod0	ENSG00000251287	ALG1L2
NasalRNAseq_mod0	ENSG00000251493	FOXD1
NasalRNAseq_mod0	ENSG00000253250	C8orf88
NasalRNAseq_mod0	ENSG00000253304	TMEM200B
NasalRNAseq_mod0	ENSG00000253626	EIF5AL1
NasalRNAseq_mod0	ENSG00000254402	LRRC24
NasalRNAseq_mod0	ENSG00000254413	CHKB-CPT1B
NasalRNAseq_mod0	ENSG00000254536	AL360181.3
NasalRNAseq_mod0	ENSG00000254806	SYS1-DBNDD2
NasalRNAseq_mod0	ENSG00000254997	KRTAP5-9
NasalRNAseq_mod0	ENSG00000255374	TAS2R43
NasalRNAseq_mod0	ENSG00000255524	NPIPB8
NasalRNAseq_mod0	ENSG00000257138	TAS2R38
NasalRNAseq_mod0	ENSG00000257341	AL928654.4
NasalRNAseq_mod0	ENSG00000257390	AC023055.1
NasalRNAseq_mod0	ENSG00000257446	ZNF878
NasalRNAseq_mod0	ENSG00000257591	ZNF625
NasalRNAseq_mod0	ENSG00000257949	TEN1
NasalRNAseq_mod0	ENSG00000258388	PPT2-EGFL8
NasalRNAseq_mod0	ENSG00000258555	SPECC1L-ADORA2A
NasalRNAseq_mod0	ENSG00000258653	AC005520.1
NasalRNAseq_mod0	ENSG00000258659	TRIM34
NasalRNAseq_mod0	ENSG00000258674	AC011448.1
NasalRNAseq_mod0	ENSG00000258984	UBE2F-SCLY
NasalRNAseq_mod0	ENSG00000259120	SMIM6
NasalRNAseq_mod0	ENSG00000259916	AL845331.2
NasalRNAseq_mod0	ENSG00000260001	TGFBR3L
NasalRNAseq_mod0	ENSG00000260456	C16orf95
NasalRNAseq_mod0	ENSG00000261052	SULT1A3
NasalRNAseq_mod0	ENSG00000261210	CLEC19A
NasalRNAseq_mod0	ENSG00000261341	AC010325.1
NasalRNAseq_mod0	ENSG00000261456	TUBB8
NasalRNAseq_mod0	ENSG00000261611	AC010547.4
NasalRNAseq_mod0	ENSG00000261740	BOLA2-SMG1P6
NasalRNAseq_mod0	ENSG00000261794	GOLGA8H
NasalRNAseq_mod0	ENSG00000261832	AC138894.1
NasalRNAseq_mod0	ENSG00000261857	MIA
NasalRNAseq_mod0	ENSG00000262304	AC027796.3
NasalRNAseq_mod0	ENSG00000263513	FAM72C
NasalRNAseq_mod0	ENSG00000263639	MSMB
NasalRNAseq_mod0	ENSG00000265107	GJA5
NasalRNAseq_mod0	ENSG00000266302	AC098850.4
NasalRNAseq_mod0	ENSG00000267561	AC093155.3
NasalRNAseq_mod0	ENSG00000267909	CCDC177
NasalRNAseq_mod0	ENSG00000268350	FAM156A
NasalRNAseq_mod0	ENSG00000269028	MTRNR2L12
NasalRNAseq_mod0	ENSG00000269533	AC003002.3
NasalRNAseq_mod0	ENSG00000269720	CCDC194
NasalRNAseq_mod0	ENSG00000269755	AC008758.6
NasalRNAseq_mod0	ENSG00000270106	TSNAX-DISC1
NasalRNAseq_mod0	ENSG00000270168	AC004233.2
NasalRNAseq_mod0	ENSG00000270276	HIST2H4B
NasalRNAseq_mod0	ENSG00000270898	GPR75-ASB3
NasalRNAseq_mod0	ENSG00000271079	CTAGE15
NasalRNAseq_mod0	ENSG00000271092	TMEM56-RWDD3
NasalRNAseq_mod0	ENSG00000271321	CTAGE6
NasalRNAseq_mod0	ENSG00000272414	FAM47E-STBD1
NasalRNAseq_mod0	ENSG00000272674	PCDHB16
NasalRNAseq_mod0	ENSG00000272869	AC008575.2
NasalRNAseq_mod0	ENSG00000273294	C1QTNF3-AMACR
NasalRNAseq_mod0	ENSG00000273542	HIST1H4K
NasalRNAseq_mod0	ENSG00000274276	CBSL
NasalRNAseq_mod0	ENSG00000274386	TMEM269
NasalRNAseq_mod0	ENSG00000274419	TBC1D3D
NasalRNAseq_mod0	ENSG00000274512	TBC1D3L
NasalRNAseq_mod0	ENSG00000274944	AL139260.3
NasalRNAseq_mod0	ENSG00000275895	U2AF1L5
NasalRNAseq_mod0	ENSG00000275954	TBC1D3F
NasalRNAseq_mod0	ENSG00000276087	AC008073.3
NasalRNAseq_mod0	ENSG00000276302	AL021997.3
NasalRNAseq_mod0	ENSG00000276345	AC004556.1
NasalRNAseq_mod0	ENSG00000277196	AC007325.2
NasalRNAseq_mod0	ENSG00000277400	AC145212.1
NasalRNAseq_mod0	ENSG00000277957	SENP3-EIF4A1
NasalRNAseq_mod0	ENSG00000278384	AL354822.1
NasalRNAseq_mod0	ENSG00000278558	TMEM191B
NasalRNAseq_mod0	ENSG00000278599	TBC1D3E
NasalRNAseq_mod0	ENSG00000278828	HIST1H3H
NasalRNAseq_mod0	ENSG00000279767	AL513523.10
NasalRNAseq_mod0	ENSG00000280109	PLAC4
NasalRNAseq_mod0	ENSG00000280165	PCDH20
NasalRNAseq_mod0	ENSG00000280537	AC068946.1
NasalRNAseq_mod0	ENSG00000280670	CCDC163
NasalRNAseq_mod0	ENSG00000281593	AC006978.2
NasalRNAseq_mod0	ENSG00000282608	ADORA3
NasalRNAseq_mod0	ENSG00000282827	AC134772.2
NasalRNAseq_mod0	ENSG00000283208	AC001226.2
NasalRNAseq_mod0	ENSG00000283288	SMIM33
NasalRNAseq_mod0	ENSG00000283297	TEX52
NasalRNAseq_mod0	ENSG00000283378	BX088645.1
NasalRNAseq_mod0	ENSG00000283515	AC020915.6
NasalRNAseq_mod0	ENSG00000283782	AC116366.3
NasalRNAseq_mod0	ENSG00000284431	AL022238.4
NasalRNAseq_mod0	ENSG00000284681	AC007240.1
NasalRNAseq_mod1	ENSG00000000938	FGR
NasalRNAseq_mod1	ENSG00000002726	AOC1
NasalRNAseq_mod1	ENSG00000003436	TFPI
NasalRNAseq_mod1	ENSG00000004399	PLXND1
NasalRNAseq_mod1	ENSG00000004660	CAMKK1
NasalRNAseq_mod1	ENSG00000004939	SLC4A1
NasalRNAseq_mod1	ENSG00000005020	SKAP2
NasalRNAseq_mod1	ENSG00000005381	MPO
NasalRNAseq_mod1	ENSG00000005513	SOX8
NasalRNAseq_mod1	ENSG00000005844	ITGAL
NasalRNAseq_mod1	ENSG00000005961	ITGA2B
NasalRNAseq_mod1	ENSG00000006283	CACNA1G
NasalRNAseq_mod1	ENSG00000006327	TNFRSF12A
NasalRNAseq_mod1	ENSG00000006652	IFRD1
NasalRNAseq_mod1	ENSG00000007129	CEACAM21
NasalRNAseq_mod1	ENSG00000007312	CD79B
NasalRNAseq_mod1	ENSG00000007314	SCN4A
NasalRNAseq_mod1	ENSG00000007350	TKTL1
NasalRNAseq_mod1	ENSG00000008056	SYN1
NasalRNAseq_mod1	ENSG00000008083	JARID2
NasalRNAseq_mod1	ENSG00000008118	CAMK1G
NasalRNAseq_mod1	ENSG00000008130	NADK
NasalRNAseq_mod1	ENSG00000008438	PGLYRP1
NasalRNAseq_mod1	ENSG00000008516	MMP25
NasalRNAseq_mod1	ENSG00000008517	IL32
NasalRNAseq_mod1	ENSG00000009694	TENM1
NasalRNAseq_mod1	ENSG00000009790	TRAF3IP3
NasalRNAseq_mod1	ENSG00000010327	STAB1
NasalRNAseq_mod1	ENSG00000010671	BTK
NasalRNAseq_mod1	ENSG00000011198	ABHD5
NasalRNAseq_mod1	ENSG00000011422	PLAUR
NasalRNAseq_mod1	ENSG00000011600	TYROBP
NasalRNAseq_mod1	ENSG00000012124	CD22
NasalRNAseq_mod1	ENSG00000012779	ALOX5
NasalRNAseq_mod1	ENSG00000013297	CLDN11
NasalRNAseq_mod1	ENSG00000013810	TACC3
NasalRNAseq_mod1	ENSG00000015285	WAS
NasalRNAseq_mod1	ENSG00000015475	BID
NasalRNAseq_mod1	ENSG00000018280	SLC11A1
NasalRNAseq_mod1	ENSG00000019169	MARCO
NasalRNAseq_mod1	ENSG00000019991	HGF
NasalRNAseq_mod1	ENSG00000020181	ADGRA2
NasalRNAseq_mod1	ENSG00000020633	RUNX3
NasalRNAseq_mod1	ENSG00000021355	SERPINB1
NasalRNAseq_mod1	ENSG00000021852	C8B
NasalRNAseq_mod1	ENSG00000023445	BIRC3
NasalRNAseq_mod1	ENSG00000023902	PLEKHO1
NasalRNAseq_mod1	ENSG00000025708	TYMP
NasalRNAseq_mod1	ENSG00000026025	VIM
NasalRNAseq_mod1	ENSG00000026508	CD44
NasalRNAseq_mod1	ENSG00000026751	SLAMF7
NasalRNAseq_mod1	ENSG00000028137	TNFRSF1B
NasalRNAseq_mod1	ENSG00000028277	POU2F2
NasalRNAseq_mod1	ENSG00000030582	GRN
NasalRNAseq_mod1	ENSG00000033327	GAB2
NasalRNAseq_mod1	ENSG00000034152	MAP2K3
NasalRNAseq_mod1	ENSG00000035664	DAPK2
NasalRNAseq_mod1	ENSG00000035862	TIMP2
NasalRNAseq_mod1	ENSG00000038427	VCAN
NasalRNAseq_mod1	ENSG00000038945	MSR1
NasalRNAseq_mod1	ENSG00000042832	TG
NasalRNAseq_mod1	ENSG00000043355	ZIC2
NasalRNAseq_mod1	ENSG00000043462	LCP2
NasalRNAseq_mod1	ENSG00000048740	CELF2
NasalRNAseq_mod1	ENSG00000049247	UTS2
NasalRNAseq_mod1	ENSG00000049249	TNFRSF9
NasalRNAseq_mod1	ENSG00000050730	TNIP3
NasalRNAseq_mod1	ENSG00000051523	CYBA
NasalRNAseq_mod1	ENSG00000054967	RELT
NasalRNAseq_mod1	ENSG00000056291	NPFFR2
NasalRNAseq_mod1	ENSG00000056558	TRAF1
NasalRNAseq_mod1	ENSG00000057657	PRDM1
NasalRNAseq_mod1	ENSG00000057704	TMCC3
NasalRNAseq_mod1	ENSG00000058866	DGKG
NasalRNAseq_mod1	ENSG00000059377	TBXAS1
NasalRNAseq_mod1	ENSG00000059728	MXD1
NasalRNAseq_mod1	ENSG00000059804	SLC2A3
NasalRNAseq_mod1	ENSG00000060558	GNA15
NasalRNAseq_mod1	ENSG00000060982	BCAT1
NasalRNAseq_mod1	ENSG00000062282	DGAT2
NasalRNAseq_mod1	ENSG00000062716	VMP1
NasalRNAseq_mod1	ENSG00000063015	SEZ6
NasalRNAseq_mod1	ENSG00000063438	AHRR
NasalRNAseq_mod1	ENSG00000064201	TSPAN32
NasalRNAseq_mod1	ENSG00000064547	LPAR2
NasalRNAseq_mod1	ENSG00000064666	CNN2
NasalRNAseq_mod1	ENSG00000064886	CHI3L2
NasalRNAseq_mod1	ENSG00000064932	SBNO2
NasalRNAseq_mod1	ENSG00000064989	CALCRL
NasalRNAseq_mod1	ENSG00000065413	ANKRD44
NasalRNAseq_mod1	ENSG00000065911	MTHFD2
NasalRNAseq_mod1	ENSG00000066294	CD84
NasalRNAseq_mod1	ENSG00000066336	SPI1
NasalRNAseq_mod1	ENSG00000067082	KLF6
NasalRNAseq_mod1	ENSG00000067182	TNFRSF1A
NasalRNAseq_mod1	ENSG00000068323	TFE3
NasalRNAseq_mod1	ENSG00000068831	RASGRP2
NasalRNAseq_mod1	ENSG00000068976	PYGM
NasalRNAseq_mod1	ENSG00000069399	BCL3
NasalRNAseq_mod1	ENSG00000069424	KCNAB2
NasalRNAseq_mod1	ENSG00000069482	GAL
NasalRNAseq_mod1	ENSG00000070182	SPTB
NasalRNAseq_mod1	ENSG00000070404	FSTL3
NasalRNAseq_mod1	ENSG00000070495	JMJD6
NasalRNAseq_mod1	ENSG00000072401	UBE2D1
NasalRNAseq_mod1	ENSG00000072694	FCGR2B
NasalRNAseq_mod1	ENSG00000072786	STK10
NasalRNAseq_mod1	ENSG00000072818	ACAP1
NasalRNAseq_mod1	ENSG00000072952	MRVI1
NasalRNAseq_mod1	ENSG00000073756	PTGS2
NasalRNAseq_mod1	ENSG00000073910	FRY
NasalRNAseq_mod1	ENSG00000074660	SCARF1
NasalRNAseq_mod1	ENSG00000075399	VPS9D1
NasalRNAseq_mod1	ENSG00000075426	FOSL2
NasalRNAseq_mod1	ENSG00000075618	FSCN1
NasalRNAseq_mod1	ENSG00000075624	ACTB
NasalRNAseq_mod1	ENSG00000075884	ARHGAP15
NasalRNAseq_mod1	ENSG00000076641	PAG1
NasalRNAseq_mod1	ENSG00000076662	ICAM3
NasalRNAseq_mod1	ENSG00000077150	NFKB2
NasalRNAseq_mod1	ENSG00000077238	IL4R
NasalRNAseq_mod1	ENSG00000077420	APBB1IP
NasalRNAseq_mod1	ENSG00000077522	ACTN2
NasalRNAseq_mod1	ENSG00000077984	CST7
NasalRNAseq_mod1	ENSG00000078053	AMPH
NasalRNAseq_mod1	ENSG00000078098	FAP
NasalRNAseq_mod1	ENSG00000078401	EDN1
NasalRNAseq_mod1	ENSG00000079215	SLC1A3
NasalRNAseq_mod1	ENSG00000079263	SP140
NasalRNAseq_mod1	ENSG00000079385	CEACAM1
NasalRNAseq_mod1	ENSG00000079393	DUSP13
NasalRNAseq_mod1	ENSG00000080573	COL5A3
NasalRNAseq_mod1	ENSG00000080618	CPB2
NasalRNAseq_mod1	ENSG00000081041	CXCL2
NasalRNAseq_mod1	ENSG00000081189	MEF2C
NasalRNAseq_mod1	ENSG00000081237	PTPRC
NasalRNAseq_mod1	ENSG00000081320	STK17B
NasalRNAseq_mod1	ENSG00000082014	SMARCD3
NasalRNAseq_mod1	ENSG00000082074	FYB1
NasalRNAseq_mod1	ENSG00000082397	EPB41L3
NasalRNAseq_mod1	ENSG00000084070	SMAP2
NasalRNAseq_mod1	ENSG00000084110	HAL
NasalRNAseq_mod1	ENSG00000084734	GCKR
NasalRNAseq_mod1	ENSG00000085265	FCN1
NasalRNAseq_mod1	ENSG00000085514	PILRA
NasalRNAseq_mod1	ENSG00000086288	NME8
NasalRNAseq_mod1	ENSG00000086300	SNX10
NasalRNAseq_mod1	ENSG00000086717	PPEF1
NasalRNAseq_mod1	ENSG00000086730	LAT2
NasalRNAseq_mod1	ENSG00000087074	PPP1R15A
NasalRNAseq_mod1	ENSG00000087076	HSD17B14
NasalRNAseq_mod1	ENSG00000087086	FTL
NasalRNAseq_mod1	ENSG00000087116	ADAMTS2
NasalRNAseq_mod1	ENSG00000087157	PGS1
NasalRNAseq_mod1	ENSG00000087237	CETP
NasalRNAseq_mod1	ENSG00000087253	LPCAT2
NasalRNAseq_mod1	ENSG00000087589	CASS4
NasalRNAseq_mod1	ENSG00000088826	SMOX
NasalRNAseq_mod1	ENSG00000088827	SIGLEC1
NasalRNAseq_mod1	ENSG00000088992	TESC
NasalRNAseq_mod1	ENSG00000089041	P2RX7
NasalRNAseq_mod1	ENSG00000089169	RPH3A
NasalRNAseq_mod1	ENSG00000089327	FXYD5
NasalRNAseq_mod1	ENSG00000089351	GRAMD1A
NasalRNAseq_mod1	ENSG00000089505	CMTM1
NasalRNAseq_mod1	ENSG00000089558	KCNH4
NasalRNAseq_mod1	ENSG00000089639	GMIP
NasalRNAseq_mod1	ENSG00000089820	ARHGAP4
NasalRNAseq_mod1	ENSG00000090104	RGS1
NasalRNAseq_mod1	ENSG00000090238	YPEL3
NasalRNAseq_mod1	ENSG00000090339	ICAM1
NasalRNAseq_mod1	ENSG00000090376	IRAK3
NasalRNAseq_mod1	ENSG00000090382	LYZ
NasalRNAseq_mod1	ENSG00000090512	FETUB
NasalRNAseq_mod1	ENSG00000090539	CHRD
NasalRNAseq_mod1	ENSG00000090674	MCOLN1
NasalRNAseq_mod1	ENSG00000090924	PLEKHG2
NasalRNAseq_mod1	ENSG00000091106	NLRC4
NasalRNAseq_mod1	ENSG00000092067	CEBPE
NasalRNAseq_mod1	ENSG00000092200	RPGRIP1
NasalRNAseq_mod1	ENSG00000092758	COL9A3
NasalRNAseq_mod1	ENSG00000092929	UNC13D
NasalRNAseq_mod1	ENSG00000093134	VNN3
NasalRNAseq_mod1	ENSG00000094804	CDC6
NasalRNAseq_mod1	ENSG00000095303	PTGS1
NasalRNAseq_mod1	ENSG00000095370	SH2D3C
NasalRNAseq_mod1	ENSG00000095587	TLL2
NasalRNAseq_mod1	ENSG00000095752	IL11
NasalRNAseq_mod1	ENSG00000095794	CREM
NasalRNAseq_mod1	ENSG00000095970	TREM2
NasalRNAseq_mod1	ENSG00000096006	CRISP3
NasalRNAseq_mod1	ENSG00000096060	FKBP5
NasalRNAseq_mod1	ENSG00000096996	IL12RB1
NasalRNAseq_mod1	ENSG00000099308	MAST3
NasalRNAseq_mod1	ENSG00000099331	MYO9B
NasalRNAseq_mod1	ENSG00000099365	STX1B
NasalRNAseq_mod1	ENSG00000099617	EFNA2
NasalRNAseq_mod1	ENSG00000099625	CBARP
NasalRNAseq_mod1	ENSG00000099822	HCN2
NasalRNAseq_mod1	ENSG00000099834	CDHR5
NasalRNAseq_mod1	ENSG00000099860	GADD45B
NasalRNAseq_mod1	ENSG00000099866	MADCAM1
NasalRNAseq_mod1	ENSG00000099937	SERPIND1
NasalRNAseq_mod1	ENSG00000099985	OSM
NasalRNAseq_mod1	ENSG00000099998	GGT5
NasalRNAseq_mod1	ENSG00000100024	UPB1
NasalRNAseq_mod1	ENSG00000100031	GGT1
NasalRNAseq_mod1	ENSG00000100055	CYTH4
NasalRNAseq_mod1	ENSG00000100060	MFNG
NasalRNAseq_mod1	ENSG00000100097	LGALS1
NasalRNAseq_mod1	ENSG00000100122	CRYBB1
NasalRNAseq_mod1	ENSG00000100221	JOSD1
NasalRNAseq_mod1	ENSG00000100284	TOM1
NasalRNAseq_mod1	ENSG00000100285	NEFH
NasalRNAseq_mod1	ENSG00000100292	HMOX1
NasalRNAseq_mod1	ENSG00000100302	RASD2
NasalRNAseq_mod1	ENSG00000100311	PDGFB
NasalRNAseq_mod1	ENSG00000100365	NCF4
NasalRNAseq_mod1	ENSG00000100368	CSF2RB
NasalRNAseq_mod1	ENSG00000100448	CTSG
NasalRNAseq_mod1	ENSG00000100505	TRIM9
NasalRNAseq_mod1	ENSG00000100599	RIN3
NasalRNAseq_mod1	ENSG00000100644	HIF1A
NasalRNAseq_mod1	ENSG00000100906	NFKBIA
NasalRNAseq_mod1	ENSG00000100985	MMP9
NasalRNAseq_mod1	ENSG00000101187	SLCO4A1
NasalRNAseq_mod1	ENSG00000101188	NTSR1
NasalRNAseq_mod1	ENSG00000101203	COL20A1
NasalRNAseq_mod1	ENSG00000101236	RNF24
NasalRNAseq_mod1	ENSG00000101255	TRIB3
NasalRNAseq_mod1	ENSG00000101265	RASSF2
NasalRNAseq_mod1	ENSG00000101307	SIRPB1
NasalRNAseq_mod1	ENSG00000101331	CCM2L
NasalRNAseq_mod1	ENSG00000101336	HCK
NasalRNAseq_mod1	ENSG00000101425	BPI
NasalRNAseq_mod1	ENSG00000101596	SMCHD1
NasalRNAseq_mod1	ENSG00000101670	LIPG
NasalRNAseq_mod1	ENSG00000101916	TLR8
NasalRNAseq_mod1	ENSG00000101977	MCF2
NasalRNAseq_mod1	ENSG00000102010	BMX
NasalRNAseq_mod1	ENSG00000102032	RENBP
NasalRNAseq_mod1	ENSG00000102057	KCND1
NasalRNAseq_mod1	ENSG00000102096	PIM2
NasalRNAseq_mod1	ENSG00000102265	TIMP1
NasalRNAseq_mod1	ENSG00000102393	GLA
NasalRNAseq_mod1	ENSG00000102445	RUBCNL
NasalRNAseq_mod1	ENSG00000102524	TNFSF13B
NasalRNAseq_mod1	ENSG00000102539	MLNR
NasalRNAseq_mod1	ENSG00000102575	ACP5
NasalRNAseq_mod1	ENSG00000102755	FLT1
NasalRNAseq_mod1	ENSG00000102794	ACOD1
NasalRNAseq_mod1	ENSG00000102802	MEDAG
NasalRNAseq_mod1	ENSG00000102837	OLFM4
NasalRNAseq_mod1	ENSG00000102879	CORO1A
NasalRNAseq_mod1	ENSG00000102962	CCL22
NasalRNAseq_mod1	ENSG00000103154	NECAB2
NasalRNAseq_mod1	ENSG00000103187	COTL1
NasalRNAseq_mod1	ENSG00000103196	CRISPLD2
NasalRNAseq_mod1	ENSG00000103257	SLC7A5
NasalRNAseq_mod1	ENSG00000103313	MEFV
NasalRNAseq_mod1	ENSG00000103355	PRSS33
NasalRNAseq_mod1	ENSG00000103489	XYLT1
NasalRNAseq_mod1	ENSG00000103496	STX4
NasalRNAseq_mod1	ENSG00000103569	AQP9
NasalRNAseq_mod1	ENSG00000103723	AP3B2
NasalRNAseq_mod1	ENSG00000103742	IGDCC4
NasalRNAseq_mod1	ENSG00000103888	CEMIP
NasalRNAseq_mod1	ENSG00000104267	CA2
NasalRNAseq_mod1	ENSG00000104312	RIPK2
NasalRNAseq_mod1	ENSG00000104419	NDRG1
NasalRNAseq_mod1	ENSG00000104722	NEFM
NasalRNAseq_mod1	ENSG00000104783	KCNN4
NasalRNAseq_mod1	ENSG00000104808	DHDH
NasalRNAseq_mod1	ENSG00000104856	RELB
NasalRNAseq_mod1	ENSG00000104894	CD37
NasalRNAseq_mod1	ENSG00000104903	LYL1
NasalRNAseq_mod1	ENSG00000104918	RETN
NasalRNAseq_mod1	ENSG00000104921	FCER2
NasalRNAseq_mod1	ENSG00000104951	IL4I1
NasalRNAseq_mod1	ENSG00000104972	LILRB1
NasalRNAseq_mod1	ENSG00000104974	LILRA1
NasalRNAseq_mod1	ENSG00000105122	RASAL3
NasalRNAseq_mod1	ENSG00000105205	CLC
NasalRNAseq_mod1	ENSG00000105246	EBI3
NasalRNAseq_mod1	ENSG00000105327	BBC3
NasalRNAseq_mod1	ENSG00000105329	TGFB1
NasalRNAseq_mod1	ENSG00000105339	DENND3
NasalRNAseq_mod1	ENSG00000105352	CEACAM4
NasalRNAseq_mod1	ENSG00000105369	CD79A
NasalRNAseq_mod1	ENSG00000105371	ICAM4
NasalRNAseq_mod1	ENSG00000105376	ICAM5
NasalRNAseq_mod1	ENSG00000105383	CD33
NasalRNAseq_mod1	ENSG00000105409	ATP1A3
NasalRNAseq_mod1	ENSG00000105483	CARD8
NasalRNAseq_mod1	ENSG00000105499	PLA2G4C
NasalRNAseq_mod1	ENSG00000105501	SIGLEC5
NasalRNAseq_mod1	ENSG00000105509	HAS1
NasalRNAseq_mod1	ENSG00000105609	LILRB5
NasalRNAseq_mod1	ENSG00000105639	JAK3
NasalRNAseq_mod1	ENSG00000105642	KCNN1
NasalRNAseq_mod1	ENSG00000105643	ARRDC2
NasalRNAseq_mod1	ENSG00000105656	ELL
NasalRNAseq_mod1	ENSG00000105668	UPK1A
NasalRNAseq_mod1	ENSG00000105697	HAMP
NasalRNAseq_mod1	ENSG00000105707	HPN
NasalRNAseq_mod1	ENSG00000105711	SCN1B
NasalRNAseq_mod1	ENSG00000105737	GRIK5
NasalRNAseq_mod1	ENSG00000105835	NAMPT
NasalRNAseq_mod1	ENSG00000105851	PIK3CG
NasalRNAseq_mod1	ENSG00000105967	TFEC
NasalRNAseq_mod1	ENSG00000105991	HOXA1
NasalRNAseq_mod1	ENSG00000105997	HOXA3
NasalRNAseq_mod1	ENSG00000106004	HOXA5
NasalRNAseq_mod1	ENSG00000106066	CPVL
NasalRNAseq_mod1	ENSG00000106178	CCL24
NasalRNAseq_mod1	ENSG00000106328	FSCN3
NasalRNAseq_mod1	ENSG00000106348	IMPDH1
NasalRNAseq_mod1	ENSG00000106560	GIMAP2
NasalRNAseq_mod1	ENSG00000106952	TNFSF8
NasalRNAseq_mod1	ENSG00000106991	ENG
NasalRNAseq_mod1	ENSG00000107099	DOCK8
NasalRNAseq_mod1	ENSG00000107165	TYRP1
NasalRNAseq_mod1	ENSG00000107201	DDX58
NasalRNAseq_mod1	ENSG00000107593	PKD2L1
NasalRNAseq_mod1	ENSG00000107738	VSIR
NasalRNAseq_mod1	ENSG00000107831	FGF8
NasalRNAseq_mod1	ENSG00000107968	MAP3K8
NasalRNAseq_mod1	ENSG00000108179	PPIF
NasalRNAseq_mod1	ENSG00000108342	CSF3
NasalRNAseq_mod1	ENSG00000108387	SEPT4
NasalRNAseq_mod1	ENSG00000108405	P2RX1
NasalRNAseq_mod1	ENSG00000108479	GALK1
NasalRNAseq_mod1	ENSG00000108551	RASD1
NasalRNAseq_mod1	ENSG00000108556	CHRNE
NasalRNAseq_mod1	ENSG00000108622	ICAM2
NasalRNAseq_mod1	ENSG00000108688	CCL7
NasalRNAseq_mod1	ENSG00000108691	CCL2
NasalRNAseq_mod1	ENSG00000108700	CCL8
NasalRNAseq_mod1	ENSG00000108932	SLC16A6
NasalRNAseq_mod1	ENSG00000108950	FAM20A
NasalRNAseq_mod1	ENSG00000109047	RCVRN
NasalRNAseq_mod1	ENSG00000109099	PMP22
NasalRNAseq_mod1	ENSG00000109321	AREG
NasalRNAseq_mod1	ENSG00000109674	NEIL3
NasalRNAseq_mod1	ENSG00000109743	BST1
NasalRNAseq_mod1	ENSG00000109846	CRYAB
NasalRNAseq_mod1	ENSG00000110046	ATG2A
NasalRNAseq_mod1	ENSG00000110047	EHD1
NasalRNAseq_mod1	ENSG00000110076	NRXN2
NasalRNAseq_mod1	ENSG00000110077	MS4A6A
NasalRNAseq_mod1	ENSG00000110079	MS4A4A
NasalRNAseq_mod1	ENSG00000110080	ST3GAL4
NasalRNAseq_mod1	ENSG00000110203	FOLR3
NasalRNAseq_mod1	ENSG00000110324	IL10RA
NasalRNAseq_mod1	ENSG00000110446	SLC15A3
NasalRNAseq_mod1	ENSG00000110665	C11orf21
NasalRNAseq_mod1	ENSG00000110719	TCIRG1
NasalRNAseq_mod1	ENSG00000110848	CD69
NasalRNAseq_mod1	ENSG00000110852	CLEC2B
NasalRNAseq_mod1	ENSG00000110876	SELPLG
NasalRNAseq_mod1	ENSG00000110934	BIN2
NasalRNAseq_mod1	ENSG00000110944	IL23A
NasalRNAseq_mod1	ENSG00000111052	LIN7A
NasalRNAseq_mod1	ENSG00000111087	GLI1
NasalRNAseq_mod1	ENSG00000111181	SLC6A12
NasalRNAseq_mod1	ENSG00000111252	SH2B3
NasalRNAseq_mod1	ENSG00000111261	MANSC1
NasalRNAseq_mod1	ENSG00000111331	OAS3
NasalRNAseq_mod1	ENSG00000111348	ARHGDIB
NasalRNAseq_mod1	ENSG00000111424	VDR
NasalRNAseq_mod1	ENSG00000111452	ADGRD1
NasalRNAseq_mod1	ENSG00000111679	PTPN6
NasalRNAseq_mod1	ENSG00000111729	CLEC4A
NasalRNAseq_mod1	ENSG00000111817	DSE
NasalRNAseq_mod1	ENSG00000111859	NEDD9
NasalRNAseq_mod1	ENSG00000111886	GABRR2
NasalRNAseq_mod1	ENSG00000111913	RIPOR2
NasalRNAseq_mod1	ENSG00000111981	ULBP1
NasalRNAseq_mod1	ENSG00000112053	SLC26A8
NasalRNAseq_mod1	ENSG00000112096	SOD2
NasalRNAseq_mod1	ENSG00000112137	PHACTR1
NasalRNAseq_mod1	ENSG00000112149	CD83
NasalRNAseq_mod1	ENSG00000112182	BACH2
NasalRNAseq_mod1	ENSG00000112195	TREML2
NasalRNAseq_mod1	ENSG00000112242	E2F3
NasalRNAseq_mod1	ENSG00000112299	VNN1
NasalRNAseq_mod1	ENSG00000112303	VNN2
NasalRNAseq_mod1	ENSG00000112394	SLC16A10
NasalRNAseq_mod1	ENSG00000112406	HECA
NasalRNAseq_mod1	ENSG00000112494	UNC93A
NasalRNAseq_mod1	ENSG00000112715	VEGFA
NasalRNAseq_mod1	ENSG00000113070	HBEGF
NasalRNAseq_mod1	ENSG00000113073	SLC4A9
NasalRNAseq_mod1	ENSG00000113249	HAVCR1
NasalRNAseq_mod1	ENSG00000113303	BTNL8
NasalRNAseq_mod1	ENSG00000113368	LMNB1
NasalRNAseq_mod1	ENSG00000113532	ST8SIA4
NasalRNAseq_mod1	ENSG00000113555	PCDH12
NasalRNAseq_mod1	ENSG00000113600	C9
NasalRNAseq_mod1	ENSG00000113721	PDGFRB
NasalRNAseq_mod1	ENSG00000113739	STC2
NasalRNAseq_mod1	ENSG00000113749	HRH2
NasalRNAseq_mod1	ENSG00000114013	CD86
NasalRNAseq_mod1	ENSG00000114268	PFKFB4
NasalRNAseq_mod1	ENSG00000114626	ABTB1
NasalRNAseq_mod1	ENSG00000114737	CISH
NasalRNAseq_mod1	ENSG00000115008	IL1A
NasalRNAseq_mod1	ENSG00000115009	CCL20
NasalRNAseq_mod1	ENSG00000115155	OTOF
NasalRNAseq_mod1	ENSG00000115165	CYTIP
NasalRNAseq_mod1	ENSG00000115232	ITGA4
NasalRNAseq_mod1	ENSG00000115266	APC2
NasalRNAseq_mod1	ENSG00000115267	IFIH1
NasalRNAseq_mod1	ENSG00000115271	GCA
NasalRNAseq_mod1	ENSG00000115318	LOXL3
NasalRNAseq_mod1	ENSG00000115415	STAT1
NasalRNAseq_mod1	ENSG00000115590	IL1R2
NasalRNAseq_mod1	ENSG00000115594	IL1R1
NasalRNAseq_mod1	ENSG00000115598	IL1RL2
NasalRNAseq_mod1	ENSG00000115602	IL1RL1
NasalRNAseq_mod1	ENSG00000115604	IL18R1
NasalRNAseq_mod1	ENSG00000115607	IL18RAP
NasalRNAseq_mod1	ENSG00000115756	HPCAL1
NasalRNAseq_mod1	ENSG00000115828	QPCT
NasalRNAseq_mod1	ENSG00000115844	DLX2
NasalRNAseq_mod1	ENSG00000115850	LCT
NasalRNAseq_mod1	ENSG00000115896	PLCL1
NasalRNAseq_mod1	ENSG00000115919	KYNU
NasalRNAseq_mod1	ENSG00000115935	WIPF1
NasalRNAseq_mod1	ENSG00000115956	PLEK
NasalRNAseq_mod1	ENSG00000116017	ARID3A
NasalRNAseq_mod1	ENSG00000116337	AMPD2
NasalRNAseq_mod1	ENSG00000116514	RNF19B
NasalRNAseq_mod1	ENSG00000116678	LEPR
NasalRNAseq_mod1	ENSG00000116679	IVNS1ABP
NasalRNAseq_mod1	ENSG00000116701	NCF2
NasalRNAseq_mod1	ENSG00000116717	GADD45A
NasalRNAseq_mod1	ENSG00000116741	RGS2
NasalRNAseq_mod1	ENSG00000116852	KIF21B
NasalRNAseq_mod1	ENSG00000116871	MAP7D1
NasalRNAseq_mod1	ENSG00000116954	RRAGC
NasalRNAseq_mod1	ENSG00000117009	KMO
NasalRNAseq_mod1	ENSG00000117013	KCNQ4
NasalRNAseq_mod1	ENSG00000117090	SLAMF1
NasalRNAseq_mod1	ENSG00000117091	CD48
NasalRNAseq_mod1	ENSG00000117115	PADI2
NasalRNAseq_mod1	ENSG00000117228	GBP1
NasalRNAseq_mod1	ENSG00000117322	CR2
NasalRNAseq_mod1	ENSG00000117594	HSD11B1
NasalRNAseq_mod1	ENSG00000117601	SERPINC1
NasalRNAseq_mod1	ENSG00000118113	MMP8
NasalRNAseq_mod1	ENSG00000118137	APOA1
NasalRNAseq_mod1	ENSG00000118160	SLC8A2
NasalRNAseq_mod1	ENSG00000118263	KLF7
NasalRNAseq_mod1	ENSG00000118308	LRMP
NasalRNAseq_mod1	ENSG00000118432	CNR1
NasalRNAseq_mod1	ENSG00000118473	SGIP1
NasalRNAseq_mod1	ENSG00000118503	TNFAIP3
NasalRNAseq_mod1	ENSG00000118508	RAB32
NasalRNAseq_mod1	ENSG00000118514	ALDH8A1
NasalRNAseq_mod1	ENSG00000118515	SGK1
NasalRNAseq_mod1	ENSG00000118520	ARG1
NasalRNAseq_mod1	ENSG00000118785	SPP1
NasalRNAseq_mod1	ENSG00000118971	CCND2
NasalRNAseq_mod1	ENSG00000119121	TRPM6
NasalRNAseq_mod1	ENSG00000119403	PHF19
NasalRNAseq_mod1	ENSG00000119457	SLC46A2
NasalRNAseq_mod1	ENSG00000119508	NR4A3
NasalRNAseq_mod1	ENSG00000119535	CSF3R
NasalRNAseq_mod1	ENSG00000119686	FLVCR2
NasalRNAseq_mod1	ENSG00000119714	GPR68
NasalRNAseq_mod1	ENSG00000119915	ELOVL3
NasalRNAseq_mod1	ENSG00000119917	IFIT3
NasalRNAseq_mod1	ENSG00000119922	IFIT2
NasalRNAseq_mod1	ENSG00000119973	PRLHR
NasalRNAseq_mod1	ENSG00000120063	GNA13
NasalRNAseq_mod1	ENSG00000120129	DUSP1
NasalRNAseq_mod1	ENSG00000120156	TEK
NasalRNAseq_mod1	ENSG00000120215	MLANA
NasalRNAseq_mod1	ENSG00000120217	CD274
NasalRNAseq_mod1	ENSG00000120280	CXorf21
NasalRNAseq_mod1	ENSG00000120337	TNFSF18
NasalRNAseq_mod1	ENSG00000120594	PLXDC2
NasalRNAseq_mod1	ENSG00000120659	TNFSF11
NasalRNAseq_mod1	ENSG00000120708	TGFBI
NasalRNAseq_mod1	ENSG00000120738	EGR1
NasalRNAseq_mod1	ENSG00000120833	SOCS2
NasalRNAseq_mod1	ENSG00000120913	PDLIM2
NasalRNAseq_mod1	ENSG00000120949	TNFRSF8
NasalRNAseq_mod1	ENSG00000121060	TRIM25
NasalRNAseq_mod1	ENSG00000121068	TBX2
NasalRNAseq_mod1	ENSG00000121281	ADCY7
NasalRNAseq_mod1	ENSG00000121446	RGSL1
NasalRNAseq_mod1	ENSG00000121454	LHX4
NasalRNAseq_mod1	ENSG00000121742	GJB6
NasalRNAseq_mod1	ENSG00000121743	GJA3
NasalRNAseq_mod1	ENSG00000121797	CCRL2
NasalRNAseq_mod1	ENSG00000121807	CCR2
NasalRNAseq_mod1	ENSG00000121933	TMIGD3
NasalRNAseq_mod1	ENSG00000121966	CXCR4
NasalRNAseq_mod1	ENSG00000122025	FLT3
NasalRNAseq_mod1	ENSG00000122121	XPNPEP2
NasalRNAseq_mod1	ENSG00000122122	SASH3
NasalRNAseq_mod1	ENSG00000122254	HS3ST2
NasalRNAseq_mod1	ENSG00000122641	INHBA
NasalRNAseq_mod1	ENSG00000122691	TWIST1
NasalRNAseq_mod1	ENSG00000122733	PHF24
NasalRNAseq_mod1	ENSG00000122861	PLAU
NasalRNAseq_mod1	ENSG00000122862	SRGN
NasalRNAseq_mod1	ENSG00000122877	EGR2
NasalRNAseq_mod1	ENSG00000123146	ADGRE5
NasalRNAseq_mod1	ENSG00000123329	ARHGAP9
NasalRNAseq_mod1	ENSG00000123338	NCKAP1L
NasalRNAseq_mod1	ENSG00000123342	MMP19
NasalRNAseq_mod1	ENSG00000123358	NR4A1
NasalRNAseq_mod1	ENSG00000123360	PDE1B
NasalRNAseq_mod1	ENSG00000123405	NFE2
NasalRNAseq_mod1	ENSG00000123496	IL13RA2
NasalRNAseq_mod1	ENSG00000123500	COL10A1
NasalRNAseq_mod1	ENSG00000123610	TNFAIP6
NasalRNAseq_mod1	ENSG00000123685	BATF3
NasalRNAseq_mod1	ENSG00000123689	G0S2
NasalRNAseq_mod1	ENSG00000123700	KCNJ2
NasalRNAseq_mod1	ENSG00000123838	C4BPA
NasalRNAseq_mod1	ENSG00000124003	MOGAT1
NasalRNAseq_mod1	ENSG00000124102	PI3
NasalRNAseq_mod1	ENSG00000124103	FAM209A
NasalRNAseq_mod1	ENSG00000124126	PREX1
NasalRNAseq_mod1	ENSG00000124134	KCNS1
NasalRNAseq_mod1	ENSG00000124216	SNAI1
NasalRNAseq_mod1	ENSG00000124233	SEMG1
NasalRNAseq_mod1	ENSG00000124256	ZBP1
NasalRNAseq_mod1	ENSG00000124391	IL17C
NasalRNAseq_mod1	ENSG00000124449	IRGC
NasalRNAseq_mod1	ENSG00000124469	CEACAM8
NasalRNAseq_mod1	ENSG00000124491	F13A1
NasalRNAseq_mod1	ENSG00000124657	OR2B6
NasalRNAseq_mod1	ENSG00000124731	TREM1
NasalRNAseq_mod1	ENSG00000124762	CDKN1A
NasalRNAseq_mod1	ENSG00000124772	CPNE5
NasalRNAseq_mod1	ENSG00000124785	NRN1
NasalRNAseq_mod1	ENSG00000124875	CXCL6
NasalRNAseq_mod1	ENSG00000124882	EREG
NasalRNAseq_mod1	ENSG00000125245	GPR18
NasalRNAseq_mod1	ENSG00000125347	IRF1
NasalRNAseq_mod1	ENSG00000125430	HS3ST3B1
NasalRNAseq_mod1	ENSG00000125462	C1orf61
NasalRNAseq_mod1	ENSG00000125505	MBOAT7
NasalRNAseq_mod1	ENSG00000125510	OPRL1
NasalRNAseq_mod1	ENSG00000125538	IL1B
NasalRNAseq_mod1	ENSG00000125657	TNFSF9
NasalRNAseq_mod1	ENSG00000125735	TNFSF14
NasalRNAseq_mod1	ENSG00000125740	FOSB
NasalRNAseq_mod1	ENSG00000125744	RTN2
NasalRNAseq_mod1	ENSG00000125753	VASP
NasalRNAseq_mod1	ENSG00000125772	GPCPD1
NasalRNAseq_mod1	ENSG00000125810	CD93
NasalRNAseq_mod1	ENSG00000125900	SIRPD
NasalRNAseq_mod1	ENSG00000125910	S1PR4
NasalRNAseq_mod1	ENSG00000126246	IGFLR1
NasalRNAseq_mod1	ENSG00000126251	GPR42
NasalRNAseq_mod1	ENSG00000126262	FFAR2
NasalRNAseq_mod1	ENSG00000126264	HCST
NasalRNAseq_mod1	ENSG00000126266	FFAR1
NasalRNAseq_mod1	ENSG00000126353	CCR7
NasalRNAseq_mod1	ENSG00000126550	HTN1
NasalRNAseq_mod1	ENSG00000126583	PRKCG
NasalRNAseq_mod1	ENSG00000126759	CFP
NasalRNAseq_mod1	ENSG00000126785	RHOJ
NasalRNAseq_mod1	ENSG00000126860	EVI2A
NasalRNAseq_mod1	ENSG00000126882	FAM78A
NasalRNAseq_mod1	ENSG00000127084	FGD3
NasalRNAseq_mod1	ENSG00000127129	EDN2
NasalRNAseq_mod1	ENSG00000127311	HELB
NasalRNAseq_mod1	ENSG00000127412	TRPV5
NasalRNAseq_mod1	ENSG00000127507	ADGRE2
NasalRNAseq_mod1	ENSG00000127528	KLF2
NasalRNAseq_mod1	ENSG00000127666	TICAM1
NasalRNAseq_mod1	ENSG00000127831	VIL1
NasalRNAseq_mod1	ENSG00000127946	HIP1
NasalRNAseq_mod1	ENSG00000127951	FGL2
NasalRNAseq_mod1	ENSG00000128011	LRFN1
NasalRNAseq_mod1	ENSG00000128016	ZFP36
NasalRNAseq_mod1	ENSG00000128045	RASL11B
NasalRNAseq_mod1	ENSG00000128165	ADM2
NasalRNAseq_mod1	ENSG00000128271	ADORA2A
NasalRNAseq_mod1	ENSG00000128340	RAC2
NasalRNAseq_mod1	ENSG00000128342	LIF
NasalRNAseq_mod1	ENSG00000128383	APOBEC3A
NasalRNAseq_mod1	ENSG00000128482	RNF112
NasalRNAseq_mod1	ENSG00000128564	VGF
NasalRNAseq_mod1	ENSG00000128805	ARHGAP22
NasalRNAseq_mod1	ENSG00000128815	WDFY4
NasalRNAseq_mod1	ENSG00000128917	DLL4
NasalRNAseq_mod1	ENSG00000128918	ALDH1A2
NasalRNAseq_mod1	ENSG00000129226	CD68
NasalRNAseq_mod1	ENSG00000129244	ATP1B2
NasalRNAseq_mod1	ENSG00000129355	CDKN2D
NasalRNAseq_mod1	ENSG00000129450	SIGLEC9
NasalRNAseq_mod1	ENSG00000129467	ADCY4
NasalRNAseq_mod1	ENSG00000129667	RHBDF2
NasalRNAseq_mod1	ENSG00000129749	CHRNA10
NasalRNAseq_mod1	ENSG00000129993	CBFA2T3
NasalRNAseq_mod1	ENSG00000130052	STARD8
NasalRNAseq_mod1	ENSG00000130066	SAT1
NasalRNAseq_mod1	ENSG00000130270	ATP8B3
NasalRNAseq_mod1	ENSG00000130368	MAS1
NasalRNAseq_mod1	ENSG00000130475	FCHO1
NasalRNAseq_mod1	ENSG00000130489	SCO2
NasalRNAseq_mod1	ENSG00000130508	PXDN
NasalRNAseq_mod1	ENSG00000130561	SAG
NasalRNAseq_mod1	ENSG00000130589	HELZ2
NasalRNAseq_mod1	ENSG00000130592	LSP1
NasalRNAseq_mod1	ENSG00000130595	TNNT3
NasalRNAseq_mod1	ENSG00000130755	GMFG
NasalRNAseq_mod1	ENSG00000130766	SESN2
NasalRNAseq_mod1	ENSG00000130768	SMPDL3B
NasalRNAseq_mod1	ENSG00000130775	THEMIS2
NasalRNAseq_mod1	ENSG00000130830	MPP1
NasalRNAseq_mod1	ENSG00000131042	LILRB2
NasalRNAseq_mod1	ENSG00000131126	TEX101
NasalRNAseq_mod1	ENSG00000131187	F12
NasalRNAseq_mod1	ENSG00000131236	CAP1
NasalRNAseq_mod1	ENSG00000131355	ADGRE3
NasalRNAseq_mod1	ENSG00000131379	C3orf20
NasalRNAseq_mod1	ENSG00000131459	GFPT2
NasalRNAseq_mod1	ENSG00000131471	AOC3
NasalRNAseq_mod1	ENSG00000131669	NINJ1
NasalRNAseq_mod1	ENSG00000131759	RARA
NasalRNAseq_mod1	ENSG00000131873	CHSY1
NasalRNAseq_mod1	ENSG00000132185	FCRLA
NasalRNAseq_mod1	ENSG00000132205	EMILIN2
NasalRNAseq_mod1	ENSG00000132334	PTPRE
NasalRNAseq_mod1	ENSG00000132359	RAP1GAP2
NasalRNAseq_mod1	ENSG00000132510	KDM6B
NasalRNAseq_mod1	ENSG00000132514	CLEC10A
NasalRNAseq_mod1	ENSG00000132688	NES
NasalRNAseq_mod1	ENSG00000132704	FCRL2
NasalRNAseq_mod1	ENSG00000132718	SYT11
NasalRNAseq_mod1	ENSG00000132965	ALOX5AP
NasalRNAseq_mod1	ENSG00000133048	CHI3L1
NasalRNAseq_mod1	ENSG00000133055	MYBPH
NasalRNAseq_mod1	ENSG00000133063	CHIT1
NasalRNAseq_mod1	ENSG00000133106	EPSTI1
NasalRNAseq_mod1	ENSG00000133116	KL
NasalRNAseq_mod1	ENSG00000133169	BEX1
NasalRNAseq_mod1	ENSG00000133246	PRAM1
NasalRNAseq_mod1	ENSG00000133317	LGALS12
NasalRNAseq_mod1	ENSG00000133454	MYO18B
NasalRNAseq_mod1	ENSG00000133574	GIMAP4
NasalRNAseq_mod1	ENSG00000133800	LYVE1
NasalRNAseq_mod1	ENSG00000134070	IRAK2
NasalRNAseq_mod1	ENSG00000134183	GNAT2
NasalRNAseq_mod1	ENSG00000134242	PTPN22
NasalRNAseq_mod1	ENSG00000134249	ADAM30
NasalRNAseq_mod1	ENSG00000134321	RSAD2
NasalRNAseq_mod1	ENSG00000134323	MYCN
NasalRNAseq_mod1	ENSG00000134326	CMPK2
NasalRNAseq_mod1	ENSG00000134363	FST
NasalRNAseq_mod1	ENSG00000134489	HRH4
NasalRNAseq_mod1	ENSG00000134516	DOCK2
NasalRNAseq_mod1	ENSG00000134571	MYBPC3
NasalRNAseq_mod1	ENSG00000134594	RAB33A
NasalRNAseq_mod1	ENSG00000134755	DSC2
NasalRNAseq_mod1	ENSG00000134760	DSG1
NasalRNAseq_mod1	ENSG00000134802	SLC43A3
NasalRNAseq_mod1	ENSG00000134830	C5AR2
NasalRNAseq_mod1	ENSG00000135047	CTSL
NasalRNAseq_mod1	ENSG00000135074	ADAM19
NasalRNAseq_mod1	ENSG00000135077	HAVCR2
NasalRNAseq_mod1	ENSG00000135083	CCNJL
NasalRNAseq_mod1	ENSG00000135094	SDS
NasalRNAseq_mod1	ENSG00000135114	OASL
NasalRNAseq_mod1	ENSG00000135312	HTR1B
NasalRNAseq_mod1	ENSG00000135334	AKIRIN2
NasalRNAseq_mod1	ENSG00000135409	AMHR2
NasalRNAseq_mod1	ENSG00000135424	ITGA7
NasalRNAseq_mod1	ENSG00000135439	AGAP2
NasalRNAseq_mod1	ENSG00000135604	STX11
NasalRNAseq_mod1	ENSG00000135625	EGR4
NasalRNAseq_mod1	ENSG00000135636	DYSF
NasalRNAseq_mod1	ENSG00000135747	ZNF670-ZNF695
NasalRNAseq_mod1	ENSG00000135838	NPL
NasalRNAseq_mod1	ENSG00000135899	SP110
NasalRNAseq_mod1	ENSG00000135905	DOCK10
NasalRNAseq_mod1	ENSG00000135919	SERPINE2
NasalRNAseq_mod1	ENSG00000136040	PLXNC1
NasalRNAseq_mod1	ENSG00000136160	EDNRB
NasalRNAseq_mod1	ENSG00000136167	LCP1
NasalRNAseq_mod1	ENSG00000136231	IGF2BP3
NasalRNAseq_mod1	ENSG00000136244	IL6
NasalRNAseq_mod1	ENSG00000136250	AOAH
NasalRNAseq_mod1	ENSG00000136286	MYO1G
NasalRNAseq_mod1	ENSG00000136371	MTHFS
NasalRNAseq_mod1	ENSG00000136404	TM6SF1
NasalRNAseq_mod1	ENSG00000136490	LIMD2
NasalRNAseq_mod1	ENSG00000136535	TBR1
NasalRNAseq_mod1	ENSG00000136541	ERMN
NasalRNAseq_mod1	ENSG00000136630	HLX
NasalRNAseq_mod1	ENSG00000136634	IL10
NasalRNAseq_mod1	ENSG00000136689	IL1RN
NasalRNAseq_mod1	ENSG00000136696	IL36B
NasalRNAseq_mod1	ENSG00000136697	IL1F10
NasalRNAseq_mod1	ENSG00000136732	GYPC
NasalRNAseq_mod1	ENSG00000136867	SLC31A2
NasalRNAseq_mod1	ENSG00000136869	TLR4
NasalRNAseq_mod1	ENSG00000136931	NR5A1
NasalRNAseq_mod1	ENSG00000136997	MYC
NasalRNAseq_mod1	ENSG00000136999	NOV
NasalRNAseq_mod1	ENSG00000137193	PIM1
NasalRNAseq_mod1	ENSG00000137225	CAPN11
NasalRNAseq_mod1	ENSG00000137265	IRF4
NasalRNAseq_mod1	ENSG00000137270	GCM1
NasalRNAseq_mod1	ENSG00000137331	IER3
NasalRNAseq_mod1	ENSG00000137404	NRM
NasalRNAseq_mod1	ENSG00000137462	TLR2
NasalRNAseq_mod1	ENSG00000137474	MYO7A
NasalRNAseq_mod1	ENSG00000137507	LRRC32
NasalRNAseq_mod1	ENSG00000137571	SLCO5A1
NasalRNAseq_mod1	ENSG00000137575	SDCBP
NasalRNAseq_mod1	ENSG00000137731	FXYD2
NasalRNAseq_mod1	ENSG00000137752	CASP1
NasalRNAseq_mod1	ENSG00000137757	CASP5
NasalRNAseq_mod1	ENSG00000137801	THBS1
NasalRNAseq_mod1	ENSG00000137841	PLCB2
NasalRNAseq_mod1	ENSG00000137869	CYP19A1
NasalRNAseq_mod1	ENSG00000137877	SPTBN5
NasalRNAseq_mod1	ENSG00000138061	CYP1B1
NasalRNAseq_mod1	ENSG00000138079	SLC3A1
NasalRNAseq_mod1	ENSG00000138080	EMILIN1
NasalRNAseq_mod1	ENSG00000138111	MFSD13A
NasalRNAseq_mod1	ENSG00000138185	ENTPD1
NasalRNAseq_mod1	ENSG00000138378	STAT4
NasalRNAseq_mod1	ENSG00000138496	PARP9
NasalRNAseq_mod1	ENSG00000138621	PPCDC
NasalRNAseq_mod1	ENSG00000138623	SEMA7A
NasalRNAseq_mod1	ENSG00000138646	HERC5
NasalRNAseq_mod1	ENSG00000138650	PCDH10
NasalRNAseq_mod1	ENSG00000138678	GPAT3
NasalRNAseq_mod1	ENSG00000138685	FGF2
NasalRNAseq_mod1	ENSG00000138829	FBN2
NasalRNAseq_mod1	ENSG00000138964	PARVG
NasalRNAseq_mod1	ENSG00000139219	COL2A1
NasalRNAseq_mod1	ENSG00000139278	GLIPR1
NasalRNAseq_mod1	ENSG00000139318	DUSP6
NasalRNAseq_mod1	ENSG00000139549	DHH
NasalRNAseq_mod1	ENSG00000139572	GPR84
NasalRNAseq_mod1	ENSG00000139722	VPS37B
NasalRNAseq_mod1	ENSG00000139725	RHOF
NasalRNAseq_mod1	ENSG00000139890	REM2
NasalRNAseq_mod1	ENSG00000139908	TSSK4
NasalRNAseq_mod1	ENSG00000140015	KCNH5
NasalRNAseq_mod1	ENSG00000140030	GPR65
NasalRNAseq_mod1	ENSG00000140090	SLC24A4
NasalRNAseq_mod1	ENSG00000140107	SLC25A47
NasalRNAseq_mod1	ENSG00000140199	SLC12A6
NasalRNAseq_mod1	ENSG00000140332	TLE3
NasalRNAseq_mod1	ENSG00000140368	PSTPIP1
NasalRNAseq_mod1	ENSG00000140379	BCL2A1
NasalRNAseq_mod1	ENSG00000140465	CYP1A1
NasalRNAseq_mod1	ENSG00000140506	LMAN1L
NasalRNAseq_mod1	ENSG00000140564	FURIN
NasalRNAseq_mod1	ENSG00000140678	ITGAX
NasalRNAseq_mod1	ENSG00000140749	IGSF6
NasalRNAseq_mod1	ENSG00000140839	CLEC18B
NasalRNAseq_mod1	ENSG00000140853	NLRC5
NasalRNAseq_mod1	ENSG00000140859	KIFC3
NasalRNAseq_mod1	ENSG00000140931	CMTM3
NasalRNAseq_mod1	ENSG00000140932	CMTM2
NasalRNAseq_mod1	ENSG00000140961	OSGIN1
NasalRNAseq_mod1	ENSG00000140968	IRF8
NasalRNAseq_mod1	ENSG00000141086	CTRL
NasalRNAseq_mod1	ENSG00000141096	DPEP3
NasalRNAseq_mod1	ENSG00000141255	SPATA22
NasalRNAseq_mod1	ENSG00000141298	SSH2
NasalRNAseq_mod1	ENSG00000141433	ADCYAP1
NasalRNAseq_mod1	ENSG00000141434	MEP1B
NasalRNAseq_mod1	ENSG00000141458	NPC1
NasalRNAseq_mod1	ENSG00000141480	ARRB2
NasalRNAseq_mod1	ENSG00000141497	ZMYND15
NasalRNAseq_mod1	ENSG00000141505	ASGR1
NasalRNAseq_mod1	ENSG00000141506	PIK3R5
NasalRNAseq_mod1	ENSG00000141526	SLC16A3
NasalRNAseq_mod1	ENSG00000141574	SECTM1
NasalRNAseq_mod1	ENSG00000141682	PMAIP1
NasalRNAseq_mod1	ENSG00000141968	VAV1
NasalRNAseq_mod1	ENSG00000142025	DMRTC2
NasalRNAseq_mod1	ENSG00000142089	IFITM3
NasalRNAseq_mod1	ENSG00000142102	PGGHG
NasalRNAseq_mod1	ENSG00000142185	TRPM2
NasalRNAseq_mod1	ENSG00000142227	EMP3
NasalRNAseq_mod1	ENSG00000142319	SLC6A3
NasalRNAseq_mod1	ENSG00000142347	MYO1F
NasalRNAseq_mod1	ENSG00000142405	NLRP12
NasalRNAseq_mod1	ENSG00000142512	SIGLEC10
NasalRNAseq_mod1	ENSG00000142549	IGLON5
NasalRNAseq_mod1	ENSG00000142552	RCN3
NasalRNAseq_mod1	ENSG00000142583	SLC2A5
NasalRNAseq_mod1	ENSG00000142615	CELA2A
NasalRNAseq_mod1	ENSG00000142634	EFHD2
NasalRNAseq_mod1	ENSG00000142669	SH3BGRL3
NasalRNAseq_mod1	ENSG00000142694	EVA1B
NasalRNAseq_mod1	ENSG00000143107	FNDC7
NasalRNAseq_mod1	ENSG00000143110	C1orf162
NasalRNAseq_mod1	ENSG00000143119	CD53
NasalRNAseq_mod1	ENSG00000143226	FCGR2A
NasalRNAseq_mod1	ENSG00000143320	CRABP2
NasalRNAseq_mod1	ENSG00000143333	RGS16
NasalRNAseq_mod1	ENSG00000143382	ADAMTSL4
NasalRNAseq_mod1	ENSG00000143384	MCL1
NasalRNAseq_mod1	ENSG00000143546	S100A8
NasalRNAseq_mod1	ENSG00000143552	NUP210L
NasalRNAseq_mod1	ENSG00000143622	RIT1
NasalRNAseq_mod1	ENSG00000143627	PKLR
NasalRNAseq_mod1	ENSG00000143632	ACTA1
NasalRNAseq_mod1	ENSG00000143847	PPFIA4
NasalRNAseq_mod1	ENSG00000143851	PTPN7
NasalRNAseq_mod1	ENSG00000144130	NT5DC4
NasalRNAseq_mod1	ENSG00000144230	GPR17
NasalRNAseq_mod1	ENSG00000144407	PTH2R
NasalRNAseq_mod1	ENSG00000144550	CPNE9
NasalRNAseq_mod1	ENSG00000144655	CSRNP1
NasalRNAseq_mod1	ENSG00000144671	SLC22A14
NasalRNAseq_mod1	ENSG00000144802	NFKBIZ
NasalRNAseq_mod1	ENSG00000145107	TM4SF19
NasalRNAseq_mod1	ENSG00000145244	CORIN
NasalRNAseq_mod1	ENSG00000145384	FABP2
NasalRNAseq_mod1	ENSG00000145685	LHFPL2
NasalRNAseq_mod1	ENSG00000145708	CRHBP
NasalRNAseq_mod1	ENSG00000145819	ARHGAP26
NasalRNAseq_mod1	ENSG00000145850	TIMD4
NasalRNAseq_mod1	ENSG00000145901	TNIP1
NasalRNAseq_mod1	ENSG00000145936	KCNMB1
NasalRNAseq_mod1	ENSG00000146070	PLA2G7
NasalRNAseq_mod1	ENSG00000146094	DOK3
NasalRNAseq_mod1	ENSG00000146112	PPP1R18
NasalRNAseq_mod1	ENSG00000146122	DAAM2
NasalRNAseq_mod1	ENSG00000146232	NFKBIE
NasalRNAseq_mod1	ENSG00000146278	PNRC1
NasalRNAseq_mod1	ENSG00000146399	TAAR1
NasalRNAseq_mod1	ENSG00000146592	CREB5
NasalRNAseq_mod1	ENSG00000146859	TMEM140
NasalRNAseq_mod1	ENSG00000147065	MSN
NasalRNAseq_mod1	ENSG00000147119	CHST7
NasalRNAseq_mod1	ENSG00000147168	IL2RG
NasalRNAseq_mod1	ENSG00000147251	DOCK11
NasalRNAseq_mod1	ENSG00000147408	CSGALNACT1
NasalRNAseq_mod1	ENSG00000147416	ATP6V1B2
NasalRNAseq_mod1	ENSG00000147443	DOK2
NasalRNAseq_mod1	ENSG00000147454	SLC25A37
NasalRNAseq_mod1	ENSG00000147488	ST18
NasalRNAseq_mod1	ENSG00000147596	PRDM14
NasalRNAseq_mod1	ENSG00000147872	PLIN2
NasalRNAseq_mod1	ENSG00000148288	GBGT1
NasalRNAseq_mod1	ENSG00000148377	IDI2
NasalRNAseq_mod1	ENSG00000148400	NOTCH1
NasalRNAseq_mod1	ENSG00000148483	TMEM236
NasalRNAseq_mod1	ENSG00000148516	ZEB1
NasalRNAseq_mod1	ENSG00000148572	NRBF2
NasalRNAseq_mod1	ENSG00000148677	ANKRD1
NasalRNAseq_mod1	ENSG00000148680	HTR7
NasalRNAseq_mod1	ENSG00000148841	ITPRIP
NasalRNAseq_mod1	ENSG00000148926	ADM
NasalRNAseq_mod1	ENSG00000149516	MS4A3
NasalRNAseq_mod1	ENSG00000149781	FERMT3
NasalRNAseq_mod1	ENSG00000149798	CDC42EP2
NasalRNAseq_mod1	ENSG00000150048	CLEC1A
NasalRNAseq_mod1	ENSG00000150337	FCGR1A
NasalRNAseq_mod1	ENSG00000150457	LATS2
NasalRNAseq_mod1	ENSG00000150681	RGS18
NasalRNAseq_mod1	ENSG00000150977	RILPL2
NasalRNAseq_mod1	ENSG00000151012	SLC7A11
NasalRNAseq_mod1	ENSG00000151650	VENTX
NasalRNAseq_mod1	ENSG00000151651	ADAM8
NasalRNAseq_mod1	ENSG00000151702	FLI1
NasalRNAseq_mod1	ENSG00000151726	ACSL1
NasalRNAseq_mod1	ENSG00000151948	GLT1D1
NasalRNAseq_mod1	ENSG00000152213	ARL11
NasalRNAseq_mod1	ENSG00000152229	PSTPIP2
NasalRNAseq_mod1	ENSG00000152270	PDE3B
NasalRNAseq_mod1	ENSG00000152292	SH2D6
NasalRNAseq_mod1	ENSG00000152315	KCNK13
NasalRNAseq_mod1	ENSG00000152463	OLAH
NasalRNAseq_mod1	ENSG00000152766	ANKRD22
NasalRNAseq_mod1	ENSG00000152784	PRDM8
NasalRNAseq_mod1	ENSG00000152926	ZNF117
NasalRNAseq_mod1	ENSG00000152932	RAB3C
NasalRNAseq_mod1	ENSG00000153093	ACOXL
NasalRNAseq_mod1	ENSG00000153162	BMP6
NasalRNAseq_mod1	ENSG00000153179	RASSF3
NasalRNAseq_mod1	ENSG00000153234	NR4A2
NasalRNAseq_mod1	ENSG00000153310	FAM49B
NasalRNAseq_mod1	ENSG00000153317	ASAP1
NasalRNAseq_mod1	ENSG00000153395	LPCAT1
NasalRNAseq_mod1	ENSG00000153976	HS3ST3A1
NasalRNAseq_mod1	ENSG00000154133	ROBO4
NasalRNAseq_mod1	ENSG00000154146	NRGN
NasalRNAseq_mod1	ENSG00000154330	PGM5
NasalRNAseq_mod1	ENSG00000154451	GBP5
NasalRNAseq_mod1	ENSG00000154589	LY96
NasalRNAseq_mod1	ENSG00000154710	RABGEF1
NasalRNAseq_mod1	ENSG00000154734	ADAMTS1
NasalRNAseq_mod1	ENSG00000154764	WNT7A
NasalRNAseq_mod1	ENSG00000154928	EPHB1
NasalRNAseq_mod1	ENSG00000155099	PIP4P2
NasalRNAseq_mod1	ENSG00000155265	GOLGA7B
NasalRNAseq_mod1	ENSG00000155307	SAMSN1
NasalRNAseq_mod1	ENSG00000155465	SLC7A7
NasalRNAseq_mod1	ENSG00000155629	PIK3AP1
NasalRNAseq_mod1	ENSG00000155659	VSIG4
NasalRNAseq_mod1	ENSG00000155719	OTOA
NasalRNAseq_mod1	ENSG00000155849	ELMO1
NasalRNAseq_mod1	ENSG00000155926	SLA
NasalRNAseq_mod1	ENSG00000155961	RAB39B
NasalRNAseq_mod1	ENSG00000155966	AFF2
NasalRNAseq_mod1	ENSG00000155980	KIF5A
NasalRNAseq_mod1	ENSG00000156127	BATF
NasalRNAseq_mod1	ENSG00000156194	PPEF2
NasalRNAseq_mod1	ENSG00000156273	BACH1
NasalRNAseq_mod1	ENSG00000156414	TDRD9
NasalRNAseq_mod1	ENSG00000156427	FGF18
NasalRNAseq_mod1	ENSG00000156535	CD109
NasalRNAseq_mod1	ENSG00000156575	PRG3
NasalRNAseq_mod1	ENSG00000156886	ITGAD
NasalRNAseq_mod1	ENSG00000157017	GHRL
NasalRNAseq_mod1	ENSG00000157152	SYN2
NasalRNAseq_mod1	ENSG00000157335	CLEC18C
NasalRNAseq_mod1	ENSG00000157350	ST3GAL2
NasalRNAseq_mod1	ENSG00000157514	TSC22D3
NasalRNAseq_mod1	ENSG00000157551	KCNJ15
NasalRNAseq_mod1	ENSG00000157557	ETS2
[truncated: 3,571 more rows]

## Sheet: NasalRNAseq_Modules_Results
Table S11: Nasal transcriptomics samples Modules Results, Related to Figure 6
Module	Analysis	P value	Adj. p value	Direction
NasalRNAseq_mod3	Visit 1 analysis - overall	0.0354964	0.0946572	Severe
NasalRNAseq_mod5	Visit 1 analysis - overall	0.0203147	0.081259	Mild
NasalRNAseq_mod7	Visit 1 analysis - overall	0.000595308	0.00476247	Severe
NasalRNAseq_mod2	Visit 1 analysis - 1|4	0.00964001	0.0550858	Severe
NasalRNAseq_mod2	Visit 1 analysis - 2|4	0.0212564	0.10003	Severe
NasalRNAseq_mod2	Visit 1 analysis - 3|4	0.0418612	0.167445	Severe
NasalRNAseq_mod2	Visit 1 analysis - 4|5	0.0284748	0.119894	Mild
NasalRNAseq_mod3	Visit 1 analysis - 1|4	0.000314905	0.00419874	Severe
NasalRNAseq_mod3	Visit 1 analysis - 2|4	7.42219e-06	0.000197925	Severe
NasalRNAseq_mod3	Visit 1 analysis - 3|4	6.13541e-07	4.90832e-05	Severe
NasalRNAseq_mod3	Visit 1 analysis - 4|5	0.00859783	0.0550858	Mild
NasalRNAseq_mod5	Visit 1 analysis - 1|4	0.000872635	0.00872635	Mild
NasalRNAseq_mod5	Visit 1 analysis - 2|4	0.0065202	0.0521616	Mild
NasalRNAseq_mod5	Visit 1 analysis - 3|4	3.44683e-06	0.000137873	Mild
NasalRNAseq_mod5	Visit 1 analysis - 3|5	0.00939417	0.0550858	Mild
NasalRNAseq_mod6	Visit 1 analysis - 1|2	0.003937	0.0349955	Mild
NasalRNAseq_mod6	Visit 1 analysis - 1|3	0.0200586	0.10003	Mild
NasalRNAseq_mod6	Visit 1 analysis - 2|4	0.00763736	0.0550858	Severe
NasalRNAseq_mod6	Visit 1 analysis - 3|4	0.0448388	0.170815	Severe
NasalRNAseq_mod7	Visit 1 analysis - 1|4	0.000120609	0.00192975	Severe
NasalRNAseq_mod7	Visit 1 analysis - 1|5	0.0273485	0.119894	Severe
NasalRNAseq_mod7	Visit 1 analysis - 2|4	1.05242e-05	0.000210485	Severe
NasalRNAseq_mod7	Visit 1 analysis - 2|5	0.0121756	0.0649365	Severe
NasalRNAseq_mod7	Visit 1 analysis - 3|4	0.000549766	0.00628304	Severe
NasalRNAseq_mod7	Visit 1 analysis - 3|5	0.0477133	0.173503	Severe
NasalRNAseq_mod1	Longitudinal analysis - overall average	0.0234855	0.0427686	Severe
NasalRNAseq_mod3	Longitudinal analysis - overall shape	0.00159002	0.00424004	Severe
NasalRNAseq_mod3	Longitudinal analysis - overall average	7.71202e-14	3.08481e-13	Severe
NasalRNAseq_mod4	Longitudinal analysis - overall shape	0.00897045	0.0179409	Mild
NasalRNAseq_mod5	Longitudinal analysis - overall shape	0.000706192	0.00282477	Mild
NasalRNAseq_mod5	Longitudinal analysis - overall average	4.03123e-16	3.22498e-15	Mild
NasalRNAseq_mod6	Longitudinal analysis - overall shape	9.79616e-05	0.000783693	Severe
NasalRNAseq_mod6	Longitudinal analysis - overall average	0.0267304	0.0427686	Mild
NasalRNAseq_mod7	Longitudinal analysis - overall average	1.00151e-08	2.6707e-08	Severe
NasalRNAseq_mod1	Longitudinal analysis - 1|4 average	0.0357946	0.232181	Severe
NasalRNAseq_mod1	Longitudinal analysis - 1|5 average	0.0162795	0.122096	Severe
NasalRNAseq_mod1	Longitudinal analysis - 3|5 average	0.0335399	0.227642	Severe
NasalRNAseq_mod1	Longitudinal analysis - 4|5 average	0.0212176	0.149772	Severe
NasalRNAseq_mod2	Longitudinal analysis - 2|5 shape	0.0467973	0.162773	Severe
NasalRNAseq_mod3	Longitudinal analysis - 1|4 average	3.56398e-08	1.22194e-06	Severe
NasalRNAseq_mod3	Longitudinal analysis - 1|5 average	1.55948e-05	0.00026734	Severe
NasalRNAseq_mod3	Longitudinal analysis - 1|5 shape	4.21739e-05	0.000975345	Severe
NasalRNAseq_mod3	Longitudinal analysis - 2|4 average	7.9055e-10	3.79464e-08	Severe
NasalRNAseq_mod3	Longitudinal analysis - 2|5 average	4.46298e-06	8.23935e-05	Severe
NasalRNAseq_mod3	Longitudinal analysis - 2|5 shape	0.000262506	0.0042001	Severe
NasalRNAseq_mod3	Longitudinal analysis - 3|4 average	1.34652e-10	8.07912e-09	Severe
NasalRNAseq_mod3	Longitudinal analysis - 3|5 average	4.01921e-06	8.03841e-05	Severe
NasalRNAseq_mod3	Longitudinal analysis - 3|5 shape	0.00111106	0.0126978	Severe
NasalRNAseq_mod3	Longitudinal analysis - 4|5 shape	0.00138343	0.0130797	Severe
NasalRNAseq_mod4	Longitudinal analysis - 1|3 average	0.0451912	0.285418	Severe
NasalRNAseq_mod4	Longitudinal analysis - 1|5 shape	0.00370281	0.0257261	Mild
NasalRNAseq_mod4	Longitudinal analysis - 2|4 average	0.00657022	0.0685588	Mild
NasalRNAseq_mod4	Longitudinal analysis - 2|4 shape	0.0396019	0.1542	Mild
NasalRNAseq_mod4	Longitudinal analysis - 2|5 shape	0.00105463	0.0126978	Mild
NasalRNAseq_mod4	Longitudinal analysis - 3|4 average	0.00705303	0.0705303	Mild
NasalRNAseq_mod4	Longitudinal analysis - 3|5 shape	0.00385892	0.0257261	Mild
NasalRNAseq_mod4	Longitudinal analysis - 4|5 shape	0.0407704	0.1542	Mild
NasalRNAseq_mod5	Longitudinal analysis - 1|4 average	1.26631e-10	8.07912e-09	Mild
NasalRNAseq_mod5	Longitudinal analysis - 1|4 shape	0.0424049	0.1542	Mild
NasalRNAseq_mod5	Longitudinal analysis - 1|5 average	1.37344e-07	4.12032e-06	Mild
NasalRNAseq_mod5	Longitudinal analysis - 1|5 shape	3.38089e-05	0.000975345	Mild
NasalRNAseq_mod5	Longitudinal analysis - 2|4 average	2.07519e-11	2.49022e-09	Mild
NasalRNAseq_mod5	Longitudinal analysis - 2|4 shape	0.0328027	0.141504	Mild
NasalRNAseq_mod5	Longitudinal analysis - 2|5 average	1.95979e-05	0.000313567	Mild
NasalRNAseq_mod5	Longitudinal analysis - 2|5 shape	1.23904e-05	0.000975345	Mild
NasalRNAseq_mod5	Longitudinal analysis - 3|4 average	5.5556e-13	1.33334e-10	Mild
NasalRNAseq_mod5	Longitudinal analysis - 3|5 average	4.71355e-07	1.13125e-05	Mild
NasalRNAseq_mod5	Longitudinal analysis - 3|5 shape	4.87672e-05	0.000975345	Mild
NasalRNAseq_mod5	Longitudinal analysis - 4|5 shape	0.0113186	0.0696528	Mild
NasalRNAseq_mod6	Longitudinal analysis - 1|2 average	0.000697557	0.00930076	Mild
NasalRNAseq_mod6	Longitudinal analysis - 1|3 shape	0.0244538	0.122269	Severe
NasalRNAseq_mod6	Longitudinal analysis - 1|4 shape	0.00350388	0.0257261	Mild
NasalRNAseq_mod6	Longitudinal analysis - 1|5 shape	0.0238046	0.122269	Severe
NasalRNAseq_mod6	Longitudinal analysis - 2|4 shape	0.00147147	0.0130797	Mild
NasalRNAseq_mod6	Longitudinal analysis - 3|4 shape	0.0135822	0.0776128	Mild
NasalRNAseq_mod6	Longitudinal analysis - 3|5 shape	0.0279577	0.131566	Mild
NasalRNAseq_mod6	Longitudinal analysis - 4|5 shape	0.0336072	0.141504	Severe
NasalRNAseq_mod7	Longitudinal analysis - 1|4 average	2.34975e-07	6.26601e-06	Severe
NasalRNAseq_mod7	Longitudinal analysis - 1|5 average	0.000356571	0.00534856	Severe
NasalRNAseq_mod7	Longitudinal analysis - 2|4 average	1.5895e-08	6.35801e-07	Severe
NasalRNAseq_mod7	Longitudinal analysis - 2|5 average	0.000413974	0.00584434	Severe
NasalRNAseq_mod7	Longitudinal analysis - 3|4 average	2.34414e-06	5.1145e-05	Severe
NasalRNAseq_mod7	Longitudinal analysis - 3|5 average	0.00420841	0.0480962	Severe
NasalRNAseq_mod1	Longitudinal analysis DFSO- overall average	0.0436761	0.0873522	Severe
NasalRNAseq_mod3	Longitudinal analysis DFSO - overall shape	0.00901338	0.0341226	Severe
NasalRNAseq_mod3	Longitudinal analysis DFSO- overall average	1.08518e-12	4.34073e-12	Severe
NasalRNAseq_mod4	Longitudinal analysis DFSO - overall shape	0.00905844	0.0341226	Mild
NasalRNAseq_mod5	Longitudinal analysis DFSO - overall shape	0.012796	0.0341226	Mild
NasalRNAseq_mod5	Longitudinal analysis DFSO- overall average	3.70713e-15	2.9657e-14	Mild
NasalRNAseq_mod7	Longitudinal analysis DFSO - overall shape	0.0265207	0.0530414	Severe
NasalRNAseq_mod7	Longitudinal analysis DFSO- overall average	2.20365e-09	5.87641e-09	Severe
NasalRNAseq_mod0	Longitudinal analysis DFSO - 4|5 shape	0.0107278	0.0780203	Severe
NasalRNAseq_mod1	Longitudinal analysis DFSO - 1|5 average	0.046016	0.294371	Severe
NasalRNAseq_mod2	Longitudinal analysis DFSO - 1|4 average	0.0189602	0.156912	Severe
NasalRNAseq_mod2	Longitudinal analysis DFSO - 1|5 shape	0.0240685	0.128365	Severe
NasalRNAseq_mod2	Longitudinal analysis DFSO - 3|4 average	0.0139437	0.123944	Severe
NasalRNAseq_mod3	Longitudinal analysis DFSO - 1|4 average	8.08121e-09	3.23248e-07	Severe
NasalRNAseq_mod3	Longitudinal analysis DFSO - 1|5 average	3.42599e-06	8.22237e-05	Severe
NasalRNAseq_mod3	Longitudinal analysis DFSO - 1|5 shape	5.33011e-05	0.00213204	Severe
NasalRNAseq_mod3	Longitudinal analysis DFSO - 2|4 average	2.41312e-08	7.23936e-07	Severe
NasalRNAseq_mod3	Longitudinal analysis DFSO - 2|5 average	5.46059e-05	0.00109212	Mild
NasalRNAseq_mod3	Longitudinal analysis DFSO - 2|5 shape	0.000652392	0.00745591	Severe
NasalRNAseq_mod3	Longitudinal analysis DFSO - 3|4 average	3.67447e-08	9.79858e-07	Severe
NasalRNAseq_mod3	Longitudinal analysis DFSO - 3|5 average	0.00021648	0.00399655	Severe
NasalRNAseq_mod3	Longitudinal analysis DFSO - 3|5 shape	0.00244643	0.021746	Severe
NasalRNAseq_mod3	Longitudinal analysis DFSO - 4|5 shape	0.000139224	0.00371265	Severe
NasalRNAseq_mod4	Longitudinal analysis DFSO - 1|4 average	0.0111646	0.103058	Mild
NasalRNAseq_mod4	Longitudinal analysis DFSO - 1|5 shape	0.000495333	0.00745591	Mild
NasalRNAseq_mod4	Longitudinal analysis DFSO - 2|4 average	0.00656055	0.0684579	Mild
NasalRNAseq_mod4	Longitudinal analysis DFSO - 2|5 shape	0.00190379	0.0190379	Mild
NasalRNAseq_mod4	Longitudinal analysis DFSO - 3|4 average	0.00366461	0.0462898	Mild
NasalRNAseq_mod4	Longitudinal analysis DFSO - 3|5 shape	0.0235336	0.128365	Mild
NasalRNAseq_mod4	Longitudinal analysis DFSO - 4|5 shape	0.022375	0.128365	Mild
NasalRNAseq_mod5	Longitudinal analysis DFSO - 1|4 average	6.19035e-13	1.48568e-10	Mild
NasalRNAseq_mod5	Longitudinal analysis DFSO - 1|5 average	2.2929e-09	1.65384e-07	Mild
NasalRNAseq_mod5	Longitudinal analysis DFSO - 1|5 shape	0.000193868	0.00387736	Mild
NasalRNAseq_mod5	Longitudinal analysis DFSO - 2|4 average	4.7317e-10	5.67804e-08	Mild
NasalRNAseq_mod5	Longitudinal analysis DFSO - 2|5 average	0.000815714	0.0122357	Severe
NasalRNAseq_mod5	Longitudinal analysis DFSO - 2|5 shape	3.22552e-05	0.00213204	Mild
NasalRNAseq_mod5	Longitudinal analysis DFSO - 3|4 average	3.586e-09	1.72128e-07	Mild
NasalRNAseq_mod5	Longitudinal analysis DFSO - 3|5 average	0.000718881	0.0122357	Severe
NasalRNAseq_mod5	Longitudinal analysis DFSO - 3|5 shape	0.000618636	0.00745591	Mild
NasalRNAseq_mod5	Longitudinal analysis DFSO - 4|5 shape	0.0045985	0.036788	Mild
NasalRNAseq_mod6	Longitudinal analysis DFSO - 1|2 average	0.00497217	0.0568248	Mild
NasalRNAseq_mod6	Longitudinal analysis DFSO - 1|4 shape	0.0168265	0.112177	Mild
NasalRNAseq_mod6	Longitudinal analysis DFSO - 2|4 average	0.0400032	0.266688	Severe
NasalRNAseq_mod6	Longitudinal analysis DFSO - 3|4 shape	0.0374651	0.157748	Mild
NasalRNAseq_mod6	Longitudinal analysis DFSO - 4|5 shape	0.0411883	0.164753	Severe
NasalRNAseq_mod7	Longitudinal analysis DFSO - 1|4 average	1.37599e-08	4.71767e-07	Severe
NasalRNAseq_mod7	Longitudinal analysis DFSO - 1|5 average	0.00189223	0.0252297	Severe
NasalRNAseq_mod7	Longitudinal analysis DFSO - 1|5 shape	0.0323892	0.143952	Severe
NasalRNAseq_mod7	Longitudinal analysis DFSO - 2|4 average	2.7564e-09	1.65384e-07	Severe
NasalRNAseq_mod7	Longitudinal analysis DFSO - 2|5 average	0.000801292	0.0122357	Severe
NasalRNAseq_mod7	Longitudinal analysis DFSO - 2|5 shape	0.0278682	0.139341	Severe
NasalRNAseq_mod7	Longitudinal analysis DFSO - 3|4 average	1.99087e-05	0.000434373	Severe
NasalRNAseq_mod7	Longitudinal analysis DFSO - 4|5 shape	0.0321431	0.143952	Severe

## Sheet: NasalRNAseq_Modules_Annotation
Table S11: Nasal Transcriptomics Modules and Annotation Results, Related to Figure 6
Module	enrichment_category	Term	Overlap	Adjusted.P.value	Genes
NasalRNAseq_mod0	GO_Biological_Process_2021	negative regulation of wound healing (GO:0061045)	9/29	0.039653	CLDN3;PROC;SERPINE1;APOE;ADTRP;MYOZ1;CD34;PHLDB2;AJAP1
NasalRNAseq_mod0	GO_Biological_Process_2021	chemical synaptic transmission (GO:0007268)	34/306	0.0484737	CHRM3;CHRNA3;CHRM4;CHRNA6;CHRNA9;HTR2B;GRIK4;CACNA1A;HTR4;CDH8;GRM1;GPR176;GRIN2A;GABRR1;GLRA3;PTCHD1;APOE;ERC2;DRD4;NLGN4Y;CHRNB4;UNC13A;SLC32A1;SYT1;GABRA3;HTR1D;GRIN2C;GRIN1;SYT10;PCDHB16;PCDHB6;CHRFAM7A;HAP1;PCDHB9
NasalRNAseq_mod0	GO_Biological_Process_2021	negative regulation of coagulation (GO:0050819)	6/14	0.0484737	PROCR;PROC;SERPINE1;ADTRP;APOE;CD34
NasalRNAseq_mod0	KEGG_2021_Human	Neuroactive ligand-receptor interaction	46/341	1.81667e-06	NPB;CHRM3;UCN;CHRNA3;NPFFR1;PTGER2;CHRM4;CHRNA6;CHRNA9;HTR2B;GRIK4;GPR83;PLG;TRH;HTR4;ADRA1B;GRM1;C3;GRM2;GRIN2A;GABRR1;GLRA3;CALCR;NPW;GALR2;ADORA3;TAC3;DRD4;INSL5;CHRNB4;GCGR;GABRA3;HTR1D;AVPR2;TACR2;AVPR1A;GRIN2C;PRLR;AGT;GRIN1;POMC;UTS2B;GRIN3A;CCKBR;APLNR;F2RL2
NasalRNAseq_mod0	KEGG_2021_Human	Complement and coagulation cascades	16/85	0.0012618	C1QB;C1QA;SERPINE1;F11;PLG;C3;C4A;PROCR;C8G;PROC;C7;CFHR3;MASP1;A2M;F2RL2;C1QC
NasalRNAseq_mod0	KEGG_2021_Human	Retinol metabolism	13/68	0.00481183	UGT1A10;ADH1B;UGT2B17;CYP3A4;CYP2A7;ADH4;CYP2C9;RDH12;RDH16;AOX1;UGT1A4;LRAT;UGT1A3
NasalRNAseq_mod0	KEGG_2021_Human	Nicotine addiction	9/40	0.0139459	GABRR1;GRIN2A;GRIN3A;SLC32A1;CHRNA6;GABRA3;CACNA1A;GRIN2C;GRIN1
NasalRNAseq_mod0	KEGG_2021_Human	Bile secretion	14/90	0.0152426	ABCC3;UGT1A10;SLC10A1;AQP8;UGT2B17;ATP1A2;SLCO1B7;BAAT;CYP3A4;SLC9A3;SLCO1B1;UGT1A4;UGT1A3;ABCG2
NasalRNAseq_mod0	KEGG_2021_Human	Drug metabolism	15/108	0.0253144	UGT1A10;GSTM3;GSTM1;ADH1B;UGT2B17;CYP3A4;ADH4;CYP2C9;CYP2A7;NAT2;AOX1;UGT1A4;UPP2;UGT1A3;GSTT2B
NasalRNAseq_mod0	KEGG_2021_Human	Metabolism of xenobiotics by cytochrome P450	12/76	0.0253144	UGT1A10;CYP2A7;ADH4;GSTM3;CYP2C9;GSTM1;ADH1B;UGT2B17;UGT1A4;UGT1A3;CYP3A4;GSTT2B
NasalRNAseq_mod1	GO_Biological_Process_2021	cytokine-mediated signaling pathway (GO:0019221)	193/621	8.10649e-55	IFITM3;IFITM1;IL1RN;SPI1;IFITM2;IFI30;IFIT1;IFIT3;ICAM1;IFIT2;IL36B;MYC;TNFSF11;TRIM25;JUNB;RSAD2;IL1R1;IL1R2;HLA-C;HLA-F;HLA-G;EREG;HLA-E;IL23A;EBI3;FPR1;PDGFB;TWIST1;HIF1A;IL22RA2;INPP5D;HMOX1;CCR1;TNFSF18;EGR1;STAT5B;TNFSF14;TNFSF15;LIF;PPBP;ST18;IL1F10;TNFSF9;TNFSF8;CDKN1A;IL20;TNFRSF13B;IL24;IL27;TMSB4X;CTSG;TIMP1;JAK3;CCR2;IL10;IL11;SERPINB2;EDN2;FCER1G;SYK;TNFRSF12A;RIPK2;IFNGR2;IL16;FOS;G…
NasalRNAseq_mod1	GO_Biological_Process_2021	neutrophil activation involved in immune response (GO:0002283)	162/485	2.04886e-50	FCN1;CDA;GMFG;HP;MPO;RAB44;STK10;PNP;PLAU;ANPEP;FTH1;CLEC5A;C3AR1;TOM1;TBC1D10C;COTL1;SIRPA;PGLYRP1;CD177;CD93;CD300A;SLC11A1;KRT1;HLA-C;CYBB;MCEMP1;CYBA;RNASE3;RNASE2;OLFM4;UNC13D;ARHGAP45;OSCAR;CHIT1;CLEC4C;CLEC4D;DOK3;TYROBP;BIN2;CRISPLD2;PADI2;ADAM8;S100A9;S100A8;FTL;CFD;C5AR1;FPR1;FPR2;GPR84;CFP;ADGRG3;CNN2;TRPM2;SDCBP;S100A12;NCKAP1L;CD14;ELANE;MGAM;SIGLEC14;DEFA4;HSPA6;PRG2;NBEAL2;PPBP;PRG…
NasalRNAseq_mod1	GO_Biological_Process_2021	neutrophil mediated immunity (GO:0002446)	162/488	3.56369e-50	FCN1;CDA;GMFG;HP;MPO;RAB44;STK10;PNP;PLAU;ANPEP;FTH1;CLEC5A;C3AR1;TOM1;TBC1D10C;COTL1;SIRPA;PGLYRP1;CD177;CD93;CD300A;SLC11A1;KRT1;HLA-C;CYBB;MCEMP1;CYBA;RNASE3;RNASE2;OLFM4;UNC13D;ARHGAP45;OSCAR;CHIT1;CLEC4C;CLEC4D;DOK3;TYROBP;BIN2;CRISPLD2;PADI2;ADAM8;S100A9;S100A8;FTL;CFD;C5AR1;FPR1;FPR2;GPR84;CFP;ADGRG3;CNN2;TRPM2;SDCBP;S100A12;NCKAP1L;CD14;ELANE;MGAM;SIGLEC14;DEFA4;HSPA6;PRG2;NBEAL2;PPBP;PRG…
NasalRNAseq_mod1	GO_Biological_Process_2021	neutrophil degranulation (GO:0043312)	160/481	8.98912e-50	FCN1;CDA;GMFG;HP;MPO;RAB44;STK10;PNP;PLAU;ANPEP;FTH1;CLEC5A;C3AR1;TOM1;TBC1D10C;COTL1;SIRPA;PGLYRP1;CD177;CD93;CD300A;SLC11A1;KRT1;HLA-C;CYBB;MCEMP1;CYBA;RNASE3;RNASE2;OLFM4;UNC13D;ARHGAP45;OSCAR;CHIT1;CLEC4C;CLEC4D;DOK3;TYROBP;BIN2;CRISPLD2;PADI2;ADAM8;S100A9;S100A8;FTL;CFD;C5AR1;FPR1;FPR2;GPR84;CFP;ADGRG3;CNN2;TRPM2;SDCBP;S100A12;NCKAP1L;CD14;ELANE;MGAM;SIGLEC14;DEFA4;HSPA6;PRG2;NBEAL2;PPBP;PRG…
NasalRNAseq_mod1	GO_Biological_Process_2021	cellular response to cytokine stimulus (GO:0071345)	153/482	1.30391e-44	CD86;RIPOR2;CSF3;IL1RN;CSF2;CSF3R;IFITM2;CSF1;F13A1;SLA;IL1RAP;IFIT1;FGF2;TNF;ICAM1;CRHBP;ZFP36;IL36B;MYC;ZC3H12A;LEPR;PIM1;TNFSF11;SIRPA;IL13RA2;JUNB;IL6R;GBP5;GBP7;IL4R;IL1R1;IL1R2;HGF;ACOD1;EREG;IL23A;FSCN1;CSF1R;PDE1B;EBI3;FPR1;TWIST1;CSF2RB;HIF1A;CSF2RA;IL22RA2;SOCS2;SOCS3;SBNO2;SOCS1;IRAK2;INPP5D;HMOX1;MCL1;CCR1;EGR1;STAT5B;TGFB1;PDE2A;LIF;IL1F10;IL6;CDKN1A;ITGAM;IL20;CXCL8;FLT3;DOCK8;ITGB2…
NasalRNAseq_mod1	GO_Biological_Process_2021	inflammatory response (GO:0006954)	96/230	1.18474e-38	CXCL6;IL1RN;ORM1;NRROS;CXCL8;TNFAIP6;GPR68;ITGB2;HP;LOXL3;PIK3CD;ADM;CXCL1;CXCL3;ITGAL;TNF;CXCL2;CXCL5;PIK3CG;CRHBP;MMP25;IL36B;ADGRE5;CCRL2;C3AR1;PROK2;OLR1;CCR7;TNFRSF4;CCR3;CCR2;PTGIR;RIPK2;SLC11A1;NFAM1;PLA2G4C;CYBB;CYBA;FOS;TNFRSF1A;TLR1;TMIGD3;IL1A;ADORA2A;IL1B;CHI3L1;TLR10;ADAM8;TLR6;TLR4;S100A9;NAIP;CD44;S100A8;TLR2;CSF1R;CEBPB;C5AR2;C5AR1;FPR1;CXCR4;FPR3;FPR2;NLRC4;MEFV;AIF1;THBS1;RELB;F…
NasalRNAseq_mod1	GO_Biological_Process_2021	positive regulation of cytokine production (GO:0001819)	101/335	9.90136e-27	CD86;FCN1;CSF2;TNF;PNP;CYP1B1;IL6R;ZBP1;GBP5;IL1R1;SLC11A1;CYBA;TICAM1;HLA-G;EREG;HLA-E;TYROBP;IL23A;DDIT3;CD274;CSF1R;EBI3;TWIST1;LPL;HIF1A;AGER;CLEC7A;PLCG2;HMOX1;NLRP3;CD14;ELANE;EGR1;TGFB1;ISG15;PRG3;POU2F2;NFKB2;CCDC88B;IL6;PTPRC;CLEC6A;HPSE;MYD88;ORM1;CGAS;PIK3CD;IL27;PTPN22;CLEC9A;ORM2;PIK3CG;IFIH1;PDE4B;FFAR3;CCR7;FFAR2;CCR2;HAVCR2;IL10;FCER1G;SYK;RIPK2;DDX58;NFAM1;SPHK1;IL16;MMP8;IL17RA;…
NasalRNAseq_mod1	GO_Biological_Process_2021	regulation of immune response (GO:0050776)	67/179	2.97573e-23	IFITM1;SIGLEC9;ITGB2;ICAM2;ICAM3;ICAM4;PTPN22;TREM2;ICAM5;ITGAL;TREM1;ICAM1;HERC5;IL4I1;FCRLB;FCGR3A;FCGR3B;MADCAM1;CD33;RSAD2;ITGA4;SYK;CD300A;HLA-C;HLA-F;HLA-G;HLA-E;OSCAR;FGR;NCR1;PLSCR1;TYROBP;COL2A1;JAML;IRF4;IRF1;IRF7;CD300E;CD300C;HCST;BIRC3;COLEC12;CD1D;LILRA1;ADCY7;CD300LB;SLAMF7;LAIR2;CD300LD;CD300LF;FCGR1A;LAIR1;MICB;LYN;LILRB1;PILRA;LILRB2;TREML1;CLEC2B;FCGR2A;SELL;TREML4;TREML2;FCGR2…
NasalRNAseq_mod1	GO_Biological_Process_2021	regulation of interleukin-6 production (GO:0032675)	51/110	1.61664e-22	ORM1;TNFAIP3;PTPN22;TREM2;TNF;IFIH1;ZC3H12A;SIRPA;IL6R;IL10;SYK;DDX58;CYBA;IL16;IRAK3;MMP8;EREG;IL17RA;TLR1;IL1A;TYROBP;IL1B;TLR9;TLR8;BPI;TLR6;TLR4;TLR2;C5AR2;LPL;TWIST1;NOD2;LILRA2;AGER;AIF1;LILRA5;CLEC7A;PLCG2;NCKAP1L;SLAMF1;CARD9;LILRB2;POU2F2;LILRB4;IL6;NLRP12;SYT11;LEP;GHRL;PTPN6;MYD88
NasalRNAseq_mod1	GO_Biological_Process_2021	regulation of inflammatory response (GO:0050727)	70/206	1.48015e-21	IL20;TNFAIP6;TNFAIP3;METRNL;TNF;CDH5;CASP5;TMSB4X;NFKBIZ;CASP1;SIRPA;FFAR2;TNFAIP8L2;GGT1;GPSM3;CCR2;IL10;ZBP1;IL1R1;SPHK1;ACOD1;APOA1;IL16;MMP8;TNFRSF1B;MMP9;IL17RA;TNFRSF1A;HCK;IL23A;IL1B;NINJ1;TLR9;SMPDL3B;TLR4;S100A9;S100A8;TLR2;BIRC3;GRN;SEMA7A;LPL;FPR2;AOAH;NOD2;MEFV;PTGS2;PLA2G7;LILRA5;SBNO2;IL1RL2;NLRP6;ALOX5;CCL3;S100A12;NLRP3;ELANE;PDE2A;OSM;GPR4;NFKBIA;BST1;NLRP12;IL6;TNIP1;BCL6B;GHRL;…
NasalRNAseq_mod1	GO_Biological_Process_2021	cellular response to lipopolysaccharide (GO:0071222)	52/120	2.29373e-21	CD86;CXCL6;CXCL8;TNFAIP3;CXCL1;PTPN22;CXCL3;TNF;CXCL2;CXCL5;ZFP36;IL36B;ZC3H12A;ANKRD1;CASP1;PDE4B;SIRPA;CTSG;IL10;MEF2C;ACOD1;TICAM1;TNFRSF1B;HCK;IL1A;IL1B;CARD17;BPI;CARD16;TLR4;CD274;LY96;NOD2;SBNO2;CCL3;NLRP3;CCL2;CD14;LYN;TGFB1;DEFA4;DEFA3;LILRB1;PPBP;LILRB2;IRGM;IL1F10;IL6;TNIP3;VIM;CD68;MYD88
NasalRNAseq_mod1	GO_Biological_Process_2021	negative regulation of cytokine production (GO:0001818)	65/182	2.29373e-21	CD84;ORM1;TNFAIP3;PTPN22;TREM2;TNF;VSIR;HERC5;IFIH1;ZFP36;TMSB4X;ZC3H12A;SIRPA;TRIM25;CCR7;VSIG4;JAK3;CD33;HAVCR2;IL10;SRGN;CR1;DDX58;SLC11A1;ACOD1;APOA1;IRAK3;F2;MMP8;CLEC4A;CEACAM1;TYROBP;IL23A;DDIT3;RARA;TLR9;TLR8;BPI;TLR6;TLR4;CD274;C5AR2;NLRC5;MEFV;AGER;ADCY7;THBS1;LILRA5;NCKAP1L;GBP1;ELANE;SLAMF1;LAPTM5;ISG15;LILRB1;INHBA;LILRB4;IL6;NLRP12;PTPRC;SYT11;BCL3;GHRL;PTPN6;FCGR2B
NasalRNAseq_mod1	GO_Biological_Process_2021	regulation of tumor necrosis factor production (GO:0032680)	52/124	1.26541e-20	ORM1;TNFAIP3;PTPN22;ORM2;VSIR;IFIH1;ZFP36;ZC3H12A;SIRPA;TNFRSF8;CD33;CCR2;HAVCR2;IL10;SYK;DDX58;CYBA;IRAK3;MMP8;HLA-E;CLEC4A;TLR1;IL1A;TYROBP;IL23A;OAS3;RARA;TLR9;BPI;TLR4;TLR2;C5AR2;LPL;LY96;TWIST1;NOD2;LILRA2;AGER;THBS1;LILRA4;LILRA5;CLEC7A;PLCG2;CCL3;CD14;SLAMF1;LILRB1;IL6;PTPRC;SYT11;GHRL;PTPN6
NasalRNAseq_mod1	GO_Biological_Process_2021	innate immune response (GO:0045087)	83/302	4.73241e-19	IFITM3;FCN1;IFITM1;IFITM2;NRROS;NCF1;NCF2;CRISP3;SLA;PIK3CD;TREM2;IFIT1;WFDC5;TREM1;PIK3CG;SIRPB1;CXCL16;IFIH1;KYNU;CLEC5A;TRIM25;PGLYRP1;CAMP;CR2;FCER1G;CR1;SYK;RIPK2;DDX58;SLC11A1;KRT1;CYBB;CYBA;RNASE3;RNASE2;HLA-E;FGR;HCK;CLEC4D;TYROBP;BTK;TLR9;IRF7;TLR8;CD300E;TRIM58;BPI;CLEC4E;TLR4;TLR2;CFD;WFDC12;COLEC12;NLRC5;NOD2;CFP;MEFV;AGER;CORO1A;RELB;CLEC7A;PLCG2;CD300LB;S100A12;PI3;LYN;TRIM40;SIGLEC…
NasalRNAseq_mod1	GO_Biological_Process_2021	regulation of interleukin-1 beta production (GO:0032651)	40/83	2.25597e-18	ORM1;TNFAIP3;LPL;NLRC4;NOD2;LILRA2;MEFV;ORM2;TNF;AGER;LILRA5;CLEC7A;ZC3H12A;CASP1;CCL3;SIRPA;NLRP3;CCR7;FFAR1;CD33;GBP5;EGR1;SERPINB1;RIPK2;CARD8;APOA1;LILRB4;P2RX7;IL6;NLRP12;AIM2;TYROBP;CARD17;TLR8;GHRL;MNDA;CARD16;TLR6;TLR4;MYD88
NasalRNAseq_mod1	GO_Biological_Process_2021	cellular response to molecule of bacterial origin (GO:0071219)	47/115	4.68684e-18	CD86;CD274;CXCL6;CXCL8;LY96;TNFAIP3;CXCL1;NOD2;CXCL3;CXCL2;CXCL5;ZFP36;SBNO2;IL36B;ZC3H12A;ANKRD1;CASP1;PDE4B;SIRPA;NLRP3;CCL2;CTSG;CD14;IL10;MEF2C;DEFA4;ACOD1;DEFA3;LILRB1;PPBP;LILRB2;TICAM1;TNFRSF1B;IRGM;IL1F10;IL1A;IL6;IL1B;TNIP3;CARD17;CARD16;VIM;CD68;FCGR2B;TLR4;MYD88;TLR2
NasalRNAseq_mod1	GO_Biological_Process_2021	positive regulation of response to external stimulus (GO:0032103)	52/139	4.80435e-18	TREM2;TNF;OASL;THBD;NFKBIZ;SCARF1;GPSM3;CCR2;PDGFRB;ZBP1;GBP5;ACOD1;CYBA;IL16;F2;EREG;IL17RA;TNFRSF1A;PLSCR1;IL23A;IL1B;NINJ1;TLR9;TLR8;ADAM8;S100A9;TLR4;S100A8;TLR2;GRN;PDGFB;LPL;LY96;CD1D;FPR2;PLA2G7;AIF1;THBS1;LILRA5;CCL3;S100A12;STX4;STX3;AKIRIN2;TGFB1;PDE2A;OSM;GPR4;BMP6;NFKBIA;NLRP12;TNIP1
NasalRNAseq_mod1	GO_Biological_Process_2021	response to lipopolysaccharide (GO:0032496)	54/159	1.43127e-16	CD86;CXCL6;CXCL8;TNFAIP3;CXCL1;PTPN22;CXCL3;CXCL2;CXCL5;ZFP36;IL36B;ZC3H12A;ANKRD1;CASP1;PDE4B;SIRPA;CTSG;GGT1;IL10;MEF2C;SLC11A1;ACOD1;IRAK3;TICAM1;TNFRSF1B;IL1A;IL1B;CARD17;PELI1;CARD16;TRIB1;S100A9;TLR4;S100A8;CD274;LY96;NOD2;SBNO2;NLRP3;CCL2;CD14;GGT5;DEFA4;DEFA3;LILRB1;PPBP;LILRB2;IRGM;IL1F10;IL6;TNIP3;VIM;CD68;MYD88
NasalRNAseq_mod1	GO_Biological_Process_2021	positive regulation of interleukin-6 production (GO:0032755)	34/76	2.67504e-14	LPL;TWIST1;NOD2;LILRA2;TNF;AGER;AIF1;LILRA5;IFIH1;CLEC7A;PLCG2;IL6R;SYK;DDX58;CARD9;CYBA;IL16;LILRB2;MMP8;POU2F2;EREG;IL17RA;TLR1;IL1A;IL6;TYROBP;IL1B;LEP;TLR9;TLR8;TLR6;TLR4;MYD88;TLR2
NasalRNAseq_mod1	GO_Biological_Process_2021	positive regulation of tumor necrosis factor superfamily cytokine production (GO:1903557)	35/81	3.46696e-14	CD86;ORM1;LPL;LY96;TWIST1;NOD2;LILRA2;ORM2;AGER;THBS1;LILRA5;IFIH1;CLEC7A;CCL3;PLCG2;TNFRSF8;CD14;CCR2;HAVCR2;SYK;DDX58;CYBA;MMP8;HLA-E;TLR1;IL1A;IL6;TYROBP;PTPRC;IL23A;OAS3;TLR9;ADAM8;TLR4;TLR2
NasalRNAseq_mod1	GO_Biological_Process_2021	neutrophil migration (GO:1990266)	34/77	3.97042e-14	CXCL6;CXCL8;ITGB2;PIK3CD;CXCL1;CXCL3;CXCL2;CXCL5;PIK3CG;CCL8;CCL7;CXCR1;CCL4;CXCR2;PDE4B;CCL3;CCL2;S100A12;NCKAP1L;CCL18;CD177;CCL24;EDN1;EDN2;FCER1G;CCL22;SYK;CCL20;PPBP;JAML;PECAM1;S100A9;CKLF;S100A8
NasalRNAseq_mod1	GO_Biological_Process_2021	granulocyte chemotaxis (GO:0071621)	33/73	4.42239e-14	CXCL6;CXCL8;ITGB2;PIK3CD;CXCL1;CXCL3;CXCL2;CXCL5;PIK3CG;ADGRE2;CCL8;CCL7;CXCR1;CCL4;CXCR2;PDE4B;CCL3;CCL2;S100A12;NCKAP1L;CCL18;CCL24;EDN1;EDN2;FCER1G;CCL22;SYK;CCL20;PPBP;JAML;S100A9;CKLF;S100A8
NasalRNAseq_mod1	GO_Biological_Process_2021	neutrophil chemotaxis (GO:0030593)	32/70	8.04364e-14	CXCL6;CXCL8;ITGB2;PIK3CD;CXCL1;CXCL3;CXCL2;CXCL5;PIK3CG;CCL8;CCL7;CXCR1;CCL4;CXCR2;PDE4B;CCL3;CCL2;S100A12;NCKAP1L;CCL18;CCL24;EDN1;EDN2;FCER1G;CCL22;SYK;CCL20;PPBP;JAML;S100A9;CKLF;S100A8
NasalRNAseq_mod1	GO_Biological_Process_2021	positive regulation of defense response (GO:0031349)	38/98	1.15485e-13	GRN;LPL;CD1D;FPR2;TNF;PLA2G7;LILRA5;NFKBIZ;CCL3;S100A12;GPSM3;CCR2;ZBP1;GBP5;AKIRIN2;MEF2C;PDE2A;OSM;CYBA;IL16;GPR4;EREG;IL17RA;TNFRSF1A;NFKBIA;PLSCR1;NLRP12;TNIP1;IL23A;IL1B;NINJ1;TLR9;TLR8;ADAM8;S100A9;TLR4;S100A8;TLR2
NasalRNAseq_mod1	GO_Biological_Process_2021	positive regulation of tumor necrosis factor production (GO:0032760)	33/77	2.73315e-13	ORM1;LPL;LY96;TWIST1;NOD2;LILRA2;ORM2;AGER;THBS1;LILRA5;IFIH1;CLEC7A;CCL3;PLCG2;TNFRSF8;CD14;CCR2;HAVCR2;SYK;DDX58;CYBA;MMP8;HLA-E;TLR1;IL1A;IL6;TYROBP;PTPRC;IL23A;OAS3;TLR9;TLR4;TLR2
NasalRNAseq_mod1	GO_Biological_Process_2021	cellular response to lipid (GO:0071396)	59/219	4.8866e-13	CD86;CXCL6;CXCL8;TNFAIP3;CXCL1;CXCL3;CXCL2;CXCL5;CRHBP;ZFP36;IL36B;ZC3H12A;ANKRD1;CASP1;PDE4B;FFAR3;SIRPA;CTSG;FFAR2;IL10;MEF2C;TESC;ACOD1;GPBAR1;TICAM1;SSTR2;TNFRSF1B;IL1A;IL1B;CARD17;CARD16;TLR4;CD274;TWF2;LPL;LY96;ATP1A3;NOD2;TFPI;SBNO2;SPP1;NLRP3;CCL2;CD14;LYN;DEFA4;DEFA3;MSN;LILRB1;PPBP;LILRB2;IRGM;IL1F10;IL6;FES;TNIP3;VIM;CD68;MYD88
NasalRNAseq_mod1	GO_Biological_Process_2021	positive regulation of interleukin-1 beta production (GO:0032731)	27/56	2.63036e-12	ORM1;LPL;NLRC4;NOD2;LILRA2;ORM2;TNF;AGER;LILRA5;CLEC7A;CASP1;CCL3;NLRP3;GBP5;EGR1;RIPK2;CARD8;P2RX7;IL6;NLRP12;AIM2;TYROBP;TLR8;MNDA;TLR6;TLR4;MYD88
NasalRNAseq_mod1	GO_Biological_Process_2021	cellular response to oxygen-containing compound (GO:1901701)	73/323	5.56871e-12	CD86;CXCL6;CXCL8;NCF1;AQP9;TNFAIP3;CXCL1;CXCL3;CXCL2;ACTB;CXCL5;CRHBP;ZFP36;IL36B;ZC3H12A;SESN2;ANKRD1;CASP1;PDE4B;FFAR3;SIRPA;CTSG;FFAR2;IL10;MEF2C;TESC;ACOD1;GPBAR1;FOS;TICAM1;SSTR2;TNFRSF1B;MMP9;IL1A;RRAGC;IL1B;CARD17;CARD16;TLR4;TLR2;CD274;PDGFB;TWF2;LPL;LY96;NOD2;SBNO2;P2RY6;GNG2;NLRP3;CCL2;CD14;LYN;EGR1;JUN;AOC1;DEFA4;PDE2A;DEFA3;LILRB1;PPBP;LILRB2;IRGM;IL1F10;P2RX7;IL6;NR4A3;FES;TNIP3;VIM;…
NasalRNAseq_mod1	GO_Biological_Process_2021	negative regulation of inflammatory response (GO:0050728)	56/212	5.56871e-12	GPR27;TNFAIP6;TNFAIP3;ADM;TREM2;METRNL;CDH5;CYSLTR1;FCGR3A;HTR7;SIRPA;TNFAIP8L2;GGT1;INSL3;IL10;PTGIR;SYK;RHBDF2;ACOD1;GPBAR1;APOA1;PTH2R;TNFRSF1B;TAAR1;TNFRSF1A;FGR;HCK;ADCYAP1;ADORA2A;SMPDL3B;GRN;CALCRL;ADCY4;FURIN;FPR2;AOAH;GPR84;MEFV;ADCY7;GNG2;HRH2;ALOX5;PLCG2;NLRP3;FCGR1A;ELANE;LYN;GGT5;CD163;SIGLEC10;NLRP12;IL6;FCGR2A;ADM2;GHRL;TEK
NasalRNAseq_mod1	GO_Biological_Process_2021	defense response to bacterium (GO:0042742)	50/176	5.82602e-12	TREM2;MPO;WFDC5;HTN1;PRB3;STAB1;CTSG;PGLYRP1;IL6R;CAMP;GBP7;FCER1G;SYK;SLC11A1;RNASE3;RNASE2;MPEG1;HLA-E;FGR;IL23A;OAS3;ADGRB1;TLR9;BPI;TLR6;S100A9;TLR4;NAIP;S100A8;TLR2;WFDC12;COLEC12;CEBPB;FPR2;NLRC4;NOD2;CFP;S100A12;PI3;GBP2;ELANE;DEFA4;DEFA3;ISG15;LYZ;IRGM;IL6;SEMG1;HAMP;MYD88
NasalRNAseq_mod1	GO_Biological_Process_2021	positive regulation of interleukin-1 production (GO:0032732)	28/62	6.07179e-12	ORM1;LPL;NLRC4;NOD2;LILRA2;ORM2;TNF;AGER;LILRA5;CLEC7A;CASP1;CCL3;NLRP3;GBP5;EGR1;RIPK2;CARD8;IL16;P2RX7;IL6;NLRP12;AIM2;TYROBP;TLR8;MNDA;TLR6;TLR4;MYD88
NasalRNAseq_mod1	GO_Biological_Process_2021	positive regulation of intracellular signal transduction (GO:1902533)	102/546	2.49536e-11	CD86;CSF3;NCF1;IRS2;FGF2;TNF;FGF8;LGALS1;TNFSF11;TRIM25;PIM2;PDGFRB;PRKCB;HGF;TICAM1;EREG;RRAGC;IL23A;DDIT3;ADAM8;TRIB3;CARD16;S100A9;S100A8;PDGFB;AGER;PIK3R5;CLEC7A;PLCG2;HMOX1;S100A12;PMAIP1;CD14;LYN;KL;TGFB1;TNFSF14;LIF;IL6;PTPRC;CLEC6A;FGF18;REL;CASS4;HPSE;MYD88;FLT1;HIP1;FLT3;PIK3CD;SECTM1;CGAS;TREM2;AREG;LITAF;PIK3CG;BBC3;OASL;RAC2;CASP1;CCR7;IL11;RIPK2;SPHK1;RHOG;GAB2;MMP8;ADRA2B;VAV1;TNFR…
NasalRNAseq_mod1	GO_Biological_Process_2021	positive regulation of MAPK cascade (GO:0043410)	64/274	3.74697e-11	TENM1;FLT1;FLT3;DIRAS1;LRRK2;PTPN22;TREM2;ARRB2;FGF2;TNF;PIK3CG;ICAM1;TNFSF11;CCR7;PDGFRB;IL11;EDN1;MMP8;ADRA2B;ADCYAP1;TLR9;CHI3L1;ADAM8;CD44;NECAB2;CSF1R;SEMA7A;NOTCH1;C5AR1;PDGFB;FPR2;NOD2;AGER;PIK3R6;PIK3R5;LILRA5;P2RY6;CCL8;CCL7;CCL4;PLCG2;CCL3;S100A12;CCL2;CCL18;ELANE;SLAMF1;CCR1;CCL24;CCL22;TGFB1;CCL20;CARD9;LIF;LAPTM5;OSM;VEGFA;MARCO;IL6;PTPRC;GPR183;LEP;FGF18;TEK
NasalRNAseq_mod1	GO_Biological_Process_2021	cellular response to interferon-gamma (GO:0071346)	39/121	3.9309e-11	PTAFR;IFI30;AIF1;ICAM1;OASL;CCL8;CCL7;CCL4;CASP1;CCL3;SIRPA;TRIM25;CCL2;CCL18;FCGR1A;GBP2;IL12RB1;GBP1;GBP5;CCL24;GBP7;CCL22;CCL20;STAT1;IFNGR2;ACOD1;HLA-C;HLA-F;HLA-G;HLA-E;HCK;IRF4;IRF1;OAS3;IRF7;IRF8;TLR4;CD44;TLR2
NasalRNAseq_mod1	GO_Biological_Process_2021	negative regulation of interleukin-6 production (GO:0032715)	19/31	5.26461e-11	IL10;ORM1;C5AR2;TNFAIP3;PTPN22;IRAK3;TNF;LILRB4;NLRP12;SYT11;ZC3H12A;TLR9;SIRPA;NCKAP1L;BPI;GHRL;PTPN6;TLR4;SLAMF1
NasalRNAseq_mod1	GO_Biological_Process_2021	regulation of interleukin-8 production (GO:0032677)	31/81	5.54351e-11	FCN1;C5AR2;PTPN22;NOD2;LILRA2;TNF;CLEC7A;TMSB4X;FFAR2;CD14;CD33;ELANE;IL10;SYK;DDX58;PRG3;TLR1;IL6;PTPRC;DDIT3;IL1B;LEP;BCL3;TLR9;CHI3L1;TLR8;BPI;TLR6;TLR4;MYD88;TLR2
NasalRNAseq_mod1	GO_Biological_Process_2021	regulation of cytokine production involved in inflammatory response (GO:1900015)	22/43	1.11851e-10	GBP5;CARD9;TREM2;NOD2;MEFV;F2;TICAM1;ADCY7;HIF1A;TNF;LILRB4;IL17RA;PER1;IL6;CLEC7A;ALOX5;LEP;ZC3H12A;SIRPA;TLR6;TLR4;MYD88
NasalRNAseq_mod1	GO_Biological_Process_2021	response to cytokine (GO:0034097)	43/150	1.98719e-10	IFITM3;CD274;CSF1R;CSF3;IFITM1;IFITM2;FLT3;CXCR4;MEFV;CXCL16;RELB;IL1RL2;IRAK2;KYNU;CASP1;TIMP2;CCR7;TIMP1;GGT1;IL6R;JAK3;MCL1;GGT5;MME;IL1R1;STAT1;SLC11A1;SPHK1;MX2;ISG15;IRAK3;IL1F10;PLSCR1;NLRP12;ALDH1A2;IL1B;REL;CHI3L1;HCLS1;PTPN6;PTPN7;MYD88;IL18R1
NasalRNAseq_mod1	GO_Biological_Process_2021	regulation of T cell proliferation (GO:0042129)	29/76	3.16686e-10	CD86;CD274;CEBPB;IL27;CD1D;AIF1;IL4I1;PNP;NCKAP1L;VSIG4;JAK3;IL10;TNFSF18;CR1;ARG1;LILRB1;LILRB2;TNFRSF1B;HLA-G;LILRB4;CCDC88B;IL6;PTPRC;IL23A;IL1B;LEP;TNFSF9;TNFSF8;CLC
NasalRNAseq_mod1	GO_Biological_Process_2021	regulation of interferon-gamma production (GO:0032649)	31/86	3.22667e-10	CD274;EBI3;IL27;PTPN22;VSIR;CLEC7A;ZC3H12A;PDE4B;SIRPA;CCR7;CD14;IL12RB1;CCR2;HAVCR2;CR1;IL1R1;SLC11A1;LAPTM5;ISG15;LILRB1;INHBA;LILRB4;SLC7A5;IL23A;DDIT3;IL1B;RARA;TLR9;TLR8;TLR4;IL18R1
NasalRNAseq_mod1	GO_Biological_Process_2021	negative regulation of T cell activation (GO:0050868)	22/45	3.32131e-10	CD86;IL10;CD274;RIPOR2;CEBPB;CR1;ARG1;LAPTM5;PTPN22;LILRB1;LILRB2;HLA-G;LILRB4;IL4I1;CEACAM1;NCKAP1L;TNFAIP8L2;VSIG4;FCGR2B;JAK3;PAG1;HAVCR2
NasalRNAseq_mod1	GO_Biological_Process_2021	regulation of phagocytosis (GO:0050764)	25/58	3.75902e-10	DYSF;TREM2;FPR2;IL2RG;TNF;SIRPB1;PIP4P2;CLEC7A;SIRPA;FCER1G;SYK;SLC11A1;SPHK1;APOA1;CYBA;OLFM4;FGR;HCK;PLSCR1;PTPRC;SYT11;IL1B;DOCK2;FCGR2B;TLR2
NasalRNAseq_mod1	GO_Biological_Process_2021	negative regulation of immune response (GO:0050777)	47/178	4.29678e-10	GPR27;SPI1;CALCRL;ADCY4;TNFAIP3;ADM;TREM2;FURIN;GPR84;SAMSN1;ADCY7;FCRLB;CYSLTR1;FCGR3A;HTR7;GNG2;HRH2;PLCG2;GGT1;INSL3;FCGR1A;CCR2;HAVCR2;GGT5;LYN;IL10;CD163;PTGIR;CR1;SYK;CD300A;RHBDF2;ACOD1;GPBAR1;IRAK3;PTH2R;LILRB1;HLA-G;TAAR1;FGR;ADCYAP1;HCK;IL6;FCGR2A;ADORA2A;ADM2;FCGR2B
NasalRNAseq_mod1	GO_Biological_Process_2021	extracellular matrix organization (GO:0030198)	65/300	6.79343e-10	COL18A1;ITGAM;ITGB3;ITGA2B;ITGB2;ICAM2;LOXL3;ICAM3;ICAM4;ICAM5;ITGAL;FGF2;ICAM1;ADAMTS4;MMP25;ADAMTS2;CAPNS2;ADAMTSL4;CTSL;ADAMTS1;TIMP2;ITGAX;CYP1B1;COL10A1;CTSG;MADCAM1;TIMP1;ITGA4;MMP8;MMP9;MMP12;ADAM19;GREM1;VCAN;COL2A1;ITGAD;MMP17;PXDN;COL8A2;MATN1;PECAM1;MMP19;ITGA7;ADAM8;ITGA5;LCP1;CD44;FBN2;COL15A1;COL13A1;COL11A2;PDGFB;FURIN;THBS1;HAS1;SPP1;ELANE;TGFB1;COL22A1;MFAP5;COL5A3;COL20A1;TLL2;C…
NasalRNAseq_mod1	GO_Biological_Process_2021	regulation of cytokine production (GO:0001817)	42/150	7.11694e-10	C5AR2;PIK3CD;TREM2;CLEC9A;TNF;PIK3CG;IFIH1;ALOX5;SIRPA;CCR7;IGF2BP3;ICOSLG;CCR2;ZBP1;LYN;IL10;SRGN;BTNL8;DDX58;SLC11A1;NFAM1;CARD9;BTNL3;ISG15;TNFRSF1B;EREG;BATF;CLEC4A;CCDC88B;FGR;IL1A;PER1;IL6;NLRP12;PTPRC;SYT11;CLEC6A;BCL6B;LEP;IRF7;IRF8;FCGR2B
NasalRNAseq_mod1	GO_Biological_Process_2021	positive regulation of inflammatory response (GO:0050729)	31/89	7.78747e-10	GRN;LPL;TNF;PLA2G7;LILRA5;NFKBIZ;CCL3;S100A12;GPSM3;CCR2;ZBP1;PDE2A;OSM;IL16;GPR4;MMP8;IL17RA;TNFRSF1A;NFKBIA;IL6;NLRP12;TNIP1;IL23A;IL1B;NINJ1;TLR9;ADAM8;S100A9;TLR4;S100A8;TLR2
NasalRNAseq_mod1	GO_Biological_Process_2021	regulation of interleukin-12 production (GO:0032655)	23/51	7.78747e-10	IL10;SYK;RIPK2;LAPTM5;IL16;IRAK3;LILRB1;MEFV;HLA-G;AGER;THBS1;LILRA5;IL23A;CLEC7A;TLR9;PLCG2;TLR8;CCR7;LTB;JAK3;TLR4;TLR2;SLAMF1
NasalRNAseq_mod1	GO_Biological_Process_2021	response to interferon-gamma (GO:0034341)	29/80	1.14874e-09	IFITM3;IFITM1;IFITM2;MEFV;AIF1;CXCL16;CCL8;CCL7;KYNU;CCL4;CASP1;CCL3;SIRPA;CCL2;CCL18;GBP2;IL12RB1;GBP1;GBP5;CCL24;GBP7;CCL22;CCL20;STAT1;SLC11A1;ACOD1;IRF8;TLR4;TLR2
NasalRNAseq_mod1	GO_Biological_Process_2021	negative regulation of tumor necrosis factor superfamily cytokine production (GO:1903556)	22/48	1.42567e-09	IL10;CD274;ORM1;C5AR2;TNFAIP3;PTPN22;IRAK3;LILRB1;LILRA4;VSIR;CLEC4A;SYT11;ZC3H12A;RARA;SIRPA;BPI;GHRL;PTPN6;TLR4;CD33;HAVCR2;SLAMF1
NasalRNAseq_mod1	GO_Biological_Process_2021	myeloid leukocyte differentiation (GO:0002573)	27/71	1.52911e-09	CSF1R;CDKN1A;CSF3;CSF2;SPI1;CSF1;CEBPE;PDE1B;PIK3CD;SNX10;TREM2;SBNO2;TNFSF11;CCR7;BATF2;BATF3;GAB2;CBFA2T3;MMP9;OSCAR;BATF;VEGFA;DCSTAMP;TYROBP;EFNA2;GPR183;RARA
NasalRNAseq_mod1	GO_Biological_Process_2021	positive regulation of reactive oxygen species metabolic process (GO:2000379)	22/49	2.27967e-09	PDGFRB;CDKN1A;ITGAM;TGFB1;SYK;GADD45A;ITGB2;PDGFB;ACOD1;CYBA;FPR2;F2;MMP8;THBS1;TYROBP;CLEC7A;ZC3H12A;ADGRB1;PLCG2;TLR6;TLR4;CD177
NasalRNAseq_mod1	GO_Biological_Process_2021	positive regulation of peptidyl-tyrosine phosphorylation (GO:0050731)	38/134	4.02765e-09	CSF1R;CSF3;CSF2;IL20;FLT3;ITGB3;PDGFB;NEDD9;TREM2;TNF;LILRA5;SOCS3;PLCG2;FCGR1A;IL6R;LYN;TNFSF18;IL11;TGFB1;RIPK2;HGF;LIF;OSM;PARP14;PARP9;BMP6;TNFRSF1A;VEGFA;GREM1;IL6;PTPRC;IL23A;CLEC6A;CASS4;PECAM1;HCLS1;ITGA5;CD44
NasalRNAseq_mod1	GO_Biological_Process_2021	negative regulation of tumor necrosis factor production (GO:0032720)	21/46	4.20116e-09	IL10;ORM1;C5AR2;TNFAIP3;PTPN22;IRAK3;LILRB1;LILRA4;VSIR;CLEC4A;SYT11;ZC3H12A;RARA;SIRPA;BPI;GHRL;PTPN6;TLR4;CD33;HAVCR2;SLAMF1
NasalRNAseq_mod1	GO_Biological_Process_2021	cellular response to chemokine (GO:1990869)	24/60	5.34726e-09	CCR1;CXCL6;RIPOR2;CCL24;CXCL8;CCL22;DUSP1;CCL20;DOCK8;CXCL1;OXSR1;PPBP;CXCL3;CXCL2;CXCL5;CCL8;CCL7;ZC3H12A;CCL4;CCL3;CCL2;CCL18;SH2B3;CCR2
NasalRNAseq_mod1	GO_Biological_Process_2021	positive regulation of cellular process (GO:0048522)	105/625	5.34726e-09	CD86;CSF3;CSF2;CSF1;HP;IRS2;FGF2;TNF;CXCL16;ZFP36;FGF8;CCND2;MYC;NAMPT;ZC3H12A;PROK2;SIRPA;IER5;IL6R;PDGFRB;SLC11A1;CYBA;EREG;ADAM8;S100A9;S100A8;CSF1R;DLX2;NOTCH1;HPN;PDGFB;CHRD;FPR2;SDCBP;FUT7;GRK5;CLEC7A;SLAMF1;LYN;TNFSF18;EGR2;TGFB1;EGR4;LIF;CDC6;BMP6;FOSL1;BST1;IL6;FGF18;SPDYA;IL7R;FLT1;FLT3;TREM2;TCIRG1;GLI1;AREG;CXCL5;SIRPB1;ITGAX;CCR7;TIMP1;IL11;EDN1;CR1;EDN2;FCER1G;RIPK2;SPHK1;TFE3;RHOG;…
NasalRNAseq_mod1	GO_Biological_Process_2021	defense response to symbiont (GO:0140546)	36/124	5.7732e-09	IFITM3;IFITM1;IFITM2;NLRC5;CGAS;IFIT1;IFIT3;IFIT2;OASL;IFIH1;PMAIP1;FLNA;ZBP1;RSAD2;MLKL;DDX58;STAT1;MX2;ACOD1;ISG15;LILRB1;RNASE2;ISG20;IL6;PLSCR1;PTPRC;IRF1;OAS3;IFIT1B;IRF7;TLR9;TLR8;APOBEC3A;MYD88;APOBEC3B;TLR2
NasalRNAseq_mod1	GO_Biological_Process_2021	regulation of response to external stimulus (GO:0032101)	37/130	5.86703e-09	SEMA7A;GRN;IL20;CXCR4;PTPN22;TREM2;NOD2;PTGS2;HERC5;GRK1;SBNO2;IL1RL2;NLRP6;CASP5;ADGRA2;TMSB4X;ALOX5;CASP1;GGT1;CD55;CCR2;ZBP1;IL1R1;PDE6G;GP1BA;F2;FGR;BST1;HCK;IRF1;BCL6B;SAG;PPEF1;FCGR2B;PIK3AP1;MYD88;BIRC3
NasalRNAseq_mod1	GO_Biological_Process_2021	negative regulation of lymphocyte proliferation (GO:0050672)	19/39	7.75175e-09	CD86;IL10;LYN;CD274;CEBPB;CR1;TNFRSF13B;ARG1;CD300A;LST1;LILRB1;LILRB2;HLA-G;LILRB4;IL4I1;TYROBP;MNDA;VSIG4;FCGR2B
NasalRNAseq_mod1	GO_Biological_Process_2021	regulation of MAP kinase activity (GO:0043405)	31/97	7.75175e-09	TENM1;FLT1;FLT3;DIRAS1;LRRK2;PDGFB;NOD2;FGF2;TNF;PIK3R6;PIK3CG;PIK3R5;RGS2;TNFSF11;S100A12;SH2B3;ELANE;PDGFRB;LYN;EDN1;TGFB1;CD300A;DUSP1;IRAK3;VEGFA;IL1B;FGF18;ADAM8;TRIB3;TRIB1;PPEF2
NasalRNAseq_mod1	GO_Biological_Process_2021	extracellular structure organization (GO:0043062)	50/216	1.15736e-08	COL18A1;ITGAM;ITGB3;ITGA2B;ITGB2;ICAM2;ICAM3;ICAM4;ICAM5;ITGAL;FGF2;ICAM1;ADAMTS4;MMP25;ADAMTS2;ADAMTSL4;ADAMTS1;ITGAX;COL10A1;MADCAM1;ITGA4;MMP8;MMP9;MMP12;ADAM19;VCAN;COL2A1;ITGAD;MMP17;PXDN;COL8A2;MATN1;PECAM1;MMP19;ITGA7;ITGA5;CD44;FBN2;COL15A1;COL13A1;COL11A2;PDGFB;FURIN;THBS1;SPP1;COL22A1;MFAP5;COL5A3;COL9A3;TGFBI
NasalRNAseq_mod1	GO_Biological_Process_2021	regulation of angiogenesis (GO:0045765)	48/203	1.21432e-08	GRN;CXCL8;FLT1;PLXND1;PDE3B;TWIST1;PIK3CD;TNFAIP3;THBS2;HIF1A;FGF2;THBS1;PIK3R6;HK2;CDH5;ADGRA2;ADAMTS1;ALOX5;ZC3H12A;STAB1;ITGAX;CYP1B1;PROK2;HMOX1;EMILIN1;HOXA5;CCR3;CCR2;PRKCB;STAT1;SPHK1;KRT1;HLA-G;VEGFA;IL1A;CEACAM1;IL6;IL1B;ADM2;LEP;ADGRB1;NINJ1;RHOJ;FGF18;CHI3L1;GHRL;ANGPTL4;TEK
NasalRNAseq_mod1	GO_Biological_Process_2021	positive regulation of chemokine production (GO:0032722)	22/53	1.23445e-08	CSF1R;EGR1;SYK;LPL;TWIST1;TNF;AGER;AIF1;HIF1A;IL17RA;ADCYAP1;IL6;CLEC7A;IL1B;OAS3;TLR9;FFAR3;HMOX1;FFAR2;IL6R;TLR4;TLR2
NasalRNAseq_mod1	GO_Biological_Process_2021	external encapsulating structure organization (GO:0045229)	50/217	1.31185e-08	COL18A1;ITGAM;ITGB3;ITGA2B;ITGB2;ICAM2;ICAM3;ICAM4;ICAM5;ITGAL;FGF2;ICAM1;ADAMTS4;MMP25;ADAMTS2;ADAMTSL4;ADAMTS1;ITGAX;COL10A1;MADCAM1;ITGA4;MMP8;MMP9;MMP12;ADAM19;VCAN;COL2A1;ITGAD;MMP17;PXDN;COL8A2;MATN1;PECAM1;MMP19;ITGA7;ITGA5;CD44;FBN2;COL15A1;COL13A1;COL11A2;PDGFB;FURIN;THBS1;SPP1;COL22A1;MFAP5;COL5A3;COL9A3;TGFBI
NasalRNAseq_mod1	GO_Biological_Process_2021	regulation of defense response (GO:0031347)	28/83	1.37435e-08	GRN;SEMA7A;IL20;PTPN22;TREM2;NOD2;PTGS2;HERC5;IL1RL2;SBNO2;CASP5;NLRP6;TMSB4X;ALOX5;CASP1;GGT1;CCR2;ZBP1;IL1R1;FGR;HCK;BST1;IRF1;BCL6B;FCGR2B;PIK3AP1;MYD88;BIRC3
NasalRNAseq_mod1	GO_Biological_Process_2021	positive regulation of smooth muscle cell proliferation (GO:0048661)	20/46	2.92611e-08	IL10;PDGFRB;EDN1;JUN;STAT1;PDGFB;HTR1B;AIF1;FGF2;THBS1;TNF;MMP9;EREG;P2RY6;IL6;NR4A3;ADAMTS1;HMOX1;IL6R;ELANE
NasalRNAseq_mod1	GO_Biological_Process_2021	cellular response to type I interferon (GO:0071357)	24/65	3.09402e-08	IFITM3;EGR1;IFITM1;IFITM2;RSAD2;STAT1;MX2;HLA-C;ISG15;IFIT1;HLA-F;HLA-G;IFIT3;IFIT2;OASL;HLA-E;ISG20;IRF4;IRF1;OAS3;IRF7;IRF8;GBP2;MYD88
NasalRNAseq_mod1	GO_Biological_Process_2021	type I interferon signaling pathway (GO:0060337)	24/65	3.09402e-08	IFITM3;EGR1;IFITM1;IFITM2;RSAD2;STAT1;MX2;HLA-C;ISG15;IFIT1;HLA-F;HLA-G;IFIT3;IFIT2;OASL;HLA-E;ISG20;IRF4;IRF1;OAS3;IRF7;IRF8;GBP2;MYD88
NasalRNAseq_mod1	GO_Biological_Process_2021	negative regulation of interleukin-1 production (GO:0032692)	16/30	3.57297e-08	IL10;SERPINB1;CARD8;TNFAIP3;APOA1;MEFV;LILRB4;CEACAM1;NLRP12;ZC3H12A;CARD17;NLRP3;GHRL;FFAR1;CARD16;CD33
NasalRNAseq_mod1	GO_Biological_Process_2021	defense response to virus (GO:0051607)	36/133	4.05912e-08	IFITM3;IFITM1;IFITM2;NLRC5;CGAS;IFIT1;IFIT3;IFIT2;OASL;IFIH1;PMAIP1;FLNA;ZBP1;RSAD2;MLKL;DDX58;STAT1;MX2;ACOD1;ISG15;LILRB1;RNASE2;ISG20;IL6;PLSCR1;PTPRC;IRF1;OAS3;IFIT1B;IRF7;TLR9;TLR8;APOBEC3A;MYD88;APOBEC3B;TLR2
NasalRNAseq_mod1	GO_Biological_Process_2021	positive regulation of cytokine production involved in inflammatory response (GO:1900017)	12/17	5.50029e-08	GBP5;IL6;CLEC7A;CARD9;NOD2;TLR6;TICAM1;HIF1A;TNF;TLR4;MYD88;IL17RA
NasalRNAseq_mod1	GO_Biological_Process_2021	positive regulation of cytosolic calcium ion concentration (GO:0007204)	38/147	5.62476e-08	GPR65;C5AR2;C5AR1;FPR1;OPRL1;LPAR2;CXCR4;FPR3;FPR2;SLC8A1;P2RY8;CYSLTR1;GNA15;C1QTNF1;CXCR1;CCRL2;CXCR2;C3AR1;PROK2;CHRNA10;CCR7;S1PR3;FFAR1;S1PR4;CCR3;CD55;CCR2;CCR1;GPR17;EDN1;PTGIR;XCR1;EDN2;GPR4;P2RX7;ADCYAP1;GHRL;GPR18
NasalRNAseq_mod1	GO_Biological_Process_2021	positive regulation of cell population proliferation (GO:0008284)	83/474	5.68024e-08	CD86;CDKN1A;CSF3;CSF2;FLT1;CSF1;FLT3;IRS2;TCIRG1;GLI1;AREG;FGF2;TNF;CXCL5;FGF8;CCND2;MYC;NAMPT;PIM1;ITGAX;PROK2;SOX8;TIMP1;IL6R;PDGFRB;IL11;MEF2C;EDN1;CR1;EDN2;SPHK1;RHOG;GAB2;EREG;GREM1;HCK;IL1B;RARA;HCLS1;HBEGF;CSF1R;GRN;NOTCH1;C5AR1;PDGFB;CHRD;NOD2;AIF1;THBS1;DLL4;SDCBP;SERTAD1;GRK5;CLEC7A;CXCR2;HMOX1;STX4;S1PR3;STX3;ELANE;SLAMF1;LYN;TGFB1;EGR4;STAT1;LIF;OSM;BMP6;TBX2;VEGFA;FOSL1;BST1;IL6;PTPR…
NasalRNAseq_mod1	GO_Biological_Process_2021	regulation of interleukin-10 production (GO:0032653)	20/48	6.54382e-08	CD274;SYK;ISG15;LILRB1;NOD2;MMP8;AGER;LILRB4;VSIR;LILRA5;IL6;TYROBP;CLEC7A;IL23A;IRF4;PLCG2;TLR9;FCGR2B;JAK3;TLR4
NasalRNAseq_mod1	GO_Biological_Process_2021	macrophage activation (GO:0042116)	17/36	1.09417e-07	ITGAM;EDN2;CD93;SYK;SLC11A1;C5AR1;ITGB2;DYSF;TREM2;FPR2;AGER;AIF1;TNF;TLR1;SBNO2;PLCG2;TLR4
NasalRNAseq_mod1	GO_Biological_Process_2021	regulation of ERK1 and ERK2 cascade (GO:0070372)	51/238	1.09417e-07	PTPN22;TREM2;ARRB2;FGF2;TNF;ICAM1;SPRED3;SIRPA;CCR7;EMILIN1;EPHB1;PDGFRB;SYK;DUSP6;ADCYAP1;CEACAM1;IL1B;CHI3L1;TLR4;CD44;NECAB2;CSF1R;SEMA7A;NOTCH1;C5AR1;PDGFB;FPR2;NOD2;AGER;P2RY6;CCL8;CCL7;CCL4;CCL3;CCL2;CCL18;GBP1;SLAMF1;CCR1;LYN;CCL24;CCL22;TGFB1;CCL20;CARD9;MARCO;PTPRC;TNIP1;GPR183;PTPN6;TEK
NasalRNAseq_mod1	GO_Biological_Process_2021	positive regulation of MAP kinase activity (GO:0043406)	24/69	1.11887e-07	PDGFRB;TENM1;EDN1;FLT1;TGFB1;FLT3;DIRAS1;LRRK2;PDGFB;NOD2;FGF2;TNF;PIK3CG;PIK3R6;PIK3R5;VEGFA;FGF18;TLR9;TNFSF11;S100A12;ADAM8;TLR6;ELANE;MAP3K11
NasalRNAseq_mod1	GO_Biological_Process_2021	regulation of NIK/NF-kappaB signaling (GO:1901222)	26/80	1.25957e-07	CD86;SPI1;PTPN22;NOD2;TNF;AGER;ADGRG3;RASSF2;TMSB4X;ZC3H12A;NLRP3;CD14;TRIM40;TNFSF14;SPHK1;LAPTM5;MMP8;NFKBIA;PTP4A3;NLRP12;IL23A;IL1B;BCL3;TLR9;TLR4;TLR2
NasalRNAseq_mod1	GO_Biological_Process_2021	positive regulation of immune response (GO:0050778)	25/75	1.39322e-07	SASH3;GRN;ITGAM;ITGB2;CD1D;FPR2;NOD2;NLRP3;CCR7;STX4;IL12RB1;CD177;IL10;GBP5;AKIRIN2;RSAD2;CYBA;LILRB1;EREG;PLSCR1;PTPRC;IL23A;TLR8;ADAM8;FCGR2B
NasalRNAseq_mod1	GO_Biological_Process_2021	adenylate cyclase-modulating G protein-coupled receptor signaling pathway (GO:0007188)	40/165	1.42146e-07	CALCRL;GPR65;FPR1;ADCY4;OPRL1;LPAR2;ADM;FPR2;ADCY7;ADGRG3;ADGRE1;GNA13;ADGRE2;GNA15;GNAT2;GRK5;ADGRE5;CNR2;RGS1;CNR1;ADGRE3;S1PR1;OXER1;FFAR3;S1PR3;INSL3;S1PR4;CCR3;ABCA1;PTGIR;PDE2A;HTR1B;PTH2R;GPR4;GPR3;ADCYAP1;MARCO;ADGRD1;ADORA2A;ADGRB1
NasalRNAseq_mod1	GO_Biological_Process_2021	phagocytosis, engulfment (GO:0006911)	17/37	1.72814e-07	MSR1;ITGAM;ITGB2;RHOG;RHOH;AIF1;THBS1;ARHGAP25;MARCO;XKR7;BIN2;ADGRB1;RAC2;ELMO1;FCGR1A;HAVCR1;FCGR2B
NasalRNAseq_mod1	GO_Biological_Process_2021	regulation of B cell proliferation (GO:0030888)	19/46	1.8405e-07	SASH3;CHRNB2;IL10;LYN;MEF2C;TNFRSF13B;CD300A;IRS2;TNFSF13B;BST1;PTPRC;TYROBP;GPR183;TLR9;NCKAP1L;MNDA;FCGR2B;TNFRSF4;CD22
NasalRNAseq_mod1	GO_Biological_Process_2021	positive regulation of protein kinase B signaling (GO:0051897)	39/161	2.21005e-07	CD86;CSF3;HIP1;FLT3;PDGFB;PIK3CD;IRS2;FGF2;TNF;AREG;THBS1;PIK3CG;PIK3R5;RASD2;FGF8;RAC2;CCL3;CCR7;PDGFRB;KL;TGFB1;HGF;RHOG;OSM;GAB2;VAV1;EREG;LEP;FGF18;CASS4;CHI3L1;HCLS1;ADAM8;TRIB3;HPSE;TEK;PIK3AP1;ENG;HBEGF
NasalRNAseq_mod1	GO_Biological_Process_2021	positive regulation of interleukin-8 production (GO:0032757)	22/61	2.21005e-07	FCN1;SYK;DDX58;NOD2;PRG3;LILRA2;TNF;TLR1;IL6;CLEC7A;DDIT3;IL1B;LEP;TLR9;CHI3L1;TLR8;FFAR2;CD14;TLR4;ELANE;MYD88;TLR2
NasalRNAseq_mod1	GO_Biological_Process_2021	regulation of chemokine production (GO:0032642)	18/42	2.25457e-07	CSF1R;EGR1;LPL;TREM2;AGER;AIF1;HIF1A;TNF;LILRB4;IL6;TLR9;FFAR3;HMOX1;FFAR2;IL6R;TLR4;ELANE;TLR2
NasalRNAseq_mod1	GO_Biological_Process_2021	negative regulation of inflammatory response to antigenic stimulus (GO:0002862)	35/136	2.43903e-07	GPR27;CALCRL;ADCY4;ADM;TREM2;FURIN;GPR84;ADCY7;CYSLTR1;FCGR3A;HTR7;GNG2;HRH2;PLCG2;GGT1;INSL3;FCGR1A;GGT5;LYN;IL10;CD163;PTGIR;SYK;RHBDF2;GPBAR1;PTH2R;TAAR1;FGR;ADCYAP1;HCK;IL6;FCGR2A;ADORA2A;ADM2;FCGR2B
NasalRNAseq_mod1	GO_Biological_Process_2021	regulation of cell population proliferation (GO:0042127)	115/764	3.58926e-07	CD86;CSF3;IFITM1;CSF2;CSF1;IRS2;FGF2;IFIT3;FGF8;CCND2;MYC;FTH1;NAMPT;CYP1B1;PROK2;TNFRSF8;PIM2;IER5;JUNB;IL6R;PDGFRB;EREG;ADGRB1;CSF1R;NOTCH1;PDGFB;SDCBP;GRK5;CLEC7A;IGFBP6;SLAMF1;LYN;STAT5B;JUN;TGFB1;EGR4;VDR;TNFRSF9;LIF;OSGIN1;CDC6;INHBA;ST18;BMP6;FOSL1;BST1;IL6;NR4A3;FES;FGF18;SPDYA;MELTF;IL7R;COL18A1;TENM1;BTG2;CDKN1A;FLT1;CXCL8;FLT3;CXCL1;TCIRG1;GLI1;AREG;CXCL5;ADAMTS1;ITGAX;TIMP1;CD33;IL10;…
NasalRNAseq_mod1	GO_Biological_Process_2021	calcium-mediated signaling (GO:0019722)	29/102	4.33961e-07	CXCL8;MCTP1;LRRK2;CXCR4;FPR2;SLC8A1;TRPM2;SAMD14;EDNRB;CXCR1;CCRL2;CXCR2;PLCG2;CCL3;TNFSF11;CCR7;CCR3;CCR2;CCR1;EDN1;XCR1;EDN2;CCL20;SPHK1;IRGM;LAT2;P2RX7;PTPRC;BTK
NasalRNAseq_mod1	GO_Biological_Process_2021	regulation of cell migration (GO:0030334)	72/408	4.33961e-07	IFITM1;ROBO4;FLT1;MCTP1;SERPINE2;CSF1;PLXND1;PIK3CD;FGF2;VSIR;ARHGAP4;CXCL16;DOCK10;CDH5;DACH1;FGF8;PLAU;TMSB4X;ITGAX;CYP1B1;PHACTR1;PLXNC1;SEMA6B;PDGFRB;EDN1;DDX58;SPHK1;HGF;MMP9;FGR;TMIGD3;CEACAM1;TMIGD1;IL1B;PECAM1;MYADM;SGK1;ENG;HBEGF;LRRC15;CSF1R;GRN;CEMIP;SEMA7A;NOTCH1;PDGFB;CHRD;NEDD9;AIF1;THBS1;ADGRG3;SDCBP;CLN3;CCL7;CLEC7A;CCL3;FLNA;STX4;CCR1;CCL24;NTNG2;TCAF2;TGFB1;OSGIN1;SOD2;VEGFA;VIL…
NasalRNAseq_mod1	GO_Biological_Process_2021	toll-like receptor signaling pathway (GO:0002224)	27/91	5.02359e-07	COLEC12;ITGAM;ITGB2;UBE2D1;LY96;CTSL;IRAK2;PLCG2;CD14;RIPK2;IRAK3;TICAM1;TLR1;TNIP1;TNIP3;BTK;TLR9;TLR8;TLR10;TLR6;PIK3AP1;S100A9;TLR4;S100A8;MYD88;BIRC3;TLR2
NasalRNAseq_mod1	GO_Biological_Process_2021	cellular response to tumor necrosis factor (GO:0071356)	43/194	5.85471e-07	CXCL8;TNFRSF13B;TNF;TNFSF13B;CRHBP;ZFP36;CCL8;CCL7;TMSB4X;ZC3H12A;CCL4;ANKRD1;CCL3;TNFSF11;TNFRSF8;CCL2;CCL18;GBP2;TNFRSF4;GBP1;TNFSF18;CCL24;CCL22;TNFSF14;TNFRSF12A;TNFSF15;CCL20;STAT1;TNFRSF9;ACOD1;TRAF1;TNFRSF1B;ST18;TNFRSF1A;NFKBIA;DCSTAMP;AIM2;LTA;TNFSF9;CHI3L1;TNFSF8;LTB;BIRC3
NasalRNAseq_mod1	GO_Biological_Process_2021	positive regulation of lymphocyte proliferation (GO:0050671)	24/75	6.14547e-07	CD86;CHRNB2;SASH3;CD274;MEF2C;IRS2;CD1D;LILRB2;AIF1;TNFSF13B;HLA-E;CCDC88B;BST1;IL6;PNP;PTPRC;IL23A;IL1B;GPR183;LEP;TLR9;NCKAP1L;JAK3;TNFRSF4
NasalRNAseq_mod1	GO_Biological_Process_2021	positive regulation of T cell activation (GO:0050870)	24/75	6.14547e-07	CD86;CD274;DOCK8;RHOH;CD1D;NOD2;LILRB2;AIF1;SIRPB1;CCDC88B;IL6;PNP;PTPRC;IL36B;IL23A;IL1B;LEP;SIRPA;TNFSF11;CCL2;CCR7;NCKAP1L;JAK3;CCR2
NasalRNAseq_mod1	GO_Biological_Process_2021	regulation of peptidyl-tyrosine phosphorylation (GO:0050730)	27/92	6.23835e-07	CSF3;ITGB3;ITGB2;PDGFB;TREM2;SAMSN1;IL22RA2;PLCG2;IL6R;IL11;TGFB1;RIPK2;HGF;LIF;OSM;BMP6;VEGFA;BST1;IL6;PTPRC;IL23A;CLEC6A;PECAM1;HCLS1;PTPN6;ITGA5;CD44
NasalRNAseq_mod1	GO_Biological_Process_2021	lipopolysaccharide-mediated signaling pathway (GO:0031663)	12/20	6.4819e-07	LYN;HCK;TGFB1;IL1B;CCL3;CCL2;PTPN22;BPI;CD14;TICAM1;TNF;TLR4
NasalRNAseq_mod1	GO_Biological_Process_2021	positive regulation of NF-kappaB transcription factor activity (GO:0051092)	37/155	7.22397e-07	IL1RAP;NLRC4;NOD2;TNF;AGER;IL18RAP;CLEC7A;IRAK2;TNFSF11;TRIM25;NLRP3;S100A12;TNFSF18;PRKCB;RIPK2;SPHK1;CARD9;IRAK3;TRAF1;TICAM1;NFKB2;NFKBIA;IL6;AIM2;SLCO3A1;IL1B;BTK;TLR9;ADAM8;CARD16;TLR6;S100A9;TLR4;S100A8;MYD88;IL18R1;TLR2
NasalRNAseq_mod1	GO_Biological_Process_2021	negative regulation of toll-like receptor signaling pathway (GO:0034122)	16/36	7.62244e-07	LYN;CD300A;LY96;TNFAIP3;ACOD1;TREM2;IRAK3;LILRA2;TICAM1;LILRA4;TLR9;CD14;TLR6;CD300LF;SMPDL3B;TLR4
NasalRNAseq_mod1	GO_Biological_Process_2021	regulation of cytokine production involved in immune response (GO:0002718)	13/24	8.42253e-07	IL10;LAPTM5;APOA1;LILRB1;NOD2;TNFRSF1B;TNF;SLC7A5;BTK;FFAR3;FFAR2;CLC;CCR2
NasalRNAseq_mod1	GO_Biological_Process_2021	receptor-mediated endocytosis (GO:0006898)	35/143	8.60311e-07	COLEC12;NLGN3;CALCRL;CXCL8;ITGAM;ITGB2;HP;ADM;FPR2;ARRB2;CLEC9A;ASGR1;CXCL16;CLN3;CXCR1;FCHO1;CTSL;MRC1;STAB1;CXCR2;FCGR1A;SCARF1;PDLIM7;MSR1;CD163;FCER1G;SYK;SGIP1;MX2;APOA1;LILRB1;LILRB4;IGF2R;MARCO;FCGR2B
NasalRNAseq_mod1	GO_Biological_Process_2021	negative regulation of interleukin-12 production (GO:0032695)	10/14	8.96887e-07	IL10;TLR8;IRAK3;LILRB1;CCR7;MEFV;THBS1;JAK3;LILRA5;SLAMF1
NasalRNAseq_mod1	GO_Biological_Process_2021	regulation of inflammatory response to antigenic stimulus (GO:0002861)	34/137	9.2344e-07	GPR27;CALCRL;ADCY4;ADM;TREM2;FURIN;GPR84;ADCY7;CYSLTR1;FCGR3A;HTR7;GNG2;HRH2;PLCG2;GGT1;INSL3;FCGR1A;GGT5;LYN;IL10;CD163;PTGIR;SYK;RHBDF2;GPBAR1;PTH2R;TAAR1;FGR;ADCYAP1;HCK;IL6;FCGR2A;ADORA2A;ADM2
NasalRNAseq_mod1	GO_Biological_Process_2021	chemokine-mediated signaling pathway (GO:0070098)	20/56	1.11496e-06	CCR1;CXCL6;CCL24;CXCL8;CCL22;CCL20;CXCL1;OXSR1;PPBP;CXCL3;CXCL2;CXCL5;CCL8;CCL7;CCL4;CCL3;CCL2;CCL18;SH2B3;CCR2
NasalRNAseq_mod1	GO_Biological_Process_2021	positive regulation of ERK1 and ERK2 cascade (GO:0070374)	39/172	1.26118e-06	NECAB2;CSF1R;SEMA7A;NOTCH1;C5AR1;PDGFB;PTPN22;TREM2;FPR2;ARRB2;NOD2;FGF2;TNF;AGER;ICAM1;P2RY6;CCL8;CCL7;CCL4;CCL3;TNFSF11;CCL2;CCR7;CCL18;SLAMF1;PDGFRB;CCR1;CCL24;TGFB1;CCL22;CCL20;CARD9;ADCYAP1;MARCO;PTPRC;GPR183;CHI3L1;TEK;CD44
NasalRNAseq_mod1	GO_Biological_Process_2021	positive regulation of cell motility (GO:2000147)	46/221	1.26118e-06	LRRC15;CSF1R;GRN;CEMIP;SEMA7A;NOTCH1;FLT1;CSF1;PDGFB;TWIST1;NEDD9;PIK3CD;AIF1;THBS1;VSIR;CXCL16;CDH5;SDCBP;CCL7;PLAU;CLEC7A;ITGAX;CCL3;CCR7;STX4;CCR1;PDGFRB;SEMA6B;CCL24;TCAF2;EDN1;TGFB1;SPHK1;HGF;SOD2;MMP9;VEGFA;VIL1;FGR;IL1B;SNAI1;MYADM;CASS4;PECAM1;FERMT3;HBEGF
NasalRNAseq_mod1	GO_Biological_Process_2021	negative regulation of leukocyte degranulation (GO:0043301)	8/9	1.28316e-06	CD84;CEACAM1;SPI1;CD300A;NCKAP1L;FCGR2B;HLA-F;CCR2
NasalRNAseq_mod1	GO_Biological_Process_2021	regulation of protein kinase B signaling (GO:0051896)	44/207	1.28381e-06	CD86;CSF3;HIP1;FLT3;PDGFB;PIK3CD;IRS2;ARRB2;AREG;FGF2;TNF;THBS1;PIK3CG;PIK3R5;RASD2;FGF8;RAC2;CCL3;CCR7;SH2B3;PDGFRB;KL;TGFB1;HGF;RHOG;OSM;GAB2;HLA-G;VAV1;EREG;RCN3;DDIT3;LEP;FGF18;CASS4;HCLS1;CHI3L1;TRIB3;ADAM8;HPSE;TEK;PIK3AP1;ENG;HBEGF
NasalRNAseq_mod1	GO_Biological_Process_2021	positive regulation of macromolecule metabolic process (GO:0010604)	67/384	1.8599e-06	CSF2;CXCL8;CSF1;PIK3CD;PTPN22;TREM2;ARRB2;FGF2;TNF;VSIR;CDH5;C1QTNF1;FGF8;IL36B;MYC;ZC3H12A;ITGAX;EMILIN1;HOXA5;MEF2C;DDX58;SLC11A1;TESC;SERPINB9;TICAM1;MMP8;NR5A1;ADAM19;GREM1;IL1A;ACTA1;PLSCR1;MYCN;TYROBP;IL1B;TLR9;TLR6;TLR4;TLR2;NOTCH1;HPN;PDGFB;TWIST1;HIF1A;DLL4;CLEC7A;PLCG2;CCL3;EGR1;TGFB1;VDR;PDE2A;LAPTM5;ZNF804A;MSN;LILRB1;INHBA;BMP6;KLF2;IL1F10;VEGFA;P2RX7;IL6;ADM2;FGF18;TMEM119;MYD88
NasalRNAseq_mod1	GO_Biological_Process_2021	positive regulation of DNA-binding transcription factor activity (GO:0051091)	49/246	1.89645e-06	CSF3;IL1RAP;TNF;IL18RAP;ZIC2;TNFSF11;TRIM25;IL10;EDN1;PRKCB;RIPK2;DDX58;NFAM1;SPHK1;IRAK3;TRAF1;TICAM1;AIM2;DDIT3;IL1B;BTK;TLR9;HCLS1;ADAM8;TLR6;CARD16;TSSK4;TLR4;S100A9;S100A8;TLR2;BEX1;NLRC4;NOD2;AGER;CLEC7A;IRAK2;PLCG2;S100A12;NLRP3;TNFSF18;CARD9;VEGFA;NFKB2;NFKBIA;IL6;SLCO3A1;IL18R1;MYD88
NasalRNAseq_mod1	GO_Biological_Process_2021	positive regulation of cell migration (GO:0030335)	52/269	2.06325e-06	FLT1;CSF1;PIK3CD;VSIR;CXCL16;CDH5;PLAU;ITGAX;MADCAM1;INSL3;CCR2;PDGFRB;SEMA6B;EDN1;SPHK1;HGF;MMP9;FGR;IL1B;MYADM;PECAM1;HBEGF;LRRC15;CSF1R;GRN;CEMIP;SEMA7A;NOTCH1;PDGFB;NEDD9;HIF1A;AIF1;THBS1;SDCBP;CCL7;CLEC7A;PLCG2;CCL3;NCKAP1L;STX4;CCR1;TNFSF18;CCL24;TCAF2;TGFB1;SOD2;VEGFA;VIL1;PTPRC;SNAI1;CASS4;FERMT3
NasalRNAseq_mod1	GO_Biological_Process_2021	B cell receptor signaling pathway (GO:0050853)	15/34	2.12782e-06	MEF2C;SYK;PRKCB;NFAM1;PIK3CD;BMX;CD79B;LAT2;CD79A;PTPRC;PLCG2;BTK;NCKAP1L;MNDA;SH2B2
NasalRNAseq_mod1	GO_Biological_Process_2021	regulation of interleukin-2 production (GO:0032663)	18/48	2.12782e-06	CD86;CR1;LAPTM5;TNFAIP3;LILRB4;IL1A;ZFP36;PNP;PTPRC;CLEC7A;IRF4;IL1B;PDE4B;PLCG2;VSIG4;GBP1;CCR2;HAVCR2
NasalRNAseq_mod1	GO_Biological_Process_2021	osteoclast differentiation (GO:0030316)	12/22	2.3828e-06	CSF1R;DCSTAMP;SBNO2;EFNA2;TYROBP;CSF1;GPR183;TNFSF11;SNX10;TREM2;GAB2;OSCAR
NasalRNAseq_mod1	GO_Biological_Process_2021	mononuclear cell differentiation (GO:1903131)	13/26	2.54535e-06	LYN;CSF1R;BATF3;CSF2;FLT3;PDE1B;TREM2;LILRB1;IKZF1;RELB;VEGFA;TRPM2;IRF8
NasalRNAseq_mod1	GO_Biological_Process_2021	negative regulation of interleukin-1 beta production (GO:0032691)	13/26	2.54535e-06	SERPINB1;CARD8;TNFAIP3;APOA1;MEFV;LILRB4;ZC3H12A;CARD17;NLRP3;GHRL;FFAR1;CARD16;CD33
NasalRNAseq_mod1	GO_Biological_Process_2021	negative regulation of intracellular signal transduction (GO:1902532)	42/198	2.57307e-06	DGKG;SPI1;PPM1N;PDE3B;PLEK;TWIST1;TNFAIP3;TREM2;ARRB2;THBS1;ADGRG3;PDZD3;TMSB4X;ZC3H12A;NLRP3;FNIP1;SH2B3;MCL1;LYN;MAP2K3;TRIM40;DUSP1;STAT1;CARD8;PDE2A;PLAUR;RHOH;HLA-G;LILRB4;ARHGAP25;MMP9;P2RX7;PER1;NLRP12;TNIP1;DDIT3;TNIP3;MYADM;PPIF;TRIB3;PPEF2;CD22
NasalRNAseq_mod1	GO_Biological_Process_2021	cellular defense response (GO:0006968)	18/49	2.95315e-06	NCF1;NCF2;C5AR1;LY96;LSP1;TCIRG1;LILRB2;HLA-G;NCR1;FOSL1;IL1RL2;TYROBP;ADORA2A;CLEC5A;CXCR2;MNDA;CD300C;CCR3
NasalRNAseq_mod1	GO_Biological_Process_2021	positive regulation of protein serine/threonine kinase activity (GO:0071902)	28/106	3.34134e-06	CSF1R;TENM1;CEMIP;FLT1;FLT3;DIRAS1;LRRK2;PDGFB;NOD2;FGF2;TNF;PIK3R6;PIK3CG;SLC8A2;PIK3R5;CCND2;TNFSF11;S100A12;ELANE;PDGFRB;EDN1;TGFB1;IRGM;VEGFA;IL1B;FGF18;SPDYA;ADAM8
NasalRNAseq_mod1	GO_Biological_Process_2021	response to organic cyclic compound (GO:0014070)	20/60	3.64103e-06	CHRNB2;CDKN2D;GGT5;STAT5B;TGFB1;LRRK2;TNF;CYP19A1;SOCS2;TRPM2;KYNU;IL1B;CCL3;SPP1;CYP1A1;CYP1B1;CCL2;PMAIP1;ALPL;GGT1
NasalRNAseq_mod1	GO_Biological_Process_2021	positive regulation of gene expression (GO:0010628)	78/482	3.74809e-06	CSF2;CXCL8;CSF1;PIK3CD;PTPN22;TREM2;CLEC9A;FGF2;TNF;VSIR;PIK3CG;ACTB;CDH5;C1QTNF1;FGF8;IL36B;MYC;ZC3H12A;ITGAX;EMILIN1;HOXA5;IL10;MEF2C;DDX58;NFAM1;TESC;SLC11A1;SERPINB9;TICAM1;MMP8;EREG;NR5A1;ADAM19;FGR;IL1A;ACTA1;PLSCR1;MYCN;TYROBP;IL1B;PRR16;TLR9;TLR6;TLR4;TLR2;NOTCH1;HPN;PDGFB;TWIST1;HIF1A;THBS1;DLL4;CLEC7A;PLCG2;CCL3;EGR1;TGFB1;VDR;CARD9;PDE2A;ZNF804A;MSN;LILRB1;INHBA;BMP6;IL1F10;BATF;VEGFA;…
NasalRNAseq_mod1	GO_Biological_Process_2021	positive regulation of phosphatidylinositol 3-kinase signaling (GO:0014068)	23/77	4.00645e-06	PDGFRB;LYN;CSF3;FLT1;NCF1;FLT3;HGF;PDGFB;OSM;PIK3CD;IRS2;TREM2;FGF2;TNF;PIK3CG;PIK3R5;FGR;LEP;HCLS1;PTPN6;TEK;PIK3AP1;HCST
NasalRNAseq_mod1	GO_Biological_Process_2021	positive regulation of T cell proliferation (GO:0042102)	21/66	4.23969e-06	CD86;CD274;SYK;EBI3;CD1D;LILRB2;AGER;AIF1;CCDC88B;IL6;PNP;PTPRC;IL23A;IL1B;LEP;TNFSF9;NCKAP1L;IL12RB1;JAK3;ICOSLG;CCR2
NasalRNAseq_mod1	GO_Biological_Process_2021	second-messenger-mediated signaling (GO:0019932)	25/89	4.25746e-06	CXCL8;MCTP1;LRRK2;FPR1;CXCR4;FPR2;SAMD14;EDNRB;CXCR1;CCRL2;CXCR2;CCL3;PLCG2;TNFSF11;CCR7;CCR3;CCR2;CCR1;EDN1;EDN2;XCR1;SPHK1;MAFA;LAT2;BTK
NasalRNAseq_mod1	GO_Biological_Process_2021	B cell homeostasis (GO:0001782)	8/10	5.04349e-06	DOCK10;LYN;DOCK11;MEF2C;TNFRSF13B;TNFAIP3;NCKAP1L;GAPT
NasalRNAseq_mod1	GO_Biological_Process_2021	positive regulation of vasculature development (GO:1904018)	27/102	5.08809e-06	GRN;CXCL8;FLT1;TWIST1;PIK3CD;FGF2;HIF1A;THBS1;PIK3R6;HK2;CDH5;ZC3H12A;ITGAX;CYP1B1;HMOX1;CCR3;PRKCB;SPHK1;VEGFA;IL1A;IL1B;ADM2;NINJ1;FGF18;CHI3L1;ANGPTL4;TEK
NasalRNAseq_mod1	GO_Biological_Process_2021	regulation of cytosolic calcium ion concentration (GO:0051480)	34/148	5.66338e-06	C5AR2;C5AR1;FPR1;LPAR2;CXCR4;FPR3;FPR2;SLC8A1;SLC8A2;CALB2;CLN3;CYSLTR1;C1QTNF1;CXCR1;CCRL2;CXCR2;C3AR1;PROK2;CHRNA10;CCR7;S1PR3;FFAR1;S1PR4;CCR3;CD55;CCR2;CCR1;EDN1;PTGIR;XCR1;EDN2;F2;ADCYAP1;GHRL
NasalRNAseq_mod1	GO_Biological_Process_2021	B cell activation (GO:0042113)	24/85	6.60798e-06	CD86;CHRNB2;FCRL1;IL10;IL11;CR2;MEF2C;ITGA4;FLT3;PRKCB;NFAM1;PIK3CD;LAT2;ADGRG3;CD79B;LYL1;CD79A;KLF6;PTPRC;GPR183;BTK;PLCG2;JAK3;CD22
NasalRNAseq_mod1	GO_Biological_Process_2021	positive regulation of interferon-gamma production (GO:0032729)	19/57	7.05149e-06	IL1R1;SLC11A1;EBI3;IL27;PTPN22;ISG15;LILRB1;SLC7A5;IL23A;CLEC7A;IL1B;PDE4B;TLR9;TLR8;CD14;IL12RB1;TLR4;IL18R1;CCR2
NasalRNAseq_mod1	GO_Biological_Process_2021	interferon-gamma-mediated signaling pathway (GO:0060333)	21/68	7.05149e-06	STAT1;IFNGR2;PTAFR;HLA-C;IFI30;HLA-F;HLA-G;ICAM1;OASL;HLA-E;HCK;IRF4;IRF1;OAS3;IRF7;TRIM25;IRF8;FCGR1A;GBP2;GBP1;CD44
NasalRNAseq_mod1	GO_Biological_Process_2021	regulation of tyrosine phosphorylation of STAT protein (GO:0042509)	21/68	7.05149e-06	LYN;TNFSF18;CSF1R;CSF2;IL20;FLT3;LIF;OSM;PARP9;PARP14;TNF;TNFRSF1A;IL22RA2;VEGFA;SOCS3;IL6;SOCS1;IL23A;HCLS1;IL6R;SH2B3
NasalRNAseq_mod1	GO_Biological_Process_2021	dendritic cell differentiation (GO:0097028)	12/24	7.19602e-06	LYN;BATF2;DCSTAMP;TRPM2;BATF3;CSF2;FLT3;IRF8;LILRB1;TREM2;CCR7;BATF
NasalRNAseq_mod1	GO_Biological_Process_2021	immune response-activating cell surface receptor signaling pathway (GO:0002429)	12/24	7.19602e-06	LYN;CR1;FCER1G;C5AR2;C5AR1;FPR1;C3AR1;FPR3;FPR2;LILRA2;SH2B2;MICB
NasalRNAseq_mod1	GO_Biological_Process_2021	regulation of T cell activation (GO:0050863)	17/47	7.74005e-06	TNFSF18;LAPTM5;IL27;PTPN22;TNFRSF1B;SIRPB1;CCDC88B;IL4I1;CCL2;SIRPA;TNFSF11;TNFSF9;TNFSF8;TNFAIP8L2;JAK3;PAG1;CCR2
NasalRNAseq_mod1	GO_Biological_Process_2021	cell chemotaxis (GO:0060326)	21/69	9.01907e-06	PDGFRB;CCR1;EGR3;XCR1;CCL20;HGF;RHOG;PDGFB;CXCR4;ARRB2;VEGFA;NR4A1;BIN2;CXCR1;CCRL2;CXCR2;CCR7;EPHB1;CCR3;CCR2;HBEGF
NasalRNAseq_mod1	GO_Biological_Process_2021	negative regulation of interleukin-10 production (GO:0032693)	10/17	9.99195e-06	CD274;TYROBP;IL23A;LILRB1;MMP8;FCGR2B;AGER;LILRB4;JAK3;VSIR
NasalRNAseq_mod1	GO_Biological_Process_2021	positive regulation of protein phosphorylation (GO:0001934)	63/371	9.99195e-06	TENM1;CDKN1A;CSF3;CSF1;ITGB3;LRRK2;TREM2;FGF2;TNF;RASSF2;CCND2;FGF8;LEPR;CCR7;IL6R;MAP2K3;IL11;RIPK2;SPHK1;HGF;SH2D3C;PLAUR;F2;MMP9;EREG;ADCYAP1;IL1B;PECAM1;HCLS1;CHI3L1;LCP2;FAM20A;ITGA5;CD44;ENG;CSF1R;CEMIP;AGAP2;PDGFB;FPR2;AGER;CAMKK1;SDCBP;PLCG2;FNIP1;LYN;TGFB1;LIF;OSM;INHBA;IRGM;BMP6;VEGFA;MARCO;IL6;PTPRC;SLCO3A1;CLEC6A;LEP;FGF18;SPDYA;TMEM119;TEK
NasalRNAseq_mod1	GO_Biological_Process_2021	positive regulation of phagocytosis (GO:0050766)	18/53	9.99195e-06	FCER1G;SLC11A1;APOA1;TREM2;CYBA;FPR2;IL2RG;TNF;SIRPB1;PTPRC;CLEC7A;IL1B;SIRPA;CCL2;NCKAP1L;DOCK2;CD300LF;FCGR2B
NasalRNAseq_mod1	GO_Biological_Process_2021	positive regulation of production of molecular mediator of immune response (GO:0002702)	15/38	1.01781e-05	CD86;SASH3;IL10;LAPTM5;PTPN22;NOD2;HLA-E;SLC7A5;IL6;PTPRC;TLR9;FFAR3;FFAR2;STX4;TNFRSF4
NasalRNAseq_mod1	GO_Biological_Process_2021	regulation of innate immune response (GO:0045088)	20/64	1.03219e-05	GBP5;AKIRIN2;TNFAIP3;ACOD1;PTPN22;TREM2;IRAK3;CD1D;FPR2;PARP9;EREG;HLA-E;FGR;PLSCR1;IRF1;TLR8;ADAM8;PTPN6;FCGR2B;BIRC3
NasalRNAseq_mod1	GO_Biological_Process_2021	positive regulation of T cell differentiation (GO:0045582)	16/43	1.06027e-05	CR1;RHOH;LILRB2;HLA-G;LILRB4;VSIR;IL4I1;PNP;SOCS1;VNN1;IL36B;IL23A;TNFSF9;NCKAP1L;ADAM8;IL12RB1
NasalRNAseq_mod1	GO_Biological_Process_2021	positive regulation of interleukin-12 production (GO:0032735)	14/34	1.33243e-05	SYK;RIPK2;LAPTM5;IL16;AGER;HLA-G;CLEC7A;IL23A;PLCG2;TLR9;CCR7;LTB;TLR4;TLR2
NasalRNAseq_mod1	GO_Biological_Process_2021	cellular response to interleukin-1 (GO:0071347)	34/155	1.60433e-05	IL1RN;CXCL8;IL1RAP;NOD2;HIF1A;CCL8;CCL7;IRAK2;ZC3H12A;CCL4;ANKRD1;CCL3;SIRPA;CCL2;MAP3K8;CCL18;GBP2;GBP1;EGR1;CCL24;CCL22;IL1R1;RIPK2;CCL20;IL1R2;ACOD1;IRAK3;ST18;NFKBIA;IL1A;IL1B;PELI1;SQSTM1;MYD88
NasalRNAseq_mod1	GO_Biological_Process_2021	lymphocyte differentiation (GO:0030098)	23/84	1.91885e-05	IL10;IL11;CR2;ITGA4;FLT3;NFAM1;PIK3CD;RHOH;PTPN22;IKZF1;RELB;ADGRG3;CD79B;DLL4;LYL1;CD79A;KLF6;PTPRC;NFIL3;LEP;LEPR;PLCG2;JAK3
NasalRNAseq_mod1	GO_Biological_Process_2021	dendritic cell migration (GO:0036336)	10/18	1.95032e-05	CCR1;TRPM2;CXCR1;ALOX5;GPR183;CXCR2;CXCR4;CCR7;PIK3CG;CCR2
NasalRNAseq_mod1	GO_Biological_Process_2021	positive regulation of interleukin-4 production (GO:0032753)	10/18	1.95032e-05	CD86;SLC7A5;CEBPB;FCER1G;SYK;IRF4;RARA;NLRP3;HLA-E;HAVCR2
NasalRNAseq_mod1	GO_Biological_Process_2021	positive regulation of lymphocyte activation (GO:0051251)	14/35	1.9701e-05	NOD2;TICAM1;SIRPB1;CCDC88B;IL6;TYROBP;CLEC7A;IL23A;TLR9;CCL2;SIRPA;TNFSF11;NCKAP1L;CCR2
NasalRNAseq_mod1	GO_Biological_Process_2021	positive regulation of angiogenesis (GO:0045766)	28/116	2.01558e-05	GRN;CXCL8;FLT1;TWIST1;PIK3CD;FGF2;HIF1A;THBS1;PIK3R6;HK2;CDH5;ZC3H12A;ITGAX;CYP1B1;HMOX1;CCR3;PRKCB;SPHK1;VEGFA;IL1A;IL1B;ADM2;NINJ1;FGF18;CHI3L1;ANGPTL4;ITGA5;TEK
NasalRNAseq_mod1	GO_Biological_Process_2021	pattern recognition receptor signaling pathway (GO:0002221)	19/61	2.01558e-05	FCN1;LY96;NOD2;TLR1;CTSL;IRAK2;TLR9;PLCG2;TLR8;FFAR2;TLR10;TLR6;CD14;CLEC4E;S100A9;TLR4;S100A8;MYD88;TLR2
NasalRNAseq_mod1	GO_Biological_Process_2021	negative regulation of B cell activation (GO:0050869)	11/22	2.07561e-05	IL10;LYN;TYROBP;TNFRSF13B;CD300A;LAPTM5;TNFAIP3;MNDA;INHBA;FCGR2B;SAMSN1
NasalRNAseq_mod1	GO_Biological_Process_2021	cellular response to organic substance (GO:0071310)	29/123	2.1379e-05	CSF1R;CSF3;AMHR2;FLT3;LRRK2;PDGFB;TWF2;CXCR4;TNF;SOCS2;IL1RL2;CASP1;CCL3;CYP1B1;CCL2;CCR7;STAT5B;PLK5;TGFB1;MME;SPHK1;IL1F10;NLRP12;IL1B;CYP1A1;HCLS1;PTPN6;PTPN7;IL18R1
NasalRNAseq_mod1	GO_Biological_Process_2021	defense response to Gram-negative bacterium (GO:0050829)	21/73	2.26231e-05	SLC11A1;DEFA4;DEFA3;TREM2;RNASE3;F2;RNASE2;LYZ;IRGM;MPEG1;IL6;IL23A;PRB3;ADGRB1;TLR9;CTSG;BPI;IL6R;TLR4;CAMP;ELANE
NasalRNAseq_mod1	GO_Biological_Process_2021	response to molecule of bacterial origin (GO:0002237)	21/73	2.26231e-05	IL10;GGT5;CXCL8;SLC11A1;TNFAIP3;ACOD1;LY96;PTPN22;IRAK3;CXCL2;IL6;IL1B;PELI1;TLR9;CD14;GGT1;TRIB1;FCGR2B;S100A9;TLR4;S100A8
NasalRNAseq_mod1	GO_Biological_Process_2021	response to interleukin-1 (GO:0070555)	23/86	2.80234e-05	CCL24;CXCL8;CCL22;IL1R1;CCL20;ACOD1;IRAK3;HIF1A;CCL8;CCL7;IRAK2;IL1B;ZC3H12A;CCL4;ANKRD1;CCL3;SIRPA;CHI3L1;CCL2;CCL18;GBP2;GBP1;MYD88
NasalRNAseq_mod1	GO_Biological_Process_2021	negative regulation of leukocyte activation (GO:0002695)	9/15	2.80234e-05	MILR1;CD84;GRN;CD300A;ZC3H12A;BPI;CD300LF;FCGR2B;HAVCR2
NasalRNAseq_mod1	GO_Biological_Process_2021	negative regulation of leukocyte mediated cytotoxicity (GO:0001911)	9/15	2.80234e-05	CEACAM1;PTPRC;CLEC12B;LILRB1;ARRB2;HLA-F;FCGR2B;HLA-G;HLA-E
NasalRNAseq_mod1	GO_Biological_Process_2021	regulation of microglial cell activation (GO:1903978)	9/15	2.80234e-05	GRN;IL6;PTPRC;SYT11;SPHK1;CCL3;TREM2;CST7;MMP8
NasalRNAseq_mod1	GO_Biological_Process_2021	regulation of phosphatidylinositol 3-kinase signaling (GO:0014066)	26/106	3.39405e-05	CSF3;FLT1;NCF1;FLT3;PDGFB;TWIST1;PIK3CD;IRS2;TREM2;FGF2;TNF;PIK3CG;PIK3R5;IER3;PDGFRB;LYN;HGF;OSM;FGR;CEACAM1;LEP;HCLS1;PTPN6;TEK;PIK3AP1;HCST
NasalRNAseq_mod1	GO_Biological_Process_2021	regulation of interleukin-4 production (GO:0032673)	11/23	3.44991e-05	CD86;SLC7A5;CEBPB;FCER1G;SYK;IRF4;DDIT3;RARA;NLRP3;HLA-E;HAVCR2
NasalRNAseq_mod1	GO_Biological_Process_2021	negative regulation of production of molecular mediator of immune response (GO:0002701)	7/9	3.58312e-05	IL10;CR1;APOA1;LILRB1;FCGR2B;TNF;CD22
NasalRNAseq_mod1	GO_Biological_Process_2021	positive regulation of myeloid leukocyte mediated immunity (GO:0002888)	8/12	3.64371e-05	ITGAM;SPI1;TYROBP;DDX58;ITGB2;STX4;TICAM1;CD177
NasalRNAseq_mod1	GO_Biological_Process_2021	monocyte chemotaxis (GO:0002548)	15/42	3.94295e-05	CCL24;FLT1;CCL22;CCL20;PDGFB;IL6;CCL8;CCL7;CCL4;CCL3;CCL2;S100A12;TNFSF11;CCL18;IL6R
NasalRNAseq_mod1	GO_Biological_Process_2021	regulation of p38MAPK cascade (GO:1900744)	14/37	3.94295e-05	SPI1;NCF1;GADD45B;DUSP1;GADD45A;SPHK1;PTPN22;TREM2;AGER;VEGFA;PER1;IL1B;LEP;ZC3H12A
NasalRNAseq_mod1	GO_Biological_Process_2021	positive regulation of phosphatidylinositol 3-kinase activity (GO:0043552)	12/28	4.64986e-05	PDGFRB;FGR;FLT1;TGFB1;FLT3;AGAP2;PDGFB;CCR7;FPR2;NOD2;TEK;FGF2
NasalRNAseq_mod1	GO_Biological_Process_2021	regulation of immunoglobulin production (GO:0002637)	12/28	4.64986e-05	CD86;SASH3;IL10;IL6;CR1;PTPRC;TLR9;STX4;FCGR2B;TNFRSF4;CD22;HLA-E
NasalRNAseq_mod1	GO_Biological_Process_2021	positive regulation of tyrosine phosphorylation of STAT protein (GO:0042531)	18/59	4.96735e-05	LYN;TNFSF18;CSF1R;CSF2;IL20;FLT3;LIF;OSM;PARP9;PARP14;TNF;TNFRSF1A;VEGFA;SOCS3;IL6;IL23A;HCLS1;IL6R
NasalRNAseq_mod1	GO_Biological_Process_2021	regulation of interleukin-17 production (GO:0032660)	13/33	5.3472e-05	TGFB1;SPHK1;CARD9;OSM;NOD2;VSIR;SLC7A5;IL6;IL23A;DDIT3;NCKAP1L;TLR4;MYD88
NasalRNAseq_mod1	GO_Biological_Process_2021	negative regulation of type I interferon production (GO:0032480)	15/43	5.3472e-05	IL10;DDX58;NLRC5;TNFAIP3;ACOD1;ISG15;LILRB1;LILRA4;RELB;HERC5;IFIH1;REL;SIRPA;TRIM25;HAVCR2
NasalRNAseq_mod1	GO_Biological_Process_2021	dendritic cell chemotaxis (GO:0002407)	9/16	5.3472e-05	CCR1;TRPM2;CXCR1;GPR183;CXCR2;CXCR4;CCR7;PIK3CG;CCR2
NasalRNAseq_mod1	GO_Biological_Process_2021	negative regulation of natural killer cell mediated cytotoxicity (GO:0045953)	9/16	5.3472e-05	SERPINB4;CEACAM1;CLEC12B;LILRB1;SERPINB9;ARRB2;HLA-F;HLA-G;HLA-E
NasalRNAseq_mod1	GO_Biological_Process_2021	neutrophil activation (GO:0042119)	9/16	5.3472e-05	CXCL6;PREX1;CXCL8;FCER1G;TYROBP;SYK;CXCR2;PRG3;LILRA2
NasalRNAseq_mod1	GO_Biological_Process_2021	regulation of interleukin-1 production (GO:0032652)	9/16	5.3472e-05	IL10;ORM1;CEACAM1;NLRP12;SIRPA;CCR7;MEFV;ORM2;TLR4
NasalRNAseq_mod1	GO_Biological_Process_2021	regulation of mast cell degranulation (GO:0043304)	9/16	5.3472e-05	LYN;FGR;ADGRE2;CD84;SYK;CD300A;FES;GAB2;UNC13D
NasalRNAseq_mod1	GO_Biological_Process_2021	regulation of I-kappaB kinase/NF-kappaB signaling (GO:0043122)	42/224	5.62807e-05	PPM1N;SECTM1;TNFAIP3;TREM2;NOD2;LITAF;TNF;LGALS1;CLEC7A;ZC3H12A;PLCG2;CASP1;TRIM25;HMOX1;S100A12;FLNA;CCR7;PIM2;PRKCB;RIPK2;STAT1;CARD8;CARD9;RHOH;TRAF1;TICAM1;LILRB4;TNFRSF1A;PER1;NLRP12;TNIP1;IL1B;CLEC6A;TNIP3;REL;PELI1;TLR9;TLR6;CARD16;SQSTM1;MYD88;BIRC3
NasalRNAseq_mod1	GO_Biological_Process_2021	regulation of smooth muscle cell proliferation (GO:0048660)	16/49	6.45199e-05	PDGFRB;EDN1;PTGIR;STAT1;PDGFB;TNFAIP3;TNF;AIF1;THBS1;EREG;IL6;NR4A3;HMOX1;TRIB1;IL6R;ELANE
NasalRNAseq_mod1	GO_Biological_Process_2021	MyD88-dependent toll-like receptor signaling pathway (GO:0002755)	12/29	6.75477e-05	TLR1;TNIP1;IRAK2;BTK;LY96;IRAK3;TLR10;CD14;TLR6;TLR4;MYD88;TLR2
NasalRNAseq_mod1	GO_Biological_Process_2021	negative regulation of interferon-gamma production (GO:0032689)	12/29	6.75477e-05	CD274;CR1;DDIT3;ZC3H12A;LAPTM5;RARA;LILRB1;INHBA;LILRB4;TLR4;VSIR;HAVCR2
NasalRNAseq_mod1	GO_Biological_Process_2021	positive regulation of leukocyte migration (GO:0002687)	12/29	6.75477e-05	TNFSF18;IL6;EDN2;CSF1;MADCAM1;NCKAP1L;ADAM8;AIF1;TNF;IL6R;ICAM1;VEGFA
NasalRNAseq_mod1	GO_Biological_Process_2021	lymphocyte chemotaxis (GO:0048247)	15/44	7.03279e-05	CCL24;CCL22;CCL20;PIK3CD;PIK3CG;CXCL16;CCL8;CCL7;GPR183;CCL4;CCL3;CCL2;ADAM8;CCL18;CKLF
NasalRNAseq_mod1	GO_Biological_Process_2021	positive regulation of adaptive immune response based on somatic recombination of immune receptors built from immunoglobulin superfamily domains (GO:0002824)	8/13	7.77311e-05	CLEC7A;IL23A;SLC11A1;CLEC6A;IL1B;CARD9;IL12RB1;CCR2
NasalRNAseq_mod1	GO_Biological_Process_2021	negative regulation of NF-kappaB transcription factor activity (GO:0032088)	21/79	7.77311e-05	IL10;TRIM40;SPI1;CARD8;NLRC5;TNFAIP3;ACOD1;IRAK3;ARRB2;TMIGD3;NFKBIA;NLRP12;AIM2;IRAK2;TMSB4X;DDIT3;ZC3H12A;TLR9;CYP1B1;NLRP3;HAVCR2
NasalRNAseq_mod1	GO_Biological_Process_2021	adenylate cyclase-activating G protein-coupled receptor signaling pathway (GO:0007189)	27/118	7.77311e-05	CALCRL;GPR65;ADCY4;LPAR2;ADM;ADCY7;ADGRG3;ADGRE1;GNA13;ADGRE2;GNG2;ADGRE5;CNR2;CNR1;ADGRE3;S1PR1;S1PR3;S1PR4;ABCA1;PTGIR;GPR4;GPR3;ADRA2B;ADCYAP1;ADGRD1;ADORA2A;ADGRB1
NasalRNAseq_mod1	GO_Biological_Process_2021	negative regulation of response to external stimulus (GO:0032102)	27/118	7.77311e-05	TNFAIP6;TNFAIP3;FPR2;AOAH;METRNL;MEFV;LILRA2;FGF2;CDH5;ALOX5;SIRPA;NLRP3;TNFAIP8L2;ELANE;IL10;CARD8;ACOD1;APOA1;IRAK3;TNFRSF1A;NLRP12;CD109;GHRL;CARD16;TEK;TRIB1;SMPDL3B
NasalRNAseq_mod1	GO_Biological_Process_2021	regulation of interferon-alpha production (GO:0032647)	11/25	8.30331e-05	IFIH1;IL10;DDX58;RIPK2;STAT1;IRF7;TLR9;TLR8;TLR4;LILRA4;HAVCR2
NasalRNAseq_mod1	GO_Biological_Process_2021	positive regulation of chemotaxis (GO:0050921)	15/45	9.30975e-05	PDGFRB;EDN2;TGFB1;PDGFB;TREM2;AIF1;FGF2;THBS1;VEGFA;IL6;TMSB4X;STX4;STX3;IL6R;CCR2
NasalRNAseq_mod1	GO_Biological_Process_2021	regulation of cell adhesion (GO:0030155)	29/133	9.30975e-05	RIPOR2;CXCL8;PLXND1;PDE3B;CHRD;CXCR4;TNF;PIK3CG;FUT7;PLAU;ARHGDIB;RAC2;CCR7;STX4;PLXNC1;STX3;CYTIP;LYN;TNFSF18;DUSP1;TESC;TFE3;GPR4;VEGFA;FES;MYADM;ADAM8;TGFBI;SIPA1
NasalRNAseq_mod1	GO_Biological_Process_2021	regulation of cell activation (GO:0050865)	7/10	9.30975e-05	IL6;FCER1G;SYK;EMILIN1;TREM2;LILRA2;LILRA5
NasalRNAseq_mod1	GO_Biological_Process_2021	regulation of mast cell activation (GO:0033003)	7/10	9.30975e-05	LYN;MILR1;CD84;PLSCR1;CD300LF;HAVCR1;CRLF2
NasalRNAseq_mod1	GO_Biological_Process_2021	regulation of neutrophil migration (GO:1902622)	7/10	9.30975e-05	MPP1;BST1;RAC2;RHOG;RHOH;NCKAP1L;OLFM4
NasalRNAseq_mod1	GO_Biological_Process_2021	negative regulation of cytokine production involved in immune response (GO:0002719)	9/17	9.41926e-05	IL10;TGFB1;APOA1;IRAK3;LILRB1;HLA-F;LILRB4;TNF;JAK3
NasalRNAseq_mod1	GO_Biological_Process_2021	negative regulation of phagocytosis (GO:0050765)	9/17	9.41926e-05	PIP4P2;PLSCR1;CD300A;SYT11;DYSF;SIRPA;CD300LF;FCGR2B;TLR2
NasalRNAseq_mod1	GO_Biological_Process_2021	regulation of leukocyte migration (GO:0002685)	9/17	9.41926e-05	TNFSF18;BST1;RHOG;RAC2;RHOH;HMOX1;MADCAM1;NCKAP1L;VEGFA
NasalRNAseq_mod1	GO_Biological_Process_2021	heterotypic cell-cell adhesion (GO:0034113)	12/30	9.53917e-05	ITGA4;ITGAD;ITGB3;ITGB2;NINJ1;ITGAX;ITGA7;MADCAM1;CD1D;LILRB2;ITGA5;DSC2
NasalRNAseq_mod1	GO_Biological_Process_2021	lymphocyte migration (GO:0072676)	14/40	9.69746e-05	CCL24;CCL22;CCL20;MSN;CCL8;CCL7;CCL4;CCL3;S1PR1;CCL2;ADAM8;CCL18;CKLF;MYO1G
NasalRNAseq_mod1	GO_Biological_Process_2021	negative regulation of blood coagulation (GO:0030195)	14/40	9.69746e-05	CPB2;EDN1;SERPINB2;SERPINE2;F12;KRT1;PDGFB;PLAUR;GP1BA;TFPI;F2;THBD;C1QTNF1;PLAU
NasalRNAseq_mod1	GO_Biological_Process_2021	regulation of bone mineralization (GO:0030500)	17/57	0.000114211	SRGN;FBN2;CCR1;KL;MEF2C;TGFB1;TWIST1;ISG15;SLC8A1;BMP6;GREM1;P2RX7;ALOX5;CCL3;S1PR1;TMEM119;NOTUM
NasalRNAseq_mod1	GO_Biological_Process_2021	integrin-mediated signaling pathway (GO:0007229)	20/75	0.000116209	SEMA7A;FYB1;MPIG6B;SYK;ITGB3;ITGA2B;ITGB2;PLEK;APOA1;NEDD9;ISG15;PRAM1;FGR;HCK;CEACAM1;ADAMTS1;ZYX;MADCAM1;ITGA5;FERMT3
NasalRNAseq_mod1	GO_Biological_Process_2021	regulation of neutrophil degranulation (GO:0043313)	5/5	0.00012195	ITGAM;SPI1;SYK;ITGB2;CD177
NasalRNAseq_mod1	GO_Biological_Process_2021	positive regulation of leukocyte cell-cell adhesion (GO:1903039)	12/31	0.000138805	CCDC88B;IL6;FUT7;NR4A3;ITGB2;CCL2;SIRPA;TNFSF11;TNF;SIRPB1;CD44;CCR2
NasalRNAseq_mod1	GO_Biological_Process_2021	microglial cell activation (GO:0001774)	10/22	0.000145676	GRN;ITGAM;TYROBP;C5AR1;ITGB2;TREM2;FPR2;AGER;AIF1;TNF
NasalRNAseq_mod1	GO_Biological_Process_2021	negative regulation of lymphocyte activation (GO:0051250)	10/22	0.000145676	IL4I1;LST1;LAPTM5;TNFAIP3;PTPN22;TNFAIP8L2;FCGR2B;SAMSN1;JAK3;PAG1
NasalRNAseq_mod1	GO_Biological_Process_2021	regulation of platelet activation (GO:0010543)	10/22	0.000145676	LYN;THBD;CELA2A;FCER1G;C1QTNF1;SYK;PLEK;PDGFB;F2;TLR4
NasalRNAseq_mod1	GO_Biological_Process_2021	defense response to protozoan (GO:0042832)	8/14	0.000145676	BATF2;GBP7;CLEC7A;IRF4;SLC11A1;GBP2;MYD88;BATF
NasalRNAseq_mod1	GO_Biological_Process_2021	immune response-regulating cell surface receptor signaling pathway (GO:0002768)	8/14	0.000145676	LYN;FGR;BTLA;LILRB1;FPR2;LILRB2;HLA-G;MICB
NasalRNAseq_mod1	GO_Biological_Process_2021	positive regulation of leukocyte degranulation (GO:0043302)	8/14	0.000145676	FGR;ITGAM;SYK;ITGB2;STX4;GAB2;HLA-F;CD177
NasalRNAseq_mod1	GO_Biological_Process_2021	positive regulation of superoxide anion generation (GO:0032930)	8/14	0.000145676	ITGAM;TGFB1;TYROBP;SYK;CLEC7A;ITGB2;FPR2;CD177
NasalRNAseq_mod1	GO_Biological_Process_2021	regulation of nitric-oxide synthase biosynthetic process (GO:0051769)	8/14	0.000145676	FCER2;EDN1;NAMPT;TLR9;CCL2;NOD2;TLR4;TLR2
NasalRNAseq_mod1	GO_Biological_Process_2021	negative regulation of interleukin-8 production (GO:0032717)	9/18	0.000159301	IL10;TMSB4X;BCL3;TLR9;PTPN22;BPI;TLR6;CD33;ELANE
NasalRNAseq_mod1	GO_Biological_Process_2021	T cell migration (GO:0072678)	9/18	0.000159301	CCL20;GPR183;CCL3;S1PR1;MSN;PIK3CD;PIK3CG;CXCL16;MYO1G
NasalRNAseq_mod1	GO_Biological_Process_2021	actin filament organization (GO:0007015)	31/152	0.000168524	HIP1;WAS;NEDD9;CORO1A;AIF1;SPTA1;SAMD14;RAC2;XIRP1;FLNA;SVIL;TPM4;MYO7B;RHOG;RFLNB;RHOH;MYO7A;RHOF;ARHGAP25;ERMN;VIL1;ACTA1;MARCKS;ELMO1;CASS4;CORO6;CDC42EP2;GHRL;LCP1;MYO1F;MYO1G
NasalRNAseq_mod1	GO_Biological_Process_2021	positive regulation of NIK/NF-kappaB signaling (GO:1901224)	16/53	0.000168524	CD86;TNFSF14;SPHK1;LAPTM5;NOD2;MMP8;TNF;AGER;PTP4A3;NLRP12;IL23A;IL1B;TLR9;CD14;TLR4;TLR2
NasalRNAseq_mod1	GO_Biological_Process_2021	regulation of blood coagulation (GO:0030193)	11/27	0.000178208	THBD;EDN1;SERPINE2;FAP;F12;ST3GAL4;GP1BA;HPSE;TFPI;F2;THBS1
NasalRNAseq_mod1	GO_Biological_Process_2021	negative regulation of cellular process (GO:0048523)	81/566	0.000183798	CDA;COL18A1;TENM1;RIPOR2;BTG2;CDKN1A;IFITM1;CXCL8;PLXND1;PDE3B;DYSF;TREM2;CXCL1;FGF2;IFIT3;PIP4P2;ADAMTS1;MYC;FTH1;SESN2;ARHGDIB;ANXA6;CYP1B1;TNFRSF8;SIRPA;DACT3;EMILIN1;PIM2;PLXNC1;CD33;IL10;CR1;DUSP1;TESC;APOA1;TNFRSF1B;SSTR2;RUNX3;CBFA2T3;SSTR3;EREG;TMIGD3;DCSTAMP;IL1A;PLSCR1;ASTL;IL1B;ALDH1A2;IRF1;ADGRB1;CRYAB;TLR2;NOTCH1;DCUN1D3;DLL4;ALOX5;IGFBP6;MSX1;SH2B3;LYN;CDKN2D;TGFB1;VDR;OSGIN1;OSM;TD…
NasalRNAseq_mod1	GO_Biological_Process_2021	positive regulation of interleukin-10 production (GO:0032733)	12/32	0.000188911	CD274;IL6;SYK;CLEC7A;IL23A;IRF4;PLCG2;TLR9;ISG15;NOD2;TLR4;LILRA5
NasalRNAseq_mod1	GO_Biological_Process_2021	regulation of chemotaxis (GO:0050920)	12/32	0.000188911	PDGFRB;TGFB1;ADGRA2;GPR183;PDGFB;CXCR4;TREM2;STX4;STX3;AIF1;THBS1;ELANE
NasalRNAseq_mod1	GO_Biological_Process_2021	complement receptor mediated signaling pathway (GO:0002430)	7/11	0.000203604	CR1;C5AR2;C5AR1;C3AR1;FPR1;FPR3;FPR2
NasalRNAseq_mod1	GO_Biological_Process_2021	positive regulation of nitric-oxide synthase biosynthetic process (GO:0051770)	7/11	0.000203604	FCER2;NAMPT;TLR9;CCL2;NOD2;TLR4;TLR2
NasalRNAseq_mod1	GO_Biological_Process_2021	regulation of T cell mediated immunity (GO:0002709)	7/11	0.000203604	FUT7;IL1B;WAS;CLC;TNFRSF1B;AGER;CCR2
NasalRNAseq_mod1	GO_Biological_Process_2021	regulation of toll-like receptor 2 signaling pathway (GO:0034135)	7/11	0.000203604	LYN;TLR1;ACOD1;TNFAIP3;CYBA;TREM2;TLR6
NasalRNAseq_mod1	GO_Biological_Process_2021	negative regulation of defense response (GO:0031348)	21/85	0.000223719	IL10;TNFAIP6;TNFAIP3;ACOD1;APOA1;IRAK3;AOAH;FPR2;METRNL;MEFV;TNFRSF1A;CDH5;NLRP12;ALOX5;SIRPA;NLRP3;GHRL;TNFAIP8L2;TEK;SMPDL3B;ELANE
NasalRNAseq_mod1	GO_Biological_Process_2021	immune response-inhibiting cell surface receptor signaling pathway (GO:0002767)	6/8	0.00022734	LYN;CLEC12B;LILRB1;LILRB2;HLA-G;LILRB4
NasalRNAseq_mod1	GO_Biological_Process_2021	negative regulation of T cell mediated cytotoxicity (GO:0001915)	6/8	0.00022734	CEACAM1;PTPRC;LILRB1;NCKAP1L;FCGR2B;HLA-G
NasalRNAseq_mod1	GO_Biological_Process_2021	regulation of interleukin-18 production (GO:0032661)	6/8	0.00022734	IL10;GBP5;CD84;NLRP12;TLR9;TLR2
NasalRNAseq_mod1	GO_Biological_Process_2021	T cell activation (GO:0042110)	22/92	0.000239922	TNFSF14;PIK3CD;RHOH;MSN;PTPN22;PIK3CG;DLL4;PTPRC;JAML;IRF4;CLEC7A;LEP;CD7;TREML2;LEPR;CCR7;LCP1;TNFRSF4;ICOSLG;CD44;ADA;MICB
NasalRNAseq_mod1	GO_Biological_Process_2021	regulation of interferon-beta production (GO:0032648)	15/49	0.000248793	DDX58;RIPK2;ISG15;LILRB1;RELB;IFIH1;IRF1;OAS3;IRF7;TLR9;REL;SIRPA;TLR8;TLR4;TLR2
NasalRNAseq_mod1	GO_Biological_Process_2021	leukocyte cell-cell adhesion (GO:0007159)	11/28	0.000248793	ITGA4;SYK;TNIP1;ITGB2;PECAM1;OLR1;MSN;ITGAL;ICAM1;CD177;FERMT3
NasalRNAseq_mod1	GO_Biological_Process_2021	regulation of B cell activation (GO:0050864)	11/28	0.000248793	IL10;IL4I1;IL6;THEMIS2;LAPTM5;TLR9;TNFAIP3;NOD2;FCGR2B;SAMSN1;CD22
NasalRNAseq_mod1	GO_Biological_Process_2021	regulation of calcium-mediated signaling (GO:0050848)	11/28	0.000248793	BST1;CLEC7A;LRRK2;PLEK;CCL4;CCL3;PLCG2;TREM2;GBP1;CD22;SLC8A2
NasalRNAseq_mod1	GO_Biological_Process_2021	response to interferon-beta (GO:0035456)	11/28	0.000248793	IFITM3;IFITM1;PLSCR1;IFITM2;AIM2;STAT1;IRF1;IRGC;ACOD1;MNDA;IRGM
NasalRNAseq_mod1	GO_Biological_Process_2021	cellular response to interleukin-7 (GO:0098761)	9/19	0.000248793	SOCS2;STAT5B;SOCS1;CISH;IRS2;IL2RG;IL7R;JAK3;CRLF2
NasalRNAseq_mod1	GO_Biological_Process_2021	interleukin-7-mediated signaling pathway (GO:0038111)	9/19	0.000248793	SOCS2;STAT5B;SOCS1;CISH;IRS2;IL2RG;IL7R;JAK3;CRLF2
NasalRNAseq_mod1	GO_Biological_Process_2021	myeloid cell activation involved in immune response (GO:0002275)	9/19	0.000248793	SBNO2;FCER1G;TYROBP;SYK;DYSF;PLCG2;LILRA2;DOCK2;SLAMF1
NasalRNAseq_mod1	GO_Biological_Process_2021	regulation of lymphocyte proliferation (GO:0050670)	9/19	0.000248793	TNFSF18;LEP;LST1;TNFSF9;IL27;PTPN22;TNFSF8;TNFRSF1B;CD22
NasalRNAseq_mod1	GO_Biological_Process_2021	regulation of neuroinflammatory response (GO:0150077)	9/19	0.000248793	IL6;SPHK1;IL1B;TREM2;MMP8;PTGS2;TNFRSF1B;MMP9;TNF
NasalRNAseq_mod1	GO_Biological_Process_2021	positive regulation of acute inflammatory response (GO:0002675)	8/15	0.000251066	IL6;IL1B;OSM;FFAR3;ADAM8;FFAR2;PTGS2;TNF
NasalRNAseq_mod1	GO_Biological_Process_2021	regulation of superoxide anion generation (GO:0032928)	8/15	0.000251066	ITGAM;TGFB1;TYROBP;SYK;CLEC7A;ITGB2;FPR2;CD177
NasalRNAseq_mod1	GO_Biological_Process_2021	T cell proliferation (GO:0042098)	8/15	0.000251066	TNFSF18;TNFSF14;DOCK8;SLC11A1;MSN;LILRB1;TNFRSF4;PIK3CG
NasalRNAseq_mod1	GO_Biological_Process_2021	cellular response to organic cyclic compound (GO:0071407)	30/150	0.000309114	LRRK2;AQP9;PDGFB;ATP1A3;TFPI;TNF;ACTB;CRHBP;TRPM2;P2RY6;GNG2;ZC3H12A;CCL3;SPP1;CYP1B1;CCL2;EGR1;MEF2C;AOC1;TGFB1;PDE2A;MSN;GPBAR1;SSTR2;P2RX7;NR4A3;FES;IL1B;CYP1A1;HCN2
NasalRNAseq_mod1	GO_Biological_Process_2021	defense response to fungus (GO:0050832)	10/24	0.000319574	CLEC4D;CLEC7A;DEFA4;CLEC6A;CARD9;PLCG2;S100A12;CLEC4E;S100A9;S100A8
NasalRNAseq_mod1	GO_Biological_Process_2021	positive regulation of p38MAPK cascade (GO:1900745)	10/24	0.000319574	SPI1;GADD45B;NCF1;GADD45A;SPHK1;IL1B;LEP;ZC3H12A;AGER;VEGFA
NasalRNAseq_mod1	GO_Biological_Process_2021	I-kappaB kinase/NF-kappaB signaling (GO:0007249)	17/62	0.000319574	RIPK2;LY96;TICAM1;TNF;TNFRSF1A;RELB;NFKBIA;IRAK2;BCL3;TLR9;REL;TLR8;TBKBP1;CD14;TLR4;BIRC3;TLR2
NasalRNAseq_mod1	GO_Biological_Process_2021	hemopoiesis (GO:0030097)	22/94	0.000319574	IL10;CSF1R;CSF2;FLT1;SELPLG;TGFB1;TNFRSF13B;FLT3;CEBPE;FST;PLEK;PDGFB;INHBA;RUNX3;RASGRP4;FSTL3;MFAP5;LYL1;PTPRC;TAL1;TEK;SH2B3
NasalRNAseq_mod1	GO_Biological_Process_2021	regulation of apoptotic process (GO:0042981)	99/742	0.000344331	TNF;MPO;IFIT3;IFIT2;PREX1;LGALS1;RASSF2;CCND2;MYC;CLEC5A;PIM1;CYP1B1;PROK2;TNFRSF8;PIM3;SOX8;PIM2;HOXA5;ZBP1;MEF2C;ACTN3;ACTN2;DAPK2;HGF;OLFM4;PPIF;ALPK2;SQSTM1;NAIP;PXT1;DCUN1D3;HPN;NDRG1;SOCS2;GRK5;PMAIP1;NCKAP1L;NTSR1;MCL1;TNFSF18;PLK3;JUN;PLK5;EGR3;GADD45B;GADD45A;TNFRSF10C;OSGIN1;TNFRSF10D;MLLT11;NFKBIA;IL6;BCL3;TNFSF9;MAP3K11;MYD88;HIP1;FLT3;ADAMTSL4;ANKRD1;CASP1;JAK3;IL10;PLEKHG2;TNFRSF12A…
NasalRNAseq_mod1	GO_Biological_Process_2021	positive regulation of response to biotic stimulus (GO:0002833)	14/45	0.000363348	AKIRIN2;GBP5;GRN;LY96;ACOD1;CYBA;CD1D;FPR2;BMP6;OASL;EREG;PLSCR1;TLR8;ADAM8
NasalRNAseq_mod1	GO_Biological_Process_2021	regulation of receptor signaling pathway via JAK-STAT (GO:0046425)	14/45	0.000363348	IL10;NOTCH1;IL10RA;F2;TNF;SOCS3;IL6;SOCS1;PTPRC;LEP;BCL3;CYP1B1;JAK3;SH2B3
NasalRNAseq_mod1	GO_Biological_Process_2021	negative regulation of B cell proliferation (GO:0030889)	7/12	0.000397915	IL10;LYN;TYROBP;TNFRSF13B;CD300A;MNDA;FCGR2B
NasalRNAseq_mod1	GO_Biological_Process_2021	positive regulation of T-helper 1 type immune response (GO:0002827)	7/12	0.000397915	IL1R1;IL23A;IL1B;SLC11A1;IL12RB1;IL18R1;CCR2
NasalRNAseq_mod1	GO_Biological_Process_2021	positive regulation of T-helper 17 type immune response (GO:2000318)	7/12	0.000397915	CLEC7A;IL23A;CLEC6A;CARD9;NFKBIZ;IL12RB1;NFKBID
NasalRNAseq_mod1	GO_Biological_Process_2021	positive regulation of multicellular organismal process (GO:0051240)	54/345	0.000428356	IL20;PIK3CD;TREM2;CLEC9A;FGF2;TNF;PIK3CG;LEPR;ITGAX;SOX8;CCR2;IL10;KDM6B;IL4R;SYK;ACSL1;SLC11A1;NFAM1;FST;ELOVL3;PTH2R;HLA-G;EREG;FGR;IL1A;ADCYAP1;IL23A;IRF4;IL1B;CEBPB;PDGFB;TWIST1;CXCR4;HCAR2;SDCBP;ABCA1;TGFB1;VDR;CARD9;TRPV2;G0S2;GPR3;LILRB2;INHBA;BATF;VEGFA;CCDC88B;IL6;FABP4;CLEC6A;LEP;SNAI1;TMEM119;GHRL
NasalRNAseq_mod1	GO_Biological_Process_2021	positive regulation of alpha-beta T cell proliferation (GO:0046641)	8/16	0.000437134	SYK;IL23A;EBI3;PTPN22;RASAL3;CD55;HLA-E;CCR2
NasalRNAseq_mod1	GO_Biological_Process_2021	positive regulation of myeloid leukocyte cytokine production involved in immune response (GO:0061081)	8/16	0.000437134	SEMA7A;NR4A3;DDX58;LAPTM5;PLCG2;LILRB1;TICAM1;HLA-G
NasalRNAseq_mod1	GO_Biological_Process_2021	negative regulation of T cell proliferation (GO:0042130)	12/35	0.000463079	CD86;IL10;CD274;IL4I1;CEBPB;CR1;ARG1;LILRB1;VSIG4;LILRB2;HLA-G;LILRB4
NasalRNAseq_mod1	GO_Biological_Process_2021	antimicrobial humoral immune response mediated by antimicrobial peptide (GO:0061844)	17/64	0.000480713	CXCL6;CXCL8;DEFA4;DEFA3;CXCL1;RNASE3;PPBP;CXCL3;F2;CXCL2;CXCL5;SEMG1;MUC7;S100A12;PGLYRP1;S100A9;CAMP
NasalRNAseq_mod1	GO_Biological_Process_2021	plasma membrane invagination (GO:0099024)	11/30	0.000481252	MSR1;MARCO;ITGAM;BIN2;ITGB2;ELMO1;FCGR1A;HAVCR1;FCGR2B;AIF1;ARHGAP25
NasalRNAseq_mod1	GO_Biological_Process_2021	positive regulation of B cell proliferation (GO:0030890)	11/30	0.000481252	SASH3;CHRNB2;BST1;MEF2C;PTPRC;GPR183;TLR9;IRS2;NCKAP1L;TNFRSF4;TNFSF13B
NasalRNAseq_mod1	GO_Biological_Process_2021	positive regulation of lipid kinase activity (GO:0090218)	11/30	0.000481252	PDGFRB;FGR;FLT1;TGFB1;FLT3;PDGFB;CCR7;NOD2;TEK;F2;FGF2
NasalRNAseq_mod1	GO_Biological_Process_2021	platelet degranulation (GO:0002576)	26/125	0.000505712	CFD;ORM1;SERPINA1;ITGB3;ITGA2B;PLEK;PDGFB;F13A1;ORM2;THBS1;TMSB4X;FLNA;TIMP1;LYN;SRGN;TGFB1;ACTN2;HGF;APOA1;PPBP;LHFPL2;F5;VEGFA;CD109;PECAM1;FERMT3
NasalRNAseq_mod1	GO_Biological_Process_2021	negative regulation of toll-like receptor 2 signaling pathway (GO:0034136)	5/6	0.000516568	LYN;ACOD1;TNFAIP3;TREM2;TLR6
NasalRNAseq_mod1	GO_Biological_Process_2021	neutrophil extravasation (GO:0072672)	5/6	0.000516568	JAML;PECAM1;PIK3CD;PIK3CG;CD177
NasalRNAseq_mod1	GO_Biological_Process_2021	regulation of cell adhesion molecule production (GO:0060353)	6/9	0.000535886	COLEC12;CXCL8;FUT7;NOTCH1;IL1B;APOA1
NasalRNAseq_mod1	GO_Biological_Process_2021	regulation of dendritic cell antigen processing and presentation (GO:0002604)	6/9	0.000535886	SLC11A1;CCR7;NOD2;CD68;FCGR2B;THBS1
NasalRNAseq_mod1	GO_Biological_Process_2021	regulation of interleukin-23 production (GO:0032667)	6/9	0.000535886	CSF2;CLEC7A;PLCG2;TLR4;MYD88;IL17RA
NasalRNAseq_mod1	GO_Biological_Process_2021	positive regulation of immune system process (GO:0002684)	9/21	0.000593127	TNFSF18;HCAR2;RSAD2;PIK3CD;MADCAM1;NCKAP1L;LILRB2;HLA-G;VEGFA
NasalRNAseq_mod1	GO_Biological_Process_2021	positive regulation of vascular associated smooth muscle cell proliferation (GO:1904707)	9/21	0.000593127	IL10;JUN;P2RY6;NR4A3;ADAMTS1;PDGFB;HTR1B;FGF2;MMP9
NasalRNAseq_mod1	GO_Biological_Process_2021	purinergic nucleotide receptor signaling pathway (GO:0035590)	9/21	0.000593127	P2RX7;ENTPD1;PSTPIP1;IL1B;C3AR1;CASP1;NLRP3;CTSG;MEFV
NasalRNAseq_mod1	GO_Biological_Process_2021	positive regulation of B cell activation (GO:0050871)	15/53	0.000596126	CHRNB2;SASH3;MEF2C;SYK;IRS2;NOD2;TNFSF13B;BST1;IL6;PTPRC;GPR183;BTK;TLR9;NCKAP1L;TNFRSF4
NasalRNAseq_mod1	GO_Biological_Process_2021	positive regulation of cytokine-mediated signaling pathway (GO:0001961)	12/36	0.000596126	ZBP1;EDN1;CSF1;NLRC5;CASP1;LAPTM5;CXCR4;CD300LF;PARP14;PARP9;HIF1A;IRGM
NasalRNAseq_mod1	GO_Biological_Process_2021	positive regulation of innate immune response (GO:0045089)	12/36	0.000596126	ZBP1;AKIRIN2;GBP5;PLSCR1;SPI1;NLRC5;TLR8;ADAM8;CD1D;FPR2;EREG;HLA-E
NasalRNAseq_mod1	GO_Biological_Process_2021	regulation of defense response to virus by host (GO:0050691)	12/36	0.000596126	AIM2;DDX58;STAT1;IL23A;ZC3H12A;CGAS;TNFAIP3;PTPN22;LILRB1;IL12RB1;PARP9;MICB
NasalRNAseq_mod1	GO_Biological_Process_2021	regulation of osteoclast differentiation (GO:0045670)	12/36	0.000596126	CCR1;CEBPB;MAFB;CSF1;IL23A;CCL3;TNFSF11;LILRB3;TNF;LILRB4;TLR4;FSTL3
NasalRNAseq_mod1	GO_Biological_Process_2021	positive regulation of locomotion (GO:0040017)	11/31	0.000648359	PDGFRB;CSF1R;TGFB1;PDGFB;TWIST1;TREM2;CCR7;STX4;STX3;AIF1;THBS1
NasalRNAseq_mod1	GO_Biological_Process_2021	positive regulation of interleukin-2 production (GO:0032743)	10/26	0.000651771	CD86;IL1A;PNP;PTPRC;CLEC7A;IRF4;IL1B;PDE4B;PLCG2;CCR2
NasalRNAseq_mod1	GO_Biological_Process_2021	positive regulation of stress-activated MAPK cascade (GO:0032874)	22/99	0.000667117	SPI1;NCF1;GADD45B;GADD45A;SPHK1;CARD9;WNT7A;TRAF1;NOD2;MMP8;AGER;VEGFA;SDCBP;RASSF2;IL1B;LEP;ZC3H12A;TLR9;CCR7;FCGR2B;MAP3K11;SLAMF1
NasalRNAseq_mod1	GO_Biological_Process_2021	extracellular matrix disassembly (GO:0022617)	17/66	0.000682755	HPN;FURIN;MMP8;MMP9;ADAMTS4;MMP12;CAPNS2;CTSL;TIMP2;MMP19;TLL2;CTSG;ADAM8;TIMP1;LCP1;CD44;ELANE
NasalRNAseq_mod1	GO_Biological_Process_2021	macrophage activation involved in immune response (GO:0002281)	7/13	0.000717352	GRN;SBNO2;TYROBP;SYK;DYSF;PLCG2;TREM2
NasalRNAseq_mod1	GO_Biological_Process_2021	negative regulation of viral genome replication (GO:0045071)	15/54	0.00073413	IFITM3;IFITM1;IFITM2;RSAD2;ISG15;IFIT1;TNF;OASL;IFIH1;ISG20;PLSCR1;TNIP1;OAS3;APOBEC3A;APOBEC3B
NasalRNAseq_mod1	GO_Biological_Process_2021	positive regulation of phosphorylation (GO:0042327)	42/253	0.000765655	CSF1R;PFKFB4;PFKFB3;FLT1;FLT3;ITGB3;LRRK2;TREM2;FPR2;HIF1A;FGF2;TNF;AGER;THBS1;SDCBP;CCND2;FGF8;LEPR;NCKAP1L;FNIP1;EPHB1;LYN;PDGFRB;TGFB1;HGF;PLAUR;F2;MMP9;IRGM;EREG;VEGFA;P2RX7;MARCO;SLCO3A1;IL1B;LEP;FGF18;TMEM119;PECAM1;FAM20A;TEK;ENG
NasalRNAseq_mod1	GO_Biological_Process_2021	negative regulation of apoptotic process (GO:0043066)	69/485	0.000771224	TREM2;TNF;MPO;IFIT3;CCND2;MYC;ZC3H12A;CLEC5A;PIM1;PROK2;PIM3;SOX8;CTSG;PIM2;PRKCG;IL10;MEF2C;RIPK2;SPHK1;HGF;PLAUR;SERPINB9;MMP9;GREM1;HCK;TMIGD1;PPIF;HCLS1;ADAM8;ANGPTL4;ITGA5;CARD16;CRYAB;SQSTM1;NAIP;CD44;BIRC3;GRN;NOTCH1;BCL2A1;HPN;AGAP2;THBS1;SOCS2;CLN3;RNF213;GRK5;FLNA;CCL2;NCKAP1L;BID;FNIP1;NTSR1;MCL1;CDKN2D;TNFSF18;PLK3;EGR3;SOD2;TNFRSF10D;VEGFA;NFKBIA;NR4A2;IL6;BCL3;GHRL;TEK;EVI2B;MYD88
NasalRNAseq_mod1	GO_Biological_Process_2021	positive regulation of signaling receptor activity (GO:2000273)	12/37	0.000782635	NLGN3;IL10;GREM1;EDN1;NCF1;CCL2;AREG;HIF1A;ADRA2B;CCR2;EREG;HBEGF
NasalRNAseq_mod1	GO_Biological_Process_2021	regulation of vascular associated smooth muscle cell proliferation (GO:1904705)	12/37	0.000782635	IL10;CDKN1A;P2RY6;JUN;MEF2C;NR4A3;ADAMTS1;PDGFB;HTR1B;SOD2;FGF2;MMP9
NasalRNAseq_mod1	GO_Biological_Process_2021	negative regulation of interleukin-2 production (GO:0032703)	9/22	0.000872164	ZFP36;CR1;PTPRC;LAPTM5;TNFAIP3;VSIG4;LILRB4;GBP1;HAVCR2
NasalRNAseq_mod1	GO_Biological_Process_2021	hematopoietic progenitor cell differentiation (GO:0002244)	11/32	0.000873834	CSF1R;FLT1;TGFB1;PTPRC;TNFRSF13B;FLT3;FST;PLEK;INHBA;FSTL3;BATF
NasalRNAseq_mod1	GO_Biological_Process_2021	negative regulation of cytokine-mediated signaling pathway (GO:0001960)	15/55	0.000898887	IL1RN;ARG1;CARD8;NLRC5;APOA1;TREM2;IRAK3;ISG15;PARP14;IL6;PTPRC;OAS3;PADI2;CARD16;SH2B3
NasalRNAseq_mod1	GO_Biological_Process_2021	Fc receptor mediated stimulatory signaling pathway (GO:0002431)	18/74	0.000898887	LYN;FCER1G;SYK;WIPF1;WAS;ACTB;VAV1;FGR;HCK;FCGR3A;FCGR2A;NR4A3;ELMO1;PLCG2;NCKAP1L;FCGR1A;FCGR2B;MYO1G
NasalRNAseq_mod1	GO_Biological_Process_2021	cellular response to mechanical stimulus (GO:0071260)	14/49	0.000898887	TNFSF14;GADD45A;PDE2A;TNFRSF1A;CNN2;CASP5;IL1B;IRF1;ANKRD1;CASP1;TNFRSF8;TLR8;TLR4;MYD88
NasalRNAseq_mod1	GO_Biological_Process_2021	receptor internalization (GO:0031623)	14/49	0.000898887	CXCL8;FCER1G;CALCRL;SYK;MX2;ITGB2;ADM;LILRB1;ARRB2;LILRB4;CEACAM1;CXCR1;CXCR2;SAG
NasalRNAseq_mod1	GO_Biological_Process_2021	tumor necrosis factor-mediated signaling pathway (GO:0033209)	24/116	0.000989166	TNFSF18;TNFSF14;TNFRSF13B;TNFRSF12A;TNFSF15;STAT1;TNFRSF9;TRAF1;TNFRSF1B;TNF;ST18;TNFSF13B;TNFRSF1A;NFKBIA;AIM2;TMSB4X;LTA;TNFRSF8;TNFSF11;TNFSF9;TNFSF8;LTB;TNFRSF4;BIRC3
NasalRNAseq_mod1	GO_Biological_Process_2021	cellular response to oxidised low-density lipoprotein particle stimulus (GO:0140052)	6/10	0.00111852	TREM2;TLR6;CD68;TICAM1;TLR4;MYD88
NasalRNAseq_mod1	GO_Biological_Process_2021	negative regulation of extracellular matrix organization (GO:1903054)	6/10	0.00111852	NOTCH1;TGFB1;FAP;EMILIN1;TNFRSF1B;TNFRSF1A
NasalRNAseq_mod1	GO_Biological_Process_2021	regulation of podosome assembly (GO:0071801)	6/10	0.00111852	HCK;CSF2;FSCN1;ASAP1;LCP1;TNF
NasalRNAseq_mod1	GO_Biological_Process_2021	response to tumor necrosis factor (GO:0034612)	23/110	0.00115958	GGT5;CCL24;CXCL8;CCL22;CCL20;SPHK1;ACOD1;CXCL16;CRHBP;DCSTAMP;ZFP36;CCL8;CCL7;ZC3H12A;CCL4;ANKRD1;CCL3;CHI3L1;CCL2;GGT1;CCL18;GBP2;GBP1
NasalRNAseq_mod1	GO_Biological_Process_2021	apoptotic cell clearance (GO:0043277)	11/33	0.0011612	FCN1;XKR7;TYROBP;ITGB3;ADGRB1;RAC2;RHOG;RARA;RHOH;TREM2;THBS1
NasalRNAseq_mod1	GO_Biological_Process_2021	positive regulation of cytokine production involved in immune response (GO:0002720)	11/33	0.0011612	SLC7A5;CLEC7A;PLCG2;LAPTM5;FFAR3;FFAR2;NOD2;HLA-F;HLA-G;CD55;HLA-E
NasalRNAseq_mod1	GO_Biological_Process_2021	peptidyl-tyrosine phosphorylation (GO:0018108)	17/69	0.0011693	PDGFRB;LYN;CSF1R;FLT1;SYK;FLT3;PDGFB;AATK;BMX;FGR;HCK;FES;LEP;BTK;PTPN6;TEK;JAK3
NasalRNAseq_mod1	GO_Biological_Process_2021	myeloid dendritic cell activation (GO:0001773)	7/14	0.00122211	BATF2;DCSTAMP;BATF3;CSF2;DOCK2;BATF;SLAMF1
NasalRNAseq_mod1	GO_Biological_Process_2021	negative regulation of T cell mediated immunity (GO:0002710)	7/14	0.00122211	IL4I1;CEACAM1;PTPRC;LILRB1;HLA-F;HLA-G;LILRB4
NasalRNAseq_mod1	GO_Biological_Process_2021	positive regulation of regulatory T cell differentiation (GO:0045591)	7/14	0.00122211	IL4I1;CR1;SOCS1;LILRB2;HLA-G;LILRB4;VSIR
NasalRNAseq_mod1	GO_Biological_Process_2021	regulation of macrophage cytokine production (GO:0010935)	7/14	0.00122211	SEMA7A;TGFB1;LAPTM5;PLCG2;IRAK3;LILRB1;HLA-G
NasalRNAseq_mod1	GO_Biological_Process_2021	positive regulation of interleukin-17 production (GO:0032740)	9/23	0.00123392	SLC7A5;IL6;TGFB1;IL23A;SPHK1;CARD9;OSM;NOD2;MYD88
NasalRNAseq_mod1	GO_Biological_Process_2021	regulation of interferon-gamma-mediated signaling pathway (GO:0060334)	9/23	0.00123392	SOCS3;SOCS1;ARG1;STAT1;IFNGR2;NLRC5;PARP14;PARP9;IRGM
NasalRNAseq_mod1	GO_Biological_Process_2021	positive regulation of defense response to virus by host (GO:0002230)	10/28	0.00123392	AIM2;DDX58;STAT1;IL23A;ZC3H12A;CGAS;PTPN22;LILRB1;IL12RB1;PARP9
NasalRNAseq_mod1	GO_Biological_Process_2021	negative regulation of cell population proliferation (GO:0008285)	56/379	0.00128934	COL18A1;TENM1;IFITM1;BTG2;CDKN1A;CXCL8;TNFAIP3;CXCL1;TREM2;IFIT3;ADAMTS1;FTH1;MYC;CYP1B1;TNFRSF8;PIM2;CD33;IL10;PTGIR;CD300A;TESC;SSTR2;RUNX3;CBFA2T3;SSTR3;EREG;GREM1;TMIGD3;IL1A;MN1;IL1B;ALDH1A2;IRF1;ADGRB1;TRIB1;NOTCH1;HPN;AIF1;DLL4;HMOX1;E2F3;IGFBP6;SH2B3;LYN;CDKN2D;TGFB1;VDR;OSM;CDC6;INHBA;SOD2;ST18;IL6;FAP;DLC1;PTPN6
NasalRNAseq_mod1	GO_Biological_Process_2021	negative regulation of viral process (GO:0048525)	17/70	0.00137652	IFITM3;IFITM1;IFITM2;RSAD2;STAT1;ISG15;IFIT1;TNF;OASL;IFIH1;ISG20;ZFP36;PLSCR1;TNIP1;OAS3;PTX3;APOBEC3A
NasalRNAseq_mod1	GO_Biological_Process_2021	positive regulation of interleukin-23 production (GO:0032747)	5/7	0.0014207	CSF2;CLEC7A;PLCG2;MYD88;IL17RA
NasalRNAseq_mod1	GO_Biological_Process_2021	positive regulation of podosome assembly (GO:0071803)	5/7	0.0014207	CSF2;FSCN1;ASAP1;LCP1;TNF
NasalRNAseq_mod1	GO_Biological_Process_2021	positive regulation of type I interferon production (GO:0032481)	18/77	0.00145929	ZBP1;DDX58;RIPK2;STAT1;CGAS;PTPN22;ISG15;NFKB2;IFIH1;IRF1;OAS3;IRF7;TLR9;TLR8;CD14;TLR4;MYD88;TLR2
NasalRNAseq_mod1	GO_Biological_Process_2021	positive regulation of pri-miRNA transcription by RNA polymerase II (GO:1902895)	11/34	0.00150301	IL10;FOSL1;EGR1;JUN;SPI1;TGFB1;PDGFB;FOS;FGF2;HIF1A;TNF
NasalRNAseq_mod1	GO_Biological_Process_2021	regulation of cell adhesion mediated by integrin (GO:0033628)	11/34	0.00150301	LYN;SYK;PLAU;TESC;PDE3B;LIF;CYP1B1;NCKAP1L;PIK3CG;ADA;FERMT3
NasalRNAseq_mod1	GO_Biological_Process_2021	negative regulation of I-kappaB kinase/NF-kappaB signaling (GO:0043124)	12/40	0.00166052	PER1;NLRP12;TNIP1;STAT1;PPM1N;CARD8;TNIP3;ZC3H12A;TNFAIP3;RHOH;TREM2;LILRB4
NasalRNAseq_mod1	GO_Biological_Process_2021	regulation of nitric oxide biosynthetic process (GO:0045428)	12/40	0.00166052	EDN1;CLEC7A;IL1B;ZC3H12A;SIRPA;TLR6;PTGS2;MMP8;TNF;GLA;TLR4;KLF2
NasalRNAseq_mod1	GO_Biological_Process_2021	negative regulation of myeloid leukocyte differentiation (GO:0002762)	10/29	0.00166685	CEACAM1;MAFB;MYC;CCL3;RARA;INHBA;LILRB3;LILRB4;TLR4;FSTL3
NasalRNAseq_mod1	GO_Biological_Process_2021	regulation of T cell mediated cytotoxicity (GO:0001914)	10/29	0.00166685	CEACAM1;PTPRC;IL23A;LILRB1;CD1D;IL12RB1;HLA-F;AGER;HLA-G;HLA-E
NasalRNAseq_mod1	GO_Biological_Process_2021	myeloid cell differentiation (GO:0030099)	14/52	0.00166685	LYN;IL11;ALAS2;CSF2;SPI1;MPIG6B;CEBPE;IKZF1;INHBA;RASGRP4;TAL1;HCLS1;EVI2B;JAK3
NasalRNAseq_mod1	GO_Biological_Process_2021	negative regulation of protein metabolic process (GO:0051248)	14/52	0.00166685	PRKCG;CD84;EDN1;TRIM40;ITGB3;AGAP2;TREM2;IRAK3;LILRB2;EDNRB;ADGRB1;FLNA;PTX3;CRYAB
NasalRNAseq_mod1	GO_Biological_Process_2021	Fc-gamma receptor signaling pathway (GO:0038094)	17/72	0.00192378	LYN;FCER1G;SYK;WIPF1;WAS;ACTB;VAV1;FGR;HCK;FCGR3A;FCGR2A;ELMO1;PLCG2;NCKAP1L;FCGR1A;FCGR2B;MYO1G
NasalRNAseq_mod1	GO_Biological_Process_2021	fibrinolysis (GO:0042730)	7/15	0.00199545	CPB2;SERPINB2;PLAU;KRT1;PLAUR;GP1BA;F2
NasalRNAseq_mod1	GO_Biological_Process_2021	regulation of immune effector process (GO:0002697)	14/53	0.00206356	CR2;CPB2;CR1;C5AR2;C5AR1;C4BPA;C8B;F2;CFP;IRF4;C9;C3AR1;FCGR2B;CD55
NasalRNAseq_mod1	GO_Biological_Process_2021	negative regulation of natural killer cell mediated immunity (GO:0002716)	6/11	0.00206791	CLEC12B;LILRB1;ARRB2;HLA-F;HLA-G;HLA-E
NasalRNAseq_mod1	GO_Biological_Process_2021	T cell chemotaxis (GO:0010818)	6/11	0.00206791	GPR183;CCL3;PIK3CD;PIK3CG;CCR2;CXCL16
NasalRNAseq_mod1	GO_Biological_Process_2021	cellular component disassembly (GO:0022411)	16/66	0.00212512	FURIN;MMP8;MMP9;ADAMTS4;MMP12;CAPNS2;CTSL;TIMP2;MMP19;TLL2;CTSG;ADAM8;TIMP1;LCP1;CD44;ELANE
NasalRNAseq_mod1	GO_Biological_Process_2021	positive regulation of transcription by RNA polymerase II (GO:0045944)	112/908	0.00215835	CSF3;SPI1;PLXND1;FGF2;TNF;IL4I1;MYC;ZC3H12A;NAMPT;TNFSF11;HOXA1;SOX8;PITX2;IER5;JUNB;HOXA5;IER2;MEF2C;SLC11A1;HGF;JMJD6;ADCYAP1;MYCN;DDIT3;SQSTM1;ATF3;GCM1;NOTCH1;BEX1;PDGFB;TWIST1;HIF1A;HELZ2;SBNO2;NHLH1;NLRP3;EGR1;STAT5B;AKIRIN2;JUN;EGR2;TGFB1;EGR4;VDR;LIF;INHBA;POU2F2;BMP6;ST18;NFKB2;FOSL2;FOSL1;NFKBIA;NR4A2;NR4A1;IL6;NR4A3;MAFF;REL;LHX4;CSRNP1;ELL;GLI1;LITAF;VENTX;IL10;KDM6B;IL11;EDN1;RIPK2;D…
NasalRNAseq_mod1	GO_Biological_Process_2021	positive regulation of JNK cascade (GO:0046330)	17/73	0.00225405	NCF1;GADD45B;GADD45A;CARD9;WNT7A;TRAF1;NOD2;MMP8;AGER;SDCBP;RASSF2;IL1B;TLR9;CCR7;FCGR2B;MAP3K11;SLAMF1
NasalRNAseq_mod1	GO_Biological_Process_2021	cellular response to interferon-beta (GO:0035458)	8/20	0.00239768	IFITM2;AIM2;STAT1;IRF1;IRGC;ACOD1;MNDA;IRGM
NasalRNAseq_mod1	GO_Biological_Process_2021	positive regulation of interferon-alpha production (GO:0032727)	8/20	0.00239768	IFIH1;DDX58;RIPK2;STAT1;IRF7;TLR9;TLR8;TLR4
NasalRNAseq_mod1	GO_Biological_Process_2021	regulation of neutrophil chemotaxis (GO:0090022)	9/25	0.00242485	MPP1;RIPOR2;BST1;CXCL8;C5AR2;DAPK2;RAC2;CCR7;NCKAP1L
NasalRNAseq_mod1	GO_Biological_Process_2021	regulation of humoral immune response (GO:0002920)	14/54	0.00249101	CR2;CPB2;CR1;C5AR2;C5AR1;C4BPA;C8B;F2;CFP;C9;C3AR1;CCR7;FCGR2B;CD55
NasalRNAseq_mod1	GO_Biological_Process_2021	positive regulation of interferon-beta production (GO:0032728)	11/36	0.00251245	IFIH1;DDX58;RIPK2;IRF1;OAS3;IRF7;TLR9;TLR8;ISG15;TLR4;TLR2
NasalRNAseq_mod1	GO_Biological_Process_2021	positive regulation of myeloid leukocyte differentiation (GO:0002763)	11/36	0.00251245	CCR1;DCSTAMP;CSF1;FES;IL23A;TESC;LIF;TNFSF11;HCLS1;EVI2B;TNF
NasalRNAseq_mod1	GO_Biological_Process_2021	B cell differentiation (GO:0030183)	15/61	0.00278295	IL10;IL11;CR2;ITGA4;FLT3;NFAM1;ADGRG3;CD79B;LYL1;CD79A;KLF6;PTPRC;PLCG2;FNIP1;JAK3
NasalRNAseq_mod1	GO_Biological_Process_2021	MyD88-independent toll-like receptor signaling pathway (GO:0002756)	10/31	0.00297407	TNIP3;IRF7;LY96;UBE2D1;CD14;TLR6;CD300LF;TICAM1;TLR4;BIRC3
NasalRNAseq_mod1	GO_Biological_Process_2021	negative regulation of macrophage activation (GO:0043031)	7/16	0.00309049	GRN;PTPRC;SYT11;ZC3H12A;BPI;CST7;FCGR2B
NasalRNAseq_mod1	GO_Biological_Process_2021	negative regulation of platelet activation (GO:0010544)	7/16	0.00309049	THBD;CEACAM1;C1QTNF1;SERPINE2;PDGFB;F2;SH2B3
NasalRNAseq_mod1	GO_Biological_Process_2021	positive regulation of syncytium formation by plasma membrane fusion (GO:0060143)	7/16	0.00309049	CD53;EHD1;RIPOR2;DCSTAMP;TYROBP;ADGRB1;TREM2
NasalRNAseq_mod1	GO_Biological_Process_2021	regulation of granulocyte macrophage colony-stimulating factor production (GO:0032645)	7/16	0.00309049	CD84;DDX58;IL23A;IL1B;CARD9;TLR9;LILRA2
NasalRNAseq_mod1	GO_Biological_Process_2021	regulation of hormone secretion (GO:0046883)	7/16	0.00309049	IL11;EDN1;LIF;OSM;SCG5;FFAR3;FFAR2
NasalRNAseq_mod1	GO_Biological_Process_2021	regulation of small GTPase mediated signal transduction (GO:0051056)	26/141	0.00313254	ARHGAP9;ARHGAP15;ARHGAP4;ARHGAP22;FGD3;GNA13;PREX1;ARHGDIB;TAGAP;RAC2;PLEKHG2;STARD8;MCF2;RHOG;RHOH;MYO9B;RHOF;ARHGAP26;GMIP;ARHGAP25;VAV1;ARHGAP45;ARHGAP30;DLC1;RHOJ;SQSTM1
NasalRNAseq_mod1	GO_Biological_Process_2021	leukocyte aggregation (GO:0070486)	5/8	0.00314773	IL1B;RAC2;S100A9;CD44;S100A8
NasalRNAseq_mod1	GO_Biological_Process_2021	positive regulation of monocyte chemotactic protein-1 production (GO:0071639)	5/8	0.00314773	SYK;CLEC7A;IL1B;OAS3;TWIST1
NasalRNAseq_mod1	GO_Biological_Process_2021	regulation of MyD88-independent toll-like receptor signaling pathway (GO:0034127)	5/8	0.00314773	IRF7;LY96;CD14;TICAM1;TLR4
NasalRNAseq_mod1	GO_Biological_Process_2021	regulation of response to wounding (GO:1903034)	5/8	0.00314773	IL10;VIL1;TNFRSF12A;PLAU;ALOX5
NasalRNAseq_mod1	GO_Biological_Process_2021	regulation of erythrocyte differentiation (GO:0045646)	11/37	0.00316654	LYN;STAT5B;ZFP36;SPI1;MAFB;STAT1;TAL1;NCKAP1L;INHBA;HIF1A;HOXA5
NasalRNAseq_mod1	GO_Biological_Process_2021	endothelial cell development (GO:0001885)	9/26	0.00324882	COL18A1;COL15A1;ROBO4;COL22A1;PDE2A;MYADM;PECAM1;MSN;ICAM1
NasalRNAseq_mod1	GO_Biological_Process_2021	chondroitin sulfate biosynthetic process (GO:0030206)	8/21	0.00337547	CSGALNACT1;VCAN;CHST7;CHST11;CHSY1;CSGALNACT2;CHST15;CHST13
NasalRNAseq_mod1	GO_Biological_Process_2021	glycosaminoglycan biosynthetic process (GO:0006024)	20/97	0.00343172	CSGALNACT1;HS3ST3B1;CEMIP;HS3ST3A1;CHST7;SDC2;CSGALNACT2;XYLT1;HS3ST2;VCAN;CHST11;CHSY1;IL1B;HAS1;DSE;CHST15;ST3GAL4;CHST13;ST3GAL2;CHST2
NasalRNAseq_mod1	GO_Biological_Process_2021	positive regulation of neuroinflammatory response (GO:0150078)	6/12	0.0035158	IL6;IL1B;CCL3;TREM2;MMP8;TNF
NasalRNAseq_mod1	GO_Biological_Process_2021	regulation of dendritic cell differentiation (GO:2001198)	6/12	0.0035158	LGALS1;LILRB1;LILRB2;FCGR2B;AGER;HLA-G
NasalRNAseq_mod1	GO_Biological_Process_2021	regulation of natural killer cell activation (GO:0032814)	6/12	0.0035158	TYROBP;IL23A;LEP;PTPN22;PRDM1;TICAM1
NasalRNAseq_mod1	GO_Biological_Process_2021	peptidyl-tyrosine modification (GO:0018212)	14/56	0.00352969	PDGFRB;LYN;CSF1R;FLT1;SYK;FLT3;PDGFB;FGR;HCK;FES;BTK;PTPN6;TEK;JAK3
NasalRNAseq_mod1	GO_Biological_Process_2021	cellular response to macrophage colony-stimulating factor stimulus (GO:0036006)	4/5	0.00358436	CSF1R;DCSTAMP;PDE1B;PDE2A
NasalRNAseq_mod1	GO_Biological_Process_2021	chronic inflammatory response (GO:0002544)	4/5	0.00358436	VNN1;S100A9;THBS1;TNF
NasalRNAseq_mod1	GO_Biological_Process_2021	monocyte extravasation (GO:0035696)	4/5	0.00358436	JAML;PECAM1;SIRPA;CCR2
NasalRNAseq_mod1	GO_Biological_Process_2021	regulation of natural killer cell mediated immunity (GO:0002715)	4/5	0.00358436	NCR1;LEP;PIK3R6;HLA-E
NasalRNAseq_mod1	GO_Biological_Process_2021	regulation of neutrophil activation (GO:1902563)	4/5	0.00358436	GRN;SYK;CD300A;FCGR2B
NasalRNAseq_mod1	GO_Biological_Process_2021	response to macrophage colony-stimulating factor (GO:0036005)	4/5	0.00358436	CSF1R;DCSTAMP;PDE1B;PDE2A
NasalRNAseq_mod1	GO_Biological_Process_2021	positive regulation of receptor signaling pathway via STAT (GO:1904894)	10/32	0.00370386	IL10;IL6;NOTCH1;IL10RA;LEP;CYP1B1;F2;IL7R;TNF;CRLF2
NasalRNAseq_mod1	GO_Biological_Process_2021	negative regulation of DNA-binding transcription factor activity (GO:0043433)	26/143	0.00372181	SPI1;NLRC5;TNFAIP3;ARRB2;ADGRG3;IRAK2;TMSB4X;ZC3H12A;PIM1;CYP1B1;NLRP3;FLNA;TNFRSF4;HAVCR2;TRIM40;CARD8;ACOD1;IRAK3;NFKBIA;TMIGD3;NLRP12;AIM2;DDIT3;TLR9;TRIB1;NFKBIE
NasalRNAseq_mod1	GO_Biological_Process_2021	regulation of complement activation (GO:0030449)	13/50	0.00372181	CR2;CPB2;CR1;C5AR2;C5AR1;C4BPA;C8B;F2;CFP;IL1B;C9;C3AR1;CD55
NasalRNAseq_mod1	GO_Biological_Process_2021	regulation of protein phosphorylation (GO:0001932)	41/266	0.00377792	CSF1R;CEBPB;ITGB3;LRRK2;ITGB2;TREM2;FPR2;FGF2;TNF;AGER;CDH5;CCND2;FGF8;SOCS1;ZC3H12A;SESN2;LEPR;SIRPA;FNIP1;LYN;TGFB1;HGF;PLAUR;F2;MMP9;IRGM;VEGFA;FGR;BST1;MARCO;SLCO3A1;IL1B;LEP;FGF18;MYADM;TMEM119;PECAM1;FAM20A;TEK;ATF3;ENG
NasalRNAseq_mod1	GO_Biological_Process_2021	chondroitin sulfate proteoglycan biosynthetic process (GO:0050650)	9/27	0.0042563	CSGALNACT1;VCAN;CHST7;CHST11;CHSY1;CSGALNACT2;CHST15;XYLT1;CHST13
NasalRNAseq_mod1	GO_Biological_Process_2021	positive regulation of nitric oxide biosynthetic process (GO:0045429)	9/27	0.0042563	EDN1;CLEC7A;IL1B;TLR6;PTGS2;MMP8;TNF;TLR4;KLF2
NasalRNAseq_mod1	GO_Biological_Process_2021	regulation of vascular endothelial growth factor production (GO:0010574)	9/27	0.0042563	IL1A;IL6;TGFB1;IL1B;CYP1B1;HPSE;PTGS2;HIF1A;CCR2
NasalRNAseq_mod1	GO_Biological_Process_2021	positive regulation of macromolecule biosynthetic process (GO:0010557)	24/129	0.00433063	PDGFRB;HGF;PDGFB;NLRC5;IRS2;NOD2;GLI1;FGF2;THBS1;EREG;FCER2;SLC25A37;IL6;NLRP12;MYC;IL1B;NAMPT;BCL3;PRR16;TLR9;CCL2;VIM;TLR4;TLR2
NasalRNAseq_mod1	GO_Biological_Process_2021	response to lipid (GO:0033993)	22/114	0.00441701	GGT5;CDKN2D;STAT5B;TGFB1;SLC11A1;LY96;PTPN22;IRAK3;CYP19A1;SOCS2;IL1B;PELI1;RARA;SPP1;ALPL;FFAR1;GGT1;TRIB1;S100A9;TLR4;S100A8;MICB
NasalRNAseq_mod1	GO_Biological_Process_2021	negative regulation of chemokine production (GO:0032682)	7/17	0.00445307	IL10;IL6;OAS3;SIRPA;MEFV;LILRB4;ELANE
NasalRNAseq_mod1	GO_Biological_Process_2021	positive regulation of cardiac muscle tissue growth (GO:0055023)	7/17	0.00445307	EDN1;MEF2C;NOTCH1;PIM1;GLI1;FGF2;TBX2
NasalRNAseq_mod1	GO_Biological_Process_2021	Fc-gamma receptor signaling pathway involved in phagocytosis (GO:0038096)	16/71	0.00454892	LYN;SYK;WIPF1;WAS;ACTB;VAV1;FGR;HCK;FCGR3A;FCGR2A;ELMO1;PLCG2;NCKAP1L;FCGR1A;FCGR2B;MYO1G
NasalRNAseq_mod1	GO_Biological_Process_2021	antigen receptor-mediated signaling pathway (GO:0050851)	31/185	0.00454892	WAS;PIK3CD;PTPN22;PRAM1;CD79B;CD79A;INPP5D;ZC3H12A;NFKBIZ;PLCG2;PDE4B;NCKAP1L;ICOSLG;PAG1;SH2B2;BTNL8;MEF2C;FYB1;SYK;PRKCB;RIPK2;NFAM1;BTNL3;BMX;LAT2;PTPRC;THEMIS2;BTK;LCP2;MNDA;NFKBID
NasalRNAseq_mod1	GO_Biological_Process_2021	regulation of membrane protein ectodomain proteolysis (GO:0051043)	8/22	0.00456142	IL10;IL1B;TIMP2;FURIN;ADAM8;TIMP1;TNFRSF1B;TNF
NasalRNAseq_mod1	GO_Biological_Process_2021	regulation of intracellular signal transduction (GO:1902531)	60/437	0.00459315	ARHGAP9;LRRK2;PTPN22;TREM2;PRDM1;TNF;ARHGAP4;PREX1;RASSF2;TMSB4X;TAGAP;ARHGDIB;RAC2;TNFSF11;IER3;PLEKHG2;DAPK2;STARD8;RHOG;RHOH;TRAF1;RHOF;GMIP;VAV1;ARHGAP45;RCN3;CEACAM1;RRAGC;IL1B;RHOJ;SGK1;SQSTM1;BIRC3;ARHGAP15;AGER;FGD3;ARHGAP22;GNA13;RASD2;CLEC7A;PLCG2;GPAT3;GBP1;LYN;PLK3;CARD8;MCF2;PDE2A;MYO9B;ARHGAP26;ARHGAP25;VEGFA;NFKBIA;BST1;NLRP12;ARHGAP30;CLEC6A;DLC1;BCL3;TEK
NasalRNAseq_mod1	GO_Biological_Process_2021	regulation of pri-miRNA transcription by RNA polymerase II (GO:1902893)	12/45	0.00472853	IL10;FOSL1;EGR1;JUN;SPI1;TGFB1;PDGFB;FOS;FGF2;HIF1A;TNF;LILRB4
NasalRNAseq_mod1	GO_Biological_Process_2021	endothelial cell migration (GO:0043542)	11/39	0.00482436	CDH5;NR4A1;PTP4A3;EGR3;PLXND1;FAP;ADGRA2;STAT1;LGALS12;CYP1B1;VEGFA
NasalRNAseq_mod1	GO_Biological_Process_2021	negative regulation of secretion by cell (GO:1903531)	11/39	0.00482436	IL11;NOTCH1;RSAD2;SYT11;RHBDF2;LIF;OSM;HTR1B;LILRB1;TNFRSF1B;TNFRSF1A
NasalRNAseq_mod1	GO_Biological_Process_2021	cell-matrix adhesion (GO:0007160)	20/100	0.00482436	ACTN3;COL13A1;ITGA4;ACTN2;ITGB3;ITGB2;L1CAM;ITGAL;LYVE1;OTOA;PARVG;DLC1;ZYX;ITGA7;EMILIN1;MADCAM1;HPSE;SIGLEC1;CD44;FERMT3
NasalRNAseq_mod1	GO_Biological_Process_2021	negative regulation of macromolecule metabolic process (GO:0010605)	32/194	0.00482891	SPI1;NOTCH1;CXCL8;PDGFB;PTPN22;HIF1A;FGF2;TNF;DLL4;SDCBP;STC2;ZC3H12A;CCL3;EMILIN1;HAVCR2;CCR1;MSR1;MEF2C;TGFB1;VDR;SFMBT2;LILRB2;PARP14;PARP9;MMP8;VEGFA;SLC7A5;MYCN;REL;MYADM;RIN3;ENG
NasalRNAseq_mod1	GO_Biological_Process_2021	positive regulation of protein kinase activity (GO:0045860)	27/154	0.0049974	CSF1R;CDKN1A;CSF1;ITGB3;AGAP2;PDGFB;NEDD9;TNF;CAMKK1;SLC8A2;LILRA5;RASSF2;CCR7;FCGR1A;IL6R;MAP2K3;EGR1;SLC11A1;IRGM;EREG;VEGFA;ADCYAP1;PTPRC;IL23A;CASS4;SPDYA;LCP2
NasalRNAseq_mod1	GO_Biological_Process_2021	positive regulation of nitric oxide metabolic process (GO:1904407)	9/28	0.00552886	EDN1;CLEC7A;IL1B;TLR6;PTGS2;MMP8;TNF;TLR4;KLF2
NasalRNAseq_mod1	GO_Biological_Process_2021	antifungal innate immune response (GO:0061760)	6/13	0.00552886	CLEC4D;CLEC7A;CLEC6A;CARD9;PLCG2;CLEC4E
NasalRNAseq_mod1	GO_Biological_Process_2021	mature B cell differentiation involved in immune response (GO:0002313)	6/13	0.00552886	DOCK10;DOCK11;IL6;GPR183;MFNG;FCGR2B
NasalRNAseq_mod1	GO_Biological_Process_2021	positive regulation of reactive oxygen species biosynthetic process (GO:1903428)	6/13	0.00552886	ADGRB1;PLCG2;CYBA;TLR6;MMP8;TLR4
NasalRNAseq_mod1	GO_Biological_Process_2021	negative regulation of MAPK cascade (GO:0043409)	19/94	0.00569801	LYN;CD300A;DUSP1;IRAK3;LILRB4;DUSP6;SPRED3;P2RX7;RGS2;PTPRC;TNIP1;MYC;IL1B;SIRPA;EMILIN1;PPEF2;TLR4;GBP1;SH2B3
NasalRNAseq_mod1	GO_Biological_Process_2021	mast cell mediated immunity (GO:0002448)	5/9	0.00574877	MILR1;NR4A3;PIK3CD;SERPINB9;PIK3CG
NasalRNAseq_mod1	GO_Biological_Process_2021	positive regulation of CD8-positive, alpha-beta T cell activation (GO:2001187)	5/9	0.00574877	NCKAP1L;PTPN22;LILRB4;RUNX3;HLA-E
NasalRNAseq_mod1	GO_Biological_Process_2021	positive regulation of macrophage cytokine production (GO:0060907)	5/9	0.00574877	SEMA7A;LAPTM5;PLCG2;LILRB1;HLA-G
NasalRNAseq_mod1	GO_Biological_Process_2021	regulation of cellular extravasation (GO:0002691)	5/9	0.00574877	BST1;FUT7;ADAM8;OLFM4;ICAM1
NasalRNAseq_mod1	GO_Biological_Process_2021	regulation of complement activation, classical pathway (GO:0030450)	5/9	0.00574877	CR2;CR1;C4BPA;TREM2;CD55
NasalRNAseq_mod1	GO_Biological_Process_2021	regulation of leukocyte degranulation (GO:0043300)	5/9	0.00574877	LYN;ADGRE2;SYK;FES;UNC13D
NasalRNAseq_mod1	GO_Biological_Process_2021	regulation of leukocyte mediated cytotoxicity (GO:0001910)	5/9	0.00574877	NCR1;LEP;AGER;PIK3R6;ICAM1
NasalRNAseq_mod1	GO_Biological_Process_2021	regulation of T-helper 1 type immune response (GO:0002825)	5/9	0.00574877	IL23A;SLC11A1;IL27;IL12RB1;CCR2
NasalRNAseq_mod1	GO_Biological_Process_2021	positive regulation of cellular biosynthetic process (GO:0031328)	30/180	0.005805	CXCL8;TYRP1;PDGFB;IRS2;GLI1;PTGS2;FGF2;TNF;HIF1A;THBS1;CLEC7A;MYC;PDGFRB;EGR1;EDN1;HGF;APOA1;MMP8;KLF2;EREG;SLC25A37;IL6;ZEB2;IL1B;BCL3;PRR16;TLR6;VIM;TLR4;PLIN5
NasalRNAseq_mod1	GO_Biological_Process_2021	regulation of actin filament polymerization (GO:0030833)	16/73	0.00595542	VASP;TENM1;CCL24;CSF3;PLEKHG2;TWF2;SSH2;VIL1;HCK;CDC42EP3;COTL1;CDC42EP2;MYADM;HCLS1;CCR7;NCKAP1L
NasalRNAseq_mod1	GO_Biological_Process_2021	regulation of mononuclear cell migration (GO:0071675)	8/23	0.00607474	LYN;CSF1R;STK10;CSF1;MSN;AIF1;THBS1;TNF
NasalRNAseq_mod1	GO_Biological_Process_2021	negative regulation of multicellular organismal process (GO:0051241)	34/214	0.00623559	GRN;DLX2;SPI1;NOTCH1;HPN;ADM;TNF;AGER;SPRED3;CRHBP;RGS2;CHSY1;ARHGDIB;TIMP1;IL10;SRGN;TLE3;MEF2C;TGFB1;ACTN3;SLC11A1;PLCL1;TFE3;APOA1;CLEC4A;KLF7;NLRP12;SYT11;DDIT3;IL1B;ALPK2;FCGR2B;TLR4;IL18R1
NasalRNAseq_mod1	GO_Biological_Process_2021	regulation of adaptive immune response (GO:0002819)	7/18	0.00623559	SASH3;IL4I1;IRF1;IRF7;FCGR2B;ADCY7;SAMSN1
NasalRNAseq_mod1	GO_Biological_Process_2021	regulation of platelet aggregation (GO:0090330)	7/18	0.00623559	LYN;CELA2A;CEACAM1;C1QTNF1;SERPINE2;SYK;SH2B3
NasalRNAseq_mod1	GO_Biological_Process_2021	regulation of cell motility (GO:2000145)	24/133	0.00630854	CSF1R;ROBO4;TGFB1;PLXND1;SERPINE2;DDX58;OSGIN1;WAS;TWIST1;FGF2;EREG;DOCK10;ADGRG3;CEACAM1;TMIGD1;FGF8;FES;TMSB4X;FGF18;FLNA;CCR7;PLXNC1;SGK1;HBEGF
NasalRNAseq_mod1	GO_Biological_Process_2021	positive regulation of neuron death (GO:1901216)	12/47	0.00678493	EGR1;GRN;ITGAM;TYROBP;DDIT3;ITGB2;CCL3;FOS;TLR6;FCGR2B;TNF;TLR4
NasalRNAseq_mod1	GO_Biological_Process_2021	regulation of wound healing (GO:0061041)	12/47	0.00678493	VIL1;TNFRSF12A;CLEC7A;PLAU;ALOX5;CD109;TNFAIP3;GP1BA;INSL3;F2;FGF2;HBEGF
NasalRNAseq_mod1	GO_Biological_Process_2021	regulation of viral genome replication (GO:0045069)	15/67	0.00681262	IFITM3;IFITM1;CXCL8;IFITM2;RSAD2;ISG15;IFIT1;TNF;OASL;IFIH1;ISG20;PLSCR1;TNIP1;OAS3;APOBEC3A
NasalRNAseq_mod1	GO_Biological_Process_2021	regulation of cytokine-mediated signaling pathway (GO:0001959)	16/74	0.00682798	ZBP1;SYK;STAT1;IFNGR2;SPHK1;TNFAIP3;IRAK3;TRAF1;TNF;TNFRSF1A;SOCS3;SOCS1;PTPRC;IRAK2;PTPN6;BIRC3
NasalRNAseq_mod1	GO_Biological_Process_2021	regulation of MAPK cascade (GO:0043408)	28/166	0.00703141	FLT1;FLT3;PDGFB;FGF2;LILRA5;PLCG2;EPHB1;LYN;IL11;SYK;DUSP1;LIF;LAPTM5;OSM;MMP8;ADRA2B;LILRB4;GREM1;P2RX7;IL6;CEACAM1;PTPRC;IL1B;LEP;TLR9;PTPN6;TEK;PPEF2
NasalRNAseq_mod1	GO_Biological_Process_2021	cellular response to growth factor stimulus (GO:0071363)	27/158	0.00706821	NOTCH1;CXCL8;FLT1;AMHR2;PDGFB;TWF2;DLL4;ZFP36;HAS1;ANKRD1;CCL2;MAP2K3;STAT5B;MEF2C;EGR3;PLK5;TGFB1;HGF;SPHK1;PDE2A;WNT7A;BMP6;VEGFA;EHD1;VIL1;NR4A1;CD44
NasalRNAseq_mod1	GO_Biological_Process_2021	cortical cytoskeleton organization (GO:0030865)	11/41	0.00712128	FMNL3;FMNL1;PLEK;EPB41L3;RAC2;RHOG;RHOH;NCKAP1L;RHOF;LCP1;TNF
NasalRNAseq_mod1	GO_Biological_Process_2021	positive regulation of biomineral tissue development (GO:0070169)	11/41	0.00712128	FBN2;P2RX7;KL;CEBPB;MEF2C;TGFB1;ALOX5;TMEM119;ISG15;SLC8A1;BMP6
NasalRNAseq_mod1	GO_Biological_Process_2021	regulation of phosphatidylinositol 3-kinase activity (GO:0043551)	10/35	0.00724686	PDGFRB;FGR;FLT1;TGFB1;FLT3;PDGFB;CCR7;NOD2;TEK;FGF2
NasalRNAseq_mod1	GO_Biological_Process_2021	positive regulation of leukocyte chemotaxis (GO:0002690)	13/54	0.0073446	CCR1;CSF1R;EDN2;CSF1;FPR2;AIF1;PLA2G7;THBS1;VEGFA;IL6;CCR7;IL6R;CCR2
NasalRNAseq_mod1	GO_Biological_Process_2021	regulation of cysteine-type endopeptidase activity involved in apoptotic process (GO:0043281)	18/89	0.00737263	CDKN2D;SYK;HGF;CARD8;CARD9;TNF;THBS1;VEGFA;NLRP12;CLEC7A;MYC;CASP1;NLRP3;PMAIP1;CARD16;FNIP1;CD44;NAIP
NasalRNAseq_mod1	GO_Biological_Process_2021	positive regulation of cytoskeleton organization (GO:0051495)	17/82	0.0076411	VASP;TENM1;CCL24;CSF3;EDN1;PLEK;P2RX7;VIL1;HCK;FES;CDC42EP3;CDC42EP2;HCLS1;CCR7;NCKAP1L;TEK;NES
NasalRNAseq_mod1	GO_Biological_Process_2021	positive regulation of cold-induced thermogenesis (GO:0120162)	19/97	0.00797521	KDM6B;CEBPB;IL4R;SYK;ACSL1;ELOVL3;TRPV2;CXCR4;G0S2;PTH2R;GPR3;VEGFA;ADCYAP1;FABP4;IRF4;LEP;LEPR;GHRL;CCR2
NasalRNAseq_mod1	GO_Biological_Process_2021	leukotriene metabolic process (GO:0006691)	8/24	0.00802104	GGT5;CYP4F2;ALOX5;CYP4F3;ALOX5AP;DPEP2;PRG3;GGT1
NasalRNAseq_mod1	GO_Biological_Process_2021	positive regulation of transcription from RNA polymerase II promoter in response to stress (GO:0036003)	8/24	0.00802104	CEBPB;NOTCH1;DDIT3;SESN2;HIF1A;KLF2;ATF3;VEGFA
NasalRNAseq_mod1	GO_Biological_Process_2021	positive regulation of blood vessel endothelial cell migration (GO:0043536)	12/48	0.0080451	MAP2K3;TGFB1;TMSB4X;FGF18;RHOJ;PDGFB;HMOX1;PTGS2;FGF2;HIF1A;THBS1;VEGFA
NasalRNAseq_mod1	GO_Biological_Process_2021	negative regulation of cell activation (GO:0050866)	6/14	0.00813431	THBD;C1QTNF1;PDGFB;TREM2;EMILIN1;F2
NasalRNAseq_mod1	GO_Biological_Process_2021	negative regulation of neuroinflammatory response (GO:0150079)	6/14	0.00813431	GRN;PTPRC;SYT11;TREM2;CST7;TNFRSF1B
NasalRNAseq_mod1	GO_Biological_Process_2021	positive regulation of cardiac muscle cell proliferation (GO:0060045)	6/14	0.00813431	MEF2C;NOTCH1;PIM1;GLI1;FGF2;TBX2
NasalRNAseq_mod1	GO_Biological_Process_2021	positive regulation of granulocyte macrophage colony-stimulating factor production (GO:0032725)	6/14	0.00813431	DDX58;IL23A;IL1B;CARD9;TLR9;LILRA2
NasalRNAseq_mod1	GO_Biological_Process_2021	positive regulation of type 2 immune response (GO:0002830)	6/14	0.00813431	CD86;IL6;RSAD2;RARA;NLRP3;NOD2
NasalRNAseq_mod1	GO_Biological_Process_2021	response to chemokine (GO:1990868)	6/14	0.00813431	RIPOR2;DUSP1;DOCK8;ZC3H12A;OXSR1;SH2B3
NasalRNAseq_mod1	GO_Biological_Process_2021	regulation of JNK cascade (GO:0046328)	20/105	0.00828552	NCF1;GADD45B;GADD45A;CARD9;WNT7A;TRAF1;NOD2;MMP8;AGER;SDCBP;PER1;RASSF2;IL1B;TLR9;SIRPA;CCR7;FCGR2B;EPHB1;MAP3K11;SLAMF1
NasalRNAseq_mod1	GO_Biological_Process_2021	cellular response to bacterial lipopeptide (GO:0071221)	4/6	0.00831722	TLR1;CD14;TLR6;TLR2
NasalRNAseq_mod1	GO_Biological_Process_2021	negative regulation of CD8-positive, alpha-beta T cell activation (GO:2001186)	4/6	0.00831722	CD274;SOCS1;LILRB1;VSIR
NasalRNAseq_mod1	GO_Biological_Process_2021	negative regulation of mast cell activation (GO:0033004)	4/6	0.00831722	MILR1;CD84;CD300A;CD300LF
NasalRNAseq_mod1	GO_Biological_Process_2021	negative regulation of myeloid leukocyte mediated immunity (GO:0002887)	4/6	0.00831722	CD84;SPI1;CD300A;CCR2
NasalRNAseq_mod1	GO_Biological_Process_2021	positive regulation of fever generation (GO:0031622)	4/6	0.00831722	IL1B;TNFSF11;PTGS2;TNF
NasalRNAseq_mod1	GO_Biological_Process_2021	protection from natural killer cell mediated cytotoxicity (GO:0042270)	4/6	0.00831722	SERPINB4;SERPINB9;HLA-G;HLA-E
NasalRNAseq_mod1	GO_Biological_Process_2021	regulation of hormone biosynthetic process (GO:0046885)	4/6	0.00831722	EGR1;STC2;FFAR3;HIF1A
NasalRNAseq_mod1	GO_Biological_Process_2021	negative regulation of cytokine production involved in inflammatory response (GO:1900016)	7/19	0.00839648	ZC3H12A;SIRPA;TREM2;F2;MEFV;ADCY7;LILRB4
NasalRNAseq_mod1	GO_Biological_Process_2021	negative regulation of immune system process (GO:0002683)	7/19	0.00839648	LYN;FCRLB;HMOX1;LILRB2;FCGR2B;HLA-G;LILRB4
NasalRNAseq_mod1	GO_Biological_Process_2021	positive regulation of leukocyte activation (GO:0002696)	7/19	0.00839648	CLEC4D;CLEC7A;TLR6;HAVCR1;THBS1;TLR4;CRLF2
NasalRNAseq_mod1	GO_Biological_Process_2021	positive regulation of metabolic process (GO:0009893)	21/113	0.00844874	KDM6B;CEBPB;IL4R;SYK;ACSL1;ELOVL3;TRPV2;CXCR4;G0S2;PTH2R;GPR3;TNF;VEGFA;ADCYAP1;FABP4;CLEC7A;IRF4;LEP;LEPR;GHRL;CCR2
NasalRNAseq_mod1	GO_Biological_Process_2021	cell projection organization (GO:0030030)	9/30	0.00847298	PARVG;PLEK;RHOJ;RAC2;RHOG;RHOH;NCKAP1L;ATP1B2;NEFH
NasalRNAseq_mod1	GO_Biological_Process_2021	chondroitin sulfate metabolic process (GO:0030204)	9/30	0.00847298	CSGALNACT1;VCAN;CHST7;CHST11;CHSY1;DSE;CSGALNACT2;CHST15;CHST13
NasalRNAseq_mod1	GO_Biological_Process_2021	regulation of macrophage activation (GO:0043030)	9/30	0.00847298	IL6;SPHK1;ZC3H12A;BPI;TLR6;MMP8;FCGR2B;THBS1;TLR4
NasalRNAseq_mod1	GO_Biological_Process_2021	regulation of natural killer cell mediated cytotoxicity (GO:0042269)	9/30	0.00847298	NCR1;LEP;CLEC12B;LILRB1;ARRB2;HLA-F;HLA-G;PIK3R6;HLA-E
NasalRNAseq_mod1	GO_Biological_Process_2021	TRIF-dependent toll-like receptor signaling pathway (GO:0035666)	9/30	0.00847298	IRF7;LY96;UBE2D1;CD14;TLR6;CD300LF;TICAM1;TLR4;BIRC3
NasalRNAseq_mod1	GO_Biological_Process_2021	positive regulation of bone mineralization (GO:0030501)	10/36	0.0085871	FBN2;P2RX7;KL;MEF2C;TGFB1;ALOX5;TMEM119;ISG15;SLC8A1;BMP6
NasalRNAseq_mod1	GO_Biological_Process_2021	regulation of gene expression (GO:0010468)	125/1079	0.00870762	PRDM8;SPI1;CSF2;CSF1;PRDM1;BACH1;FGF2;TNF;SLC8A1;SLC8A2;CDH5;FGF8;IL36B;MYC;ZC3H12A;SIRPA;HOXA5;ICOSLG;MEF2C;SFMBT2;SLC11A1;TICAM1;MYT1;RUNX3;HIC1;ADAM19;STX1B;TYROBP;MYCN;DDIT3;MYADM;ALPK2;GCM1;NOTCH1;CRABP2;DHH;HPN;PDGFB;CREM;PRDM14;TWIST1;MEFV;HIF1A;SBNO2;PCBP3;CLEC7A;STC2;PLCG2;MSC;LYN;CCR1;EGR1;MSR1;BTNL8;TGFB1;VDR;SNAI3;PDE2A;MSN;BTNL3;INHBA;MAFA;PARP14;BMP6;NFKB2;IL1F10;IL6;PTPRC;MAFB;FGF1…
NasalRNAseq_mod1	GO_Biological_Process_2021	supramolecular fiber organization (GO:0097435)	49/351	0.00885405	COL18A1;HIP1;LOXL3;KRT20;SAMD14;ADAMTS2;RAC2;CYP1B1;COL10A1;EMILIN1;PGM5;TPM4;MYO7B;RHOG;RHOH;APOA1;MYO7A;RHOF;ERMN;GREM1;COL2A1;PXDN;COL8A2;CDC42EP2;ELMO1;COL15A1;COL13A1;COL11A2;FIGNL2;FURIN;CORO1A;SPTA1;XIRP1;PLK3;COL22A1;LYZ;ARHGAP25;CCDC88B;MARCKS;COL5A3;SEMG1;CORO6;COL20A1;TLL2;COL9A3;TGFBI;VIM;MYO1F;MYO1G
NasalRNAseq_mod1	GO_Biological_Process_2021	positive regulation of transport (GO:0051050)	18/91	0.00899134	FCER1G;SLC11A1;APOA1;TREM2;CYBA;DOC2B;FPR2;IL2RG;TNF;ACTB;SIRPB1;CLEC7A;IL1B;SIRPA;DOCK2;SGK1;BID;FCGR2B
NasalRNAseq_mod1	GO_Biological_Process_2021	negative regulation of catabolic process (GO:0009895)	12/49	0.00916418	PRKCG;HCAR2;TRIM40;ACTN3;IL1B;PDE3B;ADGRB1;AGAP2;FLNA;IRAK3;TNF;CBFA2T3
NasalRNAseq_mod1	GO_Biological_Process_2021	positive regulation of kinase activity (GO:0033674)	21/114	0.00916418	MAP2K3;PDGFRB;CSF1R;CDKN1A;FLT1;CSF1;FLT3;AGAP2;TREM2;F2;TNF;CAMKK1;EREG;ADCYAP1;RASSF2;PTPRC;SPDYA;CCR7;LCP2;TEK;EPHB1
NasalRNAseq_mod1	GO_Biological_Process_2021	cytoplasmic pattern recognition receptor signaling pathway in response to virus (GO:0039528)	5/10	0.00916418	IFIH1;DDX58;OAS3;IRF7;TRIM25
NasalRNAseq_mod1	GO_Biological_Process_2021	granulocyte activation (GO:0036230)	5/10	0.00916418	CXCL6;PREX1;CXCL8;CXCR2;PRG3
NasalRNAseq_mod1	GO_Biological_Process_2021	immunoglobulin mediated immune response (GO:0016064)	5/10	0.00916418	FCER1G;CARD9;TLR8;FCGR2B;GAPT
NasalRNAseq_mod1	GO_Biological_Process_2021	myeloid dendritic cell differentiation (GO:0043011)	5/10	0.00916418	BATF2;DCSTAMP;BATF3;CSF2;BATF
NasalRNAseq_mod1	GO_Biological_Process_2021	negative regulation of humoral immune response mediated by circulating immunoglobulin (GO:0002924)	5/10	0.00916418	CR2;CR1;C4BPA;FCGR2B;CD55
NasalRNAseq_mod1	GO_Biological_Process_2021	negative regulation of toll-like receptor 4 signaling pathway (GO:0034144)	5/10	0.00916418	LYN;ACOD1;TNFAIP3;TREM2;LILRA2
NasalRNAseq_mod1	GO_Biological_Process_2021	positive regulation of coagulation (GO:0050820)	5/10	0.00916418	F12;ST3GAL4;HPSE;F2;THBS1
NasalRNAseq_mod1	GO_Biological_Process_2021	positive regulation of hemostasis (GO:1900048)	5/10	0.00916418	F12;ST3GAL4;HPSE;F2;THBS1
NasalRNAseq_mod1	GO_Biological_Process_2021	positive regulation of vascular endothelial growth factor receptor signaling pathway (GO:0030949)	5/10	0.00916418	PRKCB;IL1B;ITGB3;ITGA5;HIF1A
NasalRNAseq_mod1	GO_Biological_Process_2021	regulation of granulocyte differentiation (GO:0030852)	5/10	0.00916418	CEACAM1;TESC;RARA;HCLS1;EVI2B
NasalRNAseq_mod1	GO_Biological_Process_2021	regulation of T-helper 17 type immune response (GO:2000316)	5/10	0.00916418	CLEC7A;IL23A;CLEC6A;CARD9;IL12RB1
NasalRNAseq_mod1	GO_Biological_Process_2021	defense response to Gram-positive bacterium (GO:0050830)	15/70	0.00973367	GBP7;DEFA4;DEFA3;RNASE3;RNASE2;LYZ;MPEG1;HLA-E;FGR;IL6;PGLYRP1;GBP2;CAMP;MYD88;TLR2
NasalRNAseq_mod1	GO_Biological_Process_2021	positive regulation of phospholipase C activity (GO:0010863)	11/43	0.00978424	CD86;PDGFRB;GNA15;P2RY6;FLT1;C5AR1;LPAR2;FGF2;S1PR4;PLCB2;RASGRP4
NasalRNAseq_mod1	GO_Biological_Process_2021	negative regulation of antigen receptor-mediated signaling pathway (GO:0050858)	8/25	0.00978675	CEACAM1;CD300A;LAPTM5;PTPN22;FCGR2B;GBP1;LILRB4;CD22
NasalRNAseq_mod1	GO_Biological_Process_2021	positive regulation of vascular endothelial growth factor production (GO:0010575)	8/25	0.00978675	IL1A;IL6;TGFB1;IL1B;CYP1B1;HPSE;PTGS2;HIF1A
NasalRNAseq_mod1	GO_Biological_Process_2021	regulation of heterotypic cell-cell adhesion (GO:0034114)	8/25	0.00978675	IL10;IL1RN;IL1B;MYADM;APOA1;AGER;TNF;CD44
NasalRNAseq_mod1	GO_Biological_Process_2021	negative regulation of programmed cell death (GO:0043069)	52/381	0.0100697	TREM2;MPO;IFIT3;CCND2;MYC;CLEC5A;PIM1;PROK2;SOX8;PIM3;PIM2;IL10;RIPK2;SPHK1;HGF;PLAUR;SERPINB9;MMP9;GREM1;HCK;TMIGD1;PPIF;ANGPTL4;CRYAB;SQSTM1;NAIP;CD44;BIRC3;BCL2A1;HPN;THBS1;SOCS2;CLN3;GRK5;FLNA;NCKAP1L;BID;NTSR1;MCL1;TNFSF18;PLK3;EGR3;LAPTM5;VEGFA;TNFRSF10D;NFKBIA;IL6;BCL3;GHRL;TEK;EVI2B;MYD88
NasalRNAseq_mod1	GO_Biological_Process_2021	positive regulation of epithelial cell proliferation (GO:0050679)	22/123	0.0102354	CCL24;EGFL7;GRN;EGR3;ITGB3;C5AR1;HPN;PDGFB;PIK3CD;WNT7A;NOD2;FGF2;HIF1A;AREG;BMP6;VEGFA;MMP12;NR4A1;NR4A3;JAML;MYC;TEK
NasalRNAseq_mod1	GO_Biological_Process_2021	positive regulation of calcium ion transport (GO:0051928)	10/37	0.0102564	CCR1;PDGFRB;P2RX7;CCL4;PDGFB;CCL3;CCL2;FFAR1;LILRA2;LILRA5
NasalRNAseq_mod1	GO_Biological_Process_2021	positive regulation of myeloid cell differentiation (GO:0045639)	10/37	0.0102564	STAT5B;CSF3;STAT1;FES;TAL1;TESC;NCKAP1L;INHBA;HIF1A;HOXA5
NasalRNAseq_mod1	GO_Biological_Process_2021	potassium ion transmembrane transport (GO:0071805)	24/139	0.0103244	KCNG2;KCNH4;KCNK7;SLC24A4;KCNH5;KCND1;KCNE5;KCNK13;HPN;KCNJ15;SLC1A3;ATP1A3;PKD2L1;ATP1B2;KCNAB2;LRRC55;KCNS1;FXYD2;KCNQ4;KCNN1;SLC12A6;KCNN4;KCNJ2;HCN2
NasalRNAseq_mod1	GO_Biological_Process_2021	negative regulation of peptidyl-tyrosine phosphorylation (GO:0050732)	9/31	0.0103441	SOCS3;SOCS1;PTPRC;CD300A;PTPN6;PARP14;SAMSN1;SH2B3;LILRB4
NasalRNAseq_mod1	GO_Biological_Process_2021	regulated exocytosis (GO:0045055)	29/180	0.010433	CFD;ORM1;SERPINA1;ITGB3;ITGA2B;PLEK;PDGFB;F13A1;ORM2;THBS1;CRHBP;TMSB4X;OTOF;FLNA;TIMP1;LYN;SRGN;TGFB1;ACTN2;HGF;APOA1;PPBP;LHFPL2;F5;VEGFA;SYT11;CD109;PECAM1;FERMT3
NasalRNAseq_mod1	GO_Biological_Process_2021	apoptotic process (GO:0006915)	35/231	0.0105792	PPP1R15A;CSRNP1;HIP1;PDE1B;ITGB2;CXCR4;HK2;IFIT2;BBC3;CASP5;MYC;CASP1;NLRP3;PMAIP1;CD14;BID;RELT;IER3;PLK3;TNFSF14;GADD45A;DAPK2;NFKBIA;IL1A;PLSCR1;RRAGC;FAP;ADORA2A;IL1B;DLC1;IRF1;ELMO1;LTA;MYD88;TLR2
NasalRNAseq_mod1	GO_Biological_Process_2021	positive regulation of protein modification process (GO:0031401)	33/214	0.0106626	CSF1R;ITGB3;LRRK2;TREM2;FPR2;FGF2;TNF;AGER;CDH5;CCND2;FGF8;LEPR;FNIP1;LYN;TGFB1;HGF;PLAUR;LILRB2;F2;MMP9;IRGM;VEGFA;MARCO;SLCO3A1;IL1B;DLC1;LEP;FGF18;TMEM119;PECAM1;FAM20A;TEK;ENG
NasalRNAseq_mod1	GO_Biological_Process_2021	granulocyte differentiation (GO:0030851)	7/20	0.0107771	CDKN1A;CSF3;SPI1;CEBPE;TAL1;RARA;CBFA2T3
NasalRNAseq_mod1	GO_Biological_Process_2021	mesoderm development (GO:0007498)	7/20	0.0107771	HES7;HCK;BTK;SECTM1;IKZF1;BMX;VEGFA
NasalRNAseq_mod1	GO_Biological_Process_2021	myeloid cell development (GO:0061515)	7/20	0.0107771	ALAS2;MPIG6B;NRROS;NCKAP1L;EVI2B;SH2B3;TLR2
NasalRNAseq_mod1	GO_Biological_Process_2021	negative regulation of lipid storage (GO:0010888)	7/20	0.0107771	ABCA1;NFKBIA;IL6;ITGB3;TREM2;ABHD5;TNF
NasalRNAseq_mod1	GO_Biological_Process_2021	negative regulation of osteoclast differentiation (GO:0045671)	7/20	0.0107771	MAFB;CCL3;LILRB1;LILRB3;LILRB4;TLR4;FSTL3
NasalRNAseq_mod1	GO_Biological_Process_2021	positive regulation of alpha-beta T cell activation (GO:0046635)	7/20	0.0107771	PNP;SYK;IL23A;EBI3;CD55;HLA-E;CCR2
NasalRNAseq_mod1	GO_Biological_Process_2021	toll-like receptor 4 signaling pathway (GO:0034142)	7/20	0.0107771	ITGAM;TNIP3;ITGB2;LY96;CD14;PIK3AP1;TLR4
NasalRNAseq_mod1	GO_Biological_Process_2021	cellular response to peptide (GO:1901653)	13/57	0.0107771	ITGA4;RIPK2;ATP1A3;PTPN22;TREM2;FPR2;NOD2;AGER;ICAM1;TLR6;VIM;FCGR2B;TLR4
NasalRNAseq_mod1	GO_Biological_Process_2021	icosanoid metabolic process (GO:0006690)	13/57	0.0107771	GGT5;CYP4F2;PLA2G4C;CYP4F3;CYP4F22;PTGS2;PTGS1;ALOX5;ALOX5AP;TBXAS1;DPEP2;CYP1B1;GGT1
NasalRNAseq_mod1	GO_Biological_Process_2021	regulation of reactive oxygen species metabolic process (GO:2000377)	13/57	0.0107771	PDGFRB;CDKN1A;GADD45A;PDGFB;ACOD1;F2;THBS1;BST1;ALOX5;ZC3H12A;RAC2;CYP1B1;PLIN5
NasalRNAseq_mod1	GO_Biological_Process_2021	regulation of endopeptidase activity (GO:0052548)	15/71	0.0107771	SERPINB4;SERPINB1;SERPINA1;SERPINB2;SERPINE2;SERPIND1;SERPINC1;SERPINB9;FURIN;SERPINB8;VSIR;TIMP2;FETUB;TIMP1;BIRC3
NasalRNAseq_mod1	GO_Biological_Process_2021	engulfment of apoptotic cell (GO:0043652)	6/15	0.0108937	XKR7;ADGRB1;RHOG;RAC2;RHOH;THBS1
NasalRNAseq_mod1	GO_Biological_Process_2021	macrophage migration (GO:1905517)	6/15	0.0108937	EDN2;EDNRB;CCL3;CCL2;CKLF;CCR2
NasalRNAseq_mod1	GO_Biological_Process_2021	positive regulation of osteoclast differentiation (GO:0045672)	6/15	0.0108937	CCR1;TYROBP;CSF1;IL23A;TNFSF11;TNF
NasalRNAseq_mod1	GO_Biological_Process_2021	superoxide anion generation (GO:0042554)	6/15	0.0108937	NCF1;NCF2;NCF4;CYBB;CYBA;PRG3
NasalRNAseq_mod1	GO_Biological_Process_2021	antibacterial humoral response (GO:0019731)	11/44	0.011247	WFDC12;DEFA4;SEMG1;DEFA3;CTSG;PI3;RNASE3;RNASE2;WFDC5;CAMP;HLA-E
NasalRNAseq_mod1	GO_Biological_Process_2021	positive regulation of biosynthetic process (GO:0009891)	11/44	0.011247	CXCL8;TGFB1;ADGRB1;PLCG2;APOA1;CYBA;TLR6;VIM;F2;MMP8;TLR4
NasalRNAseq_mod1	GO_Biological_Process_2021	regulation of endothelial cell apoptotic process (GO:2000351)	11/44	0.011247	IL10;CDH5;IL11;ITGA4;TNFAIP3;CCL2;TEK;THBS1;TNF;HLA-G;ICAM1
NasalRNAseq_mod1	GO_Biological_Process_2021	response to amyloid-beta (GO:1904645)	11/44	0.011247	MMP12;ITGA4;ATP1A3;TREM2;FPR2;TLR6;FCGR2B;AGER;MMP9;TLR4;ICAM1
NasalRNAseq_mod1	GO_Biological_Process_2021	negative regulation of transport (GO:0051051)	12/51	0.0120985	PIP4P2;PLSCR1;MCTP1;SYT11;ITGB3;DYSF;SIRPA;LILRB1;FCGR2B;CRYAB;HAMP;TLR2
NasalRNAseq_mod1	GO_Biological_Process_2021	positive regulation of fat cell differentiation (GO:0045600)	12/51	0.0120985	CCDC71L;FNDC5;ZFP36;CEBPB;ZC3H12A;TFE3;PIM1;LPL;METRNL;PTGS2;MEDAG;ADIG
NasalRNAseq_mod1	GO_Biological_Process_2021	lymphocyte proliferation (GO:0046651)	10/38	0.012119	IL10;CD79A;CR2;MEF2C;PTPRC;TNFSF14;FLT3;MSN;TNFRSF4;PIK3CG
NasalRNAseq_mod1	GO_Biological_Process_2021	regulation of monocyte chemotaxis (GO:0090025)	8/26	0.0121694	CCR1;LYN;GREM1;DUSP1;FPR2;AIF1;PLA2G7;CCR2
NasalRNAseq_mod1	GO_Biological_Process_2021	regulation of regulatory T cell differentiation (GO:0045589)	8/26	0.0121694	IL4I1;SOCS1;CR1;IRF1;LILRB2;HLA-G;LILRB4;VSIR
NasalRNAseq_mod1	GO_Biological_Process_2021	positive regulation of transcription, DNA-templated (GO:0045893)	134/1183	0.012311	CD86;CSF3;SPI1;NCF1;FGF2;TNF;ETS2;IL4I1;MYC;ZC3H12A;NAMPT;TNFSF11;HOXA1;SOX8;PIM2;PITX2;IER5;JUNB;HOXA5;IER2;MAP2K3;MEF2C;SLC11A1;HGF;RUNX3;JMJD6;ADCYAP1;MYCN;DDIT3;PADI2;SQSTM1;ATF3;GCM1;NOTCH1;BEX1;PDGFB;TWIST1;HIF1A;HELZ2;SBNO2;NHLH1;NLRP3;EGR1;STAT5B;NFE2;AKIRIN2;JUN;EGR2;TGFB1;EGR4;VDR;LIF;INHBA;POU2F2;FLI1;BMP6;ST18;NFKB2;FOSL2;MLLT11;FOSL1;NFKBIA;NR4A2;NR4A1;IL6;MAFB;NR4A3;BCL3;MAFF;REL;SN…
NasalRNAseq_mod1	GO_Biological_Process_2021	receptor metabolic process (GO:0043112)	13/58	0.012371	CXCL8;FCER1G;CALCRL;TGFB1;SYK;MX2;ITGB2;ADM;LILRB1;ARRB2;LILRB4;CXCR1;CXCR2
NasalRNAseq_mod1	GO_Biological_Process_2021	G protein-coupled receptor signaling pathway, coupled to cyclic nucleotide second messenger (GO:0007187)	14/65	0.012371	CCR1;PTGIR;CALCRL;XCR1;OR10H2;HTR1B;SSTR2;SSTR3;HTR7;CNR2;CNR1;HRH2;HRH4;CCL2
NasalRNAseq_mod1	GO_Biological_Process_2021	superoxide metabolic process (GO:0006801)	9/32	0.0124402	PREX1;NRROS;NCF1;NCF2;NCF4;CYBB;CYBA;PRG3;SOD2
NasalRNAseq_mod1	GO_Biological_Process_2021	positive regulation of protein-containing complex assembly (GO:0031334)	21/118	0.0130221	ABCA1;GBP5;CSF2;TGFB1;SYK;PLEK;ISG15;ASAP1;TNF;VEGFA;CDH5;CLEC7A;TAL1;FSCN1;CDC42EP2;LCP1;TLR6;BID;FNIP1;TLR4;MYD88
NasalRNAseq_mod1	GO_Biological_Process_2021	B cell mediated immunity (GO:0019724)	5/11	0.0140207	FCER1G;CARD9;TLR8;FCGR2B;HLA-G
NasalRNAseq_mod1	GO_Biological_Process_2021	negative regulation of bone remodeling (GO:0046851)	5/11	0.0140207	GREM1;P2RX7;IL6;TMEM119;TNFAIP3
NasalRNAseq_mod1	GO_Biological_Process_2021	positive regulation of bone resorption (GO:0045780)	5/11	0.0140207	DCSTAMP;SYK;SPP1;TNFSF11;ADAM8
NasalRNAseq_mod1	GO_Biological_Process_2021	positive regulation of cellular extravasation (GO:0002693)	5/11	0.0140207	RIPOR2;ADAM8;AGER;CCR2;ICAM1
NasalRNAseq_mod1	GO_Biological_Process_2021	regulation of mast cell activation involved in immune response (GO:0033006)	5/11	0.0140207	LYN;ADGRE2;CD300A;FES;UNC13D
NasalRNAseq_mod1	GO_Biological_Process_2021	regulation of monocyte chemotactic protein-1 production (GO:0071637)	5/11	0.0140207	SYK;CLEC7A;IL1B;OAS3;TWIST1
NasalRNAseq_mod1	GO_Biological_Process_2021	regulation of myeloid leukocyte mediated immunity (GO:0002886)	5/11	0.0140207	LYN;ADGRE2;SYK;FES;UNC13D
NasalRNAseq_mod1	GO_Biological_Process_2021	positive regulation of T cell cytokine production (GO:0002726)	7/21	0.014051	IL6;RSAD2;IL1R1;IL1B;NLRP3;CD55;IL18R1
NasalRNAseq_mod1	GO_Biological_Process_2021	regulation of lipopolysaccharide-mediated signaling pathway (GO:0031664)	7/21	0.014051	CARD8;LY96;CARD16;LILRA2;TRIB1;BMP6;CD55
NasalRNAseq_mod1	GO_Biological_Process_2021	sensory perception of pain (GO:0019233)	7/21	0.014051	CHRNB2;P2RX7;MME;OPRL1;CCL2;PROK2;CCR2
NasalRNAseq_mod1	GO_Biological_Process_2021	innate immune response activating cell surface receptor signaling pathway (GO:0002220)	21/119	0.0141814	FCN1;LYN;FCER1G;SYK;CLEC10A;CARD9;ICAM2;ICAM3;LILRA2;MUC3A;RELB;CLEC4A;CLEC4C;CLEC4D;TYROBP;CLEC7A;CLEC6A;PLCG2;MUC7;FFAR2;CLEC4E
NasalRNAseq_mod1	GO_Biological_Process_2021	positive regulation of cysteine-type endopeptidase activity involved in apoptotic process (GO:0043280)	21/119	0.0141814	HIP1;SYK;TNFSF15;CARD8;CARD9;LAPTM5;NLRC4;TNF;ST18;BBC3;NLRP12;CASP5;CLEC7A;MYC;DLC1;CASP1;NLRP3;PMAIP1;BID;S100A9;S100A8
NasalRNAseq_mod1	GO_Biological_Process_2021	phospholipase C-activating G protein-coupled receptor signaling pathway (GO:0007200)	16/81	0.0147026	GPR17;ACTN2;GPR65;C5AR2;C5AR1;FPR1;OPRL1;FPR3;GPR4;FPR2;P2RY8;GNA15;P2RY6;CXCR2;C3AR1;GPR18
NasalRNAseq_mod1	GO_Biological_Process_2021	antigen processing and presentation of endogenous peptide antigen via MHC class I via ER pathway (GO:0002484)	4/7	0.0147026	HLA-C;HLA-F;HLA-G;HLA-E
NasalRNAseq_mod1	GO_Biological_Process_2021	antigen processing and presentation of endogenous peptide antigen via MHC class I via ER pathway, TAP-independent (GO:0002486)	4/7	0.0147026	HLA-C;HLA-F;HLA-G;HLA-E
NasalRNAseq_mod1	GO_Biological_Process_2021	cellular response to interleukin-18 (GO:0071351)	4/7	0.0147026	IL18RAP;ALOX5;PDGFB;IL18R1
NasalRNAseq_mod1	GO_Biological_Process_2021	complement activation, alternative pathway (GO:0006957)	4/7	0.0147026	CFD;CR2;CR1;CFP
NasalRNAseq_mod1	GO_Biological_Process_2021	interleukin-18-mediated signaling pathway (GO:0035655)	4/7	0.0147026	IL18RAP;ALOX5;PDGFB;IL18R1
NasalRNAseq_mod1	GO_Biological_Process_2021	negative regulation of MyD88-independent toll-like receptor signaling pathway (GO:0034128)	4/7	0.0147026	LY96;CD14;TICAM1;TLR4
NasalRNAseq_mod1	GO_Biological_Process_2021	positive regulation of gliogenesis (GO:0014015)	4/7	0.0147026	IL6;IL1B;SOX8;TNF
NasalRNAseq_mod1	GO_Biological_Process_2021	positive regulation of humoral immune response (GO:0002922)	4/7	0.0147026	IL1B;ACOD1;CCR7;FCGR2B
NasalRNAseq_mod1	GO_Biological_Process_2021	positive regulation of T-helper 17 cell differentiation (GO:2000321)	4/7	0.0147026	IL23A;NFKBIZ;IL12RB1;NFKBID
NasalRNAseq_mod1	GO_Biological_Process_2021	regulation of CD8-positive, alpha-beta T cell differentiation (GO:0043376)	4/7	0.0147026	SOCS1;NCKAP1L;LILRB4;RUNX3
NasalRNAseq_mod1	GO_Biological_Process_2021	regulation of cGMP-mediated signaling (GO:0010752)	4/7	0.0147026	PDZD3;PDE2A;CGAS;THBS1
NasalRNAseq_mod1	GO_Biological_Process_2021	regulation of natural killer cell chemotaxis (GO:2000501)	4/7	0.0147026	CCL7;CCL4;CCL3;CCL2
NasalRNAseq_mod1	GO_Biological_Process_2021	regulation of natural killer cell proliferation (GO:0032817)	4/7	0.0147026	IL23A;LEP;PTPN22;HLA-E
NasalRNAseq_mod1	GO_Biological_Process_2021	regulation of toll-like receptor 7 signaling pathway (GO:0034155)	4/7	0.0147026	RSAD2;TREML4;PTPN22;LILRA4
NasalRNAseq_mod1	GO_Biological_Process_2021	eosinophil chemotaxis (GO:0048245)	6/16	0.0147026	CCL24;CCL8;CCL7;CCL4;CCL3;CCL2
NasalRNAseq_mod1	GO_Biological_Process_2021	eosinophil migration (GO:0072677)	6/16	0.0147026	CCL24;CCL8;CCL7;CCL4;CCL3;CCL2
NasalRNAseq_mod1	GO_Biological_Process_2021	negative regulation of immune effector process (GO:0002698)	6/16	0.0147026	GRN;CR1;CD300A;LILRB1;CD55;HAVCR2
NasalRNAseq_mod1	GO_Biological_Process_2021	positive regulation of leukocyte adhesion to vascular endothelial cell (GO:1904996)	6/16	0.0147026	IL6;FUT7;ALOX5;ITGB2;ST3GAL4;TNF
NasalRNAseq_mod1	GO_Biological_Process_2021	antigen processing and presentation of peptide antigen via MHC class I (GO:0002474)	9/33	0.0147026	CLEC4A;FCER1G;TAP2;HLA-C;TAP1;IFI30;HLA-F;HLA-G;HLA-E
NasalRNAseq_mod1	GO_Biological_Process_2021	negative regulation of smooth muscle cell proliferation (GO:0048662)	9/33	0.0147026	IL10;CDKN1A;MEF2C;PTGIR;TNFAIP3;HMOX1;SOD2;TRIB1;AIF1
NasalRNAseq_mod1	GO_Biological_Process_2021	regulation of sprouting angiogenesis (GO:1903670)	9/33	0.0147026	CEACAM1;ALOX5;FGF18;RHOJ;ITGA5;FGF2;THBS1;KLF2;VEGFA
NasalRNAseq_mod1	GO_Biological_Process_2021	positive regulation of toll-like receptor signaling pathway (GO:0034123)	8/27	0.0147026	TLR1;RSAD2;TREML4;NINJ1;TLR9;PTPN22;CYBA;TLR2
NasalRNAseq_mod1	GO_Biological_Process_2021	regulation of toll-like receptor signaling pathway (GO:0034121)	8/27	0.0147026	IRF1;IRF7;TLR9;TREM2;IRAK3;SMPDL3B;BIRC3;TLR2
NasalRNAseq_mod1	GO_Biological_Process_2021	regulation of vasculature development (GO:1901342)	8/27	0.0147026	IL6;PLXND1;ADGRA2;LEP;KRT1;HMOX1;PROK2;FGF2
NasalRNAseq_mod1	GO_Biological_Process_2021	erythrocyte differentiation (GO:0030218)	11/46	0.0151072	LYN;ALAS2;MPIG6B;TAL1;HCLS1;NCKAP1L;IKZF1;INHBA;JAK3;SH2B3;VEGFA
NasalRNAseq_mod1	GO_Biological_Process_2021	collagen fibril organization (GO:0030199)	17/89	0.0151072	COL18A1;COL15A1;COL13A1;COL22A1;COL11A2;LOXL3;GREM1;ADAMTS2;COL2A1;COL5A3;PXDN;COL8A2;COL20A1;COL10A1;CYP1B1;TLL2;COL9A3
NasalRNAseq_mod1	GO_Biological_Process_2021	regulation of type I interferon production (GO:0032479)	17/89	0.0151072	ZBP1;DDX58;NLRC5;CGAS;TNFAIP3;ACOD1;PTPN22;ISG15;NFKB2;HERC5;IFIH1;IRF1;IRF7;TRIM25;IRF8;CD14;MYD88
NasalRNAseq_mod1	GO_Biological_Process_2021	adenylate cyclase-inhibiting G protein-coupled receptor signaling pathway (GO:0007193)	13/60	0.0157574	PDE2A;ADCY4;OPRL1;HTR1B;FPR2;ADCY7;MARCO;RGS1;HRH4;FFAR3;OXER1;FLNA;INSL3
NasalRNAseq_mod1	GO_Biological_Process_2021	positive regulation of cellular metabolic process (GO:0031325)	19/105	0.016209	PDGFRB;CDKN1A;TGFB1;CXCL8;CSF1;GADD45A;HPN;PDGFB;ACOD1;APOA1;WNT7A;INHBA;ARRB2;F2;THBS1;VEGFA;NFKBIA;GREM1;ZC3H12A
NasalRNAseq_mod1	GO_Biological_Process_2021	protein homooligomerization (GO:0051260)	21/121	0.0165398	GBP5;TRIM72;MLKL;CARD9;PKD2L1;NLRC4;MCOLN1;SOD2;HLA-G;UPB1;JMJD6;EHD1;RNF112;TRPM2;RNF213;C9;ALDH1A2;NINJ1;TRPV5;ALOX5AP;KCNJ2
NasalRNAseq_mod1	GO_Biological_Process_2021	positive regulation of ossification (GO:0045778)	10/40	0.0167197	FBN2;P2RX7;KL;MEF2C;TGFB1;ALOX5;TMEM119;ISG15;SLC8A1;BMP6
NasalRNAseq_mod1	GO_Biological_Process_2021	regulation of myeloid cell differentiation (GO:0045637)	14/68	0.017681	LYN;NFE2;CSF3;MEF2C;CSF2;SPI1;PRKCB;ITGA2B;GP1BA;THBS1;MAFB;NR4A3;FES;HOXA5
NasalRNAseq_mod1	GO_Biological_Process_2021	cell projection assembly (GO:0030031)	7/22	0.017681	PARVG;RHOJ;RHOG;RAC2;RHOH;NCKAP1L;NEFH
NasalRNAseq_mod1	GO_Biological_Process_2021	positive regulation of neutrophil migration (GO:1902624)	7/22	0.017681	RIPOR2;CXCL8;DAPK2;RAC2;ADAM8;CCR7;NCKAP1L
NasalRNAseq_mod1	GO_Biological_Process_2021	regulation of lipid storage (GO:0010883)	7/22	0.017681	NFKBIA;IL6;ITGB3;ZC3H12A;LPL;TNF;PLIN5
NasalRNAseq_mod1	GO_Biological_Process_2021	regulation of response to cytokine stimulus (GO:0060759)	7/22	0.017681	IFIH1;DDX58;IRAK2;APOA1;LRRC70;PARP9;SH2B3
NasalRNAseq_mod1	GO_Biological_Process_2021	positive regulation of epidermal growth factor receptor signaling pathway (GO:0045742)	9/34	0.0179464	HIP1;NCF1;PDE6G;SHKBP1;PLAUR;AREG;MMP9;EREG;HBEGF
NasalRNAseq_mod1	GO_Biological_Process_2021	negative regulation of response to stimulus (GO:0048585)	13/61	0.0180998	LYN;MCTP1;MPIG6B;APOA1;TWIST1;HLA-G;FCRLB;KLF7;NLRP12;ALOX5;PIM3;FCGR2B;SH2B3
NasalRNAseq_mod1	GO_Biological_Process_2021	cellular response to interleukin-6 (GO:0071354)	8/28	0.0184213	SOCS3;SBNO2;IL6;SELPLG;SPI1;STAT1;IL6R;ST18
NasalRNAseq_mod1	GO_Biological_Process_2021	positive regulation of cytosolic calcium ion concentration involved in phospholipase C-activating G protein-coupled signaling pathway (GO:0051482)	8/28	0.0184213	P2RY8;GPR17;GNA15;GPR65;OPRL1;C3AR1;GPR4;GPR18
NasalRNAseq_mod1	GO_Biological_Process_2021	regulation of DNA damage response, signal transduction by p53 class mediator (GO:0043516)	8/28	0.0184213	SPRED3;ANKRD1;SNAI1;TWIST1;PMAIP1;MSX1;HIC1;CD44
NasalRNAseq_mod1	GO_Biological_Process_2021	positive regulation of programmed cell death (GO:0043068)	40/286	0.0193404	PXT1;DCUN1D3;LRRK2;NLRC4;TNF;IFIT2;FGD3;GNA13;PREX1;RASSF2;ADAMTSL4;CLEC7A;ANKRD1;CYP1B1;TNFRSF8;PMAIP1;BID;HOXA5;ZBP1;JUN;PLEKHG2;GADD45B;SYK;TNFRSF12A;GADD45A;DAPK2;MCF2;LAPTM5;TNFRSF10C;LILRB1;DUSP6;VAV1;MLLT11;FCER2;IL6;LATS2;STK17B;MNDA;SQSTM1;MAP3K11
NasalRNAseq_mod1	GO_Biological_Process_2021	positive regulation of blood coagulation (GO:0030194)	6/17	0.0199745	THBD;F12;ST3GAL4;HPSE;F2;THBS1
NasalRNAseq_mod1	GO_Biological_Process_2021	positive regulation of macrophage activation (GO:0043032)	6/17	0.0199745	CCL3;TREM2;TLR6;MMP8;THBS1;TLR4
NasalRNAseq_mod1	GO_Biological_Process_2021	regulation of establishment of endothelial barrier (GO:1903140)	6/17	0.0199745	CDH5;IL1B;S1PR3;TNF;TNFRSF1A;VEGFA
NasalRNAseq_mod1	GO_Biological_Process_2021	regulation of NLRP3 inflammasome complex assembly (GO:1900225)	6/17	0.0199745	GBP5;TREM2;TLR6;MEFV;TLR4;MYD88
NasalRNAseq_mod1	GO_Biological_Process_2021	macrophage chemotaxis (GO:0048246)	5/12	0.0199745	EDN2;EDNRB;CCL3;CCL2;CKLF
NasalRNAseq_mod1	GO_Biological_Process_2021	negative regulation of complement activation (GO:0045916)	5/12	0.0199745	CR2;CR1;C4BPA;VSIG4;CD55
NasalRNAseq_mod1	GO_Biological_Process_2021	negative regulation of leukocyte apoptotic process (GO:2000107)	5/12	0.0199745	IRF7;HCLS1;CCR7;LILRB1;NOD2
NasalRNAseq_mod1	GO_Biological_Process_2021	phospholipid homeostasis (GO:0055091)	5/12	0.0199745	ABCA1;RCN3;CETP;LIPG;APOA1
NasalRNAseq_mod1	GO_Biological_Process_2021	regulation of B cell apoptotic process (GO:0002902)	5/12	0.0199745	IL10;LYN;BTK;IRS2;FNIP1
NasalRNAseq_mod1	GO_Biological_Process_2021	regulation of plasminogen activation (GO:0010755)	5/12	0.0199745	SERPINE2;F12;HPN;MELTF;THBS1
NasalRNAseq_mod1	GO_Biological_Process_2021	positive regulation of cysteine-type endopeptidase activity (GO:2001056)	13/62	0.0205225	SYK;RIPK2;CARD8;CARD9;NLRC4;MEFV;TNF;AIM2;CLEC7A;MYC;CASP1;NLRP3;PMAIP1
NasalRNAseq_mod1	GO_Biological_Process_2021	regulation of endothelial cell proliferation (GO:0001936)	17/92	0.0207701	CCL24;EGFL7;EGR3;STAT1;ITGB3;PDGFB;PIK3CD;FGF2;HIF1A;THBS1;VEGFA;NR4A1;ALOX5;LEP;FGF18;GHRL;TEK
NasalRNAseq_mod1	GO_Biological_Process_2021	enzyme linked receptor protein signaling pathway (GO:0007167)	23/140	0.0207701	PDGFRB;LYN;CSF1R;FLT1;CSF1;SYK;FLT3;LIF;SLA;NEDD9;GFRA2;RASGRP4;FGR;HCK;PDZD3;FES;CD7;CASS4;LCP2;TEK;SH2D6;EPHB1;JAK3
NasalRNAseq_mod1	GO_Biological_Process_2021	regulation of blood vessel endothelial cell migration (GO:0043535)	12/55	0.0207701	MAP2K3;MEF2C;TGFB1;GADD45A;TMSB4X;FGF18;PDGFB;FGF2;TNF;HIF1A;THBS1;VEGFA
NasalRNAseq_mod1	GO_Biological_Process_2021	cellular response to amyloid-beta (GO:1904646)	9/35	0.021466	ITGA4;ATP1A3;TREM2;FPR2;TLR6;FCGR2B;AGER;TLR4;ICAM1
NasalRNAseq_mod1	GO_Biological_Process_2021	positive regulation of immunoglobulin production (GO:0002639)	9/35	0.021466	CD86;SASH3;IL10;IL6;PTPRC;TLR9;STX4;TNFRSF4;HLA-E
NasalRNAseq_mod1	GO_Biological_Process_2021	hyaluronan metabolic process (GO:0030212)	7/23	0.0224667	CEMIP;TGFB1;HAS1;IL1B;FGF2;LYVE1;CD44
NasalRNAseq_mod1	GO_Biological_Process_2021	regulation of B cell receptor signaling pathway (GO:0050855)	7/23	0.0224667	LYN;CD300A;PRKCB;NFAM1;PTPN22;FCGR2B;CD22
NasalRNAseq_mod1	GO_Biological_Process_2021	regulation of toll-like receptor 4 signaling pathway (GO:0034143)	7/23	0.0224667	LYN;NINJ1;ACOD1;TNFAIP3;PTPN22;TREM2;LILRA2
NasalRNAseq_mod1	GO_Biological_Process_2021	negative regulation of wound healing (GO:0061045)	8/29	0.0225506	THBD;EDN1;SERPINE2;ALOX5;CD109;TFPI;FGF2;TNF
NasalRNAseq_mod1	GO_Biological_Process_2021	regulation of DNA biosynthetic process (GO:2000278)	8/29	0.0225506	PDGFRB;CDKN1A;DACH1;MYC;HGF;PDGFB;ANKRD1;FGF2
NasalRNAseq_mod1	GO_Biological_Process_2021	regulation of response to biotic stimulus (GO:0002831)	8/29	0.0225506	HERC5;FGR;IRF1;PTPN22;TREM2;FCGR2B;CD55;BIRC3
NasalRNAseq_mod1	GO_Biological_Process_2021	positive regulation of protein tyrosine kinase activity (GO:0061098)	10/42	0.0231901	CSF1R;NCF1;PDGFB;CASS4;NEDD9;FCGR1A;AREG;LILRA5;EREG;HBEGF
NasalRNAseq_mod1	GO_Biological_Process_2021	cell cycle G1/S phase transition (GO:0044843)	13/63	0.0231901	CDKN2D;PLK3;CDKN1A;INHBA;GPR132;LATS2;CCNE2;MYC;SPDYA;E2F3;PIM2;BCAT1;MAP3K11
NasalRNAseq_mod1	GO_Biological_Process_2021	negative regulation of endopeptidase activity (GO:0010951)	13/63	0.0231901	SERPINB4;SERPINB1;SERPINA1;CR1;SERPINB2;SERPINE2;SERPIND1;SERPINC1;SERPINB9;SERPINB8;TIMP2;FETUB;TIMP1
NasalRNAseq_mod1	GO_Biological_Process_2021	negative regulation of peptidase activity (GO:0010466)	13/63	0.0231901	SERPINB4;SERPINB1;SERPINA1;SERPINB2;SERPINE2;SERPIND1;SERPINC1;SERPINB9;CST7;SERPINB8;TIMP2;FETUB;TIMP1
NasalRNAseq_mod1	GO_Biological_Process_2021	antigen processing and presentation of exogenous peptide antigen via MHC class I (GO:0042590)	15/78	0.0237253	FCER1G;NCF1;NCF2;NCF4;TAP2;CYBB;HLA-C;TAP1;CYBA;IFI30;HLA-F;HLA-G;HLA-E;CLEC4A;FCGR1A
NasalRNAseq_mod1	GO_Biological_Process_2021	antigen processing and presentation of exogenous peptide antigen via MHC class I, TAP-independent (GO:0002480)	4/8	0.0240246	HLA-C;HLA-F;HLA-G;HLA-E
NasalRNAseq_mod1	GO_Biological_Process_2021	cell migration involved in heart development (GO:0060973)	4/8	0.0240246	PDGFRB;NOTCH1;DCHS1;PITX2
NasalRNAseq_mod1	GO_Biological_Process_2021	cellular response to interleukin-21 (GO:0098757)	4/8	0.0240246	STAT1;STAT4;IL2RG;JAK3
NasalRNAseq_mod1	GO_Biological_Process_2021	interleukin-21-mediated signaling pathway (GO:0038114)	4/8	0.0240246	STAT1;STAT4;IL2RG;JAK3
NasalRNAseq_mod1	GO_Biological_Process_2021	mast cell activation involved in immune response (GO:0002279)	4/8	0.0240246	MILR1;NR4A3;PIK3CD;PIK3CG
NasalRNAseq_mod1	GO_Biological_Process_2021	mast cell degranulation (GO:0043303)	4/8	0.0240246	MILR1;NR4A3;PIK3CD;PIK3CG
NasalRNAseq_mod1	GO_Biological_Process_2021	negative regulation of complement activation, classical pathway (GO:0045959)	4/8	0.0240246	CR2;CR1;C4BPA;CD55
NasalRNAseq_mod1	GO_Biological_Process_2021	negative regulation of microglial cell activation (GO:1903979)	4/8	0.0240246	GRN;PTPRC;SYT11;CST7
NasalRNAseq_mod1	GO_Biological_Process_2021	positive regulation of dendritic cell cytokine production (GO:0002732)	4/8	0.0240246	CLEC7A;DDX58;PLCG2;TICAM1
NasalRNAseq_mod1	GO_Biological_Process_2021	positive regulation of glial cell migration (GO:1903977)	4/8	0.0240246	CSF1;CCL3;TREM2;CCR2
NasalRNAseq_mod1	GO_Biological_Process_2021	positive regulation of isomerase activity (GO:0010912)	4/8	0.0240246	PLSCR1;ITGAM;ITGB2;NOD2
NasalRNAseq_mod1	GO_Biological_Process_2021	regulation of alpha-beta T cell proliferation (GO:0046640)	4/8	0.0240246	SYK;IRF1;EBI3;CCR2
NasalRNAseq_mod1	GO_Biological_Process_2021	regulation of CD8-positive, alpha-beta T cell proliferation (GO:2000564)	4/8	0.0240246	IRF1;PTPN22;VSIR;HLA-E
NasalRNAseq_mod1	GO_Biological_Process_2021	regulation of chemokine (C-C motif) ligand 5 production (GO:0071649)	4/8	0.0240246	IL10;ADCYAP1;OAS3;SIRPA
NasalRNAseq_mod1	GO_Biological_Process_2021	regulation of chemokine-mediated signaling pathway (GO:0070099)	4/8	0.0240246	EDN1;PADI2;HIF1A;SH2B3
NasalRNAseq_mod1	GO_Biological_Process_2021	regulation of lymphocyte apoptotic process (GO:0070228)	4/8	0.0240246	LYN;CD274;BTK;JAK3
NasalRNAseq_mod1	GO_Biological_Process_2021	vascular associated smooth muscle contraction (GO:0014829)	4/8	0.0240246	EDN1;EDN2;EDNRB;SLC8A1
NasalRNAseq_mod1	GO_Biological_Process_2021	positive regulation of endothelial cell migration (GO:0010595)	16/86	0.0241095	MAP2K3;EDN1;GRN;TGFB1;ITGB3;PDGFB;PIK3CD;FGF2;HIF1A;THBS1;PIK3CG;VEGFA;TMSB4X;ZC3H12A;FGF18;TEK
NasalRNAseq_mod1	GO_Biological_Process_2021	interleukin-1-mediated signaling pathway (GO:0070498)	17/94	0.0247722	EGR1;IL1RN;IL1R1;RIPK2;IL1R2;IRAK3;IL1RAP;NOD2;ST18;NFKBIA;IL1A;IRAK2;IL1B;PELI1;MAP3K8;SQSTM1;MYD88
NasalRNAseq_mod1	GO_Biological_Process_2021	endoderm formation (GO:0001706)	9/36	0.0250399	DUSP2;ITGA4;DUSP1;ITGB2;ITGA7;INHBA;ITGA5;MMP8;MMP9
NasalRNAseq_mod1	GO_Biological_Process_2021	interleukin-6-mediated signaling pathway (GO:0070102)	6/18	0.0255522	SOCS3;IL6;SPI1;STAT1;IL6R;ST18
NasalRNAseq_mod1	GO_Biological_Process_2021	negative regulation of leukocyte cell-cell adhesion (GO:1903038)	6/18	0.0255522	IL4I1;LAPTM5;PTPN22;TNFAIP8L2;JAK3;PAG1
NasalRNAseq_mod1	GO_Biological_Process_2021	positive regulation of glial cell differentiation (GO:0045687)	6/18	0.0255522	EGR2;NOTCH1;TGFB1;SERPINE2;CXCR4;TNFRSF1B
NasalRNAseq_mod1	GO_Biological_Process_2021	programmed necrotic cell death (GO:0097300)	6/18	0.0255522	MLKL;PPIF;LY96;CD14;TICAM1;TLR4
NasalRNAseq_mod1	GO_Biological_Process_2021	regulation of B cell differentiation (GO:0045577)	6/18	0.0255522	IL4I1;SYK;BTK;TLR9;NCKAP1L;INHBA
NasalRNAseq_mod1	GO_Biological_Process_2021	regulation of brown fat cell differentiation (GO:0090335)	6/18	0.0255522	FNDC5;LEP;TFE3;PIM1;METRNL;PTGS2
NasalRNAseq_mod1	GO_Biological_Process_2021	plasma membrane organization (GO:0007009)	13/64	0.0255522	TRIM72;CR1;DYSF;CXCR4;P2RX7;CLN3;PLSCR1;BIN2;SYT11;EPB41L3;ANXA6;OTOF;STX4
NasalRNAseq_mod1	GO_Biological_Process_2021	negative regulation of angiogenesis (GO:0016525)	16/87	0.0267293	STAT1;PDE3B;THBS2;TNF;HLA-G;THBS1;KLF2;ADAMTS1;ALOX5;STAB1;ADGRB1;EMILIN1;GHRL;TEK;HOXA5;CCR2
NasalRNAseq_mod1	GO_Biological_Process_2021	negative regulation of NIK/NF-kappaB signaling (GO:1901223)	7/24	0.0273988	ADGRG3;TRIM40;NLRP12;SPI1;TMSB4X;ZC3H12A;NLRP3
NasalRNAseq_mod1	GO_Biological_Process_2021	negative regulation of ossification (GO:0030279)	7/24	0.0273988	CCR1;SRGN;GREM1;MEF2C;NOTCH1;CHSY1;CCL3
NasalRNAseq_mod1	GO_Biological_Process_2021	positive regulation of neuron apoptotic process (GO:0043525)	7/24	0.0273988	GRN;ITGAM;TYROBP;DDIT3;CCL3;TNF;MCL1
NasalRNAseq_mod1	GO_Biological_Process_2021	wound healing, spreading of cells (GO:0044319)	7/24	0.0273988	MMP12;CEACAM1;WNT7A;FLNA;ITGA5;LCP1;CD44
NasalRNAseq_mod1	GO_Biological_Process_2021	positive regulation of calcium-mediated signaling (GO:0050850)	5/13	0.0275003	CLEC7A;CCL4;CCL3;PLCG2;TREM2
NasalRNAseq_mod1	GO_Biological_Process_2021	regulation of fibrinolysis (GO:0051917)	5/13	0.0275003	THBD;FAP;F12;F2;THBS1
NasalRNAseq_mod1	GO_Biological_Process_2021	regulation of homotypic cell-cell adhesion (GO:0034110)	5/13	0.0275003	LYN;CELA2A;SYK;PLAUR;TNFSF11
NasalRNAseq_mod1	GO_Biological_Process_2021	regulation of receptor signaling pathway via STAT (GO:1904892)	5/13	0.0275003	IL6;PTPRC;IL7R;JAK3;CRLF2
NasalRNAseq_mod1	GO_Biological_Process_2021	positive regulation of cell adhesion (GO:0045785)	15/80	0.0286806	TNFSF18;SYK;TFE3;CHRD;PDGFB;LIF;TNF;FSTL3;VEGFA;FUT7;CCR7;ADAM8;NCKAP1L;STX4;STX3
NasalRNAseq_mod1	GO_Biological_Process_2021	negative regulation of gene expression (GO:0010629)	43/322	0.0291376	BTG2;SPI1;NOTCH1;CXCL8;PDGFB;PTPN22;HIF1A;FGF2;TNF;DLL4;ZFP36;STC2;ZC3H12A;CCL3;EMILIN1;IGF2BP3;JARID2;HAVCR2;CCR1;IL10;SRGN;MSR1;MEF2C;TGFB1;VDR;SFMBT2;SLC11A1;NANOS3;PRG3;PARP14;PARP9;MMP8;VEGFA;CLEC4A;SLC7A5;NLRP12;MYCN;SYT11;REL;MYADM;FCGR2B;ENG;PHF19
NasalRNAseq_mod1	GO_Biological_Process_2021	phagosome maturation (GO:0090382)	9/37	0.0295995	RAB43;RAB32;ATP6V1G2;RAB39A;ATP6V1B2;TCIRG1;MCOLN1;CORO1A;ATP6V0C
NasalRNAseq_mod1	GO_Biological_Process_2021	regulation of tumor necrosis factor-mediated signaling pathway (GO:0010803)	12/58	0.0301756	SYK;SPHK1;CARD8;CASP1;LAPTM5;TNFAIP3;APOA1;TRAF1;CARD16;TNF;TNFRSF1A;BIRC3
NasalRNAseq_mod1	GO_Biological_Process_2021	positive regulation of potassium ion transmembrane transport (GO:1901381)	10/44	0.030877	GNG2;ACTN2;KCNE5;KCNMB1;KCNJ15;FLNA;KCNN1;ATP1B2;KCNN4;KCNJ2
NasalRNAseq_mod1	GO_Biological_Process_2021	sensory perception (GO:0007600)	11/51	0.0308917	CHRNB2;P2RX7;MME;ADORA2A;C5AR1;OPRL1;TRPV2;PROK2;CCL2;MYO7A;CCR2
NasalRNAseq_mod1	GO_Biological_Process_2021	positive regulation of I-kappaB kinase/NF-kappaB signaling (GO:0043123)	26/171	0.0309373	SECTM1;NOD2;TNF;LITAF;LGALS1;CLEC7A;CASP1;TRIM25;HMOX1;S100A12;FLNA;CCR7;PIM2;PRKCB;RIPK2;CARD9;TICAM1;TNFRSF1A;CLEC6A;REL;PELI1;TLR9;CARD16;TLR6;MYD88;BIRC3
NasalRNAseq_mod1	GO_Biological_Process_2021	positive regulation of mononuclear cell migration (GO:0071677)	8/31	0.0324725	CCR1;CCR7;FPR2;AGER;AIF1;PLA2G7;TNF;CCR2
NasalRNAseq_mod1	GO_Biological_Process_2021	receptor signaling pathway via JAK-STAT (GO:0007259)	8/31	0.0324725	SOCS2;STAT5B;STAT1;LEP;STAT4;CCL2;JAK3;CCR2
NasalRNAseq_mod1	GO_Biological_Process_2021	regulation of macrophage derived foam cell differentiation (GO:0010743)	8/31	0.0324725	ABCA1;NFKBIA;CETP;MSR1;CSF2;CSF1;ITGB3;LPL
NasalRNAseq_mod1	GO_Biological_Process_2021	negative regulation of nervous system development (GO:0051961)	6/19	0.0332163	IL6;NOTCH1;IL1B;WNT7A;TNF;TLR2
NasalRNAseq_mod1	GO_Biological_Process_2021	positive regulation of neutrophil chemotaxis (GO:0090023)	6/19	0.0332163	RIPOR2;CXCL8;DAPK2;RAC2;CCR7;NCKAP1L
NasalRNAseq_mod1	GO_Biological_Process_2021	pyroptosis (GO:0070269)	6/19	0.0332163	ZBP1;AIM2;CASP1;TREM2;NLRC4;NAIP
NasalRNAseq_mod1	GO_Biological_Process_2021	regulation of glucose transmembrane transport (GO:0010827)	6/19	0.0332163	RTN2;NR4A3;PRKCB;C1QTNF12;IL1B;TRIB3
NasalRNAseq_mod1	GO_Biological_Process_2021	regulation of T cell cytokine production (GO:0002724)	6/19	0.0332163	CLC;HLA-F;TNFRSF1B;LILRB4;CD55;CCR2
NasalRNAseq_mod1	GO_Biological_Process_2021	positive regulation of signal transduction (GO:0009967)	35/252	0.0340232	NECAB2;NLGN3;NOTCH1;ITGB3;LRRK2;LOXL3;LY96;TNFAIP3;TREM2;NOD2;GLI1;HIF1A;DLL4;P2RY6;TNFSF11;FLNA;PRKCB;PDE6G;WNT7A;BMP6;KLF2;STX1B;MN1;IL6;PTPRC;C1QTNF12;IL1B;CLEC6A;GHRL;ITGA5;TEK;IL7R;ATP6V0C;TLR2;CRLF2
NasalRNAseq_mod1	GO_Biological_Process_2021	positive regulation of release of cytochrome c from mitochondria (GO:0090200)	7/25	0.0340232	MLLT11;PLAUR;PPIF;PMAIP1;BID;MMP9;BBC3
NasalRNAseq_mod1	GO_Biological_Process_2021	potassium ion transport (GO:0006813)	20/122	0.0347879	KCNG2;KCNH4;KCNK7;SLC24A4;KCNH5;KCND1;KCNK13;HPN;KCNJ15;SLC1A3;PKD2L1;KCNAB2;LRRC55;KCNS1;KCNMB1;KCNQ4;KCNN1;KCNN4;KCNJ2;HCN2
NasalRNAseq_mod1	GO_Biological_Process_2021	negative regulation of endothelial cell migration (GO:0010596)	9/38	0.0347879	DLL4;MEF2C;NOTCH1;TGFB1;GADD45A;ADGRB1;FGF2;THBS1;TNF
NasalRNAseq_mod1	GO_Biological_Process_2021	negative regulation of innate immune response (GO:0045824)	9/38	0.0347879	GRN;CR1;OAS3;NLRC5;TNFAIP3;ACOD1;IRAK3;ISG15;VSIG4
NasalRNAseq_mod1	GO_Biological_Process_2021	positive regulation of potassium ion transport (GO:0043268)	9/38	0.0347879	GNG2;ACTN2;KCNE5;KCNMB1;KCNJ15;FLNA;KCNN1;KCNN4;KCNJ2
NasalRNAseq_mod1	GO_Biological_Process_2021	regulation of intrinsic apoptotic signaling pathway (GO:2001242)	11/52	0.0351552	DAPK2;DDIT3;PLAUR;PPIF;PMAIP1;BID;MMP9;S100A9;S100A8;BBC3;MCL1
NasalRNAseq_mod1	GO_Biological_Process_2021	sprouting angiogenesis (GO:0002040)	11/52	0.0351552	GREM1;NR4A1;RNF213;EGR3;ADGRA2;TEK;FGF2;THBS1;JMJD6;ENG;VEGFA
NasalRNAseq_mod1	GO_Biological_Process_2021	cellular response to interleukin-9 (GO:0071355)	4/9	0.0365286	STAT5B;STAT1;IL2RG;JAK3
NasalRNAseq_mod1	GO_Biological_Process_2021	cellular response to leptin stimulus (GO:0044320)	4/9	0.0365286	NR4A3;LEP;EBI3;LEPR
NasalRNAseq_mod1	GO_Biological_Process_2021	cellular response to muramyl dipeptide (GO:0071225)	4/9	0.0365286	RIPK2;PTPN22;NOD2;VIM
NasalRNAseq_mod1	GO_Biological_Process_2021	development of primary female sexual characteristics (GO:0046545)	4/9	0.0365286	NR5A1;COL9A3;LHFPL2;CYP19A1
NasalRNAseq_mod1	GO_Biological_Process_2021	epithelial to mesenchymal transition involved in endocardial cushion formation (GO:0003198)	4/9	0.0365286	FGF8;NOTCH1;SNAI1;ENG
NasalRNAseq_mod1	GO_Biological_Process_2021	glucosamine-containing compound catabolic process (GO:1901072)	4/9	0.0365286	CHIT1;AMDHD2;CHI3L2;CHI3L1
NasalRNAseq_mod1	GO_Biological_Process_2021	interleukin-9-mediated signaling pathway (GO:0038113)	4/9	0.0365286	STAT5B;STAT1;IL2RG;JAK3
NasalRNAseq_mod1	GO_Biological_Process_2021	negative regulation of alpha-beta T cell activation (GO:0046636)	4/9	0.0365286	CD274;CD300A;TARM1;LILRB1
NasalRNAseq_mod1	GO_Biological_Process_2021	negative regulation of bone resorption (GO:0045779)	4/9	0.0365286	P2RX7;IL6;TMEM119;TNFAIP3
NasalRNAseq_mod1	GO_Biological_Process_2021	negative regulation of leukocyte proliferation (GO:0070664)	4/9	0.0365286	GREM1;LYN;TNFAIP3;LILRB1
NasalRNAseq_mod1	GO_Biological_Process_2021	negative regulation of lipid localization (GO:1905953)	4/9	0.0365286	NFKBIA;IL6;ITGB3;TNF
NasalRNAseq_mod1	GO_Biological_Process_2021	negative regulation of platelet aggregation (GO:0090331)	4/9	0.0365286	CEACAM1;C1QTNF1;SERPINE2;SH2B3
NasalRNAseq_mod1	GO_Biological_Process_2021	positive regulation of B cell differentiation (GO:0045579)	4/9	0.0365286	IL10;SYK;BTK;NCKAP1L
NasalRNAseq_mod1	GO_Biological_Process_2021	positive regulation of NLRP3 inflammasome complex assembly (GO:1900227)	4/9	0.0365286	GBP5;TLR6;TLR4;MYD88
NasalRNAseq_mod1	GO_Biological_Process_2021	regulation of CD8-positive, alpha-beta T cell activation (GO:2001185)	4/9	0.0365286	CD274;IRF1;LILRB1;HLA-E
NasalRNAseq_mod1	GO_Biological_Process_2021	regulation of glial cell proliferation (GO:0060251)	4/9	0.0365286	IL6;NOTCH1;IL1B;TNF
NasalRNAseq_mod1	GO_Biological_Process_2021	response to vitamin (GO:0033273)	4/9	0.0365286	CDKN2D;KYNU;SPP1;ALPL
NasalRNAseq_mod1	GO_Biological_Process_2021	response to vitamin D (GO:0033280)	4/9	0.0365286	CDKN2D;FES;SPP1;ALPL
NasalRNAseq_mod1	GO_Biological_Process_2021	antigen processing and presentation of endogenous peptide antigen (GO:0002483)	5/14	0.0365826	TAP2;TAP1;HLA-F;HLA-G;HLA-E
NasalRNAseq_mod1	GO_Biological_Process_2021	calcium ion import across plasma membrane (GO:0098703)	5/14	0.0365826	TRPM2;TRPV5;TRPV2;SLC8A1;SLC8A2
NasalRNAseq_mod1	GO_Biological_Process_2021	cellular response to low-density lipoprotein particle stimulus (GO:0071404)	5/14	0.0365826	ABCA1;FCER1G;SYK;ITGB2;LPL
NasalRNAseq_mod1	GO_Biological_Process_2021	detection of bacterium (GO:0016045)	5/14	0.0365826	CD1D;NLRC4;NOD2;PGLYRP1;NAIP
NasalRNAseq_mod1	GO_Biological_Process_2021	negative regulation of bone mineralization (GO:0030502)	5/14	0.0365826	CCR1;SRGN;GREM1;RFLNB;CCL3
NasalRNAseq_mod1	GO_Biological_Process_2021	positive regulation of alpha-beta T cell differentiation (GO:0046638)	5/14	0.0365826	PNP;SOCS1;NCKAP1L;LILRB4;RUNX3
NasalRNAseq_mod1	GO_Biological_Process_2021	positive regulation of brown fat cell differentiation (GO:0090336)	5/14	0.0365826	FNDC5;TFE3;PIM1;METRNL;PTGS2
NasalRNAseq_mod1	GO_Biological_Process_2021	positive regulation of potassium ion transmembrane transporter activity (GO:1901018)	5/14	0.0365826	GAL;ACTN2;FXYD2;ATP1B2;LRRC55
NasalRNAseq_mod1	GO_Biological_Process_2021	positive regulation of T-helper cell differentiation (GO:0045624)	5/14	0.0365826	CD86;NFKBIZ;RARA;NLRP3;NFKBID
NasalRNAseq_mod1	GO_Biological_Process_2021	regulation of integrin-mediated signaling pathway (GO:2001044)	5/14	0.0365826	BST1;LOXL3;FLNA;TIMP1;CD177
NasalRNAseq_mod1	GO_Biological_Process_2021	regulation of response to interferon-gamma (GO:0060330)	5/14	0.0365826	SOCS3;SOCS1;STAT1;IFNGR2;PARP9
NasalRNAseq_mod1	GO_Biological_Process_2021	calcium ion transport (GO:0006816)	19/115	0.0371537	CHRNB2;CCR1;CATSPER1;SLC24A4;CALCRL;TRPV2;SLC3A2;MCOLN1;CACNA1E;SLC8A1;SLC8A2;CACNA1G;P2RX7;TRPM2;CCL8;TRPV5;CCL3;KCNN4;TRPM6
NasalRNAseq_mod1	GO_Biological_Process_2021	positive regulation of protein metabolic process (GO:0051247)	19/115	0.0371537	CD86;APC2;TGFB1;CSF1;DDX58;CARD9;TNFAIP3;WNT7A;C4BPA;ASB11;INHBA;LILRA2;TNF;KLF2;NFKBIA;SLC25A37;IL23A;IL1B;TLR9
NasalRNAseq_mod1	GO_Biological_Process_2021	activation of phospholipase C activity (GO:0007202)	8/32	0.0372462	CD86;GNA15;P2RY6;C5AR1;LPAR2;S1PR4;PLCB2;RASGRP4
NasalRNAseq_mod1	GO_Biological_Process_2021	regulation of cell migration involved in sprouting angiogenesis (GO:0090049)	8/32	0.0372462	DLL4;NOTCH1;RHOJ;HMOX1;PTGS2;FGF2;THBS1;VEGFA
NasalRNAseq_mod1	GO_Biological_Process_2021	positive regulation of apoptotic process (GO:0043065)	41/310	0.0384069	PXT1;GRN;DCUN1D3;NLRC4;TNF;IFIT2;FGD3;GNA13;PREX1;RASSF2;ADAMTSL4;ZC3H12A;ANKRD1;CCL3;CYP1B1;TNFRSF8;PMAIP1;BID;HOXA5;ZBP1;JUN;PLEKHG2;GADD45B;TNFRSF12A;GADD45A;DAPK2;MCF2;TNFRSF10C;LILRB1;DUSP6;VAV1;MLLT11;IL6;LATS2;FAP;DDIT3;DLC1;STK17B;MNDA;SQSTM1;MAP3K11
NasalRNAseq_mod1	GO_Biological_Process_2021	transmembrane receptor protein tyrosine kinase signaling pathway (GO:0007169)	51/404	0.0384684	FLT1;CSF1;NCF1;NCF2;FLT3;ITGB3;NCF4;SLA;IRS2;TCIRG1;FGF2;ACTB;FGF8;NAMPT;SH2D6;EPHB1;PDGFRB;ATP6V1G2;SYK;HGF;CYBB;CYBA;GFRA2;MMP9;VAV1;FGR;HCK;ELMO1;ATP6V1B2;LCP2;ATP6V0C;CSF1R;SDC2;HPN;PDGFB;NEDD9;RASGRP4;SOCS2;SDCBP;NCKAP1L;SH2B2;LYN;KL;VEGFA;EFNA2;NR4A3;FES;FGF18;CD7;CASS4;TEK
NasalRNAseq_mod1	GO_Biological_Process_2021	negative regulation of cysteine-type endopeptidase activity (GO:2000117)	11/53	0.0384684	CDKN2D;HGF;CARD8;CARD16;CST7;FNIP1;TNF;THBS1;CD44;NAIP;VEGFA
NasalRNAseq_mod1	GO_Biological_Process_2021	positive regulation of response to stimulus (GO:0048584)	10/46	0.0384684	IFIH1;RSAD2;DDX58;MYC;CGAS;LRRC70;FCGR2B;IER5;HLA-G;YPEL3
NasalRNAseq_mod1	GO_Biological_Process_2021	positive regulation of cellular catabolic process (GO:0031331)	22/141	0.0384684	PFKFB4;PFKFB3;LRRK2;LAPTM5;TWIST1;MSN;APOA1;IRS2;FURIN;ABHD5;TICAM1;MEFV;TNFRSF1B;TNF;HIF1A;IRGM;P2RX7;IL1B;ZC3H12A;ADAM8;PIM2;PLIN5
NasalRNAseq_mod1	GO_Biological_Process_2021	cellular response to vitamin D (GO:0071305)	3/5	0.0384684	FES;VDR;PIM1
NasalRNAseq_mod1	GO_Biological_Process_2021	chemokine (C-X-C motif) ligand 12 signaling pathway (GO:0038146)	3/5	0.0384684	CXCR4;TREM2;OXSR1
NasalRNAseq_mod1	GO_Biological_Process_2021	histone citrullination (GO:0036414)	3/5	0.0384684	PADI6;PADI2;PADI4
NasalRNAseq_mod1	GO_Biological_Process_2021	negative regulation of cGMP-mediated signaling (GO:0010754)	3/5	0.0384684	PDZD3;PDE2A;THBS1
NasalRNAseq_mod1	GO_Biological_Process_2021	negative regulation of dendritic cell differentiation (GO:2001199)	3/5	0.0384684	LILRB1;FCGR2B;HLA-G
NasalRNAseq_mod1	GO_Biological_Process_2021	negative regulation of immunoglobulin production (GO:0002638)	3/5	0.0384684	CR1;FCGR2B;CD22
NasalRNAseq_mod1	GO_Biological_Process_2021	negative regulation of interferon-alpha production (GO:0032687)	3/5	0.0384684	IL10;LILRA4;HAVCR2
NasalRNAseq_mod1	GO_Biological_Process_2021	negative regulation of leukocyte differentiation (GO:1902106)	3/5	0.0384684	LILRB1;FCGR2B;HLA-G
NasalRNAseq_mod1	GO_Biological_Process_2021	negative regulation of vascular endothelial cell proliferation (GO:1905563)	3/5	0.0384684	MEF2C;FLT1;CCL2
NasalRNAseq_mod1	GO_Biological_Process_2021	positive regulation of CD8-positive, alpha-beta T cell differentiation (GO:0043378)	3/5	0.0384684	NCKAP1L;LILRB4;RUNX3
NasalRNAseq_mod1	GO_Biological_Process_2021	positive regulation of cell fate commitment (GO:0010455)	3/5	0.0384684	IL23A;IL12RB1;FGF2
NasalRNAseq_mod1	GO_Biological_Process_2021	positive regulation of gamma-delta T cell activation (GO:0046645)	3/5	0.0384684	LILRB1;NCKAP1L;NOD2
NasalRNAseq_mod1	GO_Biological_Process_2021	positive regulation of glial cell proliferation (GO:0060252)	3/5	0.0384684	IL6;IL1B;TNF
NasalRNAseq_mod1	GO_Biological_Process_2021	positive regulation of heat generation (GO:0031652)	3/5	0.0384684	IL1B;PTGS2;TNF
NasalRNAseq_mod1	GO_Biological_Process_2021	positive regulation of interleukin-18 production (GO:0032741)	3/5	0.0384684	GBP5;TLR9;TLR2
NasalRNAseq_mod1	GO_Biological_Process_2021	positive regulation of mast cell activation involved in immune response (GO:0033008)	3/5	0.0384684	FGR;SYK;GAB2
NasalRNAseq_mod1	GO_Biological_Process_2021	positive regulation of natural killer cell chemotaxis (GO:2000503)	3/5	0.0384684	CCL7;CCL4;CCL3
NasalRNAseq_mod1	GO_Biological_Process_2021	positive regulation of oxidative stress-induced neuron death (GO:1903223)	3/5	0.0384684	TLR6;TLR4;MCL1
NasalRNAseq_mod1	GO_Biological_Process_2021	positive regulation of T-helper 1 cell cytokine production (GO:2000556)	3/5	0.0384684	IL1R1;IL1B;IL18R1
NasalRNAseq_mod1	GO_Biological_Process_2021	positive regulation of transcription from RNA polymerase II promoter in response to hypoxia (GO:0061419)	3/5	0.0384684	NOTCH1;HIF1A;VEGFA
NasalRNAseq_mod1	GO_Biological_Process_2021	protein citrullination (GO:0018101)	3/5	0.0384684	PADI6;PADI2;PADI4
NasalRNAseq_mod1	GO_Biological_Process_2021	regulation of dendritic cell cytokine production (GO:0002730)	3/5	0.0384684	CLEC7A;PLCG2;JAK3
NasalRNAseq_mod1	GO_Biological_Process_2021	regulation of fever generation (GO:0031620)	3/5	0.0384684	IL1B;PTGS2;TNF
NasalRNAseq_mod1	GO_Biological_Process_2021	regulation of hippocampal neuron apoptotic process (GO:0110089)	3/5	0.0384684	ITGAM;TYROBP;TREM2
NasalRNAseq_mod1	GO_Biological_Process_2021	regulation of inflammatory response to wounding (GO:0106014)	3/5	0.0384684	GRN;ALOX5;SIGLEC10
NasalRNAseq_mod1	GO_Biological_Process_2021	regulation of microglial cell mediated cytotoxicity (GO:1904149)	3/5	0.0384684	ITGAM;SPI1;TYROBP
NasalRNAseq_mod1	GO_Biological_Process_2021	regulation of T-helper 1 cell cytokine production (GO:2000554)	3/5	0.0384684	IL1R1;IL1B;IL18R1
NasalRNAseq_mod1	GO_Biological_Process_2021	zymogen inhibition (GO:0097341)	3/5	0.0384684	CARD8;CARD16;CST7
NasalRNAseq_mod1	GO_Biological_Process_2021	cellular response to drug (GO:0035690)	7/26	0.0384684	CRHBP;MEF2C;AIM2;MYC;IL1B;PDE4B;HTR1B
NasalRNAseq_mod1	GO_Biological_Process_2021	negative regulation of cell development (GO:0010721)	7/26	0.0384684	IL6;NOTCH1;IL1B;RFLNB;WNT7A;LILRB1;TNF
NasalRNAseq_mod1	GO_Biological_Process_2021	positive regulation of T cell mediated cytotoxicity (GO:0001916)	7/26	0.0384684	SLC22A13;IL23A;CD1D;IL12RB1;HLA-F;HLA-G;HLA-E
NasalRNAseq_mod1	GO_Biological_Process_2021	cortical actin cytoskeleton organization (GO:0030866)	6/20	0.0389698	FMNL3;FMNL1;PLEK;NCKAP1L;LCP1;TNF
NasalRNAseq_mod1	GO_Biological_Process_2021	positive regulation of protein processing (GO:0010954)	6/20	0.0389698	ASTL;F12;HPN;ADAM8;NLRC4;MELTF
NasalRNAseq_mod1	GO_Biological_Process_2021	regulation of acute inflammatory response (GO:0002673)	6/20	0.0389698	IL6;F12;OSM;NLRP3;ADAM8;FFAR2
NasalRNAseq_mod1	GO_Biological_Process_2021	protein autophosphorylation (GO:0046777)	24/159	0.0408221	PDGFRB;LYN;CSF1R;FLT1;FLT3;DAPK2;LRRK2;AATK;OXSR1;BMX;GRK1;FGR;STK10;HCK;MEX3B;GRK5;FES;STK17B;PIM1;PIM3;PIM2;TEK;EPHB1;MAP3K11
NasalRNAseq_mod1	GO_Biological_Process_2021	axon guidance (GO:0007411)	29/203	0.0412318	DRAXIN;SPTBN5;ROBO4;SEMA7A;NOTCH1;PLXND1;CXCR4;PIK3CD;IRS2;SPTA1;TUBB3;KIF5A;RAC2;PLXNC1;EPHB1;SCN1B;PDLIM7;VASP;SEMA6B;RHOG;RHOH;GAB2;L1CAM;GFRA2;SPTB;VEGFA;KLF7;DOK2;EFNA2
NasalRNAseq_mod1	GO_Biological_Process_2021	positive regulation of receptor signaling pathway via JAK-STAT (GO:0046427)	8/33	0.0427433	IL10;IL6;NOTCH1;IL10RA;LEP;CYP1B1;F2;TNF
NasalRNAseq_mod1	GO_Biological_Process_2021	negative regulation of signal transduction (GO:0009968)	36/267	0.0430683	CXCL8;LRRK2;PLEK;TNFAIP3;LILRA2;FGF2;TNF;THBS1;FSTL3;DLL4;CRHBP;RGS2;SOCS1;DACT3;EMILIN1;SLAMF1;LYN;IL10;EGFL7;PTGIR;MPIG6B;PRKCB;CARD8;IRAK3;HIC1;NR4A2;PTPRE;NLRP12;PTPRC;IL1B;TLR9;NOTUM;CARD16;TRIB1;SMPDL3B;PLIN5
NasalRNAseq_mod1	GO_Biological_Process_2021	positive regulation of cell-cell adhesion (GO:0022409)	10/47	0.0438419	IL10;ADAM19;FUT7;IL1B;PLAUR;TNFSF11;AGER;TNF;CD44;FSTL3
NasalRNAseq_mod1	GO_Biological_Process_2021	regulation of epithelial cell proliferation (GO:0050678)	16/93	0.0441776	GRN;TGFB1;C5AR1;HPN;NOD2;FGF2;RUNX3;BMP6;EREG;VEGFA;NR4A1;ZFP36;NR4A3;MYC;LEP;FGF18
NasalRNAseq_mod1	GO_Biological_Process_2021	regulation of protein kinase activity (GO:0045859)	18/110	0.0465942	MAP2K3;CDKN1A;CSF1;C5AR1;AGAP2;TNF;CAMKK1;EREG;FGR;ADCYAP1;CEACAM1;RASSF2;PTPRC;SPDYA;TRIB3;CCR7;LCP2;TRIB1
NasalRNAseq_mod1	GO_Biological_Process_2021	calcium ion import into cytosol (GO:1902656)	5/15	0.0465942	TRPM2;TRPV5;TRPV2;SLC8A1;SLC8A2
NasalRNAseq_mod1	GO_Biological_Process_2021	cellular response to exogenous dsRNA (GO:0071360)	5/15	0.0465942	COLEC12;IFIH1;DDX58;CGAS;IFIT1
NasalRNAseq_mod1	GO_Biological_Process_2021	macrophage differentiation (GO:0030225)	5/15	0.0465942	CSF1R;CSF2;CSF1;MMP9;VEGFA
NasalRNAseq_mod1	GO_Biological_Process_2021	positive regulation of DNA damage response, signal transduction by p53 class mediator (GO:0043517)	5/15	0.0465942	SPRED3;ANKRD1;PMAIP1;MSX1;HIC1
NasalRNAseq_mod1	GO_Biological_Process_2021	positive regulation of heterotypic cell-cell adhesion (GO:0034116)	5/15	0.0465942	IL10;IL1B;AGER;TNF;CD44
NasalRNAseq_mod1	GO_Biological_Process_2021	positive regulation of membrane protein ectodomain proteolysis (GO:0051044)	5/15	0.0465942	IL1B;FURIN;ADAM8;TNFRSF1B;TNF
NasalRNAseq_mod1	GO_Biological_Process_2021	positive regulation of natural killer cell activation (GO:0032816)	5/15	0.0465942	TYROBP;IL23A;HLA-F;TICAM1;HLA-E
NasalRNAseq_mod1	GO_Biological_Process_2021	prostanoid biosynthetic process (GO:0046457)	5/15	0.0465942	EDN1;EDN2;TBXAS1;PTGS2;PTGS1
NasalRNAseq_mod1	GO_Biological_Process_2021	regulation of extracellular matrix disassembly (GO:0010715)	5/15	0.0465942	IL6;TGFB1;FAP;FSCN1;MELTF
NasalRNAseq_mod1	GO_Biological_Process_2021	regulation of sequestering of triglyceride (GO:0010889)	5/15	0.0465942	LPL;TREM2;PLIN2;ABHD5;PLIN5
NasalRNAseq_mod1	GO_Biological_Process_2021	acute inflammatory response (GO:0002526)	7/27	0.0465942	CEBPB;IL6;PLSCR1;VNN1;HP;IL6R;ELANE
NasalRNAseq_mod1	GO_Biological_Process_2021	negative regulation of catalytic activity (GO:0043086)	7/27	0.0465942	CLN3;NOTCH1;HP;TIMP1;IFIT1;PARP9;NES
NasalRNAseq_mod1	GO_Biological_Process_2021	wound healing (GO:0042060)	13/70	0.0467695	TRIM72;ITGB3;SLC11A1;DYSF;WNT7A;FGF2;EREG;MMP12;JAML;SYT11;ANXA6;HMOX1;HPSE
NasalRNAseq_mod1	GO_Biological_Process_2021	negative regulation of cysteine-type endopeptidase activity involved in apoptotic process (GO:0043154)	11/55	0.047551	CDKN2D;HGF;PLAUR;CARD16;FNIP1;TNF;MMP9;THBS1;CD44;NAIP;VEGFA
NasalRNAseq_mod1	GO_Biological_Process_2021	triglyceride metabolic process (GO:0006641)	11/55	0.047551	CETP;FABP2;DGAT2;FABP4;GK;MOGAT1;LIPG;LPL;APOBR;GPAT3;PNPLA1
NasalRNAseq_mod1	GO_Biological_Process_2021	negative regulation of blood vessel morphogenesis (GO:2000181)	14/78	0.0477122	STAT1;PDE3B;THBS2;HLA-G;THBS1;ADAMTS1;ALOX5;STAB1;ADGRB1;EMILIN1;GHRL;TEK;HOXA5;CCR2
NasalRNAseq_mod1	GO_Biological_Process_2021	negative regulation of cell communication (GO:0010648)	6/21	0.0487573	IL11;NLRP12;MPIG6B;IL1B;LIF;OSM
NasalRNAseq_mod1	GO_Biological_Process_2021	positive regulation of lipid storage (GO:0010884)	6/21	0.0487573	EHD1;MSR1;ZC3H12A;LPL;PLIN2;PLIN5
NasalRNAseq_mod1	GO_Biological_Process_2021	regulation of cardiac muscle cell proliferation (GO:0060043)	6/21	0.0487573	MEF2C;NOTCH1;PIM1;GLI1;FGF2;TBX2
NasalRNAseq_mod1	GO_Biological_Process_2021	cellular response to interleukin-12 (GO:0071349)	10/48	0.0493115	CNN2;IL10;SERPINB2;STAT4;SIRPA;MSN;LCP1;IL12RB1;SOD2;LMNB1
NasalRNAseq_mod1	GO_Biological_Process_2021	cellular response to vascular endothelial growth factor stimulus (GO:0035924)	8/34	0.0493115	DLL4;MAP2K3;NR4A1;FLT1;NOTCH1;EGR3;SPHK1;VEGFA
NasalRNAseq_mod1	GO_Biological_Process_2021	negative regulation of blood vessel endothelial cell migration (GO:0043537)	8/34	0.0493115	DLL4;MEF2C;NOTCH1;TGFB1;GADD45A;FGF2;THBS1;TNF
NasalRNAseq_mod1	GO_Biological_Process_2021	regulation of activated T cell proliferation (GO:0046006)	8/34	0.0493115	CD274;IL23A;TNFSF9;CLC;IL12RB1;AGER;LILRB4;ICOSLG
NasalRNAseq_mod1	GO_Biological_Process_2021	positive regulation of Ras protein signal transduction (GO:0046579)	12/63	0.0493115	P2RY8;LYN;GPR17;NOTCH1;GPR65;APOA1;IRS2;GPR4;PIK3CG;VAV1;RASGRP4;GPR18
NasalRNAseq_mod1	GO_Biological_Process_2021	chondroitin sulfate proteoglycan metabolic process (GO:0050654)	4/10	0.0493115	CSGALNACT1;CSGALNACT2;DSE;XYLT1
NasalRNAseq_mod1	GO_Biological_Process_2021	granulocyte migration (GO:0097530)	4/10	0.0493115	ADGRE2;ITGB2;CCL3;CD177
NasalRNAseq_mod1	GO_Biological_Process_2021	indolalkylamine catabolic process (GO:0046218)	4/10	0.0493115	IL4I1;KYNU;IDO2;KMO
NasalRNAseq_mod1	GO_Biological_Process_2021	negative regulation of heterotypic cell-cell adhesion (GO:0034115)	4/10	0.0493115	IL10;IL1RN;MYADM;APOA1
NasalRNAseq_mod1	GO_Biological_Process_2021	negative regulation of hormone secretion (GO:0046888)	4/10	0.0493115	IL11;IL1B;LIF;OSM
NasalRNAseq_mod1	GO_Biological_Process_2021	negative regulation of interferon-beta production (GO:0032688)	4/10	0.0493115	REL;SIRPA;LILRB1;RELB
NasalRNAseq_mod1	GO_Biological_Process_2021	negative regulation of lipopolysaccharide-mediated signaling pathway (GO:0031665)	4/10	0.0493115	CARD8;CARD16;LILRA2;TRIB1
NasalRNAseq_mod1	GO_Biological_Process_2021	negative regulation of transmembrane transport (GO:0034763)	4/10	0.0493115	PRKCB;IL1B;IRS2;THBS1
NasalRNAseq_mod1	GO_Biological_Process_2021	negative regulation of tyrosine phosphorylation of STAT protein (GO:0042532)	4/10	0.0493115	SOCS3;SOCS1;PARP14;SH2B3
NasalRNAseq_mod1	GO_Biological_Process_2021	positive regulation of cell activation (GO:0050867)	4/10	0.0493115	PLEK;LILRA2;TLR4;LILRA5
NasalRNAseq_mod1	GO_Biological_Process_2021	positive regulation of myoblast fusion (GO:1901741)	4/10	0.0493115	CD53;EHD1;RIPOR2;ADGRB1
NasalRNAseq_mod1	GO_Biological_Process_2021	regulation of cell-cell adhesion involved in gastrulation (GO:0070587)	4/10	0.0493115	IL10;IL1RN;MYADM;APOA1
NasalRNAseq_mod1	GO_Biological_Process_2021	negative regulation of cell-cell adhesion (GO:0022408)	9/41	0.0494647	IL10;IL1RN;NOTCH1;TGFB1;MYADM;APOA1;FXYD5;BMP6;VEGFA
NasalRNAseq_mod1	GO_Biological_Process_2021	positive regulation of cation transmembrane transport (GO:1904064)	9/41	0.0494647	GNG2;ACTN2;KCNE5;KCNMB1;KCNJ15;FLNA;KCNN1;KCNN4;KCNJ2
NasalRNAseq_mod1	GO_Biological_Process_2021	T cell differentiation (GO:0030217)	9/41	0.0494647	DLL4;SPI1;FCER1G;PTPRC;LEP;LEPR;PIK3CD;RHOH;PTPN22
NasalRNAseq_mod1	KEGG_2021_Human	Cytokine-cytokine receptor interaction	96/295	1.37689e-28	CXCL6;IL1RN;CSF3;IL20;CSF2;CSF3R;CXCL8;TNFRSF13B;AMHR2;CSF1;CCL4L2;IL24;IL27;CXCL1;IL1RAP;CXCL3;TNF;CXCL2;CXCL5;CXCL16;TNFSF13B;IL18RAP;IL36B;LEPR;TNFSF11;TNFRSF8;CCR7;IL13RA2;IL6R;TNFRSF4;CCR3;CCR2;IL10;IL11;IL4R;TNFRSF12A;IL1R1;IL1R2;IFNGR2;IL16;TNFRSF1B;IL17RA;TNFRSF1A;IL1A;IL23A;IL1B;IL3RA;LTA;LTB;CSF1R;CCL3L3;EBI3;CXCR4;CSF2RB;IL2RG;CSF2RA;IL1RL1;IL1RL2;CCL8;CXCR1;CCL7;CXCR2;CCL4;CCL3;CCL2;C…
NasalRNAseq_mod1	KEGG_2021_Human	Osteoclast differentiation	56/127	5.14709e-24	SPI1;CSF1;NCF1;NCF2;ITGB3;NCF4;PIK3CD;TREM2;TNF;SIRPB1;FCGR3A;FCGR3B;SIRPA;TNFSF11;ACP5;JUNB;SYK;IL1R1;IFNGR2;CYBA;FOS;GAB2;OSCAR;TNFRSF1A;IL1A;TYROBP;IL1B;BTK;LCP2;SQSTM1;LILRA6;CSF1R;LILRA1;LILRA2;LILRA4;LILRA5;RELB;SOCS3;SOCS1;PLCG2;FCGR1A;JUN;TGFB1;STAT1;LILRB1;LILRB2;LILRB3;LILRB4;LILRB5;FOSL2;NFKB2;FOSL1;NFKBIA;FCGR2A;FOSB;FCGR2B
NasalRNAseq_mod1	KEGG_2021_Human	Viral protein interaction with cytokine and cytokine receptor	44/100	7.95208e-19	CSF1R;CXCL6;CXCL8;IL20;CSF1;CCL4L2;CCL3L3;IL24;CXCR4;CXCL1;CXCL3;IL2RG;TNF;CXCL2;CXCL5;IL18RAP;CCL8;CCL7;CXCR1;CCL4;CXCR2;CCL3;CCL2;CCR7;CCL18;IL6R;CCR3;CCR2;CCR1;IL10;CCL24;XCR1;CCL22;TNFSF14;CCL20;IL10RA;TNFRSF10C;PPBP;TNFRSF1B;TNFRSF10D;TNFRSF1A;IL6;LTA;IL18R1
NasalRNAseq_mod1	KEGG_2021_Human	Rheumatoid arthritis	40/93	9.4828e-17	CD86;CXCL6;CSF2;CXCL8;FLT1;CSF1;CCL3L3;ITGB2;CXCL1;TCIRG1;CXCL3;ITGAL;CXCL2;TNF;CXCL5;ICAM1;TNFSF13B;CTSL;CCL3;ACP5;TNFSF11;CCL2;HLA-DOB;IL11;JUN;ATP6V1G2;TGFB1;CCL20;FOS;VEGFA;IL1A;IL6;IL23A;IL1B;ATP6V1B2;LTB;TEK;ATP6V0C;TLR4;TLR2
NasalRNAseq_mod1	KEGG_2021_Human	Chemokine signaling pathway	58/192	9.06148e-16	CXCL6;CXCL8;NCF1;CCL4L2;PIK3CD;CXCL1;ARRB2;CXCL3;CXCL2;CXCL5;PIK3CG;CXCL16;PREX1;RAC2;CCR7;JAK3;CCR3;CCR2;PRKCB;VAV1;FGR;HCK;ELMO1;DOCK2;PLCB2;CCL3L3;ADCY4;WAS;CXCR4;RASGRP2;ADCY7;PIK3R6;PIK3R5;GRK1;GNG10;CCL8;GNG2;GRK5;CCL7;CXCR1;GNG7;GRK6;CCL4;CXCR2;PLCG2;CCL3;CCL2;CCL18;CCR1;LYN;STAT5B;CCL24;XCR1;CCL22;CCL20;STAT1;PPBP;NFKBIA
NasalRNAseq_mod1	KEGG_2021_Human	Hematopoietic cell lineage	39/99	6.57907e-15	CSF1R;CSF3;CSF2;CSF3R;ITGAM;CSF1;FLT3;ITGB3;ITGA2B;CD1D;TNF;CSF2RA;ANPEP;CD37;CD14;FCGR1A;HLA-DOB;IL6R;CD33;CD55;IL11;CR2;IL4R;CR1;ITGA4;MME;IL1R1;IL1R2;GP1BA;FCER2;IL1A;IL6;IL1B;IL3RA;CD7;ITGA5;IL7R;CD22;CD44
NasalRNAseq_mod1	KEGG_2021_Human	NF-kappa B signaling pathway	39/104	4.04869e-14	CXCL8;BCL2A1;CCL4L2;LY96;TNFAIP3;CXCL1;CXCL3;PTGS2;TNF;CXCL2;ICAM1;TNFSF13B;RELB;PLAU;CCL4;PLCG2;TNFSF11;TRIM25;CD14;LYN;GADD45B;TNFSF14;SYK;IL1R1;PRKCB;GADD45A;DDX58;TRAF1;TICAM1;NFKB2;TNFRSF1A;NFKBIA;IL1B;BTK;LTA;LTB;TLR4;MYD88;BIRC3
NasalRNAseq_mod1	KEGG_2021_Human	TNF signaling pathway	38/112	3.48031e-12	CXCL6;CEBPB;CSF2;CSF1;PIK3CD;TNFAIP3;CXCL1;NOD2;CXCL3;PTGS2;TNF;CXCL2;CXCL5;ICAM1;SOCS3;CCL2;MAP3K8;JUNB;MAP2K3;JUN;EDN1;MLKL;CCL20;LIF;FOS;TRAF1;TNFRSF1B;MMP9;TNFRSF1A;NFKBIA;IL6;IL1B;IRF1;BCL3;LTA;IL18R1;BIRC3;CREB5
NasalRNAseq_mod1	KEGG_2021_Human	NOD-like receptor signaling pathway	50/181	4.19113e-12	CXCL8;TNFAIP3;CXCL1;ANTXR2;CXCL3;TNF;CXCL2;PSTPIP1;CASP5;NAMPT;CASP1;CAMP;GBP5;GBP7;RIPK2;CYBB;CYBA;TICAM1;AIM2;IL1B;OAS3;CARD17;IRF7;CARD16;DEFB4B;PLCB2;TLR4;NAIP;BIRC3;NLRC4;NOD2;MEFV;TRPM2;NLRP6;NLRP3;CCL2;GBP2;GBP1;JUN;STAT1;DEFA4;CARD8;CARD9;TRPV2;DEFA3;NFKBIA;P2RX7;IL6;NLRP12;MYD88
NasalRNAseq_mod1	KEGG_2021_Human	B cell receptor signaling pathway	31/81	1.29893e-11	LILRA6;IFITM1;PIK3CD;LILRA1;LILRA2;LILRA4;LILRA5;CD79B;CD79A;INPP5D;RAC2;PLCG2;LYN;CR2;JUN;SYK;PRKCB;LILRB1;FOS;LILRB2;LILRB3;LILRB4;VAV1;LILRB5;NFKBIA;BTK;PTPN6;FCGR2B;NFKBIE;PIK3AP1;CD22
NasalRNAseq_mod1	KEGG_2021_Human	Leishmaniasis	30/77	1.62141e-11	ITGAM;NCF1;NCF2;ITGB2;NCF4;PTGS2;TNF;FCGR3A;FCGR3B;FCGR1A;HLA-DOB;IL10;JUN;CR1;TGFB1;ITGA4;PRKCB;STAT1;IFNGR2;CYBB;CYBA;FOS;NFKBIA;IL1A;FCGR2A;IL1B;PTPN6;TLR4;MYD88;TLR2
NasalRNAseq_mod1	KEGG_2021_Human	Phagosome	43/152	6.70012e-11	COLEC12;ITGAM;NCF1;NCF2;ITGB3;NCF4;ITGB2;TCIRG1;THBS2;MPO;CORO1A;THBS1;ACTB;FCAR;FCGR3A;FCGR3B;TUBB3;CLEC7A;CTSL;MRC1;OLR1;CD14;FCGR1A;HLA-DOB;MSR1;ATP6V1G2;TAP2;CYBB;HLA-C;TAP1;CYBA;HLA-F;HLA-G;HLA-E;MARCO;FCGR2A;ATP6V1B2;ITGA5;TLR6;FCGR2B;ATP6V0C;TLR4;TLR2
NasalRNAseq_mod1	KEGG_2021_Human	Tuberculosis	47/180	1.42427e-10	CEBPB;ITGAM;ITGB2;LSP1;TCIRG1;NOD2;TNF;CORO1A;FCGR3A;FCGR3B;CLEC7A;IRAK2;MRC1;ITGAX;CD14;BID;FCGR1A;HLA-DOB;CAMP;IL10;PLK3;TGFB1;CR1;FCER1G;SYK;VDR;RIPK2;STAT1;IFNGR2;SPHK1;IL10RA;CARD9;TNFRSF1A;TLR1;IL1A;IL6;FCGR2A;IL23A;IL1B;TLR9;TLR6;CLEC4E;FCGR2B;ATP6V0C;TLR4;MYD88;TLR2
NasalRNAseq_mod1	KEGG_2021_Human	JAK-STAT signaling pathway	43/162	5.80052e-10	CSF3;CDKN1A;CSF2;CSF3R;IL20;IL24;PDGFB;PIK3CD;CSF2RB;IL2RG;CSF2RA;IL22RA2;SOCS2;SOCS3;CCND2;SOCS1;MYC;LEPR;PIM1;STAT4;IL13RA2;IL12RB1;IL6R;JAK3;MCL1;PDGFRB;IL10;STAT5B;IL11;IL4R;CISH;STAT1;IFNGR2;IL10RA;LIF;OSM;IL6;IL23A;LEP;IL3RA;PTPN6;IL7R;CRLF2
NasalRNAseq_mod1	KEGG_2021_Human	Malaria	22/50	8.26157e-10	IL10;CSF3;CXCL8;CR1;TGFB1;GYPC;HGF;SDC2;ITGB2;ITGAL;THBS2;TNF;THBS1;ICAM1;IL6;IL1B;PECAM1;TLR9;CCL2;TLR4;MYD88;TLR2
NasalRNAseq_mod1	KEGG_2021_Human	Kaposi sarcoma-associated herpesvirus infection	45/193	1.78026e-08	CD86;CDKN1A;CSF2;CXCL8;PDGFB;PIK3CD;CXCL1;PTGS2;CXCL3;HIF1A;FGF2;CXCL2;PIK3R6;PIK3CG;ICAM1;PIK3R5;PREX1;GNG10;ZFP36;GNG2;MYC;GNG7;PLCG2;E2F3;BID;CCR3;MICB;CCR1;LYN;JUN;SYK;STAT1;HLA-C;FOS;HLA-F;TICAM1;HLA-G;HLA-E;VEGFA;TNFRSF1A;NFKBIA;HCK;IL6;CLEC2B;IRF7
NasalRNAseq_mod1	KEGG_2021_Human	IL-17 signaling pathway	29/94	1.78026e-08	CXCL6;CSF3;CEBPB;CSF2;CXCL8;TNFAIP3;CXCL1;CXCL3;PTGS2;CXCL2;TNF;CXCL5;S100A7A;CCL7;CCL2;JUN;CCL20;FOS;MMP9;IL17RA;FOSL1;NFKBIA;IL6;IL1B;FOSB;DEFB4B;S100A9;IL17C;S100A8
NasalRNAseq_mod1	KEGG_2021_Human	C-type lectin receptor signaling pathway	30/104	5.21199e-08	PIK3CD;LSP1;PTGS2;TNF;RELB;CLEC7A;PLCG2;CASP1;NLRP3;CLEC1B;IL10;PLK3;EGR2;JUN;EGR3;FCER1G;CCL22;SYK;STAT1;CARD9;NFKB2;NFKBIA;IL6;CLEC4D;IL23A;CLEC6A;IL1B;IRF1;BCL3;CLEC4E
NasalRNAseq_mod1	KEGG_2021_Human	Epstein-Barr virus infection	45/202	7.03251e-08	CDKN1A;PIK3CD;TNFAIP3;ITGAL;TNF;ICAM1;RELB;CCND2;MYC;PLCG2;E2F3;BID;JAK3;HLA-DOB;LYN;MAP2K3;ENTPD1;JUN;CR2;GADD45B;SYK;GADD45A;STAT1;DDX58;TAP2;HLA-C;TAP1;ISG15;HLA-F;HLA-G;RUNX3;HLA-E;NFKB2;NFKBIA;FCER2;IL6;CCNE2;OAS3;BTK;IRF7;VIM;NFKBIE;CD44;MYD88;TLR2
NasalRNAseq_mod1	KEGG_2021_Human	Neutrophil extracellular trap formation	43/189	7.47962e-08	ITGAM;SIGLEC9;SELPLG;NCF1;NCF2;ITGB3;AQP9;ITGA2B;NCF4;C5AR1;ITGB2;FPR1;PIK3CD;FPR3;FPR2;ITGAL;MPO;AGER;ACTB;FCGR3A;FCGR3B;CLEC7A;PLCG2;CASP1;RAC2;CTSG;FCGR1A;ELANE;CAMP;PRKCG;CR1;SYK;PRKCB;CYBB;CYBA;GP1BA;FCGR2A;PPIF;TLR8;PADI4;PLCB2;TLR4;TLR2
NasalRNAseq_mod1	KEGG_2021_Human	Amoebiasis	29/102	1.17156e-07	CSF2;CXCL8;ITGAM;ITGB2;PIK3CD;CXCL1;CD1D;C8B;CXCL3;TNF;CXCL2;GNA15;C9;CTSG;CD14;PRKCG;IL10;SERPINB4;TGFB1;IL1R1;PRKCB;ARG1;IL1R2;SERPINB9;IL6;IL1B;PLCB2;TLR4;TLR2
NasalRNAseq_mod1	KEGG_2021_Human	Complement and coagulation cascades	26/85	1.21794e-07	CFD;CPB2;ITGAM;SERPINA1;SERPINC1;ITGB2;C5AR1;F13A1;C4BPA;C8B;TFPI;THBD;PLAU;C9;C3AR1;ITGAX;VSIG4;CD55;CR2;CR1;SERPINB2;SERPIND1;F12;PLAUR;F2;F5
NasalRNAseq_mod1	KEGG_2021_Human	Lipid and atherosclerosis	46/215	1.50597e-07	CXCL8;NCF1;NCF2;CCL3L3;NCF4;LY96;PIK3CD;CXCL1;CXCL3;TNF;AGER;CXCL2;ICAM1;CASP1;CCL3;OLR1;NLRP3;CCL2;CD14;BID;ABCA1;LYN;MAP2K3;JUN;HSPA6;CYBB;APOA1;CYBA;FOS;TICAM1;POU2F2;SOD2;MMP9;VAV1;TNFRSF1A;NFKBIA;IL6;DDIT3;IL1B;CYP1A1;IRF7;TLR6;PLCB2;TLR4;MYD88;TLR2
NasalRNAseq_mod1	KEGG_2021_Human	Pertussis	24/76	2.05514e-07	IL10;CXCL6;JUN;CXCL8;ITGAM;ITGB2;LY96;C4BPA;FOS;TICAM1;TNF;CXCL5;IL1A;IL6;IL23A;IL1B;IRF1;CASP1;IRF8;NLRP3;ITGA5;CD14;TLR4;MYD88
NasalRNAseq_mod1	KEGG_2021_Human	Staphylococcus aureus infection	27/95	3.21492e-07	CFD;ITGAM;SELPLG;ITGB2;C5AR1;PTAFR;FPR1;FPR3;FPR2;ITGAL;KRT20;FCAR;ICAM1;FCGR3A;FCGR3B;C3AR1;FCGR1A;HLA-DOB;CAMP;IL10;DEFA4;DEFA3;FCGR2A;KRT14;DSG1;FCGR2B;DEFB4B
NasalRNAseq_mod1	KEGG_2021_Human	Legionellosis	20/57	3.98494e-07	CXCL8;ITGAM;CR1;ITGB2;HSPA6;CXCL1;NLRC4;CXCL3;CXCL2;TNF;NFKB2;NFKBIA;IL6;IL1B;CASP1;CD14;TLR4;NAIP;MYD88;TLR2
NasalRNAseq_mod1	KEGG_2021_Human	Protein digestion and absorption	28/103	4.78142e-07	COL18A1;CPB2;COL15A1;COL13A1;COL11A2;ATP1A3;SLC3A1;SLC3A2;SLC8A1;SLC8A2;COL10A1;KCNN4;CELA2A;CELA2B;MME;COL22A1;SLC16A10;ATP1B2;COL2A1;SLC7A7;CTRL;MEP1B;XPNPEP2;COL5A3;FXYD2;COL8A2;COL20A1;COL9A3
NasalRNAseq_mod1	KEGG_2021_Human	Toll-like receptor signaling pathway	28/104	5.78433e-07	CD86;CXCL8;CCL4L2;CCL3L3;LY96;PIK3CD;TNF;CCL4;CCL3;SPP1;MAP3K8;CD14;MAP2K3;JUN;STAT1;FOS;TICAM1;NFKBIA;TLR1;IL6;IL1B;IRF7;TLR9;TLR8;TLR6;TLR4;MYD88;TLR2
NasalRNAseq_mod1	KEGG_2021_Human	Transcriptional misregulation in cancer	41/192	7.74346e-07	CD86;CSF1R;CDKN1A;CEBPB;CSF2;SPI1;CXCL8;FLT1;ITGAM;BCL2A1;FLT3;CEBPE;MPO;LYL1;CCND2;PLAU;MYC;NFKBIZ;CD14;FCGR1A;ELANE;MEF2C;GADD45B;GADD45A;IL1R2;DEFA4;TFE3;DEFA3;TRAF1;MMP9;FLI1;DUSP6;ETV5;IL6;MYCN;NR4A3;ZEB1;DDIT3;REL;RARA;BIRC3
NasalRNAseq_mod1	KEGG_2021_Human	Fc gamma R-mediated phagocytosis	26/97	1.75676e-06	NCF1;WAS;PIK3CD;ASAP1;FCGR3A;FCGR3B;INPP5D;PLCG2;RAC2;FCGR1A;PRKCG;LYN;VASP;SYK;PRKCB;PLA2G4E;SPHK1;PLA2G4C;GAB2;VAV1;HCK;MARCKS;PTPRC;FCGR2A;AMPH;FCGR2B
NasalRNAseq_mod1	KEGG_2021_Human	Platelet activation	30/124	2.36142e-06	ITGB3;ITGA2B;ADCY4;PIK3CD;RASGRP2;ADCY7;ACTB;PIK3R6;PIK3CG;PIK3R5;PTGS1;GNA13;PLCG2;LYN;VASP;PTGIR;FCER1G;SYK;PLA2G4E;PLA2G4C;GP1BA;F2;APBB1IP;FCGR2A;P2RX1;TBXAS1;BTK;LCP2;PLCB2;FERMT3
NasalRNAseq_mod1	KEGG_2021_Human	Fluid shear stress and atherosclerosis	32/139	3.11442e-06	NCF1;NCF2;SDC2;ITGB3;ITGA2B;PDGFB;PIK3CD;TNF;ACTB;ICAM1;CDH5;THBD;CTSL;RAC2;HMOX1;CCL2;MEF2C;JUN;EDN1;IL1R1;DUSP1;IL1R2;CYBA;FOS;MMP9;KLF2;TNFRSF1A;VEGFA;IL1A;IL1B;PECAM1;SQSTM1
NasalRNAseq_mod1	KEGG_2021_Human	Human cytomegalovirus infection	44/225	3.29166e-06	CDKN1A;CXCL8;CCL4L2;CCL3L3;ITGB3;ADCY4;CXCR4;CGAS;PIK3CD;PTGS2;ADCY7;TNF;GNA13;GNG10;GNG2;MYC;GNG7;CXCR2;CCL4;RAC2;CCL3;CCL2;E2F3;BID;IL6R;CCR3;PRKCG;CCR1;IL1R1;PRKCB;IL10RA;TAP2;HLA-C;TAP1;HLA-F;HLA-G;HLA-E;VEGFA;TNFRSF1A;NFKBIA;IL6;IL1B;PLCB2;CREB5
NasalRNAseq_mod1	KEGG_2021_Human	MAPK signaling pathway	53/294	3.32899e-06	FLT1;CSF1;FLT3;IL1RAP;ARRB2;AREG;FGF2;TNF;FGF8;MYC;RAC2;MAP3K8;PRKCG;MAP2K3;PDGFRB;MEF2C;DUSP2;IL1R1;PRKCB;DUSP1;PLA2G4E;HGF;PLA2G4C;FOS;DUSP6;EREG;TNFRSF1A;IL1A;DDIT3;IL1B;CSF1R;PDGFB;RASGRP2;CACNA1E;RASGRP4;RELB;CACNA1G;FLNA;CD14;JUN;TGFB1;GADD45B;GADD45A;HSPA6;VEGFA;NFKB2;NR4A1;EFNA2;FGF18;PTPN7;TEK;MAP3K11;MYD88
NasalRNAseq_mod1	KEGG_2021_Human	Inflammatory bowel disease	20/65	3.486e-06	IL10;JUN;IL4R;TGFB1;STAT1;IFNGR2;NOD2;IL2RG;TNF;IL1A;IL6;IL18RAP;IL23A;IL1B;STAT4;IL12RB1;HLA-DOB;TLR4;IL18R1;TLR2
NasalRNAseq_mod1	KEGG_2021_Human	Leukocyte transendothelial migration	28/114	3.62965e-06	ITGAM;NCF1;NCF2;NCF4;ITGB2;PIK3CD;CXCR4;ITGAL;ACTB;ICAM1;CDH5;RASSF5;PLCG2;RAC2;PRKCG;VASP;ITGA4;PRKCB;CYBB;MSN;RHOH;CYBA;MMP9;VAV1;CLDN6;CLDN11;PECAM1;SIPA1
NasalRNAseq_mod1	KEGG_2021_Human	Cell adhesion molecules	33/148	3.89602e-06	CD86;NLGN3;CD274;ITGAM;SELPLG;SDC2;ITGB2;ICAM2;ICAM3;NRXN2;ITGAL;VSIR;ICAM1;CDH5;MPZ;MADCAM1;HLA-DOB;ICOSLG;NTNG2;ITGA4;HLA-C;HLA-F;L1CAM;HLA-G;HLA-E;CLDN6;CLDN11;VCAN;PTPRC;SELL;PECAM1;SIGLEC1;CD22
NasalRNAseq_mod1	KEGG_2021_Human	Yersinia infection	31/137	5.94279e-06	CXCL8;WIPF1;WAS;PIK3CD;NLRC4;MEFV;TNF;ACTB;CASP1;RAC2;NLRP3;CCL2;MAP2K3;IL10;JUN;FYB1;ITGA4;RHOG;FOS;TICAM1;VAV1;NFKBIA;IL6;FCGR2A;IL1B;ELMO1;LCP2;ITGA5;TLR4;MYD88;SKAP2
NasalRNAseq_mod1	KEGG_2021_Human	Natural killer cell mediated cytotoxicity	29/131	2.08098e-05	CSF2;ITGB2;ICAM2;PIK3CD;ITGAL;TNF;ICAM1;FCGR3A;FCGR3B;PLCG2;RAC2;BID;MICB;PRKCG;FCER1G;SYK;PRKCB;IFNGR2;HLA-C;HLA-G;VAV1;HLA-E;NCR1;TYROBP;CD48;LCP2;PTPN6;ULBP1;HCST
NasalRNAseq_mod1	KEGG_2021_Human	Human T-cell leukemia virus 1 infection	41/219	2.14399e-05	CDKN1A;SPI1;CSF2;ITGB2;ADCY4;PIK3CD;ITGAL;IL2RG;ADCY7;TNF;ETS2;ICAM1;RELB;ZFP36;CCND2;PTTG2;MYC;E2F3;MSX1;JAK3;HLA-DOB;EGR1;STAT5B;EGR2;JUN;TGFB1;IL1R1;IL1R2;HLA-C;FOS;HLA-F;HLA-G;HLA-E;NFKB2;TNFRSF1A;FOSL1;NFKBIA;IL6;CCNE2;LTA;CREB5
NasalRNAseq_mod1	KEGG_2021_Human	Neuroactive ligand-receptor interaction	56/341	2.77607e-05	NPFFR2;GRIK5;PMCH;MLNR;ADM;GABRR2;CYSLTR1;EDNRB;HTR7;C3AR1;LEPR;PRLHR;CTSG;INSL3;CHRNB2;EDN1;PTGIR;EDN2;PTH2R;F2;SSTR2;TAAR1;ADRA2B;SSTR3;ADCYAP1;GAL;ADORA2A;UTS2;CALCRL;PTAFR;C5AR1;FPR1;OPRL1;LPAR2;FPR3;FPR2;P2RY8;P2RY6;CNR2;HRH2;CNR1;CHRNE;HRH4;S1PR1;CHRNA10;S1PR3;S1PR4;NTSR1;P2RY13;P2RY14;HTR1B;P2RX7;MAS1;LEP;P2RX1;GHRL
NasalRNAseq_mod1	KEGG_2021_Human	Pathways in cancer	78/531	3.3371e-05	CDKN1A;SPI1;CSF3R;CXCL8;FLT3;ITGA2B;PIK3CD;GLI1;FGF2;BBC3;FGF8;EDNRB;CCND2;MYC;RASSF5;PIM1;RAC2;PIM2;JAK3;IL6R;PRKCG;APC2;PDGFRB;EDN1;IL4R;PRKCB;DAPK2;IFNGR2;HGF;FOS;TRAF1;F2;MMP9;CCNE2;IL23A;IL3RA;RARA;PLCB2;BIRC3;CSF1R;NOTCH1;PDGFB;ADCY4;LPAR2;CXCR4;CSF2RB;PTGS2;IL2RG;RASGRP2;HIF1A;ADCY7;CSF2RA;RASGRP4;DLL4;GNA13;GNG10;GNG2;GNG7;PLCG2;STAT4;HMOX1;PMAIP1;E2F3;BID;IL12RB1;STAT5B;JUN;TGFB1;GADD45B…
NasalRNAseq_mod1	KEGG_2021_Human	Rap1 signaling pathway	39/210	4.20739e-05	CSF1R;FLT1;ITGAM;CSF1;ITGB3;ITGA2B;ITGB2;FPR1;PDGFB;ADCY4;LPAR2;PIK3CD;RASGRP2;ITGAL;ADCY7;FGF2;THBS1;ACTB;FGF8;CNR1;RASSF5;RAC2;PRKCG;VASP;MAP2K3;PDGFRB;FYB1;PRKCB;HGF;VAV1;VEGFA;APBB1IP;EFNA2;ADORA2A;FGF18;LCP2;TEK;PLCB2;SIPA1
NasalRNAseq_mod1	KEGG_2021_Human	Measles	29/139	6.33708e-05	PIK3CD;TNFAIP3;IL2RG;BBC3;IFIH1;CCND2;BID;JAK3;SLAMF1;STAT5B;JUN;DDX58;STAT1;MX2;HSPA6;MSN;FOS;NFKBIA;IL1A;IL6;CCNE2;IL1B;OAS3;IRF7;TLR9;FCGR2B;TLR4;MYD88;TLR2
NasalRNAseq_mod1	KEGG_2021_Human	Coronavirus disease	41/232	8.27635e-05	CFD;CSF3;CSF2;CXCL8;C5AR1;F13A1;CGAS;PIK3CD;C8B;TNF;IFIH1;C9;C3AR1;PLCG2;CASP1;NLRP3;CCL2;IL6R;PRKCG;JUN;SYK;PRKCB;STAT1;DDX58;MX2;CYBB;ISG15;FOS;F2;TNFRSF1A;NFKBIA;MAS1;IL6;FCGR2A;IL1B;OAS3;TLR8;TLR4;MYD88;HBEGF;TLR2
NasalRNAseq_mod1	KEGG_2021_Human	Fc epsilon RI signaling pathway	18/68	0.000104663	MAP2K3;LYN;CSF2;FCER1G;SYK;PLA2G4E;PLA2G4C;PIK3CD;GAB2;TNF;VAV1;ALOX5;INPP5D;ALOX5AP;RAC2;BTK;PLCG2;LCP2
NasalRNAseq_mod1	KEGG_2021_Human	Chagas disease	23/102	0.000131019	IL10;JUN;TGFB1;CXCL8;CCL3L3;IFNGR2;PIK3CD;FOS;TICAM1;TNF;TNFRSF1A;NFKBIA;IL6;GNA15;IL1B;TLR9;CCL3;CCL2;TLR6;PLCB2;TLR4;MYD88;TLR2
NasalRNAseq_mod1	KEGG_2021_Human	PI3K-Akt signaling pathway	55/354	0.000149223	CDKN1A;CSF3;CSF3R;FLT1;CSF1;FLT3;ITGB3;ITGA2B;PIK3CD;AREG;FGF2;PIK3CG;CCND2;FGF8;MYC;JAK3;IL6R;PDGFRB;IL4R;SYK;ITGA4;HGF;EREG;COL2A1;CCNE2;IL3RA;ITGA7;ITGA5;SGK1;TLR4;TLR2;CREB5;CSF1R;PDGFB;LPAR2;IL2RG;THBS2;THBS1;PIK3R6;PIK3R5;GNG10;GNG2;GNG7;SPP1;MCL1;OSM;VEGFA;NR4A1;IL6;EFNA2;FGF18;COL9A3;TEK;IL7R;PIK3AP1
NasalRNAseq_mod1	KEGG_2021_Human	Hepatitis B	31/162	0.000174744	CDKN1A;CXCL8;PIK3CD;TNF;IFIH1;MYC;STAT4;E2F3;BID;JAK3;MAP2K3;PRKCG;STAT5B;EGR2;JUN;EGR3;TGFB1;PRKCB;DDX58;STAT1;FOS;TICAM1;MMP9;NFKBIA;IL6;CCNE2;IRF7;TLR4;MYD88;CREB5;TLR2
NasalRNAseq_mod1	KEGG_2021_Human	Parathyroid hormone synthesis, secretion and action	23/106	0.000236187	PRKCG;GCM1;EGR1;KL;MEF2C;CDKN1A;PRKCB;VDR;ADCY4;ARRB2;FOS;ADCY7;NR4A2;GNA13;MMP25;MAFB;TRPV5;MMP17;PDE4B;TNFSF11;PLCB2;CREB5;HBEGF
NasalRNAseq_mod1	KEGG_2021_Human	AGE-RAGE signaling pathway in diabetic complications	22/100	0.000270524	EGR1;STAT5B;JUN;EDN1;TGFB1;CXCL8;PRKCB;STAT1;CYBB;PIK3CD;TNF;AGER;ICAM1;VEGFA;THBD;IL1A;IL6;IL1B;PIM1;PLCG2;CCL2;PLCB2
NasalRNAseq_mod1	KEGG_2021_Human	African trypanosomiasis	12/37	0.000271352	IL10;PRKCG;IL6;PRKCB;IL1B;TLR9;APOA1;IDO2;TNF;PLCB2;MYD88;ICAM1
NasalRNAseq_mod1	KEGG_2021_Human	Acute myeloid leukemia	17/67	0.000279755	CSF1R;STAT5B;CSF2;ITGAM;SPI1;BCL2A1;FLT3;CEBPE;PIK3CD;MPO;DUSP6;MYC;PIM1;RARA;PIM2;CD14;FCGR1A
NasalRNAseq_mod1	KEGG_2021_Human	Toxoplasmosis	23/112	0.000538332	MAP2K3;IL10;TGFB1;STAT1;IFNGR2;IL10RA;HSPA6;LY96;TNF;IRGM;PIK3R6;PIK3CG;PIK3R5;TNFRSF1A;NFKBIA;SOCS1;ALOX5;PPIF;HLA-DOB;TLR4;MYD88;BIRC3;TLR2
NasalRNAseq_mod1	KEGG_2021_Human	Th17 cell differentiation	22/107	0.000728201	STAT5B;JUN;IL4R;TGFB1;IL1R1;STAT1;IFNGR2;IL1RAP;FOS;IL2RG;HIF1A;NFKBIA;IL6;IL23A;IRF4;IL1B;RARA;NFKBIE;IL12RB1;HLA-DOB;IL6R;JAK3
NasalRNAseq_mod1	KEGG_2021_Human	Glycosaminoglycan biosynthesis	14/53	0.000753105	CSGALNACT1;HS3ST3B1;CHST7;HS3ST3A1;CSGALNACT2;XYLT1;HS3ST2;CHST11;CHSY1;DSE;CHST15;CHST13;CHST2;ST3GAL2
NasalRNAseq_mod1	KEGG_2021_Human	Carbohydrate digestion and absorption	13/47	0.000765386	MGAM;PRKCB;ATP1A3;PIK3CD;ATP1B2;SLC2A5;HK2;HK3;MGAM2;FXYD2;LCT;TAS1R3;PLCB2
NasalRNAseq_mod1	KEGG_2021_Human	Influenza A	30/172	0.00112859	CXCL8;PIK3CD;TNF;ACTB;ICAM1;PABPN1L;IFIH1;SOCS3;CASP1;TRIM25;NLRP3;CCL2;BID;HLA-DOB;RSAD2;PRKCB;DDX58;STAT1;IFNGR2;MX2;TICAM1;TNFRSF1A;NFKBIA;IL1A;IL6;IL1B;OAS3;IRF7;TLR4;MYD88
NasalRNAseq_mod1	KEGG_2021_Human	PD-L1 expression and PD-1 checkpoint pathway in cancer	19/89	0.0011383	MAP2K3;BATF2;CD274;BATF3;JUN;STAT1;IFNGR2;PIK3CD;FOS;TICAM1;HIF1A;BATF;NFKBIA;TLR9;PTPN6;NFKBIE;TLR4;MYD88;TLR2
NasalRNAseq_mod1	KEGG_2021_Human	Type II diabetes mellitus	12/46	0.0023411	SOCS2;HK3;SOCS3;SOCS1;PKLR;PIK3CD;IRS2;MAFA;CACNA1E;TNF;HK2;CACNA1G
NasalRNAseq_mod1	KEGG_2021_Human	HIF-1 signaling pathway	21/109	0.0023411	PRKCG;CDKN1A;EDN1;PFKFB3;FLT1;PRKCB;IFNGR2;CYBB;PIK3CD;HIF1A;HK2;VEGFA;HK3;IL6;PLCG2;HMOX1;TIMP1;TEK;IL6R;TLR4;LDHAL6A
NasalRNAseq_mod1	KEGG_2021_Human	Proteoglycans in cancer	33/205	0.00241274	CDKN1A;SDC2;ITGB3;TWIST1;PIK3CD;HIF1A;FGF2;TNF;THBS1;ACTB;CTSL;PLAU;MYC;PLCG2;FLNA;PRKCG;TGFB1;PRKCB;HGF;PLAUR;WNT7A;MSN;MMP9;VAV1;VEGFA;HCLS1;PTPN6;HPSE;ITGA5;TLR4;CD44;HBEGF;TLR2
NasalRNAseq_mod1	KEGG_2021_Human	Salmonella infection	38/249	0.00274942	CXCL8;LY96;PIK3CD;NLRC4;TNF;ACTB;PIK3CG;CYTH4;CASP5;TUBB3;MYC;KIF5A;CASP1;FLNA;NLRP3;NCKAP1L;CD14;MAP2K3;JUN;MLKL;RIPK2;RHOG;RHOH;FOS;TNFRSF1A;NFKBIA;IL6;PTPRC;IL1B;RHOJ;TLR9;ELMO1;TLR6;TLR4;NAIP;MYD88;TLR2;BIRC3
NasalRNAseq_mod1	KEGG_2021_Human	Necroptosis	27/159	0.00316288	TNFAIP3;PYGM;TNF;FTH1;CASP1;STAT4;NLRP3;BID;JAK3;ZBP1;STAT5B;MLKL;PLA2G4E;STAT1;IFNGR2;PLA2G4C;CYBB;TICAM1;TNFRSF1A;SPATA2L;IL1A;IL1B;SQSTM1;RNF103-CHMP3;TLR4;FTL;BIRC3
NasalRNAseq_mod1	KEGG_2021_Human	Epithelial cell signaling in Helicobacter pylori infection	15/70	0.0043763	LYN;JUN;CXCL8;ATP6V1G2;CXCL1;TCIRG1;CXCL3;CXCL2;NFKBIA;CXCR1;CXCR2;ATP6V1B2;PLCG2;ATP6V0C;HBEGF
NasalRNAseq_mod1	KEGG_2021_Human	Primary immunodeficiency	10/38	0.00578451	CD79A;PTPRC;TNFRSF13B;TAP2;BTK;TAP1;IL2RG;IL7R;JAK3;ADA
NasalRNAseq_mod1	KEGG_2021_Human	Viral myocarditis	13/60	0.00814362	CD86;ITGB2;HLA-C;ITGAL;HLA-F;HLA-G;ACTB;ICAM1;HLA-E;RAC2;BID;HLA-DOB;CD55
NasalRNAseq_mod1	KEGG_2021_Human	Bladder cancer	10/41	0.0104443	CDKN1A;CXCL8;MYC;DAPK2;E2F3;THBS1;MMP9;TYMP;VEGFA;HBEGF
NasalRNAseq_mod1	KEGG_2021_Human	Phospholipase D signaling pathway	24/148	0.010695	DGKG;PDGFRB;CXCL8;FCER1G;SYK;PLA2G4E;SPHK1;PLA2G4C;PDGFB;ADCY4;LPAR2;PIK3CD;GAB2;F2;ADCY7;PIK3R6;PIK3CG;PIK3R5;GNA13;CYTH4;CXCR1;CXCR2;PLCG2;PLCB2
NasalRNAseq_mod1	KEGG_2021_Human	Intestinal immune network for IgA production	11/48	0.010695	CD86;IL10;IL6;TGFB1;TNFRSF13B;ITGA4;CXCR4;MADCAM1;HLA-DOB;ICOSLG;TNFSF13B
NasalRNAseq_mod1	KEGG_2021_Human	Graft-versus-host disease	10/42	0.0121102	CD86;IL1A;IL6;IL1B;HLA-C;HLA-F;TNF;HLA-DOB;HLA-G;HLA-E
NasalRNAseq_mod1	KEGG_2021_Human	Type I diabetes mellitus	10/43	0.0143547	CD86;IL1A;IL1B;LTA;HLA-C;HLA-F;TNF;HLA-DOB;HLA-G;HLA-E
NasalRNAseq_mod1	KEGG_2021_Human	Growth hormone synthesis, secretion and action	20/119	0.0146173	MAP2K3;PRKCG;STAT5B;PRKCB;STAT1;ADCY4;PIK3CD;IRS2;FOS;SSTR2;SSTR3;ADCY7;SOCS2;SOCS3;SOCS1;PLCG2;GHRL;JUNB;PLCB2;CREB5
NasalRNAseq_mod1	KEGG_2021_Human	Calcium signaling pathway	34/240	0.0153902	FLT1;PDE1B;PTAFR;PDGFB;ADCY4;CXCR4;ADCY7;FGF2;CACNA1E;SLC8A1;SLC8A2;CACNA1G;CYSLTR1;GNA15;EDNRB;HTR7;FGF8;HRH2;PLCG2;NTSR1;PRKCG;PDGFRB;PRKCB;SPHK1;HGF;MCOLN1;VEGFA;P2RX7;ADORA2A;P2RX1;FGF18;PPIF;PLCB2;CAMK1G
NasalRNAseq_mod1	KEGG_2021_Human	Pathogenic Escherichia coli infection	29/197	0.0165144	CXCL8;WIPF1;LPAR2;TNF;ACTB;GNA13;CYTH4;TUBB3;CASP1;NLRP3;NCKAP1L;JUN;IL1R1;FOS;F2;TNFRSF1A;CLDN6;CLDN11;NFKBIA;IL6;FCGR2A;IL1B;HCLS1;PTPN6;TLR4;NAIP;MYD88;MYO1F;MYO1G
NasalRNAseq_mod1	KEGG_2021_Human	Endocrine and other factor-regulated calcium reabsorption	11/53	0.0221423	PRKCG;KL;PRKCB;VDR;FXYD2;TRPV5;ATP1A3;ATP1B2;PLCB2;SLC8A1;SLC8A2
NasalRNAseq_mod1	KEGG_2021_Human	Gastric acid secretion	14/76	0.0232049	PRKCG;PRKCB;ADCY4;KCNJ15;ATP1A3;ATP1B2;SSTR2;ADCY7;ACTB;CA2;HRH2;GAST;PLCB2;KCNJ2
NasalRNAseq_mod1	KEGG_2021_Human	Th1 and Th2 cell differentiation	16/92	0.0235456	STAT5B;JUN;IL4R;NOTCH1;STAT1;IFNGR2;FOS;IL2RG;RUNX3;DLL4;NFKBIA;STAT4;IL12RB1;NFKBIE;HLA-DOB;JAK3
NasalRNAseq_mod1	KEGG_2021_Human	Apoptosis	22/142	0.0238209	JUN;GADD45B;BCL2A1;GADD45A;PIK3CD;CSF2RB;FOS;TRAF1;TNF;ACTB;BBC3;LMNB1;TNFRSF1A;SPTA1;NFKBIA;CTSL;DDIT3;IL3RA;PMAIP1;BID;MCL1;BIRC3
NasalRNAseq_mod1	KEGG_2021_Human	Human immunodeficiency virus 1 infection	30/212	0.0238209	CXCR4;CGAS;PIK3CD;TNF;GNG10;GNG2;GNG7;AP1S2;PLCG2;RAC2;BID;PRKCG;MAP2K3;JUN;PRKCB;TAP2;HLA-C;TAP1;FOS;HLA-F;TNFRSF1B;HLA-G;HLA-E;TNFRSF1A;NFKBIA;TLR4;APOBEC3A;MYD88;APOBEC3B;TLR2
NasalRNAseq_mod1	KEGG_2021_Human	Pantothenate and CoA biosynthesis	6/21	0.0286006	VNN1;VNN2;VNN3;BCAT1;UPB1;PPCDC
NasalRNAseq_mod1	KEGG_2021_Human	Ferroptosis	9/41	0.0294469	ACSL1;FTH1;MAP1LC3B2;HMOX1;CYBB;SLC3A2;SLC7A11;SAT1;FTL
NasalRNAseq_mod1	KEGG_2021_Human	Non-small cell lung cancer	13/72	0.0336832	PRKCG;STAT5B;CDKN1A;GADD45B;PRKCB;GADD45A;HGF;PIK3CD;RASSF5;KIF5A;PLCG2;E2F3;JAK3
NasalRNAseq_mod1	KEGG_2021_Human	Tryptophan metabolism	9/42	0.033794	IL4I1;AOC1;KYNU;ASMT;CYP1A1;CYP1B1;KMO;ALDH8A1;IDO2
NasalRNAseq_mod1	KEGG_2021_Human	Shigellosis	33/246	0.0342251	CSF2;CXCL8;UBE2D1;CGAS;PIK3CD;U2AF1;NLRC4;TNF;ACTB;HK2;HK3;CYTH4;PLCG2;CASP1;NLRP3;CD14;JUN;IL1R1;RIPK2;TNFRSF1A;NFKBIA;RRAGC;TNIP1;IL1B;ELMO1;HCLS1;ITGA5;PLCB2;TLR4;SQSTM1;NAIP;CD44;MYD88
NasalRNAseq_mod1	KEGG_2021_Human	Focal adhesion	28/201	0.0349837	FLT1;ITGB3;ITGA2B;PDGFB;PIK3CD;THBS2;THBS1;ACTB;CCND2;RAC2;SPP1;FLNA;PRKCG;VASP;PDGFRB;JUN;ITGA4;PRKCB;HGF;VAV1;VEGFA;COL2A1;PARVG;ZYX;ITGA7;COL9A3;ITGA5;BIRC3
NasalRNAseq_mod1	KEGG_2021_Human	Ovarian steroidogenesis	10/51	0.0416564	PLA2G4E;ALOX5;PLA2G4C;ADCY4;CYP1A1;CYP1B1;PTGS2;ADCY7;CYP19A1;BMP6
NasalRNAseq_mod1	KEGG_2021_Human	Ras signaling pathway	31/232	0.0426148	CSF1R;FLT1;CSF1;FLT3;PDGFB;PIK3CD;RASAL3;RASGRP2;FGF2;ETS2;RASGRP4;GNG10;HTR7;FGF8;GNG2;RASSF5;GNG7;PLCG2;RAC2;PRKCG;PDGFRB;PRKCB;PLA2G4E;HGF;PLA2G4C;GAB2;VEGFA;EFNA2;FGF18;REL;TEK
NasalRNAseq_mod1	KEGG_2021_Human	Morphine addiction	15/91	0.0426148	PRKCG;PRKCB;PDE1B;PDE3B;PDE2A;ADCY4;ARRB2;ADCY7;GABRR2;GNG10;GNG2;GRK5;GNG7;GRK6;PDE4B
NasalRNAseq_mod1	MSigDB_Hallmark_2020	TNF-alpha Signaling via NF-kB	128/200	3.96665e-83	CD83;CSF2;CSF1;RNF19B;IRS2;TNF;SAT1;ETS2;ICAM1;IFIT2;ZFP36;PLAU;MYC;ZC3H12A;NAMPT;CCRL2;SLC16A6;MAP3K8;DENND5A;CCNL1;JUNB;IER5;IER2;ICOSLG;IER3;MAP2K3;TAP1;GEM;IL23A;NINJ1;TRIB1;SQSTM1;ATF3;PFKFB3;SOCS3;SNN;MSC;MCL1;ABCA1;EGR1;JUN;EGR2;EGR3;GADD45B;GADD45A;TNFRSF9;GFPT2;LIF;INHBA;FOSL2;NFKB2;FOSL1;EHD1;NFKBIA;NR4A2;NR4A1;PTPRE;IL6;NR4A3;GPR183;MAFF;BCL3;REL;TNFSF9;NFKBIE;IL7R;MXD1;CXCL6;BTG2;CDKN…
NasalRNAseq_mod1	MSigDB_Hallmark_2020	Inflammatory Response	108/200	2.16583e-59	NPFFR2;IFITM1;CSF3;CSF3R;CSF1;AQP9;ICAM4;ICAM1;BEST1;IL18RAP;RGS1;MYC;NAMPT;CCRL2;CLEC5A;C3AR1;PROK2;SCN1B;ICOSLG;IL4R;IL1R1;CYBB;EREG;CALCRL;EBI3;HPN;C5AR1;FPR1;MEFV;HIF1A;PIK3R5;IRAK2;NLRP3;CD14;SLAMF1;LYN;ABCA1;MSR1;TNFSF15;TNFRSF9;LIF;INHBA;NFKBIA;MARCO;PTPRE;IL6;SELL;GPR183;TNFSF9;IL7R;MXD1;CXCL6;CDKN1A;BTG2;CXCL8;TNFAIP6;ITGB3;ADM;ADGRE1;GPR132;STAB1;PDE4B;OLR1;CCR7;FFAR2;TIMP1;SCARF1;IL10;…
NasalRNAseq_mod1	MSigDB_Hallmark_2020	Allograft Rejection	79/200	4.00242e-31	CD86;SPI1;CSF1;GPR65;NCF4;ITGB2;UBE2D1;ITGAL;TNF;ICAM1;CCND2;IL18RAP;STAB1;TIMP1;HLA-DOB;ICOSLG;CCR2;PRKCG;IL10;SRGN;IL11;IL4R;PRKCB;RIPK2;IFNGR2;KRT1;TAP2;TAP1;IL16;F2;HLA-G;MMP9;HLA-E;EREG;TLR1;NCR1;FGR;IRF4;IL1B;IRF7;HCLS1;IRF8;LCP2;TLR6;LTB;BCAT1;TLR2;IGSF6;WAS;CD1D;CFP;IL2RG;HIF1A;CD79A;SOCS1;CCL7;CCL4;ST8SIA4;STAT4;FLNA;NLRP3;CCL2;IL12RB1;GBP2;ELANE;LYN;CCR1;FYB1;CCL22;TGFB1;STAT1;LIF;INHBA…
NasalRNAseq_mod1	MSigDB_Hallmark_2020	Interferon Gamma Response	76/200	9.63899e-29	IFITM3;CD86;CDKN1A;SAMD9L;IFITM2;TNFAIP6;TNFAIP2;SECTM1;TNFAIP3;IFIT1;IFI30;IFIT3;IFIT2;ICAM1;OASL;IFIH1;PNP;NAMPT;EPSTI1;PIM1;CASP1;PDE4B;TRIM25;UPP1;ZBP1;BATF2;IL4R;RSAD2;SP110;RIPK2;DDX58;TAP1;HLA-G;PLSCR1;LATS2;MTHFD2;IRF4;IRF1;OAS3;PELI1;IRF7;CMPK2;IRF8;LCP2;CD274;FGL2;FPR1;NLRC5;CSF2RB;PTGS2;HIF1A;HELZ2;SOCS3;RNF213;SOCS1;CCL7;ST8SIA4;STAT4;SLAMF7;CCL2;METTL7B;FCGR1A;STAT1;IL10RA;P2RY14;MX2…
NasalRNAseq_mod1	MSigDB_Hallmark_2020	IL-6/JAK/STAT3 Signaling	44/87	6.75707e-23	CSF3R;CSF2;CSF1;ITGB3;EBI3;CXCL1;CSF2RB;CXCL3;IL2RG;TNF;CSF2RA;PIK3R5;SOCS3;SOCS1;CCL7;LEPR;PIM1;HMOX1;MAP3K8;CD14;IL12RB1;CCR1;JUN;IL4R;TGFB1;TNFRSF12A;ITGA4;IL1R1;STAT1;IFNGR2;IL1R2;TNFRSF1B;TNFRSF1A;IL17RA;IL6;IL1B;IRF1;IL3RA;LTB;CD44;MYD88;IL18R1;TLR2;CRLF2
NasalRNAseq_mod1	MSigDB_Hallmark_2020	KRAS Signaling Up	66/200	3.50579e-21	CSF2;ITGB2;F13A1;TNFAIP3;IKZF1;PRDM1;CCND2;ADGRA2;PLAU;CA2;C3AR1;CD37;SCN1B;FCER1G;ARG1;PLAUR;TRAF1;TNFRSF1B;MMP9;DUSP6;ETV5;EREG;LAT2;CLEC4A;MYCN;IL1B;ALDH1A2;SCG5;PECAM1;TLR8;IRF8;ADAM8;ANGPTL4;LCP1;TRIB1;DOCK2;HBEGF;ENG;BIRC3;PPP1R15A;GYPC;RGS16;CXCR4;LY96;RETN;PTGS2;TFPI;IL2RG;CSF2RA;HSD11B1;IL1RL2;EPB41L3;SPP1;KCNN4;CCL20;IL10RA;GFPT2;LIF;LAPTM5;G0S2;WNT7A;PPBP;INHBA;TMEM158;MAFB;IL7R
NasalRNAseq_mod1	MSigDB_Hallmark_2020	IL-2/STAT5 Signaling	63/199	3.02887e-19	IFITM3;CD86;CD83;CSF2;CSF1;GPR65;SLC2A3;HK2;PNP;CCND2;CA2;MYC;NFKBIZ;PIM1;TNFSF11;TNFRSF8;DENND5A;MAP3K8;TNFRSF4;IL10;BATF3;IL4R;CISH;IL1R2;RHOH;TRAF1;TNFRSF1B;ADAM19;PLSCR1;IRF4;IL3RA;IRF8;CD48;PLIN2;LTB;CD44;SERPINC1;RGS16;FGL2;FURIN;CST7;NDRG1;AGER;CD79B;SOCS2;IL1RL1;SOCS1;NFIL3;ST3GAL4;SPP1;GADD45B;IL10RA;TNFRSF9;LIF;CDC6;IGF2R;BATF;KLF6;SELL;SYT11;MAFF;MXD1;IL18R1
NasalRNAseq_mod1	MSigDB_Hallmark_2020	Complement	57/200	3.39872e-15	FCN1;DGKG;CDA;SERPINA1;ITGAM;PLEK;TNFAIP3;CXCL1;PIK3CG;DOCK10;CASP5;CTSL;CA2;KYNU;TIMP2;PIM1;CASP1;OLR1;TIMP1;CR2;SERPINB2;FCER1G;CR1;ACTN2;RHOG;PLAUR;GP1BA;F2;MMP8;ADRA2B;DUSP6;F5;MMP12;PLSCR1;ZEB1;IRF1;IRF7;LCP2;S100A9;CEBPB;SERPINC1;PDGFB;WAS;PLA2G7;PIK3R5;GNG2;C9;S100A12;STX4;SH2B3;CD55;LYN;GCA;EHD1;IL6;MAFF;MSRB1
NasalRNAseq_mod1	MSigDB_Hallmark_2020	Interferon Alpha Response	34/97	3.59264e-12	IFITM3;IFITM1;SAMD9L;IFITM2;CSF1;SAMD9;TMEM140;IFI30;IFIT3;IFIT2;OASL;HELZ2;IFIH1;CCRL2;EPSTI1;CASP1;TRIM25;GBP2;BATF2;IL4R;RSAD2;SP110;RIPK2;TAP1;HLA-C;ISG15;PARP14;PARP9;ISG20;PLSCR1;SELL;IRF1;IRF7;CMPK2
NasalRNAseq_mod1	MSigDB_Hallmark_2020	Apoptosis	44/161	2.78698e-11	IFITM3;CDKN1A;BTG2;NEDD9;TNF;SAT1;GNA15;CCND2;TIMP2;CASP1;PMAIP1;HMOX1;IGFBP6;CD14;TIMP1;BID;NEFH;IER3;MCL1;PDGFRB;JUN;EGR3;GADD45B;TNFRSF12A;GADD45A;HGF;TAP1;F2;SOD2;IGF2R;EREG;ISG20;IL1A;IL6;DDIT3;IL1B;IRF1;RARA;CD69;SQSTM1;PLCB2;ATF3;CD44;BIRC3
NasalRNAseq_mod1	MSigDB_Hallmark_2020	Epithelial Mesenchymal Transition	50/200	3.53333e-11	CXCL6;CXCL8;SERPINE2;WIPF1;ITGB3;TNFAIP3;CXCL1;AREG;FGF2;SAT1;GLIPR1;LGALS1;BASP1;ANPEP;TIMP1;PDGFRB;TNFRSF12A;TPM4;PLAUR;EMP3;GEM;GREM1;VCAN;COL8A2;ITGA5;CD44;FBN2;LRRC15;PCOLCE2;THBS2;THBS1;FSTL3;SPP1;FLNA;MSX1;IL32;JUN;TGFB1;GADD45B;GADD45A;INHBA;VEGFA;MFAP5;IL6;FAP;COL5A3;PMP22;PTX3;TGFBI;VIM
NasalRNAseq_mod1	MSigDB_Hallmark_2020	Hypoxia	47/200	1.31931e-09	PPP1R15A;CDKN1A;PFKFB3;SDC2;PDGFB;CXCR4;TNFAIP3;ADM;PYGM;IRS2;SLC2A3;SLC2A5;NDRG1;HK2;ZFP36;NFIL3;STC2;HAS1;KIF5A;PIM1;HMOX1;PPFIA4;IER3;TKTL1;JUN;EDN2;PKLR;DUSP1;PGAM2;PLAUR;FOS;PNRC1;JMJD6;FOSL2;VEGFA;ISG20;KLF7;IL6;KLF6;DDIT3;MAFF;PLIN2;ANGPTL4;TGFBI;ATF3;CHST2;GALK1
NasalRNAseq_mod1	MSigDB_Hallmark_2020	p53 Pathway	39/200	6.90031e-06	PPP1R15A;CDKN1A;BTG2;NOTCH1;RGS16;RNF19B;SLC3A2;SLC7A11;IFI30;SAT1;NDRG1;CCND2;SOCS1;CASP1;HMOX1;UPP1;IER5;IER3;PLK3;JUN;TGFB1;GADD45A;VDR;SPHK1;RHBDF2;OSGIN1;LIF;TAP1;FOS;IL1A;PTPRE;DDIT3;NINJ1;TNFSF9;TRIB3;MXD1;ATF3;ADA;HBEGF
NasalRNAseq_mod1	MSigDB_Hallmark_2020	Apical Junction	37/200	4.11638e-05	CD86;NLGN3;CD274;ICAM2;ATP1A3;NRXN2;ICAM4;ICAM5;ACTB;ICAM1;CNN2;CALB2;PDZD3;RAC2;SIRPA;STX4;MADCAM1;VASP;CAP1;FYB1;ACTN3;SYK;ACTN2;MSN;RHOF;TRAF1;MMP9;CLDN6;CLDN11;ACTA1;VCAN;PTPRC;ZYX;FSCN1;PECAM1;TGFBI;SKAP2
NasalRNAseq_mod1	MSigDB_Hallmark_2020	UV Response Up	31/158	5.81844e-05	BTG2;SHOX2;FURIN;ARRB2;CXCL2;ICAM1;HTR7;CA2;HMOX1;MSX1;BID;JUNB;LYN;PLCL1;TAP1;SLC6A12;FOS;HLA-F;SOD2;NFKBIA;NR4A1;IL6;COL2A1;GAL;IRF1;FGF18;PPIF;CYP1A1;FOSB;SQSTM1;ATF3
NasalRNAseq_mod1	MSigDB_Hallmark_2020	Coagulation	28/138	7.21305e-05	CFD;CPB2;SERPINA1;SERPINC1;ITGB3;HPN;PLEK;PDGFB;FURIN;C8B;THBS1;THBD;PLAU;C9;OLR1;TIMP1;SH2B2;SERPINB2;F12;APOA1;GP1BA;F2;MMP8;MMP9;DUSP6;KLF7;MAFF;PECAM1
NasalRNAseq_mod1	MSigDB_Hallmark_2020	Angiogenesis	12/36	0.000103638	CXCL6;THBD;VCAN;CCND2;SPP1;PRG2;LPL;OLR1;MSX1;TIMP1;PGLYRP1;VEGFA
NasalRNAseq_mod1	MSigDB_Hallmark_2020	Myogenesis	32/200	0.00189633	CFD;CDKN1A;COL15A1;NOTCH1;PYGM;LSP1;FGF2;STC2;PPFIA4;PDLIM7;MYBPC3;SVIL;MEF2C;TGFB1;ACTN3;GADD45B;ACTN2;ACSL1;DAPK2;SPHK1;FST;IFRD1;PGAM2;MYBPH;ACTA1;RIT1;PTP4A3;TNNT3;ITGA7;KIFC3;CRYAB;HBEGF
NasalRNAseq_mod1	MSigDB_Hallmark_2020	Reactive Oxygen Species Pathway	10/49	0.0239737	CDKN2D;SBNO2;SRXN1;FES;LSP1;OXSR1;SOD2;MPO;JUNB;FTL
NasalRNAseq_mod1	MSigDB_Hallmark_2020	mTORC1 Signaling	28/200	0.0239737	PPP1R15A;CDKN1A;BTG2;ITGB2;FGL2;CXCR4;SLA;SLC2A3;SLC7A11;IFI30;CFP;CORO1A;HK2;PNP;NFIL3;NAMPT;MAP2K3;IFRD1;MLLT11;SLC7A5;RIT1;MTHFD2;DDIT3;TRIB3;BCAT1;SQSTM1;GLA;SKAP2
NasalRNAseq_mod2	GO_Biological_Process_2021	cilium movement (GO:0003341)	31/52	4.14183e-21	CFAP61;SPAG17;SPEF2;SPEF1;DNAH7;DNAH5;DNAH9;RSPH9;CFAP206;TTC29;TEKT1;ZBBX;TEKT2;TEKT3;ROPN1L;TEKT4;TEKT5;SPA17;DNAI1;CCDC39;DNAI2;DNAH11;RSPH4A;CFAP73;DNAAF1;CFAP70;DNAAF4;CFAP100;CFAP54;CFAP53;CCDC40
NasalRNAseq_mod2	GO_Biological_Process_2021	cilium assembly (GO:0060271)	63/314	9.94253e-14	CEP126;TTC26;IFT172;CETN2;KIF17;TUBA1A;MCIDAS;TEKT1;DZIP1L;TEKT2;TEKT3;CFAP46;NEK2;TEKT4;TEKT5;CNGA4;CFAP43;IFT57;CC2D2A;DYNC2H1;CCDC39;CFAP52;DNAI2;DNAAF3;DNAAF1;CCDC113;RFX3;RPGRIP1L;LZTFL1;CFAP221;RP1;BBOF1;ZMYND10;CFAP54;IFT46;CCNO;CCDC40;ARL6;DNAH5;RSPH9;CFAP206;TMEM67;TTC21B;NPHP1;PLK4;CFAP74;RSPH4A;CCDC13;CFAP70;DCDC2;FOXJ1;FUZ;TMEM231;IFT22;RSPH1;TTC30B;UBXN10;CDK1;B9D1;DYNLRB2;CCDC65;CEP…
NasalRNAseq_mod2	GO_Biological_Process_2021	cilium-dependent cell motility (GO:0060285)	16/23	7.01509e-12	DNAH3;CCDC39;DNAH2;DNAH7;RFX3;RSPH9;TEKT1;EFHC1;TEKT2;TEKT3;CCDC65;TEKT4;EFHC2;TEKT5;CFAP54;DRC1
NasalRNAseq_mod2	GO_Biological_Process_2021	axoneme assembly (GO:0035082)	18/34	1.03481e-10	SPAG17;TTC26;CCDC39;CFAP74;RSPH4A;SPEF1;DNAAF3;DNAAF1;DNAJB13;FOXJ1;RSPH9;CFAP206;RP1;RSPH1;CFAP46;CCDC65;DRC1;CCDC40
NasalRNAseq_mod2	GO_Biological_Process_2021	cilium organization (GO:0044782)	46/228	5.15174e-10	ROPN1B;CFAP61;CEP126;TTC26;ARL6;IFT172;DNAH5;TTC29;CFAP126;CATIP;MCIDAS;TMEM67;TEKT1;DZIP1L;TEKT2;TEKT3;TEKT4;TEKT5;CNGA4;CFAP43;CC2D2A;DYNC2H1;PLK4;CFAP52;DNAI2;DNAAF1;CFAP70;CCDC113;RFX3;DCDC2;FOXJ1;FUZ;LZTFL1;IQCG;TMEM231;ARMC2;CFAP221;UBXN10;B9D1;CCDC65;CEP41;MNS1;DZIP1;CFAP54;IFT46;CCNO
NasalRNAseq_mod2	GO_Biological_Process_2021	axonemal dynein complex assembly (GO:0070286)	15/32	7.32875e-08	CCDC39;DNAI2;CFAP73;DNAH7;DNAAF3;DNAH5;DNAAF1;LRRC49;DNAAF4;CFAP100;CCDC65;ZMYND10;DRC1;DNAI1;CCDC40
NasalRNAseq_mod2	GO_Biological_Process_2021	epithelial cilium movement involved in extracellular fluid movement (GO:0003351)	11/20	2.12568e-06	CCDC39;SPAG17;SPEF2;DNAAF1;NEK10;RFX3;ROPN1L;DNAAF4;SPA17;CFAP53;CCDC40
NasalRNAseq_mod2	GO_Biological_Process_2021	regulation of cilium movement (GO:0003352)	8/10	3.2116e-06	CCDC39;DNAH11;DNAAF1;CCDC65;CFAP206;CFAP43;DRC1;CCDC40
NasalRNAseq_mod2	GO_Biological_Process_2021	motile cilium assembly (GO:0044458)	8/12	2.80629e-05	CCDC39;DNAAF3;MCIDAS;DNAAF1;RSPH9;BBOF1;ZMYND10;CCDC40
NasalRNAseq_mod2	GO_Biological_Process_2021	cilium movement involved in cell motility (GO:0060294)	7/9	3.20841e-05	TEKT1;TEKT2;TEKT3;RSPH9;TEKT4;TEKT5;CFAP54
NasalRNAseq_mod2	GO_Biological_Process_2021	determination of left/right symmetry (GO:0007368)	14/42	3.20841e-05	CCDC39;DNAH11;DNAI2;ARL6;DNAH5;DNAAF1;FOXJ1;RFX3;DNAAF4;MMP21;ENKUR;DNAI1;CFAP53;CCDC40
NasalRNAseq_mod2	GO_Biological_Process_2021	inner dynein arm assembly (GO:0036159)	8/13	5.17341e-05	CCDC39;CFAP100;CFAP73;DNAH7;DNAAF1;DNAAF4;ZMYND10;CCDC40
NasalRNAseq_mod2	GO_Biological_Process_2021	regulation of cilium beat frequency (GO:0003356)	6/7	8.56229e-05	CCDC39;DNAH11;DNAAF1;CFAP206;CFAP43;CCDC40
NasalRNAseq_mod2	GO_Biological_Process_2021	plasma membrane bounded cell projection assembly (GO:0120031)	40/278	0.000122377	CEP126;TTC26;SPEF1;ARL6;IFT172;DNAH5;MYLK;MCIDAS;TMEM67;TEKT1;DZIP1L;TEKT2;TEKT3;TEKT4;TEKT5;CNGA4;CFAP43;CC2D2A;DYNC2H1;PLK4;CFAP52;DNAI2;DNAAF1;CFAP70;CCDC113;RFX3;DCDC2;FOXJ1;FUZ;LZTFL1;TMEM231;CFAP221;UBXN10;B9D1;CCDC65;CEP41;DZIP1;CFAP54;IFT46;CCNO
NasalRNAseq_mod2	GO_Biological_Process_2021	microtubule bundle formation (GO:0001578)	13/45	0.00042298	TTC26;CFAP74;RSPH4A;SPEF1;FOXJ1;RSPH9;CFAP206;RP1;RSPH1;TPPP3;CFAP46;GAS2L2;CCDC40
NasalRNAseq_mod2	GO_Biological_Process_2021	determination of bilateral symmetry (GO:0009855)	9/29	0.00764392	DNAH11;DNAI2;ARL6;DNAH5;FOXJ1;DNAAF4;DNAI1;CFAP53;MMP21
NasalRNAseq_mod2	GO_Biological_Process_2021	multi-ciliated epithelial cell differentiation (GO:1903251)	5/8	0.00764392	PLK4;CCDC78;MCIDAS;DEUP1;CCNO
NasalRNAseq_mod2	GO_Biological_Process_2021	outer dynein arm assembly (GO:0036158)	7/18	0.00986051	DNAI2;DNAAF1;DNAH5;LRRC49;DNAAF4;ZMYND10;DNAI1
NasalRNAseq_mod2	GO_Biological_Process_2021	extracellular transport (GO:0006858)	6/13	0.00986051	SPAG17;SPEF2;ROPN1L;DNAAF4;SPA17;CCDC40
NasalRNAseq_mod2	GO_Biological_Process_2021	microtubule-based transport (GO:0099111)	6/13	0.00986051	SPAG17;SPEF2;ROPN1L;DNAAF4;SPA17;CCDC40
NasalRNAseq_mod2	GO_Biological_Process_2021	epithelial cilium movement involved in determination of left/right asymmetry (GO:0060287)	5/9	0.0132096	CCDC39;DNAAF1;RFX3;CFAP53;CCDC40
NasalRNAseq_mod2	GO_Biological_Process_2021	retinoic acid metabolic process (GO:0042573)	8/26	0.0160971	CYP2C8;CYP2W1;ADH1C;UGT1A1;ADH7;UGT1A9;UGT1A8;ADH6
NasalRNAseq_mod2	GO_Biological_Process_2021	intraciliary transport involved in cilium assembly (GO:0035735)	10/40	0.0160971	DYNC2H1;TTC26;IFT22;TTC30B;IFT172;TTC21B;DYNLRB2;IFT57;IFT46;KIF17
NasalRNAseq_mod2	GO_Biological_Process_2021	exogenous drug catabolic process (GO:0042738)	7/22	0.0322166	CYP2A6;CYP2C8;CYP2W1;CYP2B6;CYP2A13;NR1I2;CYP2F1
NasalRNAseq_mod2	GO_Biological_Process_2021	drug catabolic process (GO:0042737)	7/23	0.0404742	CYP2A6;CYP2C8;CYP2W1;CYP2B6;CYP2A13;NR1I2;CYP2F1
NasalRNAseq_mod2	GO_Biological_Process_2021	regulation of steroid metabolic process (GO:0019218)	7/23	0.0404742	UGT1A1;ACADL;STAR;GNB3;ABCB11;FMO5;UGT1A8
NasalRNAseq_mod2	GO_Biological_Process_2021	modulation of chemical synaptic transmission (GO:0050804)	17/109	0.0422026	NLGN1;CLSTN2;CACNA1B;CEL;GRIK2;SNCAIP;BAIAP3;RIMS1;SLC4A8;GRM5;GRM4;GRM7;DLGAP1;NPTXR;DRD2;LRRC4C;DGKI
NasalRNAseq_mod2	KEGG_2021_Human	Metabolism of xenobiotics by cytochrome P450	17/76	0.000785054	UGT1A1;ADH1C;ADH7;ADH6;HPGDS;CYP2A6;CYP2B6;CYP2A13;GSTA3;GSTA2;GSTA1;UGT1A5;UGT2A2;UGT2A1;CYP2F1;UGT1A9;UGT1A8
NasalRNAseq_mod2	KEGG_2021_Human	Drug metabolism	20/108	0.00117982	MAOB;UGT1A1;ADH1C;FMO3;ADH7;FMO5;ADH6;HPGDS;CYP2C8;CYP2A6;CYP2B6;GSTA3;GSTA2;GSTA1;UGT1A5;UGT2A2;UGT2A1;UGT1A9;UGT1A8;CES1
NasalRNAseq_mod2	KEGG_2021_Human	Retinol metabolism	15/68	0.00117982	UGT1A1;ADH1C;HSD17B6;ADH7;RPE65;ADH6;CYP2A6;CYP2C8;CYP2W1;CYP2B6;UGT1A5;UGT2A2;UGT2A1;UGT1A9;UGT1A8
NasalRNAseq_mod2	MSigDB_Hallmark_2020	Spermatogenesis	19/135	0.030182	CRISP2;PACRG;DDX4;DDX25;GAD1;ZPBP;PCSK4;MLF1;CLGN;ZC2HC1C;PCSK1N;NPHP1;TEKT2;CDK1;NEK2;SCG3;TNNI3;TCP11;CFTR
NasalRNAseq_mod3	GO_Biological_Process_2021	extracellular structure organization (GO:0043062)	41/216	3.66371e-17	VIT;SPARC;COL16A1;LAMA1;ELN;TNC;NID1;NID2;ADAMTS10;COL19A1;ADAMTS19;ADAMTS18;JAM2;ADAMTS6;JAM3;POSTN;COL27A1;LUM;COL23A1;APLP1;MMP3;FN1;BGN;LAMB1;DCN;MMP11;SMOC2;COL3A1;COL1A2;MMP16;COL4A2;COL5A1;COL4A1;ITGA10;COL6A2;COL7A1;COL6A1;MFAP2;COL8A1;RECK;FBN1
NasalRNAseq_mod3	GO_Biological_Process_2021	external encapsulating structure organization (GO:0045229)	41/217	3.66371e-17	VIT;SPARC;COL16A1;LAMA1;ELN;TNC;NID1;NID2;ADAMTS10;COL19A1;ADAMTS19;ADAMTS18;JAM2;ADAMTS6;JAM3;POSTN;COL27A1;LUM;COL23A1;APLP1;MMP3;FN1;BGN;LAMB1;DCN;MMP11;SMOC2;COL3A1;COL1A2;MMP16;COL4A2;COL5A1;COL4A1;ITGA10;COL6A2;COL7A1;COL6A1;MFAP2;COL8A1;RECK;FBN1
NasalRNAseq_mod3	GO_Biological_Process_2021	extracellular matrix organization (GO:0030198)	46/300	7.72768e-16	VIT;SPARC;COL16A1;TMPRSS6;LAMA1;ELN;COL12A1;TNC;NID1;NID2;ADAMTS10;COL19A1;FLRT2;ADAMTS19;ADAMTS18;JAM2;ADAMTS6;JAM3;POSTN;COL27A1;COL25A1;LUM;COL23A1;APLP1;MMP3;FN1;BGN;LAMB1;DCN;MMP11;SMOC2;COL3A1;COL1A2;MMP16;COL4A2;COL5A1;COL4A1;ITGA10;P4HA3;COL6A2;COL7A1;COL6A1;MFAP2;COL8A1;RECK;FBN1
NasalRNAseq_mod3	GO_Biological_Process_2021	nervous system development (GO:0007399)	41/447	1.1196e-06	SEMA5A;GPM6A;MYT1L;GDA;DLX6;ZC4H2;NRXN1;CRMP1;MSI1;LDB2;NR2E1;NTF4;FGF5;DMBX1;CDH2;ADAM23;NTF3;PCDHA5;SPOCK1;NRCAM;DRD1;NDP;ASIC2;DACT1;EMX2;SEMA6A;APLP1;FN1;NRG1;GFRA1;POU3F1;SOX10;PCDHA11;NELL1;GDNF;NAV3;DLG4;FAT4;CNTN4;SDK2;ADGRL3
NasalRNAseq_mod3	GO_Biological_Process_2021	collagen fibril organization (GO:0030199)	17/89	1.42588e-06	COL16A1;COL27A1;COL25A1;LUM;COL12A1;COL23A1;COL19A1;COL3A1;COL1A2;COL4A2;COL5A1;COL4A1;COL6A2;COL7A1;P4HA3;COL6A1;COL8A1
NasalRNAseq_mod3	GO_Biological_Process_2021	basement membrane organization (GO:0071711)	7/16	0.000120067	RAMP2;FLRT2;COL4A1;LAMB4;LAMB1;NID1;NID2
NasalRNAseq_mod3	GO_Biological_Process_2021	cell-cell adhesion via plasma-membrane adhesion molecules (GO:0098742)	20/170	0.000204429	ROBO3;TENM2;TENM3;CDH7;CDH6;PTPRD;TRO;CLDN10;CDH2;CDH22;CDH11;CLDN19;FAT2;CDH13;HMCN1;CNTN4;FAT4;GPC6;SDK2;ADGRL3
NasalRNAseq_mod3	GO_Biological_Process_2021	neural crest cell development (GO:0014032)	10/45	0.000375791	SEMA5A;SEMA6A;CDH2;GDNF;SEMA3D;SEMA6D;SNAI2;NRG1;RADIL;SOX10
NasalRNAseq_mod3	GO_Biological_Process_2021	synapse organization (GO:0050808)	16/126	0.000768822	UNC13C;GPM6A;ZC4H2;NRXN1;ELFN1;PTPRD;CACNB2;CDH2;NRCAM;DRD1;MAPT;PAK3;GPC6;SDK2;SNCA;ADGRL3
NasalRNAseq_mod3	GO_Biological_Process_2021	regulation of anatomical structure morphogenesis (GO:0022603)	15/123	0.00231639	BRSK1;PHLDB1;BRSK2;SPARC;DLL1;SFRP1;BMPER;CDH2;GDNF;ADGRB3;CHN1;TNIK;MAPT;PAK3;LZTS1
NasalRNAseq_mod3	GO_Biological_Process_2021	axonogenesis (GO:0007409)	22/240	0.00237111	EPHA5;SEMA5A;ROBO3;BRSK1;EPHA7;BRSK2;SEMA6A;DCC;LAMA1;SEMA3D;SEMA6D;NRXN1;GFRA1;GDNF;DOK6;SLITRK5;NRCAM;NCAM1;SLIT3;CNTN4;PAK3;LGR6
NasalRNAseq_mod3	GO_Biological_Process_2021	neural crest cell migration (GO:0001755)	8/37	0.0036366	SEMA5A;SEMA6A;GDNF;SEMA3D;SEMA6D;FN1;RADIL;SOX10
NasalRNAseq_mod3	GO_Biological_Process_2021	regulation of vascular endothelial growth factor signaling pathway (GO:1900746)	6/19	0.00370744	CCBE1;SMOC2;SEMA6A;DLL1;DCN;JCAD
NasalRNAseq_mod3	GO_Biological_Process_2021	adherens junction organization (GO:0034332)	9/49	0.00380858	CDH6;RAMP2;CDH2;CADM2;CDH11;CDH22;CDH13;CDH7;JAM3
NasalRNAseq_mod3	GO_Biological_Process_2021	axon guidance (GO:0007411)	19/203	0.00510593	EPHA5;SEMA5A;ROBO3;EPHA7;SEMA6A;DCC;LAMA1;SEMA3D;SEMA6D;NRXN1;GFRA1;GDNF;DOK6;CHN1;NCAM1;SLIT3;CNTN4;LGR6;RNF165
NasalRNAseq_mod3	GO_Biological_Process_2021	ameboidal-type cell migration (GO:0001667)	9/52	0.00547605	SEMA5A;SEMA6A;GDNF;SEMA3D;SEMA6D;GPC3;FAT2;RADIL;SOX10
NasalRNAseq_mod3	GO_Biological_Process_2021	regulation of neuron differentiation (GO:0045664)	11/79	0.00602038	NTF4;HEYL;ZC4H2;NTF3;NRCAM;NREP;CNTN4;ADRA2C;DLL1;BMP7;FGFR1
NasalRNAseq_mod3	GO_Biological_Process_2021	regulation of potassium ion transport (GO:0043266)	7/31	0.00603783	DPP10;KCNH2;DPP6;KCNN2;DRD1;NOS1;VIP
NasalRNAseq_mod3	GO_Biological_Process_2021	skeletal system development (GO:0001501)	16/158	0.00648136	DLX6;STC1;BMP8B;TNFRSF11B;BMP7;COL19A1;PTHLH;GJA1;COL1A2;WNT11;ANKH;MMP16;BGLAP;CDH11;FBN1;FGFR1
NasalRNAseq_mod3	GO_Biological_Process_2021	endodermal cell differentiation (GO:0035987)	7/32	0.00676373	COL4A2;COL7A1;COL12A1;COL6A1;FN1;COL8A1;LAMB1
NasalRNAseq_mod3	GO_Biological_Process_2021	regulation of cell migration (GO:0030334)	29/408	0.00704958	SEMA5A;CAMK2B;SEMA3D;STC1;THY1;LDB2;FGF1;FGF5;FGF7;WNT11;FGF9;DPYSL3;NTF3;PDPN;ENPP2;DRD1;NGFR;SEMA6A;SEMA6D;NTRK3;LAMB1;SFRP1;NAV3;CLDN19;SNAI2;CDH13;LGR6;RECK;TDGF1
NasalRNAseq_mod3	GO_Biological_Process_2021	generation of neurons (GO:0048699)	18/202	0.0105314	GPM6A;BRSK1;WNT10A;BRSK2;EMX2;MYT1L;WNT3A;DLL1;PTPRD;HEYL;WNT11;LHX2;SPOCK1;NRCAM;MAPT;ASTN1;ADGRL3;FGFR1
NasalRNAseq_mod3	GO_Biological_Process_2021	cell junction assembly (GO:0034329)	12/102	0.0106709	CDH6;GPM6A;CDH2;NRXN1;CDH22;CDH11;FN1;NRCAM;DRD1;SDK2;CDH7;ADGRL3
NasalRNAseq_mod3	GO_Biological_Process_2021	adenylate cyclase-activating G protein-coupled receptor signaling pathway (GO:0007189)	13/118	0.0106709	RAMP2;ADCY1;ADRA2C;PTHLH;ADGRG2;ADGRB3;UCN2;ADGRD2;DRD1;S1PR5;VIP;LGR5;ADGRL3
NasalRNAseq_mod3	GO_Biological_Process_2021	negative regulation of ion transport (GO:0043271)	6/25	0.0106709	WNK3;WNK4;STC1;NOS1;VIP;SNCA
NasalRNAseq_mod3	GO_Biological_Process_2021	homophilic cell adhesion via plasma membrane adhesion molecules (GO:0007156)	9/60	0.0107704	TRO;ROBO3;TENM3;CDH2;CDH13;FAT2;HMCN1;CNTN4;SDK2
NasalRNAseq_mod3	GO_Biological_Process_2021	endoderm formation (GO:0001706)	7/36	0.011112	COL4A2;COL7A1;COL12A1;COL6A1;FN1;COL8A1;LAMB1
NasalRNAseq_mod3	GO_Biological_Process_2021	neuron projection morphogenesis (GO:0048812)	14/140	0.0145306	BRSK1;GPM6A;BRSK2;DCC;NYAP2;BMP7;NTF4;DLG4;NTF3;SLITRK5;NRCAM;TNIK;CNTN4;PAK3
NasalRNAseq_mod3	GO_Biological_Process_2021	positive regulation of signal transduction (GO:0009967)	20/252	0.0161385	JAG2;CCBE1;TSLP;NOTCH4;NRXN1;NTRK3;FGF1;DLL1;RIMS2;SMOC2;SFRP1;SALL1;TERT;DLG4;NTF3;TMEM108;LGR6;TP63;JCAD;DACT1
NasalRNAseq_mod3	GO_Biological_Process_2021	regulation of axonogenesis (GO:0050770)	8/51	0.0161385	BRSK1;LINGO1;NGFR;BRSK2;CDH2;CHN1;THY1;PAK3
NasalRNAseq_mod3	GO_Biological_Process_2021	axon development (GO:0061564)	10/79	0.0163945	SEMA5A;BRSK1;BRSK2;DCC;SLITRK5;NRCAM;MAPT;NREP;CNTN4;PAK3
NasalRNAseq_mod3	GO_Biological_Process_2021	sprouting angiogenesis (GO:0002040)	8/52	0.0173829	SEMA5A;CCBE1;RAMP2;BMPER;CDH13;DLL1;RECK;TDGF1
NasalRNAseq_mod3	GO_Biological_Process_2021	regulation of neuron projection development (GO:0010975)	15/165	0.0210121	CAMK2B;BRSK1;BRSK2;TENM3;WNT3A;DCC;NTRK3;CRMP1;CDH2;LRRC7;DPYSL3;CHN1;SPOCK1;ROR1;PAK3
NasalRNAseq_mod3	GO_Biological_Process_2021	chemical synaptic transmission (GO:0007268)	22/306	0.0277144	UNC13C;BRSK1;GRIA2;DTNA;GRID1;KCNA1;NRXN1;KCNC4;NSG1;GABRG3;CACNB2;CHRNG;DLG4;NOVA1;NPBWR1;RIMBP3;ASIC2;NPTX2;DLGAP2;SCN2B;GRIA4;SNCA
NasalRNAseq_mod3	GO_Biological_Process_2021	supramolecular fiber organization (GO:0097435)	24/351	0.0311011	COL16A1;COL27A1;ODAM;COL25A1;LUM;COL12A1;COL23A1;FIGN;COL19A1;TLE6;MFAP4;COL3A1;COL1A2;COL4A2;COL5A1;COL4A1;P4HA3;COL6A2;COL7A1;COL6A1;COL8A1;MAPT;LTF;SNCA
NasalRNAseq_mod3	GO_Biological_Process_2021	negative regulation of neuron projection development (GO:0010977)	8/58	0.0332315	LINGO1;NGFR;DCC;WNT3A;DPYSL3;CRMP1;SPOCK1;THY1
NasalRNAseq_mod3	GO_Biological_Process_2021	cellular response to nerve growth factor stimulus (GO:1990090)	5/22	0.0352722	NTF4;NTRK3;NTF3;TMEM108;MAPT
NasalRNAseq_mod3	GO_Biological_Process_2021	negative chemotaxis (GO:0050919)	6/33	0.0352722	EPHA7;SEMA6A;SEMA3D;SEMA6D;SLIT3;LGR6
NasalRNAseq_mod3	GO_Biological_Process_2021	inorganic cation transmembrane transport (GO:0098662)	20/274	0.0360338	KCNG1;KCNH2;SLC6A16;SLC6A15;KCNA1;KCNB2;KCNH8;KCNC4;KCNA2;ABCC9;OTOP1;CACNA1H;SLC6A4;SCN9A;KCNQ5;KCNN2;TRPM5;ASIC2;KCNJ1;SCN2B
NasalRNAseq_mod3	GO_Biological_Process_2021	positive regulation of vascular endothelial growth factor signaling pathway (GO:1900748)	3/6	0.0360743	CCBE1;SMOC2;JCAD
NasalRNAseq_mod3	GO_Biological_Process_2021	positive regulation of cell differentiation (GO:0045597)	19/258	0.0417806	TGFB1I1;ZC4H2;ADRA2C;BMP7;FOXN1;HEYL;NELL1;GJA1;SFRP1;SULT1E1;CDH2;GDNF;PDPN;BOC;ALX1;NRCAM;TP63;FGFR1;LTF
NasalRNAseq_mod3	GO_Biological_Process_2021	modulation of chemical synaptic transmission (GO:0050804)	11/109	0.0434061	RIMS2;NTF4;CDH2;NRG3;DLG4;GRID1;GRM8;NTF3;TMEM108;NPTX2;DLGAP2
NasalRNAseq_mod3	GO_Biological_Process_2021	heart development (GO:0007507)	14/164	0.0474577	RAMP2;NTRK3;FN1;BMP7;PDLIM3;COL3A1;SALL1;SGCD;FLRT2;GPC3;ZFPM2;BVES;TDGF1;FBN1
NasalRNAseq_mod3	GO_Biological_Process_2021	adenylate cyclase-modulating G protein-coupled receptor signaling pathway (GO:0007188)	14/165	0.049218	RAMP2;NPY1R;ADCY1;PTHLH;ADGRG2;ADGRB3;UCN2;ADGRD2;GRM8;DRD1;S1PR5;VIP;LGR5;ADGRL3
NasalRNAseq_mod3	KEGG_2021_Human	Protein digestion and absorption	16/103	4.08732e-05	COL16A1;COL27A1;COL25A1;ELN;COL12A1;COL23A1;COL19A1;COL3A1;COL1A2;COL4A2;COL5A1;COL4A1;COL6A2;COL7A1;COL6A1;COL8A1
NasalRNAseq_mod3	KEGG_2021_Human	ECM-receptor interaction	13/88	0.000511645	LAMA1;LAMB4;TNC;FN1;LAMB1;COL1A2;COL4A2;COL4A1;SV2A;COL6A2;ITGA10;COL6A1;FREM1
NasalRNAseq_mod3	KEGG_2021_Human	Axon guidance	17/182	0.00635127	SEMA5A;EPHA5;CAMK2B;ROBO3;EPHA7;SEMA6A;DCC;SEMA3D;SEMA6D;BMP7;RGMA;BUB1B-PAK6;BOC;SLIT3;PAK3;MYL9;PAK5
NasalRNAseq_mod3	MSigDB_Hallmark_2020	Epithelial Mesenchymal Transition	41/200	4.58865e-20	SPARC;COL16A1;LAMA1;ELN;COL12A1;TNC;TNFRSF11B;THY1;NID2;PTHLH;CDH6;GJA1;SGCD;CDH2;CALD1;DPYSL3;SPOCK1;SLIT3;POSTN;LUM;APLP1;MMP3;FN1;BGN;DCN;ACTA2;SFRP1;COL3A1;COL1A2;COL4A2;COL5A1;COL4A1;COL6A2;COL7A1;CDH11;SNAI2;GAS1;FMOD;MYL9;SCG2;FBN1
NasalRNAseq_mod3	MSigDB_Hallmark_2020	Apical Junction	20/200	0.000138668	GAMT;KCNH2;COL16A1;CADM2;WNK4;TNFRSF11B;THY1;CDH6;SGCE;TRO;ITGA10;ADAM23;CDH11;CLDN19;CERCAM;CNTN1;SPEG;MYL9;JAM3;FBN1
NasalRNAseq_mod3	MSigDB_Hallmark_2020	KRAS Signaling Dn	18/200	0.00104802	GAMT;EPHA5;TENM2;ARPP21;DCC;GP2;IRS4;KRT5;TEX15;ADRA2C;SOX10;DLK2;NUDT11;EDAR;CHRNG;GDNF;NTF3;NOS1
NasalRNAseq_mod3	MSigDB_Hallmark_2020	Myogenesis	17/200	0.00242821	KCNH2;CAMK2B;SPARC;DTNA;SCHIP1;AEBP1;CACNA1H;COL3A1;SGCD;CHRNG;COL4A2;PKIA;COL6A2;SPEG;CDH13;NCAM1;NOS1
NasalRNAseq_mod3	MSigDB_Hallmark_2020	Angiogenesis	6/36	0.0066974	JAG2;POSTN;COL3A1;LUM;STC1;FGFR1
NasalRNAseq_mod4	GO_Biological_Process_2021	epidermis development (GO:0008544)	23/83	4.05416e-21	CERS3;KRTDAP;SPRR2E;SPRR2F;SPRR3;CDSN;CALML5;LAMB3;SPINK5;KLK5;EMP1;GRHL3;OVOL1;KLK7;FLG2;SCEL;TGM5;SPRR2A;SPRR2B;SPRR1A;SPRR1B;S100A7;SPRR2D
NasalRNAseq_mod4	GO_Biological_Process_2021	skin development (GO:0043588)	19/80	5.26632e-16	CERS3;FLG;SPRR2F;SPRR3;CSTA;CDSN;ALOX12;ALOX12B;FLG2;SCEL;KRT16;SFN;SPRR2A;ALOXE3;SPRR2B;SPRR1A;IVL;SPRR1B;S100A7
NasalRNAseq_mod4	GO_Biological_Process_2021	epidermal cell differentiation (GO:0009913)	16/53	2.98527e-15	CERS3;FLG;SPRR2F;SPRR3;CSTA;CDSN;SPINK5;OVOL1;SCEL;KRT16;SPRR2A;SPRR2B;SPRR1A;IVL;SPRR1B;S100A7
NasalRNAseq_mod4	GO_Biological_Process_2021	keratinocyte differentiation (GO:0030216)	14/41	3.69649e-14	FLG;CERS3;SPRR2F;SPRR3;CSTA;CDSN;SCEL;KRT16;SPRR2A;SPRR2B;SPRR1A;IVL;SPRR1B;S100A7
NasalRNAseq_mod4	GO_Biological_Process_2021	establishment of skin barrier (GO:0061436)	7/19	6.92268e-07	FLG;FLG2;KRT16;ALOX12;ALOX12B;SFN;ALOXE3
NasalRNAseq_mod4	GO_Biological_Process_2021	regulation of water loss via skin (GO:0033561)	7/19	6.92268e-07	FLG;FLG2;KRT16;ALOX12;ALOX12B;SFN;ALOXE3
NasalRNAseq_mod4	GO_Biological_Process_2021	peptide cross-linking (GO:0018149)	7/31	2.6975e-05	FLG;SPRR2E;CSTA;TGM5;SPRR1A;IVL;SPRR1B
NasalRNAseq_mod4	GO_Biological_Process_2021	negative regulation of peptidase activity (GO:0010466)	7/63	0.00320957	ECM1;CSTA;SERPINB12;SPINK6;SPINK5;TIMP3;SERPINB7
NasalRNAseq_mod4	GO_Biological_Process_2021	negative regulation of proteolysis (GO:0045861)	6/43	0.00320957	CSTA;ECM1;CAMK2N1;TIMP3;PLAT;CHAC1
NasalRNAseq_mod4	GO_Biological_Process_2021	proteolysis (GO:0006508)	14/287	0.00474431	TINAGL1;KLK13;PLAT;CTSV;PRSS22;TMPRSS11E;KLK12;TMPRSS11D;ENDOU;CAPN14;BMP1;PIP;PRSS3;CPA4
NasalRNAseq_mod4	GO_Biological_Process_2021	negative regulation of cardiac muscle cell differentiation (GO:2000726)	3/6	0.00545554	BMP2;FZD7;DKK1
NasalRNAseq_mod4	GO_Biological_Process_2021	negative regulation of cardiocyte differentiation (GO:1905208)	3/7	0.00831865	BMP2;FZD7;DKK1
NasalRNAseq_mod4	GO_Biological_Process_2021	inorganic anion transport (GO:0015698)	6/54	0.00831865	SLC34A2;ANO1;CLIC3;TTYH1;ANO8;SLC26A9
NasalRNAseq_mod4	GO_Biological_Process_2021	positive regulation of defense response to bacterium (GO:1900426)	3/8	0.0117645	NLRP10;KLK5;KLK7
NasalRNAseq_mod4	GO_Biological_Process_2021	hepoxilin biosynthetic process (GO:0051122)	3/9	0.0146188	ALOX12;ALOX12B;ALOXE3
NasalRNAseq_mod4	GO_Biological_Process_2021	hepoxilin metabolic process (GO:0051121)	3/9	0.0146188	ALOX12;ALOX12B;ALOXE3
NasalRNAseq_mod4	GO_Biological_Process_2021	peptidyl-threonine dephosphorylation (GO:0035970)	4/22	0.0146188	DUSP4;DUSP5;DUSP10;DUSP8
NasalRNAseq_mod4	GO_Biological_Process_2021	regulation of peptidase activity (GO:0052547)	4/23	0.0165375	CSTA;ECM1;A2ML1;PRSS22
NasalRNAseq_mod4	GO_Biological_Process_2021	epithelium development (GO:0060429)	8/122	0.0167613	NDRG4;BMP2;DLX3;KRT4;KRT16;SPINK5;RHCG;KRT6A
NasalRNAseq_mod4	GO_Biological_Process_2021	regulation of cardiac muscle cell differentiation (GO:2000725)	3/11	0.0235483	BMP2;FZD7;DKK1
NasalRNAseq_mod4	GO_Biological_Process_2021	epithelial cell differentiation (GO:0030855)	7/101	0.0264287	MAF;DLX3;KRT4;FZD7;SPINK5;OVOL1;RHCG
NasalRNAseq_mod4	GO_Biological_Process_2021	myelination (GO:0042552)	5/48	0.0264409	ADGRG6;MALL;MAL;FAM126A;KLK6
NasalRNAseq_mod4	GO_Biological_Process_2021	chloride transport (GO:0006821)	6/76	0.0311094	GABRQ;ANO1;CLIC3;TTYH1;ANO8;SLC26A9
NasalRNAseq_mod4	GO_Biological_Process_2021	long-chain fatty acid biosynthetic process (GO:0042759)	4/30	0.035651	ALOX12;ALOX12B;CYP2E1;ALOXE3
NasalRNAseq_mod4	GO_Biological_Process_2021	lipoxygenase pathway (GO:0019372)	3/15	0.0499192	ALOX12;ALOX12B;ALOXE3
NasalRNAseq_mod4	MSigDB_Hallmark_2020	TNF-alpha Signaling via NF-kB	10/200	0.00648426	DUSP4;DUSP5;BMP2;LAMB3;CLCF1;TRIP10;PMEPA1;PHLDA2;KLF4;PHLDA1
NasalRNAseq_mod4	MSigDB_Hallmark_2020	Estrogen Response Late	10/200	0.00648426	CYP26B1;CLIC3;HSPB8;KRT13;SFN;HR;ANXA9;KLF4;KLK10;KLK11
NasalRNAseq_mod4	MSigDB_Hallmark_2020	Estrogen Response Early	9/200	0.0105211	CYP26B1;CLIC3;HSPB8;KRT13;SFN;HR;ANXA9;KLF4;KLK10
NasalRNAseq_mod4	MSigDB_Hallmark_2020	KRAS Signaling Up	9/200	0.0105211	ANO1;ALDH1A3;BMP2;RELN;MALL;EMP1;PLAT;KLF4;ETV4
NasalRNAseq_mod4	MSigDB_Hallmark_2020	KRAS Signaling Dn	9/200	0.0105211	SPRR3;CALML5;KRT4;KRT13;LYPD3;ALOX12B;SLC38A3;KLK8;KLK7
NasalRNAseq_mod5	GO_Biological_Process_2021	thyroid hormone generation (GO:0006590)	4/12	0.0189064	TPO;IYD;DUOX2;SLC5A5
NasalRNAseq_mod5	MSigDB_Hallmark_2020	Xenobiotic Metabolism	10/200	0.0105253	CYP26A1;ALDH3A1;ARG2;TAT;ATOH8;AKR1C2;CD36;CFB;RAP1GAP;PTGES
NasalRNAseq_mod5	MSigDB_Hallmark_2020	Estrogen Response Late	9/200	0.0145603	FABP5;PRKAR2B;GJB3;TNNC1;NMU;TFF1;DHRS2;ASS1;PTGES
NasalRNAseq_mod5	MSigDB_Hallmark_2020	KRAS Signaling Dn	9/200	0.0145603	HSD11B2;TFAP2B;AKR1B10;MYOT;EGF;MX1;PAX3;TFCP2L1;SLC5A5
NasalRNAseq_mod6	GO_Biological_Process_2021	regulation of immune response (GO:0050776)	26/179	5.21241e-18	KLRB1;CD3G;CXCL13;CD1C;CD3E;CD3D;CD1A;KIR2DL4;SPN;KLRK1;SLAMF6;KLRC1;CD96;LAG3;VCAM1;CD160;CRTAM;SH2D1A;FOXP3;NCR3;CD40LG;CD8B;CD8A;KLRD1;CD247;PDCD1
NasalRNAseq_mod6	GO_Biological_Process_2021	antigen receptor-mediated signaling pathway (GO:0050851)	22/185	2.53557e-13	BLK;ITK;HLA-DRB5;TRAT1;THEMIS;CD3G;CD3E;LAX1;CD3D;ZAP70;LCK;GRAP2;CD28;HLA-DPB1;CTLA4;PRKCQ;CD247;HLA-DQA2;MS4A1;HLA-DQA1;HLA-DQB2;HLA-DPA1
NasalRNAseq_mod6	GO_Biological_Process_2021	positive regulation of T cell activation (GO:0050870)	15/75	3.28036e-12	VCAM1;CD70;CD80;IL23R;SIRPG;PDCD1LG2;CD3E;ZAP70;CD40LG;LCK;CCL5;CD28;HLA-DPB1;PRKCQ;HLA-DPA1
NasalRNAseq_mod6	GO_Biological_Process_2021	cellular defense response (GO:0006968)	13/49	3.28036e-12	CX3CR1;ITK;CXCL9;KLRC2;KLRC3;TRAT1;PRF1;KIR2DL4;SPN;GNLY;CCR6;CCR5;KLRG1
NasalRNAseq_mod6	GO_Biological_Process_2021	T cell receptor signaling pathway (GO:0050852)	19/158	9.17219e-12	ITK;HLA-DRB5;TRAT1;THEMIS;CD3G;CD3E;CD3D;ZAP70;LCK;GRAP2;CD28;HLA-DPB1;CTLA4;PRKCQ;CD247;HLA-DQA2;HLA-DQA1;HLA-DQB2;HLA-DPA1
NasalRNAseq_mod6	GO_Biological_Process_2021	positive regulation of leukocyte mediated cytotoxicity (GO:0001912)	12/43	1.21689e-11	NCR3;KLRK1;KLRC2;CD160;IL23R;CRTAM;XCL1;CD1E;SLAMF6;KLRD1;CD1C;CD1A
NasalRNAseq_mod6	GO_Biological_Process_2021	regulation of T cell activation (GO:0050863)	12/47	3.4105e-11	CD2;SIT1;LCK;CCL5;TBX21;SIRPG;CRTAM;HLA-DPB1;PRKCQ;TIGIT;LAX1;HLA-DPA1
NasalRNAseq_mod6	GO_Biological_Process_2021	T cell activation (GO:0042110)	14/92	5.62443e-10	ITK;CRTAM;CD3G;NLRC3;CD3E;CD1C;FOXP3;DPP4;CD2;ZAP70;CD8B;CD8A;LCK;CD28
NasalRNAseq_mod6	GO_Biological_Process_2021	regulation of T cell proliferation (GO:0042129)	13/76	6.42706e-10	VCAM1;CD70;CD80;IL23R;PDCD1LG2;CD3E;FOXP3;SPN;CD40LG;CCL5;CD28;HLA-DPB1;HLA-DPA1
NasalRNAseq_mod6	GO_Biological_Process_2021	cytokine-mediated signaling pathway (GO:0019221)	31/621	1.23293e-09	CXCL9;IL23R;CD80;FASLG;CXCL13;GRAP2;CCL5;IL21R;CCR5;HLA-DQA2;HLA-DQA1;HLA-DPA1;IL12RB2;HLA-DRB5;VCAM1;CD70;FLT3LG;CXCL10;CXCL11;CD40LG;CXCL12;IFNG;LCK;IL2RA;IL2RB;HLA-DPB1;XCL2;CD27;XCL1;HLA-DQB2;IL9R
NasalRNAseq_mod6	GO_Biological_Process_2021	positive regulation of T cell proliferation (GO:0042102)	12/66	1.68309e-09	TMIGD2;VCAM1;CD40LG;CD70;CD80;IL23R;CCL5;CD28;HLA-DPB1;PDCD1LG2;CD3E;HLA-DPA1
NasalRNAseq_mod6	GO_Biological_Process_2021	regulation of T cell differentiation (GO:0045580)	10/39	2.08211e-09	ZNF683;CD2;ZAP70;IFNG;TBX21;CAMK4;IL2RA;CRTAM;CTLA4;FOXP3
NasalRNAseq_mod6	GO_Biological_Process_2021	regulation of natural killer cell mediated cytotoxicity (GO:0042269)	9/30	4.19301e-09	NCR3;KLRK1;KLRC2;CD160;CRTAM;SLAMF6;KLRD1;KLRC1;KIR2DL4
NasalRNAseq_mod6	GO_Biological_Process_2021	positive regulation of lymphocyte proliferation (GO:0050671)	12/75	6.39956e-09	VCAM1;CD40LG;CD70;CD80;IL23R;FCRL3;CCL5;CD28;HLA-DPB1;PDCD1LG2;CD3E;HLA-DPA1
NasalRNAseq_mod6	GO_Biological_Process_2021	positive regulation of natural killer cell mediated immunity (GO:0002717)	8/23	1.17736e-08	NCR3;KLRK1;KLRC2;CD160;CRTAM;KLRD1;SLAMF6;KIR2DL4
NasalRNAseq_mod6	GO_Biological_Process_2021	inflammatory response (GO:0006954)	17/230	1.4023e-07	CD96;CXCL9;CXCL13;CXCL10;NCR3;CXCL11;CD40LG;SCUBE1;IFNG;CCL5;IL2RA;XCL2;XCL1;CCR5;CMKLR1;PTGDR;KLRG1
NasalRNAseq_mod6	GO_Biological_Process_2021	regulation of lymphocyte differentiation (GO:0045619)	7/20	1.4023e-07	ZNF683;CD2;FCRL3;TBX21;CRTAM;SLAMF8;IKZF3
NasalRNAseq_mod6	GO_Biological_Process_2021	positive regulation of natural killer cell mediated cytotoxicity (GO:0045954)	7/20	1.4023e-07	NCR3;KLRK1;KLRC2;CD160;CRTAM;KLRD1;SLAMF6
NasalRNAseq_mod6	GO_Biological_Process_2021	positive regulation of cytosolic calcium ion concentration (GO:0007204)	14/147	1.42301e-07	CX3CR1;CD52;P2RY10;GPR55;CXCR6;CXCL13;GPR174;P2RX5;CXCR3;CCR6;CCR5;CCR4;CMKLR1;PTGDR
NasalRNAseq_mod6	GO_Biological_Process_2021	regulation of interferon-gamma production (GO:0032649)	11/86	3.34815e-07	CD2;IL23R;CRTAM;HLA-DPB1;XCL1;SLAMF6;PDCD1LG2;FOXP3;CD244;HLA-DPA1;IL12RB2
NasalRNAseq_mod6	GO_Biological_Process_2021	positive regulation of T cell migration (GO:2000406)	7/25	6.7991e-07	SPN;CXCL10;CXCL12;CCL5;XCL2;XCL1;CXCL13
NasalRNAseq_mod6	GO_Biological_Process_2021	regulation of lymphocyte activation (GO:0051249)	6/15	6.7991e-07	LCK;SIT1;FCRL3;CCL5;CRTAM;IKZF3
NasalRNAseq_mod6	GO_Biological_Process_2021	positive regulation of cytokine production (GO:0001819)	19/335	9.44974e-07	ITK;IL23R;CD80;CRTAM;LY9;SCIMP;CD2;CD40LG;TMIGD2;IFNG;CD28;HLA-DPB1;XCL1;PRKCQ;SLAMF6;TIGIT;CD244;HLA-DPA1;IL12RB2
NasalRNAseq_mod6	GO_Biological_Process_2021	cellular response to lipopolysaccharide (GO:0071222)	12/120	9.5033e-07	CX3CR1;CXCL10;CXCL11;CXCL9;CD80;GFI1;CCL5;CD180;PDCD1LG2;CXCL13;CCR5;NUGGC
NasalRNAseq_mod6	GO_Biological_Process_2021	cellular response to interferon-gamma (GO:0071346)	12/121	1.00244e-06	HLA-DRB5;VCAM1;IFNG;CCL5;XCL2;HLA-DPB1;XCL1;HLA-DQA2;HLA-DQA1;HLA-DQB2;GBP4;HLA-DPA1
NasalRNAseq_mod6	GO_Biological_Process_2021	regulation of T cell mediated cytotoxicity (GO:0001914)	7/29	1.78778e-06	IL23R;XCL1;CD1E;KLRD1;KLRC1;CD1C;CD1A
NasalRNAseq_mod6	GO_Biological_Process_2021	positive thymic T cell selection (GO:0045059)	4/5	4.58551e-06	ZAP70;CD3G;CD3E;CD3D
NasalRNAseq_mod6	GO_Biological_Process_2021	cellular response to molecule of bacterial origin (GO:0071219)	11/115	5.17408e-06	CX3CR1;CXCL10;CXCL11;CXCL9;CD80;GFI1;CD180;PDCD1LG2;CXCL13;CCR5;NUGGC
NasalRNAseq_mod6	GO_Biological_Process_2021	chemokine-mediated signaling pathway (GO:0070098)	8/56	1.2674e-05	CXCL10;CXCL9;CXCL11;CXCL12;CCL5;XCL2;XCL1;CXCL13
NasalRNAseq_mod6	GO_Biological_Process_2021	positive regulation of interferon-gamma production (GO:0032729)	8/57	1.36908e-05	CD2;IL23R;CRTAM;HLA-DPB1;SLAMF6;CD244;HLA-DPA1;IL12RB2
NasalRNAseq_mod6	GO_Biological_Process_2021	cellular response to lipid (GO:0071396)	14/219	1.36908e-05	MAP4K1;CX3CR1;WNT10B;CXCL9;GFI1;ABCB4;CD80;CD180;PDCD1LG2;CXCL13;NUGGC;CXCL10;CXCL11;CCR5
NasalRNAseq_mod6	GO_Biological_Process_2021	lymphocyte migration (GO:0072676)	7/40	1.55599e-05	ZAP70;CCL5;TBX21;CRTAM;XCL2;XCL1;CCR6
NasalRNAseq_mod6	GO_Biological_Process_2021	response to lipopolysaccharide (GO:0032496)	12/159	1.56672e-05	CX3CR1;CXCL10;CXCL11;CXCL9;CD80;GFI1;IL23R;CD180;PDCD1LG2;CXCL13;CCR5;NUGGC
NasalRNAseq_mod6	GO_Biological_Process_2021	cellular response to chemokine (GO:1990869)	8/60	1.87073e-05	CXCL10;CXCL9;CXCL11;CXCL12;CCL5;XCL2;XCL1;CXCL13
NasalRNAseq_mod6	GO_Biological_Process_2021	regulation of T cell chemotaxis (GO:0010819)	5/15	2.23227e-05	CXCL10;CCL5;XCL2;XCL1;CXCL13
NasalRNAseq_mod6	GO_Biological_Process_2021	cellular response to cytokine stimulus (GO:0071345)	20/482	3.95822e-05	VCAM1;IL23R;PYHIN1;CD80;FLT3LG;FASLG;CXCL10;CXCL12;RUFY4;LCK;GRAP2;CCL5;IL2RA;IL2RB;XCL2;XCL1;CCR5;GBP4;HLA-DPA1;IL12RB2
NasalRNAseq_mod6	GO_Biological_Process_2021	interferon-gamma-mediated signaling pathway (GO:0060333)	8/68	4.58448e-05	HLA-DRB5;VCAM1;IFNG;HLA-DPB1;HLA-DQA2;HLA-DQB2;HLA-DQA1;HLA-DPA1
NasalRNAseq_mod6	GO_Biological_Process_2021	regulation of interleukin-10 production (GO:0032653)	7/48	4.78097e-05	CD40LG;IL23R;CD28;XCL1;PDCD1LG2;TIGIT;FOXP3
NasalRNAseq_mod6	GO_Biological_Process_2021	cell chemotaxis (GO:0060326)	8/69	4.87084e-05	CX3CR1;CXCL12;CXCR3;PRKCQ;CCR6;CXCR6;CCR5;CCR4
NasalRNAseq_mod6	GO_Biological_Process_2021	regulation of interleukin-17 production (GO:0032660)	6/33	6.94367e-05	IFNG;IL23R;SLAMF6;PRKCQ;LY9;FOXP3
NasalRNAseq_mod6	GO_Biological_Process_2021	regulation of T cell migration (GO:2000404)	5/20	9.38112e-05	SPN;CXCL10;CXCL12;CCL5;CCR6
NasalRNAseq_mod6	GO_Biological_Process_2021	regulation of T cell receptor signaling pathway (GO:0050856)	6/35	9.50469e-05	TESPA1;CD160;TRAT1;LCK;SH2D1A;UBASH3A
NasalRNAseq_mod6	GO_Biological_Process_2021	calcium-mediated signaling (GO:0019722)	9/102	9.80958e-05	CX3CR1;P2RY12;VCAM1;CXCR3;NMUR1;CCR6;CXCR6;CCR5;CCR4
NasalRNAseq_mod6	GO_Biological_Process_2021	regulation of cell-cell adhesion mediated by integrin (GO:0033632)	4/10	0.000112877	DPP4;CCL5;CD3E;CXCL13
NasalRNAseq_mod6	GO_Biological_Process_2021	phospholipase C-activating G protein-coupled receptor signaling pathway (GO:0007200)	8/81	0.000144035	GPR174;CX3CR1;P2RY12;P2RY10;GPR55;NMUR1;CMKLR1;TGM2
NasalRNAseq_mod6	GO_Biological_Process_2021	negative regulation of lymphocyte proliferation (GO:0050672)	6/39	0.000167779	BLK;SPN;CD80;CTLA4;PDCD1LG2;FOXP3
NasalRNAseq_mod6	GO_Biological_Process_2021	cellular response to oxygen-containing compound (GO:1901701)	15/323	0.000187009	P2RY12;CX3CR1;WNT10B;CXCL9;GFI1;ABCB4;CD80;CD180;PDCD1LG2;CXCL13;NUGGC;CXCL10;CXCL11;CCR5;TGM2
NasalRNAseq_mod6	GO_Biological_Process_2021	second-messenger-mediated signaling (GO:0019932)	8/89	0.000270107	CX3CR1;P2RY12;CXCR3;NMUR1;CCR6;CXCR6;CCR5;CCR4
NasalRNAseq_mod6	GO_Biological_Process_2021	regulation of cytosolic calcium ion concentration (GO:0051480)	10/148	0.000270107	CX3CR1;CD52;CXCR3;CCR6;CXCR6;CXCL13;CCR5;CCR4;CMKLR1;PTGDR
NasalRNAseq_mod6	GO_Biological_Process_2021	natural killer cell activation (GO:0030101)	6/43	0.000277427	CD2;NCR3;KLRK1;IL21R;TOX;CD244
NasalRNAseq_mod6	GO_Biological_Process_2021	regulation of regulatory T cell differentiation (GO:0045589)	5/26	0.000296426	LAG3;IFNG;IL2RA;CTLA4;FOXP3
NasalRNAseq_mod6	GO_Biological_Process_2021	positive regulation of T cell mediated cytotoxicity (GO:0001916)	5/26	0.000296426	IL23R;XCL1;CD1E;CD1C;CD1A
NasalRNAseq_mod6	GO_Biological_Process_2021	lymphocyte chemotaxis (GO:0048247)	6/44	0.000300118	CXCL10;CXCL11;CCL5;XCL2;XCL1;CXCL13
NasalRNAseq_mod6	GO_Biological_Process_2021	lymphocyte mediated immunity (GO:0002449)	4/13	0.000304644	KLRC2;CD70;CD8A;KLRD1
NasalRNAseq_mod6	GO_Biological_Process_2021	negative regulation of T cell activation (GO:0050868)	6/45	0.000330472	SPN;CD80;PDCD1LG2;TIGIT;FOXP3;LAX1
NasalRNAseq_mod6	GO_Biological_Process_2021	antigen processing and presentation of lipid antigen via MHC class Ib (GO:0048003)	3/5	0.000368208	CD1E;CD1C;CD1A
NasalRNAseq_mod6	GO_Biological_Process_2021	antigen processing and presentation, endogenous lipid antigen via MHC class Ib (GO:0048006)	3/5	0.000368208	CD1E;CD1C;CD1A
NasalRNAseq_mod6	GO_Biological_Process_2021	antigen processing and presentation, exogenous lipid antigen via MHC class Ib (GO:0048007)	3/5	0.000368208	CD1E;CD1C;CD1A
NasalRNAseq_mod6	GO_Biological_Process_2021	negative regulation of T cell mediated immunity (GO:0002710)	4/14	0.000374112	XCL1;KLRD1;KLRC1;FOXP3
NasalRNAseq_mod6	GO_Biological_Process_2021	positive regulation of lymphocyte migration (GO:2000403)	4/14	0.000374112	SPN;CXCL10;CXCL12;CCL5
NasalRNAseq_mod6	GO_Biological_Process_2021	positive regulation of T cell chemotaxis (GO:0010820)	4/14	0.000374112	CCL5;XCL2;XCL1;CXCL13
NasalRNAseq_mod6	GO_Biological_Process_2021	neutrophil chemotaxis (GO:0030593)	7/70	0.000383916	CXCL10;CXCL9;CXCL11;CCL5;XCL2;XCL1;CXCL13
NasalRNAseq_mod6	GO_Biological_Process_2021	antigen processing and presentation of exogenous peptide antigen via MHC class II (GO:0019886)	8/98	0.000424819	LAG3;HLA-DRB5;HLA-DPB1;HLA-DOA;HLA-DQA2;HLA-DQA1;HLA-DQB2;HLA-DPA1
NasalRNAseq_mod6	GO_Biological_Process_2021	negative regulation of leukocyte mediated cytotoxicity (GO:0001911)	4/15	0.000475899	CX3CR1;KLRD1;KLRC1;KIR2DL4
NasalRNAseq_mod6	GO_Biological_Process_2021	antigen processing and presentation of peptide antigen via MHC class II (GO:0002495)	8/100	0.000475899	LAG3;HLA-DRB5;HLA-DPB1;HLA-DOA;HLA-DQA2;HLA-DQA1;HLA-DQB2;HLA-DPA1
NasalRNAseq_mod6	GO_Biological_Process_2021	granulocyte chemotaxis (GO:0071621)	7/73	0.000475899	CXCL10;CXCL9;CXCL11;CCL5;XCL2;XCL1;CXCL13
NasalRNAseq_mod6	GO_Biological_Process_2021	regulation of interleukin-12 production (GO:0032655)	6/51	0.000557547	CD40LG;IFNG;IL23R;TIGIT;SCIMP;CMKLR1
NasalRNAseq_mod6	GO_Biological_Process_2021	positive regulation of leukocyte cell-cell adhesion (GO:1903039)	5/31	0.000557547	LCK;SIRPG;HLA-DPB1;PRKCQ;HLA-DPA1
NasalRNAseq_mod6	GO_Biological_Process_2021	antigen processing and presentation of exogenous peptide antigen (GO:0002478)	8/103	0.000557547	LAG3;HLA-DRB5;HLA-DPB1;HLA-DOA;HLA-DQA2;HLA-DQA1;HLA-DQB2;HLA-DPA1
NasalRNAseq_mod6	GO_Biological_Process_2021	positive regulation of cell-cell adhesion mediated by integrin (GO:0033634)	3/6	0.00060492	CCL5;CD3E;CXCL13
NasalRNAseq_mod6	GO_Biological_Process_2021	neutrophil migration (GO:1990266)	7/77	0.000627692	CXCL10;CXCL9;CXCL11;CCL5;XCL2;XCL1;CXCL13
NasalRNAseq_mod6	GO_Biological_Process_2021	positive regulation of leukocyte chemotaxis (GO:0002690)	6/54	0.000733516	CXCL10;CXCL12;CCL5;XCL1;CCR6;CMKLR1
NasalRNAseq_mod6	GO_Biological_Process_2021	response to interferon-gamma (GO:0034341)	7/80	0.000782971	IL23R;CCL5;UBD;XCL2;XCL1;GBP4;HLA-DPA1
NasalRNAseq_mod6	GO_Biological_Process_2021	regulation of activated T cell proliferation (GO:0046006)	5/34	0.000795215	TMIGD2;IL23R;CRTAM;PDCD1LG2;FOXP3
NasalRNAseq_mod6	GO_Biological_Process_2021	B cell receptor signaling pathway (GO:0050853)	5/34	0.000795215	BLK;ITK;LCK;CTLA4;MS4A1
NasalRNAseq_mod6	GO_Biological_Process_2021	positive regulation of calcium ion transport into cytosol (GO:0010524)	5/34	0.000795215	CXCL10;CXCL9;CXCL11;P2RX5;XCL1
NasalRNAseq_mod6	GO_Biological_Process_2021	regulation of B cell differentiation (GO:0045577)	4/18	0.000830259	FCRL3;SLAMF8;CD27;IKZF3
NasalRNAseq_mod6	GO_Biological_Process_2021	positive regulation of cell adhesion mediated by integrin (GO:0033630)	4/18	0.000830259	P2RY12;CCL5;CD3E;CXCL13
NasalRNAseq_mod6	GO_Biological_Process_2021	positive regulation of lymphocyte chemotaxis (GO:0140131)	4/18	0.000830259	CCL5;XCL2;XCL1;CXCL13
NasalRNAseq_mod6	GO_Biological_Process_2021	leukocyte tethering or rolling (GO:0050901)	4/18	0.000830259	CX3CR1;SPN;VCAM1;ADD2
NasalRNAseq_mod6	GO_Biological_Process_2021	T cell migration (GO:0072678)	4/18	0.000830259	CXCL10;ZAP70;CXCL11;CCR6
NasalRNAseq_mod6	GO_Biological_Process_2021	negative regulation of T cell proliferation (GO:0042130)	5/35	0.000841492	SPN;CD80;CRTAM;PDCD1LG2;FOXP3
NasalRNAseq_mod6	GO_Biological_Process_2021	positive regulation of lymphocyte activation (GO:0051251)	5/35	0.000841492	LCK;SIRPG;HLA-DPB1;PRKCQ;HLA-DPA1
NasalRNAseq_mod6	GO_Biological_Process_2021	regulation of natural killer cell chemotaxis (GO:2000501)	3/7	0.000864293	KLRK1;CCL5;XCL1
NasalRNAseq_mod6	GO_Biological_Process_2021	positive regulation of lipopolysaccharide-mediated signaling pathway (GO:0031666)	3/7	0.000864293	CD180;LY86;SCIMP
NasalRNAseq_mod6	GO_Biological_Process_2021	positive regulation of T cell mediated immunity (GO:0002711)	5/36	0.000934231	IL23R;XCL1;CD1E;CD1C;CD1A
NasalRNAseq_mod6	GO_Biological_Process_2021	leukocyte adhesion to vascular endothelial cell (GO:0061756)	4/19	0.000970208	CX3CR1;SPN;VCAM1;ADD2
NasalRNAseq_mod6	GO_Biological_Process_2021	natural killer cell mediated immunity (GO:0002228)	4/20	0.00118805	KLRK1;KLRC2;GZMB;KLRD1
NasalRNAseq_mod6	GO_Biological_Process_2021	T-helper cell lineage commitment (GO:0002295)	3/8	0.00130935	SPN;SLAMF6;LY9
NasalRNAseq_mod6	GO_Biological_Process_2021	negative regulation of T cell cytokine production (GO:0002725)	3/9	0.00192551	TBX21;XCL1;FOXP3
NasalRNAseq_mod6	GO_Biological_Process_2021	regulation of interleukin-4 production (GO:0032673)	4/23	0.00202073	CD40LG;CD28;PRKCQ;FOXP3
NasalRNAseq_mod6	GO_Biological_Process_2021	positive regulation of interleukin-17 production (GO:0032740)	4/23	0.00202073	IL23R;PRKCQ;SLAMF6;LY9
NasalRNAseq_mod6	GO_Biological_Process_2021	immune response-activating cell surface receptor signaling pathway (GO:0002429)	4/24	0.00237697	BLK;NCR3;LAX1;CMKLR1
NasalRNAseq_mod6	GO_Biological_Process_2021	negative regulation of antigen receptor-mediated signaling pathway (GO:0050858)	4/25	0.00277416	CD160;FCRL3;SH2D1A;UBASH3A
NasalRNAseq_mod6	GO_Biological_Process_2021	regulation of B cell proliferation (GO:0030888)	5/46	0.00279739	BLK;FCRL3;MZB1;CTLA4;IKZF3
NasalRNAseq_mod6	GO_Biological_Process_2021	positive regulation of cell-cell adhesion (GO:0022409)	5/47	0.00306866	LCK;CCL5;SIRPG;CD3E;CXCL13
NasalRNAseq_mod6	GO_Biological_Process_2021	regulation of monocyte chemotaxis (GO:0090025)	4/26	0.00314826	CXCL10;CXCL12;CCL5;SLAMF8
NasalRNAseq_mod6	GO_Biological_Process_2021	regulation of interleukin-2 production (GO:0032663)	5/48	0.00328017	CD80;TBX21;CD28;XCL1;FOXP3
NasalRNAseq_mod6	GO_Biological_Process_2021	negative regulation of natural killer cell mediated immunity (GO:0002716)	3/11	0.00328017	KLRD1;KLRC1;KIR2DL4
NasalRNAseq_mod6	GO_Biological_Process_2021	regulation of T cell apoptotic process (GO:0070232)	3/11	0.00328017	CCL5;PRKCQ;PDCD1
NasalRNAseq_mod6	GO_Biological_Process_2021	positive regulation of integrin activation (GO:0033625)	3/11	0.00328017	P2RY12;CXCL13;CDH17
NasalRNAseq_mod6	GO_Biological_Process_2021	negative regulation of activated T cell proliferation (GO:0046007)	3/11	0.00328017	CRTAM;PDCD1LG2;FOXP3
NasalRNAseq_mod6	GO_Biological_Process_2021	positive regulation of calcium ion transmembrane transport (GO:1904427)	4/27	0.00344886	CXCL10;CXCL9;CXCL11;XCL1
NasalRNAseq_mod6	GO_Biological_Process_2021	negative regulation of cytokine production (GO:0001818)	9/182	0.00391117	IFNG;IL23R;TBX21;XCL1;NLRC3;PDCD1LG2;TIGIT;FOXP3;CMKLR1
NasalRNAseq_mod6	GO_Biological_Process_2021	regulation of B cell activation (GO:0050864)	4/28	0.00391117	FCRL3;SLAMF8;MZB1;IKZF3
NasalRNAseq_mod6	GO_Biological_Process_2021	regulation of homotypic cell-cell adhesion (GO:0034110)	3/13	0.00532728	BLK;CCL5;PRKCQ
NasalRNAseq_mod6	GO_Biological_Process_2021	regulation of T cell differentiation in thymus (GO:0033081)	3/13	0.00532728	TESPA1;CAMK4;TOX
NasalRNAseq_mod6	GO_Biological_Process_2021	positive regulation of mononuclear cell migration (GO:0071677)	4/31	0.00568581	CXCL10;CXCL12;CCL5;CCR6
NasalRNAseq_mod6	GO_Biological_Process_2021	B cell activation (GO:0042113)	6/85	0.00607966	ZAP70;VCAM1;CD40LG;CD70;LAX1;MS4A1
NasalRNAseq_mod6	GO_Biological_Process_2021	activation of phospholipase C activity (GO:0007202)	4/32	0.00620914	P2RY12;ITK;GPR55;NMUR1
NasalRNAseq_mod6	GO_Biological_Process_2021	B cell proliferation (GO:0042100)	4/32	0.00620914	CD40LG;CD70;CD180;MS4A1
NasalRNAseq_mod6	GO_Biological_Process_2021	positive regulation of interleukin-10 production (GO:0032733)	4/32	0.00620914	CD40LG;CD28;XCL1;TIGIT
NasalRNAseq_mod6	GO_Biological_Process_2021	positive regulation of T cell receptor signaling pathway (GO:0050862)	3/14	0.0063651	TESPA1;TRAT1;LCK
NasalRNAseq_mod6	GO_Biological_Process_2021	positive regulation of cytokine production involved in immune response (GO:0002720)	4/33	0.00687865	CD160;XCL1;SCIMP;KIR2DL4
NasalRNAseq_mod6	GO_Biological_Process_2021	positive regulation of protein kinase B signaling (GO:0051897)	8/161	0.00742071	CX3CR1;P2RY12;LCK;TRAT1;CD80;CD28;FLT3LG;ICOS
NasalRNAseq_mod6	GO_Biological_Process_2021	positive regulation of interleukin-12 production (GO:0032735)	4/34	0.00752705	CD40LG;IFNG;IL23R;SCIMP
NasalRNAseq_mod6	GO_Biological_Process_2021	positive regulation of release of sequestered calcium ion into cytosol (GO:0051281)	4/34	0.00752705	CXCL10;CXCL9;CXCL11;XCL1
NasalRNAseq_mod6	GO_Biological_Process_2021	positive regulation of intracellular signal transduction (GO:1902533)	16/546	0.00829983	P2RY12;CX3CR1;TRAT1;FCRL3;CD80;FLT3LG;FASLG;S100B;P2RX5;LCK;UBD;CCL5;CD28;CD27;ICOS;TGM2
NasalRNAseq_mod6	GO_Biological_Process_2021	negative regulation of natural killer cell mediated cytotoxicity (GO:0045953)	3/16	0.00891526	KLRD1;KLRC1;KIR2DL4
NasalRNAseq_mod6	GO_Biological_Process_2021	dendritic cell chemotaxis (GO:0002407)	3/16	0.00891526	CCL5;CCR6;CCR5
NasalRNAseq_mod6	GO_Biological_Process_2021	positive regulation of endothelial cell apoptotic process (GO:2000353)	3/16	0.00891526	CD40LG;CD160;FASLG
NasalRNAseq_mod6	GO_Biological_Process_2021	T cell mediated immunity (GO:0002456)	3/16	0.00891526	CD70;CD8A;CRTAM
NasalRNAseq_mod6	GO_Biological_Process_2021	regulation of osteoclast differentiation (GO:0045670)	4/36	0.00893012	IFNG;IL23R;CAMK4;GPR55
NasalRNAseq_mod6	GO_Biological_Process_2021	innate immune response (GO:0045087)	11/302	0.0097665	BLK;CX3CR1;CXCL10;ZAP70;KLRC2;LCK;IL23R;UBD;KLRD1;S100B;JCHAIN
NasalRNAseq_mod6	GO_Biological_Process_2021	antimicrobial humoral immune response mediated by antimicrobial peptide (GO:0061844)	5/64	0.00997927	CXCL10;CXCL9;CXCL11;GNLY;CXCL13
NasalRNAseq_mod6	GO_Biological_Process_2021	negative regulation of interleukin-10 production (GO:0032693)	3/17	0.0103922	IL23R;PDCD1LG2;FOXP3
NasalRNAseq_mod6	GO_Biological_Process_2021	positive regulation of production of molecular mediator of immune response (GO:0002702)	4/38	0.0106427	MZB1;XCL1;SCIMP;CD244
NasalRNAseq_mod6	GO_Biological_Process_2021	dendritic cell migration (GO:0036336)	3/18	0.0120764	CCL5;CCR6;CCR5
NasalRNAseq_mod6	GO_Biological_Process_2021	positive regulation of interleukin-4 production (GO:0032753)	3/18	0.0120764	CD40LG;CD28;PRKCQ
NasalRNAseq_mod6	GO_Biological_Process_2021	negative regulation of immune response (GO:0050777)	8/178	0.0126003	GPR25;CYSLTR2;CD3G;NLRC3;CD247;PDCD1;FOXP3;PTGDR
NasalRNAseq_mod6	GO_Biological_Process_2021	T cell differentiation (GO:0030217)	4/41	0.0131294	ZAP70;CD8A;LCK;CD28
NasalRNAseq_mod6	GO_Biological_Process_2021	negative regulation of T cell receptor signaling pathway (GO:0050860)	3/19	0.0131294	CD160;SH2D1A;UBASH3A
NasalRNAseq_mod6	GO_Biological_Process_2021	positive regulation of macrophage migration (GO:1905523)	3/19	0.0131294	P2RY12;CCL5;CMKLR1
NasalRNAseq_mod6	GO_Biological_Process_2021	positive regulation of monocyte chemotaxis (GO:0090026)	3/19	0.0131294	CXCL10;CXCL12;CCL5
NasalRNAseq_mod6	GO_Biological_Process_2021	negative regulation of dendritic cell differentiation (GO:2001199)	2/5	0.0131294	TMEM176B;TMEM176A
NasalRNAseq_mod6	GO_Biological_Process_2021	negative regulation of leukocyte differentiation (GO:1902106)	2/5	0.0131294	TMEM176B;TMEM176A
NasalRNAseq_mod6	GO_Biological_Process_2021	negative regulation of regulatory T cell differentiation (GO:0045590)	2/5	0.0131294	LAG3;CTLA4
NasalRNAseq_mod6	GO_Biological_Process_2021	regulation of glial cell migration (GO:1903975)	2/5	0.0131294	CX3CR1;P2RY12
NasalRNAseq_mod6	GO_Biological_Process_2021	positive regulation of CD4-positive, CD25-positive, alpha-beta regulatory T cell differentiation (GO:0032831)	2/5	0.0131294	IFNG;FOXP3
NasalRNAseq_mod6	GO_Biological_Process_2021	positive regulation of natural killer cell chemotaxis (GO:2000503)	2/5	0.0131294	CCL5;XCL1
NasalRNAseq_mod6	GO_Biological_Process_2021	positive regulation of phospholipase C activity (GO:0010863)	4/43	0.0153149	P2RY12;ITK;GPR55;NMUR1
NasalRNAseq_mod6	GO_Biological_Process_2021	regulation of lipopolysaccharide-mediated signaling pathway (GO:0031664)	3/21	0.0173048	CD180;LY86;SCIMP
NasalRNAseq_mod6	GO_Biological_Process_2021	positive regulation of antigen receptor-mediated signaling pathway (GO:0050857)	3/21	0.0173048	TESPA1;TRAT1;LCK
NasalRNAseq_mod6	GO_Biological_Process_2021	positive regulation of response to biotic stimulus (GO:0002833)	4/45	0.0177792	CCL5;CD180;LY86;SCIMP
NasalRNAseq_mod6	GO_Biological_Process_2021	regulation of cytokine production (GO:0001817)	7/150	0.0183625	ITK;TMIGD2;IFNG;CRTAM;CD28;PLD4;FOXP3
NasalRNAseq_mod6	GO_Biological_Process_2021	regulation of T-helper 17 cell lineage commitment (GO:2000328)	2/6	0.0183625	IL23R;TBX21
NasalRNAseq_mod6	GO_Biological_Process_2021	regulation of vitamin D biosynthetic process (GO:0060556)	2/6	0.0183625	IFNG;GFI1
NasalRNAseq_mod6	GO_Biological_Process_2021	positive regulation of killing of cells of other organism (GO:0051712)	2/6	0.0183625	IFNG;PRF1
NasalRNAseq_mod6	GO_Biological_Process_2021	T-helper 17 cell lineage commitment (GO:0072540)	2/6	0.0183625	SLAMF6;LY9
NasalRNAseq_mod6	GO_Biological_Process_2021	protein-containing complex subunit organization (GO:0043933)	6/112	0.0186412	IL2RB;CD3G;CD247;CD3E;JCHAIN;ADD2
NasalRNAseq_mod6	GO_Biological_Process_2021	negative regulation of interleukin-2 production (GO:0032703)	3/22	0.0186897	TBX21;XCL1;FOXP3
NasalRNAseq_mod6	GO_Biological_Process_2021	regulation of macrophage chemotaxis (GO:0010758)	3/22	0.0186897	CCL5;SLAMF8;CMKLR1
NasalRNAseq_mod6	GO_Biological_Process_2021	regulation of B cell receptor signaling pathway (GO:0050855)	3/23	0.021033	BLK;FCRL3;PAX5
NasalRNAseq_mod6	GO_Biological_Process_2021	positive regulation of epithelial cell apoptotic process (GO:1904037)	3/23	0.021033	CD40LG;CD160;FASLG
NasalRNAseq_mod6	GO_Biological_Process_2021	positive regulation of cell adhesion (GO:0045785)	5/80	0.0218359	P2RY12;CXCL12;CCL5;SIRPG;TGM2
NasalRNAseq_mod6	GO_Biological_Process_2021	dendritic cell differentiation (GO:0097028)	3/24	0.0227607	BLK;CAMK4;UBD
NasalRNAseq_mod6	GO_Biological_Process_2021	regulation of calcidiol 1-monooxygenase activity (GO:0060558)	2/7	0.0227607	IFNG;GFI1
NasalRNAseq_mod6	GO_Biological_Process_2021	negative regulation of T cell apoptotic process (GO:0070233)	2/7	0.0227607	CCL5;PRKCQ
NasalRNAseq_mod6	GO_Biological_Process_2021	negative regulation of T-helper 17 type immune response (GO:2000317)	2/7	0.0227607	TBX21;FOXP3
NasalRNAseq_mod6	GO_Biological_Process_2021	regulation of microglial cell migration (GO:1904139)	2/7	0.0227607	CX3CR1;P2RY12
NasalRNAseq_mod6	GO_Biological_Process_2021	regulation of natural killer cell cytokine production (GO:0002727)	2/7	0.0227607	CD160;KIR2DL4
NasalRNAseq_mod6	GO_Biological_Process_2021	positive regulation of activation of Janus kinase activity (GO:0010536)	2/7	0.0227607	CCL5;IL23R
NasalRNAseq_mod6	GO_Biological_Process_2021	regulation of T cell tolerance induction (GO:0002664)	2/7	0.0227607	IL2RA;FOXP3
NasalRNAseq_mod6	GO_Biological_Process_2021	release of sequestered calcium ion into cytosol by endoplasmic reticulum (GO:1903514)	2/7	0.0227607	FASLG;CCR5
NasalRNAseq_mod6	GO_Biological_Process_2021	positive regulation of lymphocyte apoptotic process (GO:0070230)	2/7	0.0227607	CCL5;PDCD1
NasalRNAseq_mod6	GO_Biological_Process_2021	positive regulation of natural killer cell cytokine production (GO:0002729)	2/7	0.0227607	CD160;KIR2DL4
NasalRNAseq_mod6	GO_Biological_Process_2021	T-helper 17 cell differentiation (GO:0072539)	2/7	0.0227607	SLAMF6;LY9
NasalRNAseq_mod6	GO_Biological_Process_2021	blood circulation (GO:0008015)	4/51	0.0242079	CXCL10;CXCL12;XCL2;SERPING1
NasalRNAseq_mod6	GO_Biological_Process_2021	lymphocyte differentiation (GO:0030098)	5/84	0.0247709	ZAP70;VCAM1;LCK;TOX;MS4A1
NasalRNAseq_mod6	GO_Biological_Process_2021	regulation of protein kinase B signaling (GO:0051896)	8/207	0.0247709	P2RY12;CX3CR1;LCK;TRAT1;CD80;CD28;FLT3LG;ICOS
NasalRNAseq_mod6	GO_Biological_Process_2021	regulation of release of sequestered calcium ion into cytosol (GO:0051279)	4/52	0.0255332	CXCL10;CXCL9;CXCL11;XCL1
NasalRNAseq_mod6	GO_Biological_Process_2021	adenylate cyclase-modulating G protein-coupled receptor signaling pathway (GO:0007188)	7/165	0.0264397	GNAO1;P2RY12;CXCL10;CXCL11;CXCL9;ADGRG5;AKAP5
NasalRNAseq_mod6	GO_Biological_Process_2021	regulation of activation of Janus kinase activity (GO:0010533)	2/8	0.0280961	CCL5;IL23R
NasalRNAseq_mod6	GO_Biological_Process_2021	regulation of dendritic cell chemotaxis (GO:2000508)	2/8	0.0280961	SLAMF8;CCR6
NasalRNAseq_mod6	GO_Biological_Process_2021	negative regulation of T cell mediated cytotoxicity (GO:0001915)	2/8	0.0280961	KLRD1;KLRC1
NasalRNAseq_mod6	GO_Biological_Process_2021	negative regulation of T-helper 17 cell differentiation (GO:2000320)	2/8	0.0280961	TBX21;FOXP3
NasalRNAseq_mod6	GO_Biological_Process_2021	regulation of lymphocyte apoptotic process (GO:0070228)	2/8	0.0280961	BLK;CD3G
NasalRNAseq_mod6	GO_Biological_Process_2021	positive regulation of dendritic cell cytokine production (GO:0002732)	2/8	0.0280961	CAMK4;SCIMP
NasalRNAseq_mod6	GO_Biological_Process_2021	integrin activation (GO:0033622)	2/8	0.0280961	CXCL12;MZB1
NasalRNAseq_mod6	GO_Biological_Process_2021	release of sequestered calcium ion into cytosol (GO:0051209)	3/27	0.0287202	LCK;XCL1;FASLG
NasalRNAseq_mod6	GO_Biological_Process_2021	regulation of calcium-mediated signaling (GO:0050848)	3/28	0.03137	P2RX5;TRAT1;CMKLR1
NasalRNAseq_mod6	GO_Biological_Process_2021	positive regulation of cytosolic calcium ion concentration involved in phospholipase C-activating G protein-coupled signaling pathway (GO:0051482)	3/28	0.03137	GPR174;P2RY10;GPR55
NasalRNAseq_mod6	GO_Biological_Process_2021	leukocyte cell-cell adhesion (GO:0007159)	3/28	0.03137	VCAM1;CD40LG;CCL5
NasalRNAseq_mod6	GO_Biological_Process_2021	cation transport (GO:0006812)	7/174	0.0330675	SLC12A3;KCNJ10;ATP1A4;KCNA3;SCN7A;SCN3A;SLC18A2
NasalRNAseq_mod6	GO_Biological_Process_2021	negative regulation of interferon-gamma production (GO:0032689)	3/29	0.0343169	XCL1;PDCD1LG2;FOXP3
NasalRNAseq_mod6	GO_Biological_Process_2021	regulation of T-helper 1 type immune response (GO:0002825)	2/9	0.0344761	IL23R;XCL1
NasalRNAseq_mod6	GO_Biological_Process_2021	defense response to bacterium (GO:0042742)	7/176	0.0344761	SPN;GNLY;IL23R;SLAMF8;CXCL13;GBP4;JCHAIN
NasalRNAseq_mod6	GO_Biological_Process_2021	regulation of phagocytosis (GO:0050764)	4/58	0.0344761	IFNG;SIRPG;IL2RB;TGM2
NasalRNAseq_mod6	GO_Biological_Process_2021	hemopoiesis (GO:0030097)	5/94	0.0358735	WNT10B;LCK;FLT3LG;PLD4;TOX
NasalRNAseq_mod6	GO_Biological_Process_2021	positive regulation of phosphate metabolic process (GO:0045937)	3/30	0.0368109	IFNG;CCL5;CD244
NasalRNAseq_mod6	GO_Biological_Process_2021	peptide cross-linking (GO:0018149)	3/31	0.0397971	CD3G;CD247;TGM2
NasalRNAseq_mod6	GO_Biological_Process_2021	positive regulation of Rho protein signal transduction (GO:0035025)	3/31	0.0397971	GPR174;P2RY10;GPR55
NasalRNAseq_mod6	GO_Biological_Process_2021	negative regulation of lymphocyte apoptotic process (GO:0070229)	2/10	0.0397971	CCL5;PRKCQ
NasalRNAseq_mod6	GO_Biological_Process_2021	cellular response to interleukin-4 (GO:0071353)	2/10	0.0397971	RUFY4;XCL1
NasalRNAseq_mod6	GO_Biological_Process_2021	regulation of macrophage migration (GO:1905521)	2/10	0.0397971	CX3CR1;P2RY12
NasalRNAseq_mod6	GO_Biological_Process_2021	regulation of T-helper 17 cell differentiation (GO:2000319)	2/10	0.0397971	TBX21;FOXP3
NasalRNAseq_mod6	GO_Biological_Process_2021	regulation of T-helper 17 type immune response (GO:2000316)	2/10	0.0397971	IL23R;PRKCQ
NasalRNAseq_mod6	GO_Biological_Process_2021	response to interleukin-4 (GO:0070670)	2/10	0.0397971	RUFY4;XCL1
NasalRNAseq_mod6	GO_Biological_Process_2021	positive regulation of T cell apoptotic process (GO:0070234)	2/10	0.0397971	CCL5;PDCD1
NasalRNAseq_mod6	GO_Biological_Process_2021	myeloid dendritic cell differentiation (GO:0043011)	2/10	0.0397971	CAMK4;UBD
NasalRNAseq_mod6	GO_Biological_Process_2021	positive regulation of response to external stimulus (GO:0032103)	6/139	0.040183	P2RY12;IFNG;CCL5;CD180;LY86;SCIMP
NasalRNAseq_mod6	GO_Biological_Process_2021	apoptotic process (GO:0006915)	8/231	0.040183	CD2;IFNG;GZMA;IL2RA;PRF1;GZMB;FASLG;GZMH
NasalRNAseq_mod6	GO_Biological_Process_2021	enzyme linked receptor protein signaling pathway (GO:0007167)	6/140	0.0413316	BLK;ZAP70;CD8B;CD8A;LCK;CD3E
NasalRNAseq_mod6	GO_Biological_Process_2021	positive regulation of programmed cell death (GO:0043068)	9/286	0.044632	WNT10B;CALHM2;IFNG;UBD;GZMA;PRF1;CTLA4;FASLG;TGM2
NasalRNAseq_mod6	GO_Biological_Process_2021	negative regulation of DNA-binding transcription factor activity (GO:0043433)	6/143	0.0446936	EOMES;GFI1;XCL1;NLRC3;FOXP3;CMKLR1
NasalRNAseq_mod6	GO_Biological_Process_2021	proteolysis (GO:0006508)	9/287	0.0446936	CPA3;DPP4;TPSB2;UBD;GZMA;GZMB;CTSW;VASH1;TPSAB1
NasalRNAseq_mod6	GO_Biological_Process_2021	B cell mediated immunity (GO:0019724)	2/11	0.0446936	CD70;CD27
NasalRNAseq_mod6	GO_Biological_Process_2021	negative regulation of interleukin-17 production (GO:0032700)	2/11	0.0446936	IFNG;FOXP3
NasalRNAseq_mod6	GO_Biological_Process_2021	regulation of dendritic cell apoptotic process (GO:2000668)	2/11	0.0446936	BLK;CXCL12
NasalRNAseq_mod6	GO_Biological_Process_2021	cellular response to interleukin-2 (GO:0071352)	2/11	0.0446936	IL2RA;IL2RB
NasalRNAseq_mod6	GO_Biological_Process_2021	negative regulation of T-helper cell differentiation (GO:0045623)	2/11	0.0446936	TBX21;FOXP3
NasalRNAseq_mod6	GO_Biological_Process_2021	regulation of lymphocyte migration (GO:2000401)	2/11	0.0446936	SPN;CCR6
NasalRNAseq_mod6	GO_Biological_Process_2021	regulation of T-helper 2 cell cytokine production (GO:2000551)	2/11	0.0446936	TBX21;XCL1
NasalRNAseq_mod6	GO_Biological_Process_2021	interleukin-2-mediated signaling pathway (GO:0038110)	2/11	0.0446936	IL2RA;IL2RB
NasalRNAseq_mod6	GO_Biological_Process_2021	isotype switching (GO:0045190)	2/11	0.0446936	CD40LG;CCR6
NasalRNAseq_mod6	GO_Biological_Process_2021	T cell chemotaxis (GO:0010818)	2/11	0.0446936	CXCL10;CXCL11
NasalRNAseq_mod6	KEGG_2021_Human	Hematopoietic cell lineage	20/99	2.9179e-17	HLA-DRB5;FLT3LG;CD1E;CD3G;CD1C;CD3E;CD3D;CD1A;CD2;CD8B;CD8A;CD5;IL2RA;HLA-DPB1;HLA-DOA;HLA-DQA2;MS4A1;HLA-DQA1;IL9R;HLA-DPA1
NasalRNAseq_mod6	KEGG_2021_Human	Th17 cell differentiation	20/107	7.49951e-17	HLA-DRB5;IL23R;CD3G;CD3E;FOXP3;CD3D;ZAP70;IFNG;LCK;TBX21;IL2RA;IL2RB;IL21R;HLA-DPB1;PRKCQ;CD247;HLA-DOA;HLA-DQA2;HLA-DQA1;HLA-DPA1
NasalRNAseq_mod6	KEGG_2021_Human	Th1 and Th2 cell differentiation	18/92	9.34953e-16	HLA-DRB5;CD3G;CD3E;CD3D;ZAP70;IFNG;LCK;TBX21;IL2RA;IL2RB;HLA-DPB1;PRKCQ;CD247;HLA-DOA;HLA-DQA2;HLA-DQA1;HLA-DPA1;IL12RB2
NasalRNAseq_mod6	KEGG_2021_Human	Graft-versus-host disease	14/42	9.34953e-16	HLA-DRB5;CD80;PRF1;GZMB;FASLG;IFNG;CD28;HLA-DPB1;KLRD1;KLRC1;HLA-DOA;HLA-DQA2;HLA-DQA1;HLA-DPA1
NasalRNAseq_mod6	KEGG_2021_Human	Allograft rejection	13/38	7.18086e-15	HLA-DRB5;CD80;PRF1;GZMB;FASLG;CD40LG;IFNG;CD28;HLA-DPB1;HLA-DOA;HLA-DQA2;HLA-DQA1;HLA-DPA1
NasalRNAseq_mod6	KEGG_2021_Human	T cell receptor signaling pathway	17/104	1.14779e-13	ITK;CD3G;CD3E;CD3D;ZAP70;CD40LG;CD8B;IFNG;CD8A;LCK;GRAP2;CD28;CTLA4;PRKCQ;CD247;PDCD1;ICOS
NasalRNAseq_mod6	KEGG_2021_Human	Cell adhesion molecules	19/148	2.0622e-13	HLA-DRB5;VCAM1;CD80;PDCD1LG2;SPN;CD2;CD40LG;CD8B;CD8A;CD28;HLA-DPB1;CTLA4;PDCD1;HLA-DOA;ICOS;TIGIT;HLA-DQA2;HLA-DQA1;HLA-DPA1
NasalRNAseq_mod6	KEGG_2021_Human	Cytokine-cytokine receptor interaction	25/295	2.0622e-13	CX3CR1;CXCL9;IL23R;FASLG;CXCR6;CXCL13;CXCR3;CCL5;IL21R;CCR6;CCR5;CCR4;IL12RB2;CD70;CXCL10;CXCL11;CD40LG;CXCL12;IFNG;IL2RA;IL2RB;XCL2;CD27;XCL1;IL9R
NasalRNAseq_mod6	KEGG_2021_Human	Antigen processing and presentation	15/78	2.62591e-13	HLA-DRB5;KLRC2;KLRC3;KLRC4;KIR2DL4;CD8B;IFNG;CD8A;HLA-DPB1;KLRD1;KLRC1;HLA-DOA;HLA-DQA2;HLA-DQA1;HLA-DPA1
NasalRNAseq_mod6	KEGG_2021_Human	Autoimmune thyroid disease	13/53	4.78309e-13	HLA-DRB5;CD80;PRF1;GZMB;FASLG;CD40LG;CD28;HLA-DPB1;CTLA4;HLA-DOA;HLA-DQA2;HLA-DQA1;HLA-DPA1
NasalRNAseq_mod6	KEGG_2021_Human	Type I diabetes mellitus	12/43	7.86783e-13	HLA-DRB5;IFNG;CD80;PRF1;CD28;HLA-DPB1;GZMB;FASLG;HLA-DOA;HLA-DQA2;HLA-DQA1;HLA-DPA1
NasalRNAseq_mod6	KEGG_2021_Human	Viral protein interaction with cytokine and cytokine receptor	15/100	9.11109e-12	CX3CR1;CXCL9;CXCL13;CXCL10;CXCL11;CXCL12;CCL5;CXCR3;IL2RA;IL2RB;XCL2;XCL1;CCR6;CCR5;CCR4
NasalRNAseq_mod6	KEGG_2021_Human	Natural killer cell mediated cytotoxicity	16/131	3.68366e-11	KLRC2;KLRC3;SH2D1A;PRF1;GZMB;FASLG;ZAP70;NCR3;KLRK1;IFNG;LCK;KLRC4-KLRK1;KLRD1;KLRC1;CD247;CD244
NasalRNAseq_mod6	KEGG_2021_Human	Intestinal immune network for IgA production	11/48	7.7192e-11	HLA-DRB5;CD40LG;CXCL12;CD80;CD28;HLA-DPB1;HLA-DOA;ICOS;HLA-DQA2;HLA-DQA1;HLA-DPA1
NasalRNAseq_mod6	KEGG_2021_Human	Inflammatory bowel disease	12/65	1.20935e-10	HLA-DRB5;IFNG;IL23R;TBX21;IL21R;HLA-DPB1;HLA-DOA;FOXP3;HLA-DQA2;HLA-DQA1;HLA-DPA1;IL12RB2
NasalRNAseq_mod6	KEGG_2021_Human	Rheumatoid arthritis	12/93	8.80233e-09	HLA-DRB5;CXCL12;IFNG;CD80;CCL5;CD28;HLA-DPB1;CTLA4;HLA-DOA;HLA-DQA2;HLA-DQA1;HLA-DPA1
NasalRNAseq_mod6	KEGG_2021_Human	Chemokine signaling pathway	16/192	9.31791e-09	CX3CR1;ITK;CXCL9;CXCR6;CXCL13;CXCL10;CXCL11;CXCL12;GNGT2;CCL5;CXCR3;XCL2;XCL1;CCR6;CCR5;CCR4
NasalRNAseq_mod6	KEGG_2021_Human	Viral myocarditis	10/60	1.57595e-08	HLA-DRB5;CD40LG;CD80;PRF1;CD28;HLA-DPB1;HLA-DOA;HLA-DQA2;HLA-DQA1;HLA-DPA1
NasalRNAseq_mod6	KEGG_2021_Human	Asthma	8/31	1.63595e-08	HLA-DRB5;CD40LG;HLA-DPB1;HLA-DOA;MS4A2;HLA-DQA2;HLA-DQA1;HLA-DPA1
NasalRNAseq_mod6	KEGG_2021_Human	Primary immunodeficiency	8/38	8.98136e-08	ZAP70;CD40LG;CD8B;CD8A;LCK;CD3E;ICOS;CD3D
NasalRNAseq_mod6	KEGG_2021_Human	PD-L1 expression and PD-1 checkpoint pathway in cancer	10/89	6.78528e-07	ZAP70;IFNG;LCK;CD28;CD3G;PRKCQ;CD247;PDCD1;CD3E;CD3D
NasalRNAseq_mod6	KEGG_2021_Human	Toxoplasmosis	10/112	5.70773e-06	GNAO1;HLA-DRB5;CD40LG;IFNG;HLA-DPB1;HLA-DOA;CCR5;HLA-DQA2;HLA-DQA1;HLA-DPA1
NasalRNAseq_mod6	KEGG_2021_Human	Influenza A	12/172	6.19125e-06	CXCL10;TPSB2;HLA-DRB5;IFNG;CCL5;HLA-DPB1;FASLG;HLA-DOA;TPSAB1;HLA-DQA2;HLA-DQA1;HLA-DPA1
NasalRNAseq_mod6	KEGG_2021_Human	Systemic lupus erythematosus	10/135	2.88363e-05	HLA-DRB5;CD40LG;IFNG;CD80;CD28;HLA-DPB1;HLA-DOA;HLA-DQA2;HLA-DQA1;HLA-DPA1
NasalRNAseq_mod6	KEGG_2021_Human	Human T-cell leukemia virus 1 infection	12/219	6.97194e-05	HLA-DRB5;LCK;IL2RA;IL2RB;HLA-DPB1;CD3G;CD3E;HLA-DOA;HLA-DQA2;CD3D;HLA-DQA1;HLA-DPA1
NasalRNAseq_mod6	KEGG_2021_Human	Malaria	6/50	0.000154005	KLRK1;VCAM1;CD40LG;IFNG;KLRB1;KLRC4-KLRK1
NasalRNAseq_mod6	KEGG_2021_Human	Chagas disease	8/102	0.000154256	GNAO1;IFNG;CCL5;CD3G;FASLG;CD247;CD3E;CD3D
NasalRNAseq_mod6	KEGG_2021_Human	Epstein-Barr virus infection	11/202	0.000154256	CXCL10;HLA-DRB5;HLA-DPB1;CD3G;CD247;CD3E;HLA-DOA;HLA-DQA2;CD3D;HLA-DQA1;HLA-DPA1
NasalRNAseq_mod6	KEGG_2021_Human	Leishmaniasis	7/77	0.000182159	HLA-DRB5;IFNG;HLA-DPB1;HLA-DOA;HLA-DQA2;HLA-DQA1;HLA-DPA1
NasalRNAseq_mod6	KEGG_2021_Human	Staphylococcus aureus infection	6/95	0.00469047	HLA-DRB5;HLA-DPB1;HLA-DOA;HLA-DQA2;HLA-DQA1;HLA-DPA1
NasalRNAseq_mod6	KEGG_2021_Human	Human immunodeficiency virus 1 infection	9/212	0.00469047	GNAO1;GNGT2;APOBEC3H;CD3G;FASLG;CD247;CD3E;CCR5;CD3D
NasalRNAseq_mod6	KEGG_2021_Human	Measles	7/139	0.00637578	IL2RA;IL2RB;CD28;CD3G;FASLG;CD3E;CD3D
NasalRNAseq_mod6	KEGG_2021_Human	NF-kappa B signaling pathway	6/104	0.00687851	ZAP70;VCAM1;CXCL12;CD40LG;LCK;PRKCQ
NasalRNAseq_mod6	KEGG_2021_Human	JAK-STAT signaling pathway	7/162	0.0143213	IFNG;IL23R;IL2RA;IL2RB;IL21R;IL9R;IL12RB2
NasalRNAseq_mod6	KEGG_2021_Human	Tuberculosis	7/180	0.0247502	HLA-DRB5;IFNG;HLA-DPB1;HLA-DOA;HLA-DQA2;HLA-DQA1;HLA-DPA1
NasalRNAseq_mod6	KEGG_2021_Human	Toll-like receptor signaling pathway	5/104	0.0340749	CXCL10;CXCL11;CXCL9;CD80;CCL5
NasalRNAseq_mod6	KEGG_2021_Human	Phagosome	6/152	0.0393361	HLA-DRB5;HLA-DPB1;HLA-DOA;HLA-DQA2;HLA-DQA1;HLA-DPA1
NasalRNAseq_mod6	KEGG_2021_Human	African trypanosomiasis	3/37	0.0393361	VCAM1;IFNG;FASLG
NasalRNAseq_mod6	MSigDB_Hallmark_2020	Allograft Rejection	34/200	2.66995e-28	ITK;CXCL9;CD80;PRF1;CD3G;FASLG;CD3E;CXCL13;CD3D;SIT1;CXCR3;CCL5;CCR5;HLA-DOA;HLA-DQA1;MAP4K1;CD96;TRAT1;GZMA;CRTAM;LY86;GZMB;CD2;ZAP70;CD40LG;CD8B;IFNG;CD8A;LCK;IL2RA;IL2RB;CD28;KLRD1;CD247
NasalRNAseq_mod6	MSigDB_Hallmark_2020	Interferon Gamma Response	13/200	1.04419e-05	CXCL9;VCAM1;GZMA;CXCL10;CXCL11;KLRK1;CCL5;IL2RB;SERPING1;XCL1;HLA-DQA1;GBP4;CMKLR1
NasalRNAseq_mod6	MSigDB_Hallmark_2020	IL-2/STAT5 Signaling	11/199	0.000185046	EOMES;CXCL10;ABCB1;IL2RA;IL2RB;FLT3LG;CTLA4;ICOS;CCR4;GBP4;TGM2
NasalRNAseq_mod6	MSigDB_Hallmark_2020	Inflammatory Response	11/200	0.000185046	CXCL10;CXCL11;CXCL9;CD70;LCK;CCL5;IL2RB;KCNA3;NMUR1;CXCR6;CMKLR1
NasalRNAseq_mod6	MSigDB_Hallmark_2020	IL-6/JAK/STAT3 Signaling	6/87	0.0030062	CXCL10;CXCL9;CXCL11;IL2RA;CXCL13;IL9R
NasalRNAseq_mod6	MSigDB_Hallmark_2020	Complement	9/200	0.0030062	DPP4;GZMK;GNGT2;CD40LG;LCK;CCL5;GZMA;SERPING1;GZMB
NasalRNAseq_mod6	MSigDB_Hallmark_2020	KRAS Signaling Up	8/200	0.010847	MAP4K1;CXCL10;ABCB1;KIF5C;TMEM176B;TMEM176A;PDCD1LG2;CMKLR1
NasalRNAseq_mod7	GO_Biological_Process_2021	mitotic spindle organization (GO:0007052)	17/157	1.42422e-16	ERCC6L;BUB1B;TTK;CENPA;SKA1;AURKB;CDC20;TPX2;CENPI;KIF4A;NUF2;BIRC5;KIF2C;BUB1;DLGAP5;SPC24;SPC25
NasalRNAseq_mod7	GO_Biological_Process_2021	microtubule cytoskeleton organization involved in mitosis (GO:1902850)	16/128	1.42422e-16	ERCC6L;BUB1B;TTK;CENPA;SKA1;AURKB;CDC20;CENPI;KIF4A;NUF2;BIRC5;KIF2C;BUB1;DLGAP5;SPC24;SPC25
NasalRNAseq_mod7	GO_Biological_Process_2021	mitotic sister chromatid segregation (GO:0000070)	9/102	1.49899e-07	KIF18B;CDCA5;KIF14;NCAPG;KIF2C;HASPIN;DLGAP5;CEP55;NCAPH
NasalRNAseq_mod7	GO_Biological_Process_2021	mitotic metaphase plate congression (GO:0007080)	6/51	1.38052e-05	CDT1;CDCA5;NUF2;KIF14;KIF2C;CEP55
NasalRNAseq_mod7	GO_Biological_Process_2021	kinetochore organization (GO:0051383)	4/13	2.61913e-05	CDT1;NUF2;CENPA;DLGAP5
NasalRNAseq_mod7	GO_Biological_Process_2021	DNA replication (GO:0006260)	7/108	4.61316e-05	FAM111B;PIF1;CDC45;EXO1;MCM10;CLSPN;TICRR
NasalRNAseq_mod7	GO_Biological_Process_2021	centromere complex assembly (GO:0034508)	5/37	4.61316e-05	CENPI;HJURP;OIP5;CENPA;DLGAP5
NasalRNAseq_mod7	GO_Biological_Process_2021	DNA replication checkpoint signaling (GO:0000076)	4/17	4.77577e-05	CDT1;CDC45;CLSPN;TICRR
NasalRNAseq_mod7	GO_Biological_Process_2021	protein localization to chromosome, centromeric region (GO:0071459)	4/17	4.77577e-05	TTK;HASPIN;CENPA;AURKB
NasalRNAseq_mod7	GO_Biological_Process_2021	regulation of chromosome segregation (GO:0051983)	4/18	5.50683e-05	KIF2C;MKI67;BUB1;AURKB
NasalRNAseq_mod7	GO_Biological_Process_2021	spindle assembly checkpoint signaling (GO:0071173)	4/21	8.19817e-05	CDC20;BUB1B;TTK;BUB1
NasalRNAseq_mod7	GO_Biological_Process_2021	mitotic spindle assembly checkpoint signaling (GO:0007094)	4/21	8.19817e-05	CDC20;BUB1B;TTK;BUB1
NasalRNAseq_mod7	GO_Biological_Process_2021	mitotic spindle checkpoint signaling (GO:0071174)	4/21	8.19817e-05	CDC20;BUB1B;TTK;BUB1
NasalRNAseq_mod7	GO_Biological_Process_2021	negative regulation of mitotic metaphase/anaphase transition (GO:0045841)	4/22	9.2716e-05	CDC20;BUB1B;TTK;BUB1
NasalRNAseq_mod7	GO_Biological_Process_2021	positive regulation of mitotic cell cycle phase transition (GO:1901992)	5/58	0.000209729	UBE2C;CDCA5;CDC25C;DTL;DLGAP5
NasalRNAseq_mod7	GO_Biological_Process_2021	regulation of cell cycle process (GO:0010564)	6/106	0.000262668	KIF20A;MKI67;CDC25C;PKMYT1;BUB1;AURKB
NasalRNAseq_mod7	GO_Biological_Process_2021	CENP-A containing chromatin organization (GO:0061641)	4/30	0.000262668	CENPI;HJURP;OIP5;CENPA
NasalRNAseq_mod7	GO_Biological_Process_2021	CENP-A containing nucleosome assembly (GO:0034080)	4/30	0.000262668	CENPI;HJURP;OIP5;CENPA
NasalRNAseq_mod7	GO_Biological_Process_2021	regulation of transcription involved in G1/S transition of mitotic cell cycle (GO:0000083)	4/32	0.000308025	CDT1;CDC45;RRM2;TYMS
NasalRNAseq_mod7	GO_Biological_Process_2021	chromatin remodeling at centromere (GO:0031055)	4/32	0.000308025	CENPI;HJURP;OIP5;CENPA
NasalRNAseq_mod7	GO_Biological_Process_2021	regulation of mitotic cell cycle (GO:0007346)	7/178	0.00039121	CDC20;UBE2C;BUB1B;MKI67;CDC25C;PKMYT1;DLGAP5
NasalRNAseq_mod7	GO_Biological_Process_2021	attachment of mitotic spindle microtubules to kinetochore (GO:0051315)	3/12	0.000397031	CDT1;NUF2;KIF2C
NasalRNAseq_mod7	GO_Biological_Process_2021	cytoskeleton-dependent cytokinesis (GO:0061640)	5/72	0.000397031	KIF4A;KIF20A;CENPA;CEP55;AURKB
NasalRNAseq_mod7	GO_Biological_Process_2021	histone exchange (GO:0043486)	4/38	0.000515908	CENPI;HJURP;OIP5;CENPA
NasalRNAseq_mod7	GO_Biological_Process_2021	regulation of exit from mitosis (GO:0007096)	4/39	0.000528787	CDC20;UBE2C;CDCA5;BUB1B
NasalRNAseq_mod7	GO_Biological_Process_2021	DNA replication-independent nucleosome assembly (GO:0006336)	4/39	0.000528787	CENPI;HJURP;OIP5;CENPA
NasalRNAseq_mod7	GO_Biological_Process_2021	DNA metabolic process (GO:0006259)	8/277	0.000696181	TOP2A;CDT1;CDC45;EXO1;RAD54L;MCM10;TYMS;TICRR
NasalRNAseq_mod7	GO_Biological_Process_2021	G1/S transition of mitotic cell cycle (GO:0000082)	5/85	0.000729482	CDT1;CDC45;RRM2;TYMS;CDKN3
NasalRNAseq_mod7	GO_Biological_Process_2021	chromosome condensation (GO:0030261)	4/45	0.000840884	TOP2A;CDCA5;NCAPG;NCAPH
NasalRNAseq_mod7	GO_Biological_Process_2021	microtubule depolymerization (GO:0007019)	3/18	0.00109906	KIF18B;KIF14;KIF2C
NasalRNAseq_mod7	GO_Biological_Process_2021	mitotic cytokinesis (GO:0000281)	4/49	0.00110302	KIF4A;KIF20A;CENPA;CEP55
NasalRNAseq_mod7	GO_Biological_Process_2021	cellular macromolecule biosynthetic process (GO:0034645)	8/314	0.00138659	FAM111B;PIF1;CDC45;EXO1;MCM10;CLSPN;TYMS;TICRR
NasalRNAseq_mod7	GO_Biological_Process_2021	regulation of nuclear division (GO:0051783)	3/20	0.00138659	CDC25C;MKI67;PKMYT1
NasalRNAseq_mod7	GO_Biological_Process_2021	regulation of cyclin-dependent protein kinase activity (GO:1904029)	4/54	0.00147503	CCNA2;CDC25C;PKMYT1;CDKN3
NasalRNAseq_mod7	GO_Biological_Process_2021	regulation of chromosome organization (GO:0033044)	3/22	0.00175435	CDT1;PIF1;BUB1
NasalRNAseq_mod7	GO_Biological_Process_2021	mitotic cell cycle checkpoint signaling (GO:0007093)	3/23	0.00195493	BUB1B;BUB1;AURKB
NasalRNAseq_mod7	GO_Biological_Process_2021	nucleobase-containing small molecule interconversion (GO:0015949)	3/27	0.00294099	RRM2;AK4;TYMS
NasalRNAseq_mod7	GO_Biological_Process_2021	microtubule polymerization or depolymerization (GO:0031109)	3/27	0.00294099	KIF18B;KIF14;KIF2C
NasalRNAseq_mod7	GO_Biological_Process_2021	mitotic chromosome condensation (GO:0007076)	3/27	0.00294099	CDCA5;NCAPG;NCAPH
NasalRNAseq_mod7	GO_Biological_Process_2021	protein depolymerization (GO:0051261)	3/28	0.00320089	KIF18B;KIF14;KIF2C
NasalRNAseq_mod7	GO_Biological_Process_2021	regulation of DNA-dependent DNA replication initiation (GO:0030174)	2/6	0.00333103	CDT1;TICRR
NasalRNAseq_mod7	GO_Biological_Process_2021	centromeric sister chromatid cohesion (GO:0070601)	2/6	0.00333103	BUB1B;BUB1
NasalRNAseq_mod7	GO_Biological_Process_2021	mitotic G2 DNA damage checkpoint signaling (GO:0007095)	3/33	0.0048772	CLSPN;DTL;TICRR
NasalRNAseq_mod7	GO_Biological_Process_2021	regulation of cyclin-dependent protein serine/threonine kinase activity (GO:0000079)	4/82	0.00552323	CCNA2;CDC25C;PKMYT1;CDKN3
NasalRNAseq_mod7	GO_Biological_Process_2021	meiotic sister chromatid cohesion (GO:0051177)	2/8	0.00552323	BUB1B;BUB1
NasalRNAseq_mod7	GO_Biological_Process_2021	mitotic spindle elongation (GO:0000022)	2/8	0.00552323	KIF4A;AURKB
NasalRNAseq_mod7	GO_Biological_Process_2021	mitotic spindle midzone assembly (GO:0051256)	2/8	0.00552323	KIF4A;AURKB
NasalRNAseq_mod7	GO_Biological_Process_2021	anaphase-promoting complex-dependent catabolic process (GO:0031145)	4/84	0.00573895	CDC20;UBE2C;BUB1B;AURKB
NasalRNAseq_mod7	GO_Biological_Process_2021	DNA replication initiation (GO:0006270)	3/38	0.00650863	CDT1;CDC45;MCM10
NasalRNAseq_mod7	GO_Biological_Process_2021	kinetochore assembly (GO:0051382)	2/9	0.00665524	CENPA;DLGAP5
NasalRNAseq_mod7	GO_Biological_Process_2021	DNA integrity checkpoint signaling (GO:0031570)	3/39	0.00675204	CDT1;CDC45;CLSPN
NasalRNAseq_mod7	GO_Biological_Process_2021	mitotic DNA replication checkpoint signaling (GO:0033314)	2/10	0.00797515	CLSPN;TICRR
NasalRNAseq_mod7	GO_Biological_Process_2021	regulation of cell cycle phase transition (GO:1901987)	4/95	0.00825232	CDC20;UBE2C;BUB1B;GTSE1
NasalRNAseq_mod7	GO_Biological_Process_2021	mitotic spindle assembly (GO:0090307)	3/44	0.00908917	TPX2;KIF4A;AURKB
NasalRNAseq_mod7	GO_Biological_Process_2021	mitotic G2/M transition checkpoint (GO:0044818)	3/45	0.00952967	CLSPN;DTL;TICRR
NasalRNAseq_mod7	GO_Biological_Process_2021	regulation of DNA metabolic process (GO:0051052)	3/46	0.00975171	PIF1;CDT1;TICRR
NasalRNAseq_mod7	GO_Biological_Process_2021	regulation of sister chromatid cohesion (GO:0007063)	2/12	0.00975171	CDCA5;BUB1
NasalRNAseq_mod7	GO_Biological_Process_2021	cell cycle checkpoint signaling (GO:0000075)	2/12	0.00975171	BUB1B;BUB1
NasalRNAseq_mod7	GO_Biological_Process_2021	regulation of DNA-dependent DNA replication (GO:0090329)	2/12	0.00975171	CDT1;TICRR
NasalRNAseq_mod7	GO_Biological_Process_2021	positive regulation of ubiquitin protein ligase activity (GO:1904668)	2/12	0.00975171	CDC20;UBE2C
NasalRNAseq_mod7	GO_Biological_Process_2021	double-strand break repair via break-induced replication (GO:0000727)	2/12	0.00975171	GINS2;CDC45
NasalRNAseq_mod7	GO_Biological_Process_2021	protein localization to condensed chromosome (GO:1903083)	2/12	0.00975171	TTK;AURKB
NasalRNAseq_mod7	GO_Biological_Process_2021	mitotic DNA integrity checkpoint signaling (GO:0044774)	2/13	0.0113079	CLSPN;TICRR
NasalRNAseq_mod7	GO_Biological_Process_2021	regulation of protein serine/threonine kinase activity (GO:0071900)	4/111	0.0121585	CCNA2;CDC25C;PKMYT1;CDKN3
NasalRNAseq_mod7	GO_Biological_Process_2021	regulation of mitotic cell cycle phase transition (GO:1901990)	5/188	0.0122647	CDC20;TPX2;UBE2C;KIF14;BUB1B
NasalRNAseq_mod7	GO_Biological_Process_2021	protein localization to kinetochore (GO:0034501)	2/14	0.0125553	TTK;AURKB
NasalRNAseq_mod7	GO_Biological_Process_2021	regulation of DNA replication (GO:0006275)	3/53	0.0125767	CCNA2;CDT1;ESCO2
NasalRNAseq_mod7	GO_Biological_Process_2021	regulation of mitotic nuclear division (GO:0007088)	3/57	0.0152741	MKI67;CDC25C;PKMYT1
NasalRNAseq_mod7	GO_Biological_Process_2021	modification-dependent protein catabolic process (GO:0019941)	5/201	0.0154595	CDC20;UBE2C;BUB1B;DTL;AURKB
NasalRNAseq_mod7	GO_Biological_Process_2021	mitotic sister chromatid cohesion (GO:0007064)	2/16	0.0155172	CDCA5;HASPIN
NasalRNAseq_mod7	GO_Biological_Process_2021	regulation of cell cycle (GO:0051726)	6/296	0.0156064	BIRC5;MYBL2;PRR11;DTL;DLGAP5;CDKN3
NasalRNAseq_mod7	GO_Biological_Process_2021	mitotic DNA damage checkpoint signaling (GO:0044773)	3/59	0.0159216	CLSPN;DTL;TICRR
NasalRNAseq_mod7	GO_Biological_Process_2021	midbody abscission (GO:0061952)	2/17	0.0168131	KIF20A;CEP55
NasalRNAseq_mod7	GO_Biological_Process_2021	mitotic cell cycle phase transition (GO:0044772)	5/209	0.0170593	CCNA2;UBE2C;CDC25C;PKMYT1;CDKN3
NasalRNAseq_mod7	GO_Biological_Process_2021	DNA-dependent DNA replication (GO:0006261)	4/129	0.0179144	GINS2;CDT1;CDC45;MCM10
NasalRNAseq_mod7	GO_Biological_Process_2021	positive regulation of G2/M transition of mitotic cell cycle (GO:0010971)	2/20	0.02207	CDC25C;DTL
NasalRNAseq_mod7	GO_Biological_Process_2021	mitotic cytokinetic process (GO:1902410)	2/20	0.02207	KIF20A;CEP55
NasalRNAseq_mod7	GO_Biological_Process_2021	regulation of ubiquitin protein ligase activity (GO:1904666)	2/21	0.0240086	CDC20;UBE2C
NasalRNAseq_mod7	GO_Biological_Process_2021	mitotic nuclear division (GO:0140014)	3/74	0.0275363	TPX2;KIF18B;UBE2C
NasalRNAseq_mod7	GO_Biological_Process_2021	positive regulation of cell cycle G2/M phase transition (GO:1902751)	2/23	0.0277182	CDC25C;DTL
NasalRNAseq_mod7	GO_Biological_Process_2021	regulation of G2/M transition of mitotic cell cycle (GO:0010389)	4/149	0.0277182	TPX2;KIF14;CDC25C;DTL
NasalRNAseq_mod7	GO_Biological_Process_2021	regulation of cell division (GO:0051302)	3/76	0.0285808	KIF18B;KIF20A;AURKB
NasalRNAseq_mod7	GO_Biological_Process_2021	establishment of mitotic spindle orientation (GO:0000132)	2/24	0.0293891	SAPCD2;CENPA
NasalRNAseq_mod7	GO_Biological_Process_2021	cellular response to DNA damage stimulus (GO:0006974)	6/350	0.0298531	TOP2A;EXO1;RAD54L;MCM10;DTL;TICRR
NasalRNAseq_mod7	GO_Biological_Process_2021	ubiquitin-dependent protein catabolic process (GO:0006511)	6/354	0.031143	CDC20;UBE2C;KIF14;BUB1B;DTL;AURKB
NasalRNAseq_mod7	GO_Biological_Process_2021	regulation of mitotic metaphase/anaphase transition (GO:0030071)	2/26	0.0332009	UBE2C;DLGAP5
NasalRNAseq_mod7	GO_Biological_Process_2021	regulation of cytokinesis (GO:0032465)	3/84	0.0355621	KIF14;KIF20A;AURKB
NasalRNAseq_mod7	GO_Biological_Process_2021	regulation of cell cycle G2/M phase transition (GO:1902749)	3/85	0.0359164	TPX2;KIF14;GTSE1
NasalRNAseq_mod7	GO_Biological_Process_2021	retrograde vesicle-mediated transport, Golgi to endoplasmic reticulum (GO:0006890)	3/85	0.0359164	KIF4A;KIF2C;KIF15
NasalRNAseq_mod7	GO_Biological_Process_2021	establishment of mitotic spindle localization (GO:0040001)	2/29	0.0392797	SAPCD2;CENPA
NasalRNAseq_mod7	GO_Biological_Process_2021	establishment of spindle orientation (GO:0051294)	2/30	0.0414992	SAPCD2;CENPA
NasalRNAseq_mod7	GO_Biological_Process_2021	positive regulation of ubiquitin-protein transferase activity (GO:0051443)	2/31	0.0437486	CDC20;UBE2C
NasalRNAseq_mod7	GO_Biological_Process_2021	double-strand break repair via homologous recombination (GO:0000724)	3/97	0.0493241	GINS2;CDC45;RAD54L
NasalRNAseq_mod7	KEGG_2021_Human	Cell cycle	9/124	2.78748e-07	CDC20;CCNA2;CDC45;BUB1B;E2F2;TTK;CDC25C;PKMYT1;BUB1
NasalRNAseq_mod7	KEGG_2021_Human	Progesterone-mediated oocyte maturation	4/100	0.028759	CCNA2;CDC25C;PKMYT1;BUB1
NasalRNAseq_mod7	KEGG_2021_Human	Pyrimidine metabolism	3/56	0.0357536	RRM2;TK1;TYMS
NasalRNAseq_mod7	KEGG_2021_Human	Oocyte meiosis	4/129	0.0364941	CDC20;CDC25C;PKMYT1;BUB1
NasalRNAseq_mod7	MSigDB_Hallmark_2020	G2-M Checkpoint	23/200	5.92696e-25	TOP2A;GINS2;UBE2C;TROAP;TTK;MKI67;CENPA;AURKB;KIF15;CDC20;CCNA2;TPX2;CDC45;EXO1;KIF4A;PBK;BIRC5;E2F2;RAD54L;MYBL2;KIF2C;BUB1;CDKN3
NasalRNAseq_mod7	MSigDB_Hallmark_2020	E2F Targets	18/200	9.90426e-18	TOP2A;RRM2;BUB1B;MKI67;AURKB;CDC20;DIAPH3;KIF18B;KIF4A;DEPDC1;BIRC5;MYBL2;KIF2C;TK1;DLGAP5;SPC24;CDKN3;SPC25
NasalRNAseq_mod7	MSigDB_Hallmark_2020	Mitotic Spindle	10/199	1.2568e-07	TOP2A;PIF1;TPX2;KIF4A;BIRC5;KIF2C;TTK;BUB1;DLGAP5;KIF15
NasalRNAseq_mod7	MSigDB_Hallmark_2020	Spermatogenesis	5/135	0.00139895	KIF2C;TTK;BUB1;NCAPH;CDKN3
NasalRNAseq_mod7	MSigDB_Hallmark_2020	Glycolysis	4/200	0.0273812	DEPDC1;AK4;KIF20A;CENPA
NasalRNAseq_mod7	MSigDB_Hallmark_2020	Estrogen Response Late	4/200	0.0273812	TOP2A;CDC20;GINS2;KIF20A
NasalRNAseq_mod7	MSigDB_Hallmark_2020	Myc Targets V1	4/200	0.0273812	CDC20;CCNA2;CDC45;TYMS
