# Supplementary material for: Multi-omic longitudinal study reveals immune correlates of clinical course among hospitalized COVID-19 patients
Source: Cell Rep Med. 2023 May 23;4(6):101079. doi: 10.1016/j.xcrm.2023.101079 (PMC10203880; doi:10.1016/j.xcrm.2023.101079)
Supplement: Table S12. Nasal metagenomics results and association results, related to Figure S10 [file mmc13.xlsx]

## Sheet: Nasal_Metagenomics_Results
Table S12: Nasal metagenomics results and association results, Related to Figure S10.
Module (or Feature)	Analysis	P value	Adj. p value	Direction
Nasal_metagenomics.Staphylococcus	Visit 1 analysis - overall	0.0356205	0.521533	Severe
Nasal_metagenomics.Fusobacterium	Visit 1 analysis - overall	0.0348996	0.521533	Severe
Nasal_metagenomics.Fusobacterium	Visit 1 analysis - 1|5	0.00707574	0.0949184	Severe
Nasal_metagenomics.Fusobacterium	Visit 1 analysis - 3|5	0.0274878	0.184369	Severe
Nasal_metagenomics.Staphylococcus	Visit 1 analysis - 1|2	0.0421428	0.218665	Severe
Nasal_metagenomics.Staphylococcus	Visit 1 analysis - 1|3	0.0258269	0.179638	Severe
Nasal_metagenomics.Fusobacterium	Visit 1 analysis - 1|5	0.00707574	0.0949184	Severe
Nasal_metagenomics.Fusobacterium	Visit 1 analysis - 3|5	0.0274878	0.184369	Severe
Nasal_metagenomics.Staphylococcus	Visit 1 analysis - 1|2	0.0421428	0.218665	Severe
Nasal_metagenomics.Staphylococcus	Visit 1 analysis - 1|3	0.0258269	0.179638	Severe
Acinetobacter	Longitudinal analysis - overall shape	0.0263441	0.0762594	Mild
Acinetobacter	Longitudinal analysis - overall average	0.000983105	0.00772439	Mild
Actinomyces	Longitudinal analysis - overall shape	0.000101142	0.00556283	Mild
Agrobacterium	Longitudinal analysis - overall shape	0.000629503	0.0168972	Mild
Anaerococcus	Longitudinal analysis - overall average	0.0379236	0.0744927	Mild
Aquabacterium	Longitudinal analysis - overall shape	0.0376787	0.0986822	Mild
Aquabacterium	Longitudinal analysis - overall average	0.00838808	0.0307563	Severe
Bacteroides	Longitudinal analysis - overall shape	0.00342876	0.0377164	Severe
Bacteroides	Longitudinal analysis - overall average	2.94391e-05	0.000539718	Severe
Bifidobacterium	Longitudinal analysis - overall shape	0.0250082	0.0762594	Mild
Brevibacterium	Longitudinal analysis - overall average	0.0232328	0.056997	Severe
Burkholderia	Longitudinal analysis - overall average	0.00498378	0.0249189	Mild
Comamonas	Longitudinal analysis - overall average	0.00299099	0.020563	Mild
Cupriavidus	Longitudinal analysis - overall shape	0.0225686	0.0730162	Mild
Cupriavidus	Longitudinal analysis - overall average	0.0176314	0.0510381	Mild
Cutibacterium	Longitudinal analysis - overall average	3.07894e-07	1.69342e-05	Severe
Finegoldia	Longitudinal analysis - overall average	0.0208179	0.0556372	Severe
Flavobacterium	Longitudinal analysis - overall shape	0.0213154	0.0730162	Severe
Fusobacterium	Longitudinal analysis - overall average	9.22877e-05	0.00126896	Severe
Herbaspirillum	Longitudinal analysis - overall average	0.0279471	0.0640455	Mild
Kocuria	Longitudinal analysis - overall shape	0.0100257	0.0501284	Mild
Lawsonella	Longitudinal analysis - overall shape	0.000921664	0.0168972	Mild
Lawsonella	Longitudinal analysis - overall average	0.000297758	0.00327534	Mild
Leifsonia	Longitudinal analysis - overall average	0.0212433	0.0556372	Mild
Leptotrichia	Longitudinal analysis - overall shape	0.00941212	0.0501284	Mild
Mesorhizobium	Longitudinal analysis - overall average	0.00385894	0.0221824	Severe
Microbacterium	Longitudinal analysis - overall average	0.0110547	0.0380006	Mild
Micrococcus	Longitudinal analysis - overall shape	0.00495036	0.0388957	Mild
Micrococcus	Longitudinal analysis - overall average	0.0376721	0.0744927	Severe
Moraxella	Longitudinal analysis - overall shape	0.00954195	0.0501284	Mild
Moraxella	Longitudinal analysis - overall average	0.0170704	0.0510381	Mild
Mycobacterium	Longitudinal analysis - overall average	0.0396125	0.0751272	Severe
Mycobacteroides	Longitudinal analysis - overall average	0.00570012	0.0261256	Severe
Nocardioides	Longitudinal analysis - overall average	0.0238351	0.056997	Severe
Ochrobactrum	Longitudinal analysis - overall shape	0.00328139	0.0377164	Mild
Ochrobactrum	Longitudinal analysis - overall average	0.0305307	0.0657101	Mild
Paracoccus	Longitudinal analysis - overall average	0.031063	0.0657101	Mild
Peptoniphilus	Longitudinal analysis - overall average	0.00768918	0.0302075	Mild
Porphyromonas	Longitudinal analysis - overall shape	0.0155465	0.0596542	Severe
Porphyromonas	Longitudinal analysis - overall average	0.000695358	0.00637411	Severe
Prevotella	Longitudinal analysis - overall shape	0.00998083	0.0501284	Severe
Prevotella	Longitudinal analysis - overall average	2.67523e-05	0.000539718	Severe
Rhizobium	Longitudinal analysis - overall shape	0.0122498	0.0561448	Mild
Rhizobium	Longitudinal analysis - overall average	0.0121037	0.0391591	Mild
Rhodococcus	Longitudinal analysis - overall shape	0.0149825	0.0596542	Mild
Rhodococcus	Longitudinal analysis - overall average	0.00709587	0.030021	Severe
Rothia	Longitudinal analysis - overall shape	0.00477045	0.0388957	Mild
Sphingobium	Longitudinal analysis - overall average	0.00403317	0.0221824	Mild
Staphylococcus	Longitudinal analysis - overall shape	0.0367336	0.0986822	Mild
Veillonella	Longitudinal analysis - overall shape	0.0162693	0.0596542	Mild
Xanthomonas	Longitudinal analysis - overall shape	0.0459263	0.114816	Mild
Acinetobacter	Longitudinal analysis - 1|4 average	0.0255595	0.198185	Mild
Acinetobacter	Longitudinal analysis - 1|4 shape	0.0382642	0.278799	Mild
Acinetobacter	Longitudinal analysis - 1|5 average	0.00680676	0.0959751	Mild
Acinetobacter	Longitudinal analysis - 1|5 shape	0.0108383	0.204334	Mild
Acinetobacter	Longitudinal analysis - 2|5 average	0.00124009	0.0534025	Mild
Acinetobacter	Longitudinal analysis - 3|4 average	0.000312002	0.0270989	Mild
Acinetobacter	Longitudinal analysis - 3|5 average	0.000274208	0.0270989	Mild
Acinetobacter	Longitudinal analysis - 3|5 shape	0.0204177	0.255221	Mild
Actinomyces	Longitudinal analysis - 1|4 shape	0.0215224	0.260268	Mild
Actinomyces	Longitudinal analysis - 1|5 shape	0.0041492	0.184107	Mild
Agrobacterium	Longitudinal analysis - 1|2 shape	0.0437048	0.29553	Severe
Agrobacterium	Longitudinal analysis - 1|4 average	0.0300194	0.2135	Mild
Agrobacterium	Longitudinal analysis - 1|4 shape	0.0113393	0.204334	Mild
Agrobacterium	Longitudinal analysis - 1|5 average	0.00698001	0.0959751	Mild
Agrobacterium	Longitudinal analysis - 1|5 shape	0.00360372	0.184107	Mild
Agrobacterium	Longitudinal analysis - 2|3 shape	0.0108753	0.204334	Mild
Agrobacterium	Longitudinal analysis - 2|4 shape	7.24372e-07	0.00035759	Mild
Agrobacterium	Longitudinal analysis - 2|5 shape	0.0076026	0.200922	Mild
Agrobacterium	Longitudinal analysis - 3|4 average	0.0117378	0.124109	Mild
Agrobacterium	Longitudinal analysis - 3|5 average	0.00643563	0.0948809	Mild
Anaerococcus	Longitudinal analysis - 3|4 average	0.0319238	0.223196	Mild
Anaerococcus	Longitudinal analysis - 3|5 average	0.00931181	0.110536	Mild
Aquabacterium	Longitudinal analysis - 1|4 average	0.00649791	0.0948809	Mild
Aquabacterium	Longitudinal analysis - 1|5 average	0.0086004	0.105332	Mild
Aquabacterium	Longitudinal analysis - 1|5 shape	0.0203037	0.255221	Mild
Aquabacterium	Longitudinal analysis - 2|4 average	0.00645996	0.0948809	Mild
Aquabacterium	Longitudinal analysis - 2|5 average	0.00780356	0.100593	Mild
Aquabacterium	Longitudinal analysis - 3|4 average	0.00695186	0.0959751	Mild
Aquabacterium	Longitudinal analysis - 3|5 average	0.0362502	0.238762	Mild
Aquabacterium	Longitudinal analysis - 4|5 shape	0.00458805	0.184107	Mild
Bacteroides	Longitudinal analysis - 1|3 average	0.0221062	0.182668	Severe
Bacteroides	Longitudinal analysis - 1|4 average	0.00152499	0.055881	Severe
Bacteroides	Longitudinal analysis - 1|5 average	9.81294e-05	0.0202392	Severe
Bacteroides	Longitudinal analysis - 1|5 shape	0.0159834	0.237042	Severe
Bacteroides	Longitudinal analysis - 2|4 average	0.0276991	0.205872	Severe
Bacteroides	Longitudinal analysis - 2|5 average	0.000307072	0.0270989	Severe
Bacteroides	Longitudinal analysis - 2|5 shape	0.00241249	0.184107	Severe
Bacteroides	Longitudinal analysis - 3|4 shape	0.046609	0.296722	Mild
Bacteroides	Longitudinal analysis - 3|5 average	0.0269663	0.203171	Severe
Bacteroides	Longitudinal analysis - 3|5 shape	0.0355377	0.274019	Severe
Bacteroides	Longitudinal analysis - 4|5 average	0.0456651	0.27399	Mild
Bacteroides	Longitudinal analysis - 4|5 shape	0.00108694	0.119564	Severe
Bifidobacterium	Longitudinal analysis - 1|3 shape	0.0386856	0.278799	Severe
Bifidobacterium	Longitudinal analysis - 2|3 shape	0.00510399	0.184107	Severe
Brevibacterium	Longitudinal analysis - 1|4 average	0.0280943	0.206945	Mild
Brevibacterium	Longitudinal analysis - 2|4 average	0.0335675	0.227416	Mild
Brevibacterium	Longitudinal analysis - 3|4 average	0.000875256	0.0438831	Mild
Brevibacterium	Longitudinal analysis - 3|5 average	0.0368175	0.240114	Mild
Burkholderia	Longitudinal analysis - 1|5 average	0.0084925	0.105332	Mild
Burkholderia	Longitudinal analysis - 2|4 average	0.00487807	0.0906909	Mild
Burkholderia	Longitudinal analysis - 2|5 average	0.000345401	0.0270989	Mild
Burkholderia	Longitudinal analysis - 3|4 average	0.00746846	0.0993493	Mild
Burkholderia	Longitudinal analysis - 3|5 average	0.0115378	0.124109	Mild
Comamonas	Longitudinal analysis - 1|4 average	0.00317369	0.0707647	Mild
Comamonas	Longitudinal analysis - 1|5 average	0.00406777	0.0818514	Mild
Comamonas	Longitudinal analysis - 2|4 average	0.025704	0.198185	Mild
Comamonas	Longitudinal analysis - 2|5 average	0.00588449	0.0947664	Mild
Comamonas	Longitudinal analysis - 3|4 average	2.83056e-05	0.0104558	Mild
Comamonas	Longitudinal analysis - 3|5 average	0.0101905	0.117562	Mild
Cupriavidus	Longitudinal analysis - 1|3 shape	0.0250011	0.274019	Mild
Cupriavidus	Longitudinal analysis - 1|5 average	0.00614459	0.0947664	Mild
Cupriavidus	Longitudinal analysis - 2|3 shape	0.0356527	0.274019	Mild
Cupriavidus	Longitudinal analysis - 2|4 average	0.0103522	0.117801	Mild
Cupriavidus	Longitudinal analysis - 2|5 average	0.00242431	0.069057	Mild
Cutibacterium	Longitudinal analysis - 1|2 average	0.0272324	0.203318	Severe
Cutibacterium	Longitudinal analysis - 1|4 average	0.00133514	0.0534025	Mild
Cutibacterium	Longitudinal analysis - 1|5 average	0.0252473	0.198185	Mild
Cutibacterium	Longitudinal analysis - 1|5 shape	0.00885956	0.200922	Mild
Cutibacterium	Longitudinal analysis - 2|4 average	3.51522e-06	0.00392332	Mild
Cutibacterium	Longitudinal analysis - 2|5 average	0.000316273	0.0270989	Mild
Cutibacterium	Longitudinal analysis - 3|4 average	7.1333e-06	0.00392332	Mild
Cutibacterium	Longitudinal analysis - 3|5 average	0.000145095	0.0264143	Mild
Cutibacterium	Longitudinal analysis - 3|5 shape	0.0451204	0.29553	Mild
Cutibacterium	Longitudinal analysis - 4|5 shape	0.0128145	0.213574	Mild
Finegoldia	Longitudinal analysis - 1|3 average	0.0219411	0.182668	Severe
Finegoldia	Longitudinal analysis - 1|4 shape	0.0323037	0.274019	Severe
Finegoldia	Longitudinal analysis - 2|4 shape	0.0363698	0.274019	Severe
Finegoldia	Longitudinal analysis - 3|4 average	0.0161888	0.153989	Mild
Finegoldia	Longitudinal analysis - 3|4 shape	0.0201959	0.255221	Severe
Flavobacterium	Longitudinal analysis - 2|4 shape	0.011517	0.204334	Mild
Flavobacterium	Longitudinal analysis - 3|4 shape	0.0294888	0.274019	Mild
Fusobacterium	Longitudinal analysis - 1|4 average	0.00378259	0.0770528	Severe
Fusobacterium	Longitudinal analysis - 1|5 average	4.43037e-05	0.0113697	Severe
Fusobacterium	Longitudinal analysis - 2|4 average	0.011116	0.12232	Severe
Fusobacterium	Longitudinal analysis - 2|5 average	0.000307847	0.0270989	Severe
Fusobacterium	Longitudinal analysis - 3|4 average	0.00966835	0.113067	Severe
Fusobacterium	Longitudinal analysis - 3|5 average	0.00489181	0.0906909	Severe
Herbaspirillum	Longitudinal analysis - 1|4 average	0.0102599	0.117562	Mild
Herbaspirillum	Longitudinal analysis - 1|5 average	0.00237532	0.069057	Mild
Herbaspirillum	Longitudinal analysis - 2|3 shape	0.0234863	0.274019	Mild
Herbaspirillum	Longitudinal analysis - 2|4 average	0.0123713	0.128382	Mild
Herbaspirillum	Longitudinal analysis - 2|5 average	0.00287169	0.0701595	Mild
Herbaspirillum	Longitudinal analysis - 3|4 average	0.0456616	0.27399	Mild
Kocuria	Longitudinal analysis - 1|4 average	0.0482902	0.281913	Mild
Kocuria	Longitudinal analysis - 1|5 shape	0.00649763	0.198539	Mild
Kocuria	Longitudinal analysis - 2|4 average	0.0271057	0.203293	Mild
Kocuria	Longitudinal analysis - 2|5 shape	0.0259897	0.274019	Mild
Kocuria	Longitudinal analysis - 3|5 shape	0.0181279	0.249258	Mild
Kocuria	Longitudinal analysis - 4|5 shape	0.0362441	0.274019	Mild
Lawsonella	Longitudinal analysis - 1|4 average	0.0177951	0.163122	Mild
Lawsonella	Longitudinal analysis - 1|5 average	0.0438388	0.269876	Mild
Lawsonella	Longitudinal analysis - 2|4 average	0.0056783	0.0947664	Mild
Lawsonella	Longitudinal analysis - 2|5 average	0.0029034	0.0701595	Mild
Lawsonella	Longitudinal analysis - 3|4 average	0.000176095	0.0264143	Mild
Lawsonella	Longitudinal analysis - 3|5 average	0.000877663	0.0438831	Mild
Leifsonia	Longitudinal analysis - 1|4 average	0.0291354	0.209015	Mild
Leifsonia	Longitudinal analysis - 1|5 average	0.01112	0.12232	Mild
Leifsonia	Longitudinal analysis - 2|4 average	0.00522312	0.0936755	Mild
Leifsonia	Longitudinal analysis - 2|5 average	0.00103184	0.0472927	Mild
Leifsonia	Longitudinal analysis - 2|5 shape	0.039829	0.280846	Mild
Leifsonia	Longitudinal analysis - 3|4 average	0.0219715	0.182668	Mild
Leifsonia	Longitudinal analysis - 4|5 shape	0.0470901	0.296722	Mild
Leptotrichia	Longitudinal analysis - 1|4 shape	0.0296919	0.274019	Mild
Leptotrichia	Longitudinal analysis - 1|5 shape	0.0347054	0.274019	Mild
Leptotrichia	Longitudinal analysis - 2|5 shape	0.0474755	0.296722	Mild
Mesorhizobium	Longitudinal analysis - 1|4 average	0.0174363	0.161628	Mild
Mesorhizobium	Longitudinal analysis - 1|5 average	0.0339923	0.227997	Mild
Mesorhizobium	Longitudinal analysis - 1|5 shape	0.0480687	0.297053	Mild
Mesorhizobium	Longitudinal analysis - 2|4 average	0.00261938	0.0697093	Mild
Mesorhizobium	Longitudinal analysis - 2|5 average	0.00172742	0.0570047	Mild
Mesorhizobium	Longitudinal analysis - 3|4 average	0.00412583	0.0820196	Mild
Mesorhizobium	Longitudinal analysis - 3|5 average	0.0330614	0.227416	Mild
Mesorhizobium	Longitudinal analysis - 4|5 shape	0.0310674	0.274019	Mild
Microbacterium	Longitudinal analysis - 1|4 average	0.0305542	0.216085	Mild
Microbacterium	Longitudinal analysis - 1|5 average	0.0259383	0.199061	Mild
Microbacterium	Longitudinal analysis - 2|4 average	0.00135224	0.0534025	Mild
Microbacterium	Longitudinal analysis - 2|5 average	0.00543916	0.0947664	Mild
Microbacterium	Longitudinal analysis - 3|4 average	0.00431783	0.0838167	Mild
Microbacterium	Longitudinal analysis - 3|5 average	0.0332931	0.227416	Mild
Microbacterium	Longitudinal analysis - 4|5 shape	0.0376684	0.278799	Mild
Micrococcus	Longitudinal analysis - 1|4 average	0.0135974	0.137075	Mild
Micrococcus	Longitudinal analysis - 1|5 average	0.0408889	0.258493	Severe
Micrococcus	Longitudinal analysis - 1|5 shape	0.00629351	0.198539	Mild
Micrococcus	Longitudinal analysis - 2|4 average	0.00807752	0.102049	Mild
Micrococcus	Longitudinal analysis - 2|5 average	0.0197048	0.172026	Mild
Micrococcus	Longitudinal analysis - 3|4 average	0.0154982	0.150423	Mild
Micrococcus	Longitudinal analysis - 4|5 shape	0.0163774	0.237042	Mild
Moraxella	Longitudinal analysis - 1|2 shape	0.00891968	0.200922	Severe
Moraxella	Longitudinal analysis - 1|3 shape	0.0291878	0.274019	Severe
Moraxella	Longitudinal analysis - 1|4 average	0.00224309	0.0685389	Mild
Moraxella	Longitudinal analysis - 1|4 shape	0.0352946	0.274019	Mild
Moraxella	Longitudinal analysis - 1|5 average	0.0424716	0.264446	Mild
Moraxella	Longitudinal analysis - 2|4 average	0.0073444	0.0985225	Mild
Moraxella	Longitudinal analysis - 2|4 shape	0.0340998	0.274019	Mild
Moraxella	Longitudinal analysis - 2|5 average	0.0485232	0.281913	Mild
Moraxella	Longitudinal analysis - 3|4 average	0.0191426	0.168462	Mild
Moraxella	Longitudinal analysis - 3|4 shape	0.0295631	0.274019	Mild
Mycobacterium	Longitudinal analysis - 1|5 shape	0.0486583	0.297356	Mild
Mycobacterium	Longitudinal analysis - 2|4 average	0.00584702	0.0947664	Mild
Mycobacterium	Longitudinal analysis - 3|4 average	0.0211119	0.17956	Mild
Mycobacteroides	Longitudinal analysis - 1|5 average	0.0203274	0.175604	Mild
Mycobacteroides	Longitudinal analysis - 2|4 average	0.00328343	0.0712849	Mild
Mycobacteroides	Longitudinal analysis - 2|5 average	0.000956697	0.0451015	Mild
Mycobacteroides	Longitudinal analysis - 3|4 average	0.00274002	0.0701595	Mild
Mycobacteroides	Longitudinal analysis - 3|5 average	0.0336767	0.227416	Mild
Nocardioides	Longitudinal analysis - 1|5 average	0.0451169	0.273687	Mild
Nocardioides	Longitudinal analysis - 2|4 average	0.0377666	0.245334	Mild
Nocardioides	Longitudinal analysis - 2|5 average	0.0113054	0.123536	Mild
Ochrobactrum	Longitudinal analysis - 1|2 shape	0.00846651	0.200922	Severe
Ochrobactrum	Longitudinal analysis - 1|4 average	0.0156763	0.151262	Mild
Ochrobactrum	Longitudinal analysis - 1|5 average	0.00696717	0.0959751	Mild
Ochrobactrum	Longitudinal analysis - 2|3 shape	0.00990882	0.204334	Mild
Ochrobactrum	Longitudinal analysis - 2|4 average	0.00899207	0.108299	Mild
Ochrobactrum	Longitudinal analysis - 2|4 shape	9.38419e-05	0.0172043	Mild
Ochrobactrum	Longitudinal analysis - 2|5 average	0.0256562	0.198185	Mild
Ochrobactrum	Longitudinal analysis - 2|5 shape	0.00377512	0.184107	Mild
Ochrobactrum	Longitudinal analysis - 3|4 average	0.00810204	0.102049	Mild
Ochrobactrum	Longitudinal analysis - 3|5 average	0.0240259	0.192859	Mild
Paracoccus	Longitudinal analysis - 1|4 average	0.00172002	0.0570047	Mild
Paracoccus	Longitudinal analysis - 1|5 average	0.0244356	0.194776	Mild
Paracoccus	Longitudinal analysis - 2|5 shape	0.0296543	0.274019	Mild
Paracoccus	Longitudinal analysis - 3|4 average	0.00917199	0.109665	Mild
Paracoccus	Longitudinal analysis - 3|5 average	0.0335341	0.227416	Mild
Paracoccus	Longitudinal analysis - 4|5 shape	0.0100802	0.204334	Mild
Peptoniphilus	Longitudinal analysis - 1|3 average	0.0406485	0.258071	Severe
Peptoniphilus	Longitudinal analysis - 3|4 average	0.0137592	0.137075	Mild
Peptoniphilus	Longitudinal analysis - 3|5 average	0.0062976	0.0948809	Mild
Porphyromonas	Longitudinal analysis - 1|4 average	0.0253666	0.198185	Severe
Porphyromonas	Longitudinal analysis - 1|5 average	0.00157837	0.055881	Severe
Porphyromonas	Longitudinal analysis - 1|5 shape	0.0456681	0.29553	Severe
Porphyromonas	Longitudinal analysis - 2|4 average	0.00495994	0.0909323	Severe
Porphyromonas	Longitudinal analysis - 2|5 average	0.000533977	0.033887	Severe
Porphyromonas	Longitudinal analysis - 2|5 shape	0.0217679	0.260268	Severe
Porphyromonas	Longitudinal analysis - 3|4 average	0.00375154	0.0770528	Severe
Porphyromonas	Longitudinal analysis - 3|5 average	0.00834101	0.104263	Severe
Porphyromonas	Longitudinal analysis - 3|5 shape	0.0357485	0.274019	Severe
Porphyromonas	Longitudinal analysis - 4|5 shape	0.00215894	0.184107	Severe
Prevotella	Longitudinal analysis - 1|4 average	0.000361318	0.0270989	Severe
Prevotella	Longitudinal analysis - 1|5 average	0.000269597	0.0270989	Severe
Prevotella	Longitudinal analysis - 1|5 shape	0.00706373	0.200922	Severe
Prevotella	Longitudinal analysis - 2|4 average	0.00614546	0.0947664	Severe
Prevotella	Longitudinal analysis - 2|5 average	0.00171178	0.0570047	Severe
Prevotella	Longitudinal analysis - 2|5 shape	0.00535583	0.184107	Severe
Prevotella	Longitudinal analysis - 3|4 average	0.00306749	0.0701595	Severe
Prevotella	Longitudinal analysis - 3|5 average	0.00664183	0.0959751	Severe
Prevotella	Longitudinal analysis - 4|5 shape	0.015189	0.237042	Severe
Rhizobium	Longitudinal analysis - 1|4 average	0.00358523	0.0748814	Mild
Rhizobium	Longitudinal analysis - 1|4 shape	0.00871929	0.200922	Mild
Rhizobium	Longitudinal analysis - 1|5 average	0.00298648	0.0701595	Mild
Rhizobium	Longitudinal analysis - 1|5 shape	0.00313185	0.184107	Mild
Rhizobium	Longitudinal analysis - 2|3 shape	0.0160022	0.237042	Mild
Rhizobium	Longitudinal analysis - 2|4 average	0.0176398	0.162602	Severe
Rhizobium	Longitudinal analysis - 2|4 shape	1.30033e-06	0.00035759	Mild
Rhizobium	Longitudinal analysis - 2|5 average	0.0499993	0.287452	Mild
Rhizobium	Longitudinal analysis - 2|5 shape	0.00076897	0.105733	Mild
Rhizobium	Longitudinal analysis - 3|4 average	0.00135934	0.0534025	Mild
Rhizobium	Longitudinal analysis - 3|5 average	0.00764689	0.0993493	Mild
Rhodococcus	Longitudinal analysis - 1|5 shape	0.0390319	0.278799	Mild
Rhodococcus	Longitudinal analysis - 2|4 average	0.0113906	0.123648	Mild
Rhodococcus	Longitudinal analysis - 2|5 average	0.0125674	0.129602	Mild
Rhodococcus	Longitudinal analysis - 3|4 average	0.00140669	0.0539775	Mild
Rhodococcus	Longitudinal analysis - 3|5 average	0.0221416	0.182668	Mild
Rothia	Longitudinal analysis - 1|5 shape	0.00488722	0.184107	Mild
Rothia	Longitudinal analysis - 2|5 shape	0.0264154	0.274019	Mild
Rothia	Longitudinal analysis - 3|5 shape	0.0133629	0.216164	Mild
Sphingobium	Longitudinal analysis - 1|4 average	0.0147951	0.145309	Mild
Sphingobium	Longitudinal analysis - 1|5 average	0.00508395	0.0921816	Mild
Sphingobium	Longitudinal analysis - 1|5 shape	0.00913284	0.200922	Mild
Sphingobium	Longitudinal analysis - 2|3 shape	0.0456728	0.29553	Mild
Sphingobium	Longitudinal analysis - 2|4 average	0.000697599	0.0416174	Mild
Sphingobium	Longitudinal analysis - 2|4 shape	0.0357805	0.274019	Mild
Sphingobium	Longitudinal analysis - 2|5 average	0.00217053	0.0685389	Mild
Sphingobium	Longitudinal analysis - 2|5 shape	0.0343808	0.274019	Mild
Sphingobium	Longitudinal analysis - 3|4 average	0.00473818	0.0898621	Mild
Sphingobium	Longitudinal analysis - 3|5 average	0.0126846	0.129997	Mild
Staphylococcus	Longitudinal analysis - 1|3 average	0.044942	0.273632	Severe
Staphylococcus	Longitudinal analysis - 1|5 shape	0.00296356	0.184107	Mild
Staphylococcus	Longitudinal analysis - 2|5 shape	0.0447308	0.29553	Mild
Staphylococcus	Longitudinal analysis - 3|5 shape	0.0269216	0.274019	Mild
Veillonella	Longitudinal analysis - 1|3 shape	0.0331676	0.274019	Mild
Veillonella	Longitudinal analysis - 1|4 shape	0.0300896	0.274019	Mild
Veillonella	Longitudinal analysis - 2|3 shape	0.0359695	0.274019	Severe
Xanthomonas	Longitudinal analysis - 1|3 shape	0.0492038	0.297385	Mild
Xanthomonas	Longitudinal analysis - 3|4 average	0.0484829	0.281913	Mild
Acinetobacter	Longitudinal analysis DFSO - overall shape	0.0117989	0.0694196	Mild
Acinetobacter	Longitudinal analysis DFSO- overall average	0.000535868	0.00421039	Severe
Actinomyces	Longitudinal analysis DFSO - overall shape	4.73971e-06	0.000260684	Mild
Agrobacterium	Longitudinal analysis DFSO - overall shape	0.0159567	0.0797833	Mild
Agrobacterium	Longitudinal analysis DFSO- overall average	0.046036	0.0843994	Mild
Anaerococcus	Longitudinal analysis DFSO- overall average	0.0365481	0.071791	Severe
Aquabacterium	Longitudinal analysis DFSO- overall average	0.0079951	0.0314093	Severe
Bacteroides	Longitudinal analysis DFSO - overall shape	0.0303652	0.123312	Severe
Bacteroides	Longitudinal analysis DFSO- overall average	1.33891e-05	0.000195086	Severe
Brevibacterium	Longitudinal analysis DFSO- overall average	0.034813	0.071791	Severe
Burkholderia	Longitudinal analysis DFSO- overall average	0.00436212	0.0220943	Severe
Comamonas	Longitudinal analysis DFSO- overall average	0.000852534	0.00586117	Mild
Cupriavidus	Longitudinal analysis DFSO- overall average	0.0196026	0.0557509	Mild
Cutibacterium	Longitudinal analysis DFSO- overall average	2.8245e-07	1.55348e-05	Severe
Finegoldia	Longitudinal analysis DFSO- overall average	0.03258	0.0716761	Severe
Flavobacterium	Longitudinal analysis DFSO - overall shape	0.000508745	0.0139905	Severe
Fusobacterium	Longitudinal analysis DFSO- overall average	1.41881e-05	0.000195086	Severe
Haemophilus	Longitudinal analysis DFSO - overall shape	0.0126218	0.0694196	Mild
Herbaspirillum	Longitudinal analysis DFSO- overall average	0.0251128	0.0627821	Mild
Lawsonella	Longitudinal analysis DFSO - overall shape	0.0236299	0.108304	Mild
Lawsonella	Longitudinal analysis DFSO- overall average	0.000105103	0.00096344	Mild
Leifsonia	Longitudinal analysis DFSO- overall average	0.020293	0.0557509	Severe
Leptotrichia	Longitudinal analysis DFSO - overall shape	0.00142406	0.0261077	Mild
Mesorhizobium	Longitudinal analysis DFSO- overall average	0.00448323	0.0220943	Severe
Microbacterium	Longitudinal analysis DFSO- overall average	0.00894984	0.0328161	Severe
Micrococcus	Longitudinal analysis DFSO - overall shape	0.00190213	0.0261542	Mild
Moraxella	Longitudinal analysis DFSO - overall shape	0.00285399	0.0313938	Mild
Moraxella	Longitudinal analysis DFSO- overall average	0.0122555	0.03965	Mild
Mycobacterium	Longitudinal analysis DFSO- overall average	0.0318999	0.0716761	Severe
Mycobacteroides	Longitudinal analysis DFSO- overall average	0.00482057	0.0220943	Severe
Nocardioides	Longitudinal analysis DFSO- overall average	0.0212867	0.0557509	Severe
Ochrobactrum	Longitudinal analysis DFSO- overall average	0.0288643	0.0690234	Severe
Paracoccus	Longitudinal analysis DFSO- overall average	0.0449292	0.0843994	Severe
Peptoniphilus	Longitudinal analysis DFSO- overall average	0.0109425	0.037615	Mild
Porphyromonas	Longitudinal analysis DFSO - overall shape	0.00427343	0.033577	Severe
Porphyromonas	Longitudinal analysis DFSO- overall average	4.92222e-05	0.000541444	Severe
Prevotella	Longitudinal analysis DFSO- overall average	2.24453e-06	6.17245e-05	Severe
Rhizobium	Longitudinal analysis DFSO - overall shape	0.00419433	0.033577	Mild
Rhizobium	Longitudinal analysis DFSO- overall average	0.0140123	0.0428154	Severe
Rhodococcus	Longitudinal analysis DFSO- overall average	0.00579289	0.0245084	Severe
Rothia	Longitudinal analysis DFSO - overall shape	0.0313886	0.123312	Mild
Sphingobium	Longitudinal analysis DFSO- overall average	0.00323177	0.0197497	Severe
Staphylococcus	Longitudinal analysis DFSO - overall shape	0.0104452	0.0694196	Mild
Staphylococcus	Longitudinal analysis DFSO- overall average	0.0362019	0.071791	Severe
Stenotrophomonas	Longitudinal analysis DFSO- overall average	0.0491727	0.0860915	Severe
Streptococcus	Longitudinal analysis DFSO - overall shape	0.0453728	0.155969	Mild
Veillonella	Longitudinal analysis DFSO - overall shape	0.0384687	0.141052	Mild
