# Supplementary material for: Multi-omic longitudinal study reveals immune correlates of clinical course among hospitalized COVID-19 patients
Source: Cell Rep Med. 2023 May 23;4(6):101079. doi: 10.1016/j.xcrm.2023.101079 (PMC10203880; doi:10.1016/j.xcrm.2023.101079)
Supplement: Table S13. Information on data preparation, related to STAR Methods [file mmc14.xlsx]

## Sheet: S13
Table S13: Information on data preparation, Related to STAR Methods section.
Assay name	Sample filtering	Feature filtering	Batch correction	Missing value imputation	Data transformation
PBMC Transcriptomics	N/A	Protein coding, genes in >10% of samples	removeBatcheffect from limma	N/A	Log2 transformation
Blood CyTOF	Questionable QC		N/A	N/A	Normalized by total counts per sample
Serum Olink	>5% missing	N/A	N/A	Impute.knn	Median normalization
Plasma Global and Targeted Proteomics	Outside 3 Stdev from the mean number of protein across all samples	50% missingness cutoff	ComBat	Half-min	Median normalization
					Log2 transformation
Plasma Global Metabolomics	N/A	IQR = 0	N/A	Half-min	Pareto-Scaling and Log10 normalization
Nasal Transcriptomics	N/A	Median Absolute Deviation (MAD) > 1	removeBatcheffect from limma	N/A	Log2 transformation
Nasal Metagenomics	N/A	N/A	N/A	N/A	Log2 transformation
