# Supplementary material for: Multi-omic longitudinal study reveals immune correlates of clinical course among hospitalized COVID-19 patients
Source: Cell Rep Med. 2023 May 23;4(6):101079. doi: 10.1016/j.xcrm.2023.101079 (PMC10203880; doi:10.1016/j.xcrm.2023.101079)
Supplement: Table S14. Number of samples used for WGCNA module creation, along with assay-specific parameters, related to STAR Methods [file mmc15.xlsx]

## Sheet: S14
Table S14: Number of samples used for WGCNA module creation, along with assay-specific parameters, Related to STAR Methods section.
Assay	Sample Number	power	minModuleSize	corType	mergeCutHeight	deepSplit	minKMEtoStay	minCoreKME
Nasal Transcriptomics	1088	6	20	bicor	0	4	0.3	0.5
PBMC Transcriptomics	1051	10.7	30	bicor	0	4	0.3	0.5
Plasma global metabolomics	1297	9	5	bicor	0.05	2	0.5	0.1
Plasma global proteomics	1330	10.5	20	pearson	0.05	4	0.25	0.1
Plasma targeted proteomics	1324	10	10	pearson	0.05	4	0.25	0.1
Olink	1401	12	4	bicor	0.15	2	0.3	0.5
